# Supplementary material for: Size-Dependent Interactions of Degraded PET Nanoparticles with Human Serum Albumin: Thermodynamic and Molecular Insights
Source: J Phys Chem B. 2025 Apr 28;129(18):4581–94. doi: 10.1021/acs.jpcb.5c01362 (PMC12067432; doi:10.1021/acs.jpcb.5c01362)
Supplement: Supplementary file 2 — jp5c01362_si_002.txt [file jp5c01362_si_002.txt]

; L25_GMX.top created by acpype (v: 2022.1.3) on Fri Jan 10 11:12:42 2025

[ defaults ]
; nbfunc        comb-rule       gen-pairs       fudgeLJ fudgeQQ
1               2               yes             0.5     0.8333

[ atomtypes ]
;name   bond_type     mass     charge   ptype   sigma         epsilon       Amb
 c3       c3          0.00000  0.00000   A     3.39771e-01   4.51035e-01 ; 1.91  0.1094
 hc       hc          0.00000  0.00000   A     2.60018e-01   8.70272e-02 ; 1.49  0.0157
 c        c           0.00000  0.00000   A     3.31521e-01   4.13379e-01 ; 1.91  0.0860
 ca       ca          0.00000  0.00000   A     3.31521e-01   4.13379e-01 ; 1.91  0.0860
 o        o           0.00000  0.00000   A     3.04812e-01   6.12119e-01 ; 1.66  0.2100
 ha       ha          0.00000  0.00000   A     2.62548e-01   6.73624e-02 ; 1.46  0.0150
 os       os          0.00000  0.00000   A     3.15610e-01   3.03758e-01 ; 1.68  0.1700
 oh       oh          0.00000  0.00000   A     3.24287e-01   3.89112e-01 ; 1.72  0.2104
 ho       ho          0.00000  0.00000   A     5.37925e-02   1.96648e-02 ; 0.00  0.0000
 c1       c1          0.00000  0.00000   A     3.39967e-01   8.78640e-01 ; 1.91  0.2100

[ moleculetype ]
;name            nrexcl
 L25              3

[ atoms ]
;   nr  type  resi  res  atom  cgnr     charge      mass       ; qtot   bond_type
     1   c3     1   5r1     C    1     0.137852     12.01000 ; qtot 0.138
     2   hc     1   5r1     H    2     0.090852      1.00800 ; qtot 0.229
     3    c     1   5r1     C    3     0.208852     12.01000 ; qtot 0.438
     4   ca     1   5r1     C    4     0.071852     12.01000 ; qtot 0.509
     5    c     1   5r1     C    5     0.399852     12.01000 ; qtot 0.909
     6    o     1   5r1     O    6    -0.480148     16.00000 ; qtot 0.429
     7   ca     1   5r1     C    7    -0.049148     12.01000 ; qtot 0.380
     8   ha     1   5r1     H    8     0.097852      1.00800 ; qtot 0.478
     9   ca     1   5r1     C    9    -0.042148     12.01000 ; qtot 0.436
    10   ha     1   5r1     H   10     0.098852      1.00800 ; qtot 0.535
    11   c3     1   5r1     C   11     0.114852     12.01000 ; qtot 0.649
    12   c3     1   5r1     C   12     0.486852     12.01000 ; qtot 1.136
    13   os     1   5r1     O   13    -0.447148     16.00000 ; qtot 0.689
    14   os     1   5r1     O   14    -0.473148     16.00000 ; qtot 0.216
    15   c3     1   5r1     C   15     0.307852     12.01000 ; qtot 0.524
    16   hc     1   5r1     H   16     0.154852      1.00800 ; qtot 0.679
    17   c3     1   5r1     C   17     0.171852     12.01000 ; qtot 0.850
    18   hc     1   5r1     H   18     0.114852      1.00800 ; qtot 0.965
    19   hc     1   5r1     H   19     0.139852      1.00800 ; qtot 1.105
    20   oh     1   5r1     O   20    -0.620148     16.00000 ; qtot 0.485
    21   c3     1   5r1     C   21     0.106852     12.01000 ; qtot 0.592
    22   hc     1   5r1     H   22     0.096852      1.00800 ; qtot 0.689
    23   hc     1   5r1     H   23     0.111852      1.00800 ; qtot 0.801
    24   hc     1   5r1     H   24     0.068852      1.00800 ; qtot 0.869
    25   ca     1   5r1     C   25    -0.005148     12.01000 ; qtot 0.864
    26   ha     1   5r1     H   26     0.129852      1.00800 ; qtot 0.994
    27   c3     1   5r1     C   27     0.097852     12.01000 ; qtot 1.092
    28   hc     1   5r1     H   28     0.103852      1.00800 ; qtot 1.196
    29   c3     1   5r1     C   29     0.178852     12.01000 ; qtot 1.375
    30    c     1   5r1     C   30     0.413852     12.01000 ; qtot 1.789
    31   oh     1   5r1     O   31    -0.644148     16.00000 ; qtot 1.144
    32   c3     1   5r1     C   32     0.022852     12.01000 ; qtot 1.167
    33   hc     1   5r1     H   33     0.136852      1.00800 ; qtot 1.304
    34    c     1   5r1     C   34     0.207852     12.01000 ; qtot 1.512
    35   hc     1   5r1     H   35     0.073852      1.00800 ; qtot 1.586
    36   ca     1   5r1     C   36     0.066852     12.01000 ; qtot 1.653
    37    c     1   5r1     C   37     0.377852     12.01000 ; qtot 2.031
    38    o     1   5r1     O   38    -0.468148     16.00000 ; qtot 1.562
    39   os     1   5r1     O   39    -0.533148     16.00000 ; qtot 1.029
    40   c3     1   5r1     C   40     0.172852     12.01000 ; qtot 1.202
    41   hc     1   5r1     H   41     0.134852      1.00800 ; qtot 1.337
    42   hc     1   5r1     H   42     0.160852      1.00800 ; qtot 1.498
    43   c3     1   5r1     C   43     0.151852     12.01000 ; qtot 1.650
    44   hc     1   5r1     H   44     0.115852      1.00800 ; qtot 1.765
    45   hc     1   5r1     H   45     0.147852      1.00800 ; qtot 1.913
    46   os     1   5r1     O   46    -0.560148     16.00000 ; qtot 1.353
    47   ca     1   5r1     C   47    -0.005148     12.01000 ; qtot 1.348
    48   ha     1   5r1     H   48     0.144852      1.00800 ; qtot 1.493
    49   ca     1   5r1     C   49    -0.034148     12.01000 ; qtot 1.459
    50   ha     1   5r1     H   50     0.065852      1.00800 ; qtot 1.525
    51   ca     1   5r1     C   51     0.037852     12.01000 ; qtot 1.562
    52    c     1   5r1     C   52     0.382852     12.01000 ; qtot 1.945
    53    o     1   5r1     O   53    -0.488148     16.00000 ; qtot 1.457
    54   ca     1   5r1     C   54    -0.028148     12.01000 ; qtot 1.429
    55   ha     1   5r1     H   55     0.100852      1.00800 ; qtot 1.530
    56   ca     1   5r1     C   56     0.006852     12.01000 ; qtot 1.537
    57   ha     1   5r1     H   57     0.120852      1.00800 ; qtot 1.658
    58   ca     1   5r1     C   58     0.087852     12.01000 ; qtot 1.745
    59   c3     1   5r1     C   59     0.482852     12.01000 ; qtot 2.228
    60   os     1   5r1     O   60    -0.510148     16.00000 ; qtot 1.718
    61   os     1   5r1     O   61    -0.461148     16.00000 ; qtot 1.257
    62   c3     1   5r1     C   62     0.138852     12.01000 ; qtot 1.396
    63   hc     1   5r1     H   63     0.119852      1.00800 ; qtot 1.516
    64   hc     1   5r1     H   64     0.120852      1.00800 ; qtot 1.637
    65   c3     1   5r1     C   65     0.106852     12.01000 ; qtot 1.743
    66   hc     1   5r1     H   66     0.111852      1.00800 ; qtot 1.855
    67   hc     1   5r1     H   67     0.086852      1.00800 ; qtot 1.942
    68   os     1   5r1     O   68    -0.500148     16.00000 ; qtot 1.442
    69   ca     1   5r1     C   69    -0.008148     12.01000 ; qtot 1.434
    70   ha     1   5r1     H   70     0.165852      1.00800 ; qtot 1.600
    71   ca     1   5r1     C   71    -0.014148     12.01000 ; qtot 1.585
    72   ha     1   5r1     H   72     0.157852      1.00800 ; qtot 1.743
    73   ca     1   5r1     C   73     0.040852     12.01000 ; qtot 1.784
    74    c     1   5r1     C   74     0.386852     12.01000 ; qtot 2.171
    75    o     1   5r1     O   75    -0.455148     16.00000 ; qtot 1.716
    76   ca     1   5r1     C   76    -0.028148     12.01000 ; qtot 1.688
    77   ha     1   5r1     H   77     0.077852      1.00800 ; qtot 1.766
    78   ca     1   5r1     C   78    -0.034148     12.01000 ; qtot 1.731
    79   ha     1   5r1     H   79     0.073852      1.00800 ; qtot 1.805
    80   ca     1   5r1     C   80     0.038852     12.01000 ; qtot 1.844
    81   ca     1   5r1     C   81     0.375852     12.01000 ; qtot 2.220
    82   os     1   5r1     O   82    -0.496148     16.00000 ; qtot 1.724
    83   os     1   5r1     O   83    -0.543148     16.00000 ; qtot 1.181
    84   c3     1   5r1     C   84     0.125852     12.01000 ; qtot 1.307
    85   hc     1   5r1     H   85     0.098852      1.00800 ; qtot 1.405
    86   hc     1   5r1     H   86     0.114852      1.00800 ; qtot 1.520
    87   c3     1   5r1     C   87     0.147852     12.01000 ; qtot 1.668
    88   hc     1   5r1     H   88     0.117852      1.00800 ; qtot 1.786
    89   hc     1   5r1     H   89     0.138852      1.00800 ; qtot 1.925
    90   os     1   5r1     O   90    -0.479148     16.00000 ; qtot 1.446
    91   ca     1   5r1     C   91    -0.013148     12.01000 ; qtot 1.433
    92   ha     1   5r1     H   92     0.143852      1.00800 ; qtot 1.576
    93   ca     1   5r1     C   93    -0.026148     12.01000 ; qtot 1.550
    94   ha     1   5r1     H   94     0.110852      1.00800 ; qtot 1.661
    95   ca     1   5r1     C   95     0.049852     12.01000 ; qtot 1.711
    96   c3     1   5r1     C   96     0.456852     12.01000 ; qtot 2.168
    97   os     1   5r1     O   97    -0.493148     16.00000 ; qtot 1.675
    98   ca     1   5r1     C   98    -0.029148     12.01000 ; qtot 1.645
    99   ha     1   5r1     H   99     0.125852      1.00800 ; qtot 1.771
   100   ca     1   5r1     C  100    -0.042148     12.01000 ; qtot 1.729
   101   ha     1   5r1     H  101     0.075852      1.00800 ; qtot 1.805
   102   ca     1   5r1     C  102     0.053852     12.01000 ; qtot 1.859
   103   c3     1   5r1     C  103     0.447852     12.01000 ; qtot 2.307
   104   os     1   5r1     O  104    -0.533148     16.00000 ; qtot 1.774
   105   os     1   5r1     O  105    -0.532148     16.00000 ; qtot 1.241
   106   c3     1   5r1     C  106     0.102852     12.01000 ; qtot 1.344
   107   hc     1   5r1     H  107     0.117852      1.00800 ; qtot 1.462
   108   hc     1   5r1     H  108     0.153852      1.00800 ; qtot 1.616
   109   c3     1   5r1     C  109     0.095852     12.01000 ; qtot 1.712
   110   hc     1   5r1     H  110     0.089852      1.00800 ; qtot 1.802
   111   hc     1   5r1     H  111     0.126852      1.00800 ; qtot 1.929
   112   os     1   5r1     O  112    -0.496148     16.00000 ; qtot 1.432
   113   ca     1   5r1     C  113    -0.064148     12.01000 ; qtot 1.368
   114   ha     1   5r1     H  114     0.040852      1.00800 ; qtot 1.409
   115   ca     1   5r1     C  115    -0.044148     12.01000 ; qtot 1.365
   116   ha     1   5r1     H  116     0.070852      1.00800 ; qtot 1.436
   117   ca     1   5r1     C  117     0.069852     12.01000 ; qtot 1.506
   118   c3     1   5r1     C  118     0.446852     12.01000 ; qtot 1.953
   119   os     1   5r1     O  119    -0.469148     16.00000 ; qtot 1.483
   120   ca     1   5r1     C  120    -0.018148     12.01000 ; qtot 1.465
   121   ha     1   5r1     H  121     0.120852      1.00800 ; qtot 1.586
   122   ca     1   5r1     C  122    -0.029148     12.01000 ; qtot 1.557
   123   ha     1   5r1     H  123     0.100852      1.00800 ; qtot 1.658
   124   ca     1   5r1     C  124     0.012852     12.01000 ; qtot 1.671
   125   c3     1   5r1     C  125     0.284852     12.01000 ; qtot 1.956
   126   os     1   5r1     O  126    -0.479148     16.00000 ; qtot 1.476
   127   os     1   5r1     O  127    -0.475148     16.00000 ; qtot 1.001
   128   c3     1   5r1     C  128     0.116852     12.01000 ; qtot 1.118
   129   hc     1   5r1     H  129     0.089852      1.00800 ; qtot 1.208
   130   hc     1   5r1     H  130     0.126852      1.00800 ; qtot 1.335
   131   c3     1   5r1     C  131     0.094852     12.01000 ; qtot 1.430
   132   hc     1   5r1     H  132     0.081852      1.00800 ; qtot 1.511
   133   hc     1   5r1     H  133     0.069852      1.00800 ; qtot 1.581
   134   os     1   5r1     O  134    -0.492148     16.00000 ; qtot 1.089
   135   ca     1   5r1     C  135    -0.029148     12.01000 ; qtot 1.060
   136   ha     1   5r1     H  136     0.095852      1.00800 ; qtot 1.156
   137   ca     1   5r1     C  137    -0.040148     12.01000 ; qtot 1.116
   138   ha     1   5r1     H  138     0.071852      1.00800 ; qtot 1.188
   139   ca     1   5r1     C  139     0.024852     12.01000 ; qtot 1.212
   140    c     1   5r1     C  140     0.370852     12.01000 ; qtot 1.583
   141    o     1   5r1     O  141    -0.503148     16.00000 ; qtot 1.080
   142   ca     1   5r1     C  142    -0.039148     12.01000 ; qtot 1.041
   143   ha     1   5r1     H  143     0.072852      1.00800 ; qtot 1.114
   144   ca     1   5r1     C  144    -0.018148     12.01000 ; qtot 1.096
   145   ha     1   5r1     H  145     0.135852      1.00800 ; qtot 1.232
   146   ca     1   5r1     C  146     0.061852     12.01000 ; qtot 1.293
   147   c3     1   5r1     C  147     0.452852     12.01000 ; qtot 1.746
   148   os     1   5r1     O  148    -0.461148     16.00000 ; qtot 1.285
   149   os     1   5r1     O  149    -0.477148     16.00000 ; qtot 0.808
   150   c3     1   5r1     C  150     0.144852     12.01000 ; qtot 0.953
   151   hc     1   5r1     H  151     0.131852      1.00800 ; qtot 1.085
   152   hc     1   5r1     H  152     0.094852      1.00800 ; qtot 1.180
   153   c3     1   5r1     C  153     0.138852     12.01000 ; qtot 1.318
   154   hc     1   5r1     H  154     0.088852      1.00800 ; qtot 1.407
   155   hc     1   5r1     H  155     0.074852      1.00800 ; qtot 1.482
   156   os     1   5r1     O  156    -0.526148     16.00000 ; qtot 0.956
   157   ca     1   5r1     C  157    -0.030148     12.01000 ; qtot 0.926
   158   ha     1   5r1     H  158     0.098852      1.00800 ; qtot 1.025
   159   ca     1   5r1     C  159    -0.040148     12.01000 ; qtot 0.984
   160   ha     1   5r1     H  160     0.068852      1.00800 ; qtot 1.053
   161   ca     1   5r1     C  161     0.036852     12.01000 ; qtot 1.090
   162   ca     1   5r1     C  162     0.384852     12.01000 ; qtot 1.475
   163   oh     1   5r1     O  163    -0.590148     16.00000 ; qtot 0.885
   164   ca     1   5r1     C  164    -0.042148     12.01000 ; qtot 0.843
   165   ha     1   5r1     H  165     0.083852      1.00800 ; qtot 0.927
   166   ca     1   5r1     C  166    -0.048148     12.01000 ; qtot 0.878
   167   ha     1   5r1     H  167     0.071852      1.00800 ; qtot 0.950
   168   ca     1   5r1     C  168     0.059852     12.01000 ; qtot 1.010
   169   c3     1   5r1     C  169     0.441852     12.01000 ; qtot 1.452
   170   os     1   5r1     O  170    -0.473148     16.00000 ; qtot 0.979
   171   os     1   5r1     O  171    -0.481148     16.00000 ; qtot 0.498
   172   c3     1   5r1     C  172     0.109852     12.01000 ; qtot 0.608
   173   hc     1   5r1     H  173     0.058852      1.00800 ; qtot 0.666
   174   hc     1   5r1     H  174     0.063852      1.00800 ; qtot 0.730
   175   c3     1   5r1     C  175     0.130852     12.01000 ; qtot 0.861
   176   hc     1   5r1     H  176     0.156852      1.00800 ; qtot 1.018
   177   hc     1   5r1     H  177     0.093852      1.00800 ; qtot 1.112
   178   os     1   5r1     O  178    -0.502148     16.00000 ; qtot 0.610
   179   ca     1   5r1     C  179    -0.010148     12.01000 ; qtot 0.600
   180   ha     1   5r1     H  180     0.143852      1.00800 ; qtot 0.743
   181   ca     1   5r1     C  181    -0.022148     12.01000 ; qtot 0.721
   182   ha     1   5r1     H  182     0.087852      1.00800 ; qtot 0.809
   183   ca     1   5r1     C  183     0.059852     12.01000 ; qtot 0.869
   184   ca     1   5r1     C  184     0.397852     12.01000 ; qtot 1.267
   185   os     1   5r1     O  185    -0.493148     16.00000 ; qtot 0.774
   186   ca     1   5r1     C  186     0.001852     12.01000 ; qtot 0.775
   187   ha     1   5r1     H  187     0.106852      1.00800 ; qtot 0.882
   188   ca     1   5r1     C  188    -0.026148     12.01000 ; qtot 0.856
   189   ha     1   5r1     H  189     0.077852      1.00800 ; qtot 0.934
   190   ca     1   5r1     C  190     0.050852     12.01000 ; qtot 0.985
   191   c3     1   5r1     C  191     0.434852     12.01000 ; qtot 1.420
   192   os     1   5r1     O  192    -0.559148     16.00000 ; qtot 0.861
   193   os     1   5r1     O  193    -0.493148     16.00000 ; qtot 0.367
   194   c3     1   5r1     C  194     0.173852     12.01000 ; qtot 0.541
   195   hc     1   5r1     H  195     0.133852      1.00800 ; qtot 0.675
   196   hc     1   5r1     H  196     0.095852      1.00800 ; qtot 0.771
   197   c3     1   5r1     C  197     0.330852     12.01000 ; qtot 1.102
   198   hc     1   5r1     H  198     0.163852      1.00800 ; qtot 1.266
   199   ho     1   5r1     H  199     0.352852      1.00800 ; qtot 1.619
   200   os     1   5r1     O  200    -0.496148     16.00000 ; qtot 1.122
   201   ca     1   5r1     C  201    -0.001148     12.01000 ; qtot 1.121
   202   ha     1   5r1     H  202     0.134852      1.00800 ; qtot 1.256
   203   ca     1   5r1     C  203    -0.038148     12.01000 ; qtot 1.218
   204   ha     1   5r1     H  204     0.089852      1.00800 ; qtot 1.308
   205   ca     1   5r1     C  205     0.039852     12.01000 ; qtot 1.348
   206    c     1   5r1     C  206     0.390852     12.01000 ; qtot 1.739
   207    o     1   5r1     O  207    -0.478148     16.00000 ; qtot 1.260
   208   ca     1   5r1     C  208    -0.002148     12.01000 ; qtot 1.258
   209   ha     1   5r1     H  209     0.144852      1.00800 ; qtot 1.403
   210   ca     1   5r1     C  210     0.014852     12.01000 ; qtot 1.418
   211   ha     1   5r1     H  211     0.084852      1.00800 ; qtot 1.503
   212   c3     1   5r1     C  212     0.172852     12.01000 ; qtot 1.676
   213   c3     1   5r1     C  213     0.483852     12.01000 ; qtot 2.159
   214   oh     1   5r1     O  214    -0.606148     16.00000 ; qtot 1.553
   215   os     1   5r1     O  215    -0.502148     16.00000 ; qtot 1.051
   216   c3     1   5r1     C  216     0.103852     12.01000 ; qtot 1.155
   217   hc     1   5r1     H  217     0.062852      1.00800 ; qtot 1.218
   218   hc     1   5r1     H  218     0.064852      1.00800 ; qtot 1.283
   219   c3     1   5r1     C  219     0.105852     12.01000 ; qtot 1.389
   220   hc     1   5r1     H  220     0.064852      1.00800 ; qtot 1.453
   221   hc     1   5r1     H  221     0.095852      1.00800 ; qtot 1.549
   222   os     1   5r1     O  222    -0.497148     16.00000 ; qtot 1.052
   223   ca     1   5r1     C  223    -0.006148     12.01000 ; qtot 1.046
   224   ha     1   5r1     H  224     0.101852      1.00800 ; qtot 1.148
   225   ca     1   5r1     C  225    -0.007148     12.01000 ; qtot 1.141
   226   ha     1   5r1     H  226     0.105852      1.00800 ; qtot 1.247
   227   ca     1   5r1     C  227     0.056852     12.01000 ; qtot 1.303
   228    c     1   5r1     C  228     0.422852     12.01000 ; qtot 1.726
   229    o     1   5r1     O  229    -0.458148     16.00000 ; qtot 1.268
   230   ca     1   5r1     C  230    -0.027148     12.01000 ; qtot 1.241
   231   ha     1   5r1     H  231     0.085852      1.00800 ; qtot 1.327
   232   ca     1   5r1     C  232    -0.035148     12.01000 ; qtot 1.292
   233   ha     1   5r1     H  233     0.066852      1.00800 ; qtot 1.359
   234   ca     1   5r1     C  234     0.050852     12.01000 ; qtot 1.409
   235    c     1   5r1     C  235     0.416852     12.01000 ; qtot 1.826
   236    o     1   5r1     O  236    -0.517148     16.00000 ; qtot 1.309
   237   os     1   5r1     O  237    -0.499148     16.00000 ; qtot 0.810
   238   ca     1   5r1     C  238     0.101852     12.01000 ; qtot 0.912
   239   ha     1   5r1     H  239     0.086852      1.00800 ; qtot 0.999
   240   ha     1   5r1     H  240     0.100852      1.00800 ; qtot 1.099
   241   c3     1   5r1     C  241     0.122852     12.01000 ; qtot 1.222
   242   hc     1   5r1     H  242     0.148852      1.00800 ; qtot 1.371
   243   hc     1   5r1     H  243     0.071852      1.00800 ; qtot 1.443
   244   os     1   5r1     O  244    -0.489148     16.00000 ; qtot 0.954
   245   c3     1   5r1     C  245     0.320852     12.01000 ; qtot 1.275
   246   hc     1   5r1     H  246     0.196852      1.00800 ; qtot 1.472
   247   c3     1   5r1     C  247     0.298852     12.01000 ; qtot 1.770
   248   hc     1   5r1     H  248     0.161852      1.00800 ; qtot 1.932
   249   c3     1   5r1     C  249     0.195852     12.01000 ; qtot 2.128
   250   c3     1   5r1     C  250     0.449852     12.01000 ; qtot 2.578
   251   oh     1   5r1     O  251    -0.632148     16.00000 ; qtot 1.946
   252   c3     1   5r1     C  252     0.124852     12.01000 ; qtot 2.071
   253   hc     1   5r1     H  253     0.139852      1.00800 ; qtot 2.211
   254   c3     1   5r1     C  254    -0.035148     12.01000 ; qtot 2.175
   255   hc     1   5r1     H  255     0.102852      1.00800 ; qtot 2.278
   256   c3     1   5r1     C  256     0.081852     12.01000 ; qtot 2.360
   257    c     1   5r1     C  257     0.404852     12.01000 ; qtot 2.765
   258   os     1   5r1     O  258    -0.518148     16.00000 ; qtot 2.247
   259   c3     1   5r1     C  259     0.289852     12.01000 ; qtot 2.537
   260   ho     1   5r1     H  260     0.324852      1.00800 ; qtot 2.862
   261   hc     1   5r1     H  261     0.117852      1.00800 ; qtot 2.979
   262   c3     1   5r1     C  262     0.297852     12.01000 ; qtot 3.277
   263   hc     1   5r1     H  263     0.135852      1.00800 ; qtot 3.413
   264   os     1   5r1     O  264    -0.519148     16.00000 ; qtot 2.894
   265   ca     1   5r1     C  265    -0.001148     12.01000 ; qtot 2.893
   266   ha     1   5r1     H  266     0.105852      1.00800 ; qtot 2.999
   267   ca     1   5r1     C  267    -0.009148     12.01000 ; qtot 2.989
   268   ha     1   5r1     H  268     0.126852      1.00800 ; qtot 3.116
   269   ca     1   5r1     C  269     0.054852     12.01000 ; qtot 3.171
   270   ca     1   5r1     C  270     0.398852     12.01000 ; qtot 3.570
   271   os     1   5r1     O  271    -0.514148     16.00000 ; qtot 3.056
   272   ca     1   5r1     C  272     0.013852     12.01000 ; qtot 3.070
   273   ha     1   5r1     H  273     0.151852      1.00800 ; qtot 3.222
   274   ca     1   5r1     C  274     0.002852     12.01000 ; qtot 3.224
   275   ha     1   5r1     H  275     0.150852      1.00800 ; qtot 3.375
   276   ca     1   5r1     C  276     0.038852     12.01000 ; qtot 3.414
   277    c     1   5r1     C  277     0.372852     12.01000 ; qtot 3.787
   278    o     1   5r1     O  278    -0.456148     16.00000 ; qtot 3.331
   279   os     1   5r1     O  279    -0.496148     16.00000 ; qtot 2.835
   280   c3     1   5r1     C  280     0.140852     12.01000 ; qtot 2.976
   281   hc     1   5r1     H  281     0.143852      1.00800 ; qtot 3.119
   282   hc     1   5r1     H  282     0.089852      1.00800 ; qtot 3.209
   283   c3     1   5r1     C  283     0.138852     12.01000 ; qtot 3.348
   284   hc     1   5r1     H  284     0.119852      1.00800 ; qtot 3.468
   285   hc     1   5r1     H  285     0.117852      1.00800 ; qtot 3.586
   286   os     1   5r1     O  286    -0.487148     16.00000 ; qtot 3.099
   287   ca     1   5r1     C  287    -0.018148     12.01000 ; qtot 3.081
   288   ha     1   5r1     H  288     0.114852      1.00800 ; qtot 3.195
   289   ca     1   5r1     C  289    -0.022148     12.01000 ; qtot 3.173
   290   ha     1   5r1     H  290     0.098852      1.00800 ; qtot 3.272
   291   ca     1   5r1     C  291     0.020852     12.01000 ; qtot 3.293
   292    c     1   5r1     C  292     0.354852     12.01000 ; qtot 3.648
   293    o     1   5r1     O  293    -0.490148     16.00000 ; qtot 3.158
   294   ca     1   5r1     C  294    -0.027148     12.01000 ; qtot 3.130
   295   ha     1   5r1     H  295     0.104852      1.00800 ; qtot 3.235
   296   ca     1   5r1     C  296    -0.023148     12.01000 ; qtot 3.212
   297   ha     1   5r1     H  297     0.088852      1.00800 ; qtot 3.301
   298   ca     1   5r1     C  298     0.034852     12.01000 ; qtot 3.336
   299    c     1   5r1     C  299     0.362852     12.01000 ; qtot 3.699
   300    o     1   5r1     O  300    -0.488148     16.00000 ; qtot 3.211
   301   oh     1   5r1     O  301    -0.599148     16.00000 ; qtot 2.611
   302   c3     1   5r1     C  302     0.123852     12.01000 ; qtot 2.735
   303   hc     1   5r1     H  303     0.135852      1.00800 ; qtot 2.871
   304   hc     1   5r1     H  304     0.124852      1.00800 ; qtot 2.996
   305   c3     1   5r1     C  305     0.149852     12.01000 ; qtot 3.146
   306   hc     1   5r1     H  306     0.101852      1.00800 ; qtot 3.248
   307   hc     1   5r1     H  307     0.190852      1.00800 ; qtot 3.439
   308   os     1   5r1     O  308    -0.502148     16.00000 ; qtot 2.936
   309   ca     1   5r1     C  309    -0.047148     12.01000 ; qtot 2.889
   310   ha     1   5r1     H  310     0.096852      1.00800 ; qtot 2.986
   311   ca     1   5r1     C  311    -0.050148     12.01000 ; qtot 2.936
   312   ha     1   5r1     H  312     0.064852      1.00800 ; qtot 3.001
   313   ca     1   5r1     C  313     0.053852     12.01000 ; qtot 3.055
   314   c3     1   5r1     C  314     0.434852     12.01000 ; qtot 3.490
   315   os     1   5r1     O  315    -0.469148     16.00000 ; qtot 3.020
   316   ca     1   5r1     C  316    -0.019148     12.01000 ; qtot 3.001
   317   ha     1   5r1     H  317     0.122852      1.00800 ; qtot 3.124
   318   ca     1   5r1     C  318    -0.015148     12.01000 ; qtot 3.109
   319   ha     1   5r1     H  319     0.121852      1.00800 ; qtot 3.231
   320   ca     1   5r1     C  320     0.053852     12.01000 ; qtot 3.285
   321   c3     1   5r1     C  321     0.454852     12.01000 ; qtot 3.739
   322   os     1   5r1     O  322    -0.498148     16.00000 ; qtot 3.241
   323   os     1   5r1     O  323    -0.488148     16.00000 ; qtot 2.753
   324   c3     1   5r1     C  324     0.154852     12.01000 ; qtot 2.908
   325   hc     1   5r1     H  325     0.134852      1.00800 ; qtot 3.043
   326   hc     1   5r1     H  326     0.126852      1.00800 ; qtot 3.170
   327   c3     1   5r1     C  327     0.141852     12.01000 ; qtot 3.312
   328   hc     1   5r1     H  328     0.121852      1.00800 ; qtot 3.433
   329   hc     1   5r1     H  329     0.162852      1.00800 ; qtot 3.596
   330   os     1   5r1     O  330    -0.495148     16.00000 ; qtot 3.101
   331   ca     1   5r1     C  331     0.006852     12.01000 ; qtot 3.108
   332   ha     1   5r1     H  332     0.144852      1.00800 ; qtot 3.253
   333   ca     1   5r1     C  333    -0.008148     12.01000 ; qtot 3.245
   334   ha     1   5r1     H  334     0.097852      1.00800 ; qtot 3.343
   335   ca     1   5r1     C  335     0.057852     12.01000 ; qtot 3.400
   336   c3     1   5r1     C  336     0.460852     12.01000 ; qtot 3.861
   337   os     1   5r1     O  337    -0.460148     16.00000 ; qtot 3.401
   338   ca     1   5r1     C  338    -0.014148     12.01000 ; qtot 3.387
   339   ha     1   5r1     H  339     0.121852      1.00800 ; qtot 3.509
   340   ca     1   5r1     C  340    -0.008148     12.01000 ; qtot 3.501
   341   ha     1   5r1     H  341     0.105852      1.00800 ; qtot 3.607
   342   ca     1   5r1     C  342     0.062852     12.01000 ; qtot 3.669
   343    c     1   5r1     C  343     0.408852     12.01000 ; qtot 4.078
   344    o     1   5r1     O  344    -0.435148     16.00000 ; qtot 3.643
   345   os     1   5r1     O  345    -0.477148     16.00000 ; qtot 3.166
   346   c3     1   5r1     C  346     0.153852     12.01000 ; qtot 3.320
   347   hc     1   5r1     H  347     0.141852      1.00800 ; qtot 3.462
   348   hc     1   5r1     H  348     0.180852      1.00800 ; qtot 3.642
   349   c3     1   5r1     C  349     0.155852     12.01000 ; qtot 3.798
   350   hc     1   5r1     H  350     0.173852      1.00800 ; qtot 3.972
   351   hc     1   5r1     H  351     0.122852      1.00800 ; qtot 4.095
   352   os     1   5r1     O  352    -0.497148     16.00000 ; qtot 3.598
   353   ca     1   5r1     C  353    -0.033148     12.01000 ; qtot 3.565
   354   ha     1   5r1     H  354     0.082852      1.00800 ; qtot 3.648
   355   ca     1   5r1     C  355    -0.007148     12.01000 ; qtot 3.640
   356   ha     1   5r1     H  356     0.123852      1.00800 ; qtot 3.764
   357   ca     1   5r1     C  357     0.055852     12.01000 ; qtot 3.820
   358    c     1   5r1     C  358     0.399852     12.01000 ; qtot 4.220
   359    o     1   5r1     O  359    -0.466148     16.00000 ; qtot 3.754
   360   ca     1   5r1     C  360     0.024852     12.01000 ; qtot 3.779
   361   ha     1   5r1     H  361     0.160852      1.00800 ; qtot 3.940
   362   ca     1   5r1     C  362     0.021852     12.01000 ; qtot 3.961
   363   ha     1   5r1     H  363     0.172852      1.00800 ; qtot 4.134
   364   ca     1   5r1     C  364     0.030852     12.01000 ; qtot 4.165
   365    c     1   5r1     C  365     0.339852     12.01000 ; qtot 4.505
   366    o     1   5r1     O  366    -0.509148     16.00000 ; qtot 3.996
   367   os     1   5r1     O  367    -0.504148     16.00000 ; qtot 3.492
   368   c3     1   5r1     C  368     0.120852     12.01000 ; qtot 3.613
   369   hc     1   5r1     H  369     0.078852      1.00800 ; qtot 3.691
   370   hc     1   5r1     H  370     0.112852      1.00800 ; qtot 3.804
   371   c3     1   5r1     C  371     0.121852     12.01000 ; qtot 3.926
   372   hc     1   5r1     H  372     0.118852      1.00800 ; qtot 4.045
   373   hc     1   5r1     H  373     0.082852      1.00800 ; qtot 4.128
   374   os     1   5r1     O  374    -0.484148     16.00000 ; qtot 3.644
   375   ca     1   5r1     C  375    -0.026148     12.01000 ; qtot 3.618
   376   ha     1   5r1     H  376     0.094852      1.00800 ; qtot 3.712
   377   ca     1   5r1     C  377    -0.034148     12.01000 ; qtot 3.678
   378   ha     1   5r1     H  378     0.102852      1.00800 ; qtot 3.781
   379   ca     1   5r1     C  379     0.021852     12.01000 ; qtot 3.803
   380    c     1   5r1     C  380     0.368852     12.01000 ; qtot 4.172
   381    o     1   5r1     O  381    -0.494148     16.00000 ; qtot 3.678
   382   ca     1   5r1     C  382    -0.010148     12.01000 ; qtot 3.667
   383   ha     1   5r1     H  383     0.127852      1.00800 ; qtot 3.795
   384   ca     1   5r1     C  384    -0.004148     12.01000 ; qtot 3.791
   385   ha     1   5r1     H  385     0.128852      1.00800 ; qtot 3.920
   386   ca     1   5r1     C  386     0.052852     12.01000 ; qtot 3.973
   387   c3     1   5r1     C  387     0.433852     12.01000 ; qtot 4.407
   388   oh     1   5r1     O  388    -0.473148     16.00000 ; qtot 3.934
   389   os     1   5r1     O  389    -0.529148     16.00000 ; qtot 3.404
   390   c3     1   5r1     C  390     0.166852     12.01000 ; qtot 3.571
   391   hc     1   5r1     H  391     0.188852      1.00800 ; qtot 3.760
   392   hc     1   5r1     H  392     0.099852      1.00800 ; qtot 3.860
   393   c3     1   5r1     C  393     0.142852     12.01000 ; qtot 4.003
   394   hc     1   5r1     H  394     0.115852      1.00800 ; qtot 4.119
   395   hc     1   5r1     H  395     0.089852      1.00800 ; qtot 4.209
   396   os     1   5r1     O  396    -0.491148     16.00000 ; qtot 3.717
   397   ca     1   5r1     C  397    -0.021148     12.01000 ; qtot 3.696
   398   ha     1   5r1     H  398     0.117852      1.00800 ; qtot 3.814
   399   ca     1   5r1     C  399    -0.026148     12.01000 ; qtot 3.788
   400   ha     1   5r1     H  400     0.082852      1.00800 ; qtot 3.871
   401   ca     1   5r1     C  401     0.036852     12.01000 ; qtot 3.908
   402    c     1   5r1     C  402     0.371852     12.01000 ; qtot 4.280
   403    o     1   5r1     O  403    -0.487148     16.00000 ; qtot 3.792
   404   ca     1   5r1     C  404    -0.020148     12.01000 ; qtot 3.772
   405   ha     1   5r1     H  405     0.113852      1.00800 ; qtot 3.886
   406   ca     1   5r1     C  406    -0.035148     12.01000 ; qtot 3.851
   407   ha     1   5r1     H  407     0.107852      1.00800 ; qtot 3.959
   408   ca     1   5r1     C  408     0.017852     12.01000 ; qtot 3.977
   409    c     1   5r1     C  409     0.343852     12.01000 ; qtot 4.320
   410    o     1   5r1     O  410    -0.468148     16.00000 ; qtot 3.852
   411   os     1   5r1     O  411    -0.507148     16.00000 ; qtot 3.345
   412   c3     1   5r1     C  412     0.121852     12.01000 ; qtot 3.467
   413   hc     1   5r1     H  413     0.090852      1.00800 ; qtot 3.558
   414   hc     1   5r1     H  414     0.064852      1.00800 ; qtot 3.623
   415   c3     1   5r1     C  415     0.147852     12.01000 ; qtot 3.771
   416   hc     1   5r1     H  416     0.062852      1.00800 ; qtot 3.833
   417   hc     1   5r1     H  417     0.097852      1.00800 ; qtot 3.931
   418   os     1   5r1     O  418    -0.510148     16.00000 ; qtot 3.421
   419   ca     1   5r1     C  419    -0.043148     12.01000 ; qtot 3.378
   420   ha     1   5r1     H  420     0.077852      1.00800 ; qtot 3.456
   421   ca     1   5r1     C  421    -0.037148     12.01000 ; qtot 3.419
   422   ha     1   5r1     H  422     0.075852      1.00800 ; qtot 3.495
   423   ca     1   5r1     C  423     0.075852     12.01000 ; qtot 3.570
   424   c3     1   5r1     C  424     0.454852     12.01000 ; qtot 4.025
   425   os     1   5r1     O  425    -0.524148     16.00000 ; qtot 3.501
   426   ca     1   5r1     C  426    -0.020148     12.01000 ; qtot 3.481
   427   ha     1   5r1     H  427     0.129852      1.00800 ; qtot 3.611
   428   ca     1   5r1     C  428    -0.047148     12.01000 ; qtot 3.564
   429   ha     1   5r1     H  429     0.067852      1.00800 ; qtot 3.632
   430   ca     1   5r1     C  430     0.058852     12.01000 ; qtot 3.690
   431   c3     1   5r1     C  431     0.444852     12.01000 ; qtot 4.135
   432   os     1   5r1     O  432    -0.467148     16.00000 ; qtot 3.668
   433   os     1   5r1     O  433    -0.502148     16.00000 ; qtot 3.166
   434   c3     1   5r1     C  434     0.143852     12.01000 ; qtot 3.310
   435   hc     1   5r1     H  435     0.142852      1.00800 ; qtot 3.453
   436   hc     1   5r1     H  436     0.101852      1.00800 ; qtot 3.554
   437   c3     1   5r1     C  437     0.137852     12.01000 ; qtot 3.692
   438   hc     1   5r1     H  438     0.105852      1.00800 ; qtot 3.798
   439   hc     1   5r1     H  439     0.097852      1.00800 ; qtot 3.896
   440   os     1   5r1     O  440    -0.501148     16.00000 ; qtot 3.395
   441   ca     1   5r1     C  441    -0.042148     12.01000 ; qtot 3.353
   442   ha     1   5r1     H  442     0.098852      1.00800 ; qtot 3.452
   443   ca     1   5r1     C  443    -0.036148     12.01000 ; qtot 3.415
   444   ha     1   5r1     H  444     0.061852      1.00800 ; qtot 3.477
   445   ca     1   5r1     C  445     0.079852     12.01000 ; qtot 3.557
   446   c3     1   5r1     C  446     0.456852     12.01000 ; qtot 4.014
   447   os     1   5r1     O  447    -0.505148     16.00000 ; qtot 3.509
   448   ca     1   5r1     C  448    -0.006148     12.01000 ; qtot 3.503
   449   ha     1   5r1     H  449     0.145852      1.00800 ; qtot 3.649
   450   ca     1   5r1     C  450    -0.027148     12.01000 ; qtot 3.621
   451   ha     1   5r1     H  451     0.108852      1.00800 ; qtot 3.730
   452   ca     1   5r1     C  452     0.059852     12.01000 ; qtot 3.790
   453   c3     1   5r1     C  453     0.453852     12.01000 ; qtot 4.244
   454   os     1   5r1     O  454    -0.473148     16.00000 ; qtot 3.771
   455   os     1   5r1     O  455    -0.511148     16.00000 ; qtot 3.260
   456   c3     1   5r1     C  456     0.146852     12.01000 ; qtot 3.407
   457   hc     1   5r1     H  457     0.112852      1.00800 ; qtot 3.519
   458   hc     1   5r1     H  458     0.133852      1.00800 ; qtot 3.653
   459   c3     1   5r1     C  459     0.131852     12.01000 ; qtot 3.785
   460   hc     1   5r1     H  460     0.154852      1.00800 ; qtot 3.940
   461   hc     1   5r1     H  461     0.095852      1.00800 ; qtot 4.036
   462   os     1   5r1     O  462    -0.472148     16.00000 ; qtot 3.564
   463   ca     1   5r1     C  463    -0.008148     12.01000 ; qtot 3.555
   464   ha     1   5r1     H  464     0.115852      1.00800 ; qtot 3.671
   465   ca     1   5r1     C  465     0.006852     12.01000 ; qtot 3.678
   466   ha     1   5r1     H  466     0.121852      1.00800 ; qtot 3.800
   467   ca     1   5r1     C  467     0.053852     12.01000 ; qtot 3.854
   468    c     1   5r1     C  468     0.393852     12.01000 ; qtot 4.248
   469    o     1   5r1     O  469    -0.477148     16.00000 ; qtot 3.771
   470   ca     1   5r1     C  470    -0.034148     12.01000 ; qtot 3.736
   471   ha     1   5r1     H  471     0.076852      1.00800 ; qtot 3.813
   472   ca     1   5r1     C  472    -0.034148     12.01000 ; qtot 3.779
   473   ha     1   5r1     H  473     0.101852      1.00800 ; qtot 3.881
   474   ca     1   5r1     C  474     0.024852     12.01000 ; qtot 3.906
   475    c     1   5r1     C  475     0.342852     12.01000 ; qtot 4.249
   476    o     1   5r1     O  476    -0.471148     16.00000 ; qtot 3.778
   477   os     1   5r1     O  477    -0.507148     16.00000 ; qtot 3.270
   478   c3     1   5r1     C  478     0.141852     12.01000 ; qtot 3.412
   479   hc     1   5r1     H  479     0.117852      1.00800 ; qtot 3.530
   480   hc     1   5r1     H  480     0.078852      1.00800 ; qtot 3.609
   481   c3     1   5r1     C  481     0.153852     12.01000 ; qtot 3.763
   482   hc     1   5r1     H  482     0.120852      1.00800 ; qtot 3.884
   483   hc     1   5r1     H  483     0.110852      1.00800 ; qtot 3.995
   484   os     1   5r1     O  484    -0.525148     16.00000 ; qtot 3.469
   485   ca     1   5r1     C  485    -0.038148     12.01000 ; qtot 3.431
   486   ha     1   5r1     H  486     0.081852      1.00800 ; qtot 3.513
   487   ca     1   5r1     C  487    -0.020148     12.01000 ; qtot 3.493
   488   ha     1   5r1     H  488     0.111852      1.00800 ; qtot 3.605
   489   ca     1   5r1     C  489     0.065852     12.01000 ; qtot 3.671
   490   c3     1   5r1     C  490     0.465852     12.01000 ; qtot 4.136
   491   oh     1   5r1     O  491    -0.604148     16.00000 ; qtot 3.532
   492   ca     1   5r1     C  492    -0.000148     12.01000 ; qtot 3.532
   493   ha     1   5r1     H  493     0.143852      1.00800 ; qtot 3.676
   494   ca     1   5r1     C  494    -0.016148     12.01000 ; qtot 3.660
   495   ha     1   5r1     H  495     0.115852      1.00800 ; qtot 3.776
   496   ca     1   5r1     C  496     0.021852     12.01000 ; qtot 3.798
   497    c     1   5r1     C  497     0.362852     12.01000 ; qtot 4.160
   498    o     1   5r1     O  498    -0.497148     16.00000 ; qtot 3.663
   499   os     1   5r1     O  499    -0.535148     16.00000 ; qtot 3.128
   500   c3     1   5r1     C  500     0.153852     12.01000 ; qtot 3.282
   501   hc     1   5r1     H  501     0.142852      1.00800 ; qtot 3.425
   502   hc     1   5r1     H  502     0.150852      1.00800 ; qtot 3.576
   503   c3     1   5r1     C  503     0.175852     12.01000 ; qtot 3.752
   504   hc     1   5r1     H  504     0.141852      1.00800 ; qtot 3.893
   505   hc     1   5r1     H  505     0.137852      1.00800 ; qtot 4.031
   506   os     1   5r1     O  506    -0.520148     16.00000 ; qtot 3.511
   507   ca     1   5r1     C  507    -0.007148     12.01000 ; qtot 3.504
   508   ha     1   5r1     H  508     0.131852      1.00800 ; qtot 3.636
   509   ca     1   5r1     C  509     0.011852     12.01000 ; qtot 3.648
   510   ha     1   5r1     H  510     0.132852      1.00800 ; qtot 3.781
   511   ca     1   5r1     C  511     0.090852     12.01000 ; qtot 3.871
   512   c3     1   5r1     C  512     0.466852     12.01000 ; qtot 4.338
   513   os     1   5r1     O  513    -0.497148     16.00000 ; qtot 3.841
   514   ca     1   5r1     C  514     0.003852     12.01000 ; qtot 3.845
   515   ha     1   5r1     H  515     0.131852      1.00800 ; qtot 3.977
   516   ca     1   5r1     C  516    -0.010148     12.01000 ; qtot 3.967
   517   ha     1   5r1     H  517     0.115852      1.00800 ; qtot 4.082
   518   ca     1   5r1     C  518     0.040852     12.01000 ; qtot 4.123
   519    c     1   5r1     C  519     0.379852     12.01000 ; qtot 4.503
   520    o     1   5r1     O  520    -0.532148     16.00000 ; qtot 3.971
   521   os     1   5r1     O  521    -0.519148     16.00000 ; qtot 3.452
   522   c3     1   5r1     C  522     0.129852     12.01000 ; qtot 3.582
   523   hc     1   5r1     H  523     0.099852      1.00800 ; qtot 3.682
   524   hc     1   5r1     H  524     0.131852      1.00800 ; qtot 3.813
   525   c3     1   5r1     C  525     0.146852     12.01000 ; qtot 3.960
   526   hc     1   5r1     H  526     0.099852      1.00800 ; qtot 4.060
   527   hc     1   5r1     H  527     0.128852      1.00800 ; qtot 4.189
   528   os     1   5r1     O  528    -0.519148     16.00000 ; qtot 3.670
   529   ca     1   5r1     C  529    -0.000148     12.01000 ; qtot 3.670
   530   ha     1   5r1     H  530     0.121852      1.00800 ; qtot 3.792
   531   ca     1   5r1     C  531    -0.018148     12.01000 ; qtot 3.773
   532   ha     1   5r1     H  532     0.086852      1.00800 ; qtot 3.860
   533   ca     1   5r1     C  533     0.059852     12.01000 ; qtot 3.920
   534    c     1   5r1     C  534     0.396852     12.01000 ; qtot 4.317
   535    o     1   5r1     O  535    -0.473148     16.00000 ; qtot 3.844
   536   ca     1   5r1     C  536    -0.002148     12.01000 ; qtot 3.842
   537   ha     1   5r1     H  537     0.131852      1.00800 ; qtot 3.974
   538   ca     1   5r1     C  538    -0.009148     12.01000 ; qtot 3.964
   539   ha     1   5r1     H  539     0.121852      1.00800 ; qtot 4.086
   540   ca     1   5r1     C  540     0.055852     12.01000 ; qtot 4.142
   541    c     1   5r1     C  541     0.407852     12.01000 ; qtot 4.550
   542   oh     1   5r1     O  542    -0.551148     16.00000 ; qtot 3.999
   543   c3     1   5r1     C  543     0.532852     12.01000 ; qtot 4.532
   544   c3     1   5r1     C  544     0.580852     12.01000 ; qtot 5.112
   545   os     1   5r1     O  545    -0.483148     16.00000 ; qtot 4.629
   546   ca     1   5r1     C  546    -0.009148     12.01000 ; qtot 4.620
   547   ha     1   5r1     H  547     0.140852      1.00800 ; qtot 4.761
   548   ca     1   5r1     C  548    -0.016148     12.01000 ; qtot 4.745
   549   ha     1   5r1     H  549     0.095852      1.00800 ; qtot 4.841
   550   ca     1   5r1     C  550     0.087852     12.01000 ; qtot 4.929
   551   c3     1   5r1     C  551     0.477852     12.01000 ; qtot 5.406
   552   oh     1   5r1     O  552    -0.613148     16.00000 ; qtot 4.793
   553   ca     1   5r1     C  553    -0.007148     12.01000 ; qtot 4.786
   554   ha     1   5r1     H  554     0.102852      1.00800 ; qtot 4.889
   555   ca     1   5r1     C  555    -0.032148     12.01000 ; qtot 4.857
   556   ha     1   5r1     H  556     0.068852      1.00800 ; qtot 4.926
   557   ca     1   5r1     C  557     0.075852     12.01000 ; qtot 5.002
   558   c3     1   5r1     C  558     0.466852     12.01000 ; qtot 5.468
   559   os     1   5r1     O  559    -0.498148     16.00000 ; qtot 4.970
   560   os     1   5r1     O  560    -0.483148     16.00000 ; qtot 4.487
   561   c3     1   5r1     C  561     0.152852     12.01000 ; qtot 4.640
   562   hc     1   5r1     H  562     0.084852      1.00800 ; qtot 4.725
   563   hc     1   5r1     H  563     0.132852      1.00800 ; qtot 4.858
   564   c3     1   5r1     C  564     0.143852     12.01000 ; qtot 5.002
   565   hc     1   5r1     H  565     0.102852      1.00800 ; qtot 5.104
   566   hc     1   5r1     H  566     0.109852      1.00800 ; qtot 5.214
   567   os     1   5r1     O  567    -0.495148     16.00000 ; qtot 4.719
   568   ca     1   5r1     C  568     0.007852     12.01000 ; qtot 4.727
   569   ha     1   5r1     H  569     0.164852      1.00800 ; qtot 4.892
   570   ca     1   5r1     C  570    -0.025148     12.01000 ; qtot 4.867
   571   ha     1   5r1     H  571     0.088852      1.00800 ; qtot 4.955
   572   ca     1   5r1     C  572     0.012852     12.01000 ; qtot 4.968
   573    c     1   5r1     C  573     0.359852     12.01000 ; qtot 5.328
   574    o     1   5r1     O  574    -0.496148     16.00000 ; qtot 4.832
   575   ca     1   5r1     C  575    -0.035148     12.01000 ; qtot 4.797
   576   ha     1   5r1     H  576     0.141852      1.00800 ; qtot 4.939
   577   ca     1   5r1     C  577    -0.028148     12.01000 ; qtot 4.911
   578   ha     1   5r1     H  578     0.101852      1.00800 ; qtot 5.012
   579   ca     1   5r1     C  579     0.074852     12.01000 ; qtot 5.087
   580   c3     1   5r1     C  580     0.470852     12.01000 ; qtot 5.558
   581   os     1   5r1     O  581    -0.537148     16.00000 ; qtot 5.021
   582   os     1   5r1     O  582    -0.538148     16.00000 ; qtot 4.483
   583   c3     1   5r1     C  583     0.185852     12.01000 ; qtot 4.669
   584   hc     1   5r1     H  584     0.131852      1.00800 ; qtot 4.801
   585   hc     1   5r1     H  585     0.153852      1.00800 ; qtot 4.954
   586   c3     1   5r1     C  586     0.163852     12.01000 ; qtot 5.118
   587   hc     1   5r1     H  587     0.145852      1.00800 ; qtot 5.264
   588   hc     1   5r1     H  588     0.114852      1.00800 ; qtot 5.379
   589   os     1   5r1     O  589    -0.505148     16.00000 ; qtot 4.874
   590   ca     1   5r1     C  590     0.168852     12.01000 ; qtot 5.043
   591   ca     1   5r1     C  591     0.005852     12.01000 ; qtot 5.049
   592   ha     1   5r1     H  592     0.103852      1.00800 ; qtot 5.152
   593   ca     1   5r1     C  593     0.084852     12.01000 ; qtot 5.237
   594   c3     1   5r1     C  594     0.463852     12.01000 ; qtot 5.701
   595   os     1   5r1     O  595    -0.503148     16.00000 ; qtot 5.198
   596   ca     1   5r1     C  596     0.003852     12.01000 ; qtot 5.202
   597   ha     1   5r1     H  597     0.113852      1.00800 ; qtot 5.316
   598   ca     1   5r1     C  598    -0.039148     12.01000 ; qtot 5.276
   599   ha     1   5r1     H  599     0.075852      1.00800 ; qtot 5.352
   600   ca     1   5r1     C  600     0.065852     12.01000 ; qtot 5.418
   601    c     1   5r1     C  601     0.386852     12.01000 ; qtot 5.805
   602    o     1   5r1     O  602    -0.452148     16.00000 ; qtot 5.353
   603   os     1   5r1     O  603    -0.515148     16.00000 ; qtot 4.838
   604   c3     1   5r1     C  604     0.149852     12.01000 ; qtot 4.988
   605   hc     1   5r1     H  605     0.172852      1.00800 ; qtot 5.160
   606   hc     1   5r1     H  606     0.090852      1.00800 ; qtot 5.251
   607   c3     1   5r1     C  607     0.154852     12.01000 ; qtot 5.406
   608   hc     1   5r1     H  608     0.132852      1.00800 ; qtot 5.539
   609   hc     1   5r1     H  609     0.129852      1.00800 ; qtot 5.669
   610   os     1   5r1     O  610    -0.502148     16.00000 ; qtot 5.167
   611   ca     1   5r1     C  611    -0.023148     12.01000 ; qtot 5.144
   612   ha     1   5r1     H  612     0.103852      1.00800 ; qtot 5.247
   613   ca     1   5r1     C  613    -0.020148     12.01000 ; qtot 5.227
   614   ha     1   5r1     H  614     0.127852      1.00800 ; qtot 5.355
   615   ca     1   5r1     C  615     0.054852     12.01000 ; qtot 5.410
   616   c3     1   5r1     C  616     0.468852     12.01000 ; qtot 5.879
   617   oh     1   5r1     O  617    -0.614148     16.00000 ; qtot 5.265
   618   ca     1   5r1     C  618    -0.015148     12.01000 ; qtot 5.250
   619   ha     1   5r1     H  619     0.137852      1.00800 ; qtot 5.387
   620   ca     1   5r1     C  620    -0.014148     12.01000 ; qtot 5.373
   621   ha     1   5r1     H  621     0.134852      1.00800 ; qtot 5.508
   622   ca     1   5r1     C  622     0.050852     12.01000 ; qtot 5.559
   623   c3     1   5r1     C  623     0.462852     12.01000 ; qtot 6.022
   624   os     1   5r1     O  624    -0.495148     16.00000 ; qtot 5.527
   625   os     1   5r1     O  625    -0.512148     16.00000 ; qtot 5.015
   626   c3     1   5r1     C  626     0.344852     12.01000 ; qtot 5.359
   627   hc     1   5r1     H  627     0.157852      1.00800 ; qtot 5.517
   628   c3     1   5r1     C  628     0.195852     12.01000 ; qtot 5.713
   629   hc     1   5r1     H  629     0.141852      1.00800 ; qtot 5.855
   630   hc     1   5r1     H  630     0.122852      1.00800 ; qtot 5.978
   631   os     1   5r1     O  631    -0.497148     16.00000 ; qtot 5.481
   632   ca     1   5r1     C  632    -0.020148     12.01000 ; qtot 5.460
   633   ha     1   5r1     H  633     0.113852      1.00800 ; qtot 5.574
   634   ca     1   5r1     C  634    -0.001148     12.01000 ; qtot 5.573
   635   ha     1   5r1     H  635     0.135852      1.00800 ; qtot 5.709
   636   ca     1   5r1     C  636     0.036852     12.01000 ; qtot 5.746
   637    c     1   5r1     C  637     0.389852     12.01000 ; qtot 6.136
   638    o     1   5r1     O  638    -0.538148     16.00000 ; qtot 5.598
   639   ca     1   5r1     C  639    -0.015148     12.01000 ; qtot 5.582
   640   ha     1   5r1     H  640     0.100852      1.00800 ; qtot 5.683
   641   ca     1   5r1     C  641    -0.006148     12.01000 ; qtot 5.677
   642   ha     1   5r1     H  642     0.100852      1.00800 ; qtot 5.778
   643   ca     1   5r1     C  643     0.031852     12.01000 ; qtot 5.810
   644    c     1   5r1     C  644     0.362852     12.01000 ; qtot 6.173
   645    o     1   5r1     O  645    -0.501148     16.00000 ; qtot 5.672
   646   os     1   5r1     O  646    -0.530148     16.00000 ; qtot 5.141
   647   c3     1   5r1     C  647     0.105852     12.01000 ; qtot 5.247
   648   hc     1   5r1     H  648     0.092852      1.00800 ; qtot 5.340
   649   hc     1   5r1     H  649     0.109852      1.00800 ; qtot 5.450
   650   c3     1   5r1     C  650     0.112852     12.01000 ; qtot 5.563
   651   hc     1   5r1     H  651     0.088852      1.00800 ; qtot 5.652
   652   hc     1   5r1     H  652     0.116852      1.00800 ; qtot 5.769
   653   os     1   5r1     O  653    -0.511148     16.00000 ; qtot 5.257
   654   c3     1   5r1     C  654     0.129852     12.01000 ; qtot 5.387
   655   hc     1   5r1     H  655     0.119852      1.00800 ; qtot 5.507
   656   c3     1   5r1     C  656    -0.025148     12.01000 ; qtot 5.482
   657   hc     1   5r1     H  657     0.134852      1.00800 ; qtot 5.617
   658   c3     1   5r1     C  658     0.164852     12.01000 ; qtot 5.782
   659   c3     1   5r1     C  659     0.472852     12.01000 ; qtot 6.254
   660   os     1   5r1     O  660    -0.496148     16.00000 ; qtot 5.758
   661   c3     1   5r1     C  661     0.169852     12.01000 ; qtot 5.928
   662   hc     1   5r1     H  662     0.119852      1.00800 ; qtot 6.048
   663   c3     1   5r1     C  663     0.167852     12.01000 ; qtot 6.216
   664   hc     1   5r1     H  664     0.163852      1.00800 ; qtot 6.380
   665   c3     1   5r1     C  665     0.175852     12.01000 ; qtot 6.556
   666   ca     1   5r1     C  666     0.492852     12.01000 ; qtot 7.048
   667   os     1   5r1     O  667    -0.554148     16.00000 ; qtot 6.494
   668   os     1   5r1     O  668    -0.465148     16.00000 ; qtot 6.029
   669   c3     1   5r1     C  669     0.292852     12.01000 ; qtot 6.322
   670   hc     1   5r1     H  670     0.088852      1.00800 ; qtot 6.411
   671   c3     1   5r1     C  671     0.173852     12.01000 ; qtot 6.585
   672   hc     1   5r1     H  672     0.130852      1.00800 ; qtot 6.716
   673   hc     1   5r1     H  673     0.138852      1.00800 ; qtot 6.854
   674   os     1   5r1     O  674    -0.506148     16.00000 ; qtot 6.348
   675   ca     1   5r1     C  675    -0.009148     12.01000 ; qtot 6.339
   676   ha     1   5r1     H  676     0.101852      1.00800 ; qtot 6.441
   677   ca     1   5r1     C  677    -0.029148     12.01000 ; qtot 6.412
   678   ha     1   5r1     H  678     0.087852      1.00800 ; qtot 6.500
   679   ca     1   5r1     C  679     0.031852     12.01000 ; qtot 6.532
   680    c     1   5r1     C  680     0.380852     12.01000 ; qtot 6.912
   681    o     1   5r1     O  681    -0.490148     16.00000 ; qtot 6.422
   682   ca     1   5r1     C  682    -0.035148     12.01000 ; qtot 6.387
   683   ha     1   5r1     H  683     0.078852      1.00800 ; qtot 6.466
   684   ca     1   5r1     C  684    -0.017148     12.01000 ; qtot 6.449
   685   ha     1   5r1     H  685     0.114852      1.00800 ; qtot 6.564
   686   ca     1   5r1     C  686     0.076852     12.01000 ; qtot 6.640
   687   ca     1   5r1     C  687     0.422852     12.01000 ; qtot 7.063
   688   os     1   5r1     O  688    -0.506148     16.00000 ; qtot 6.557
   689   c3     1   5r1     C  689     0.136852     12.01000 ; qtot 6.694
   690   hc     1   5r1     H  690     0.106852      1.00800 ; qtot 6.801
   691   hc     1   5r1     H  691     0.119852      1.00800 ; qtot 6.921
   692   c3     1   5r1     C  692     0.143852     12.01000 ; qtot 7.065
   693   hc     1   5r1     H  693     0.116852      1.00800 ; qtot 7.181
   694   hc     1   5r1     H  694     0.115852      1.00800 ; qtot 7.297
   695   os     1   5r1     O  695    -0.571148     16.00000 ; qtot 6.726
   696   ca     1   5r1     C  696    -0.050148     12.01000 ; qtot 6.676
   697   ha     1   5r1     H  697     0.093852      1.00800 ; qtot 6.770
   698   ca     1   5r1     C  698    -0.052148     12.01000 ; qtot 6.718
   699   ha     1   5r1     H  699     0.077852      1.00800 ; qtot 6.796
   700   ca     1   5r1     C  700     0.026852     12.01000 ; qtot 6.822
   701    c     1   5r1     C  701     0.389852     12.01000 ; qtot 7.212
   702   os     1   5r1     O  702    -0.489148     16.00000 ; qtot 6.723
   703   ca     1   5r1     C  703    -0.022148     12.01000 ; qtot 6.701
   704   ha     1   5r1     H  704     0.136852      1.00800 ; qtot 6.838
   705   ca     1   5r1     C  705    -0.032148     12.01000 ; qtot 6.806
   706   ha     1   5r1     H  706     0.106852      1.00800 ; qtot 6.913
   707   ca     1   5r1     C  707     0.034852     12.01000 ; qtot 6.947
   708   c3     1   5r1     C  708     0.438852     12.01000 ; qtot 7.386
   709   os     1   5r1     O  709    -0.460148     16.00000 ; qtot 6.926
   710   os     1   5r1     O  710    -0.520148     16.00000 ; qtot 6.406
   711   c3     1   5r1     C  711     0.124852     12.01000 ; qtot 6.531
   712   hc     1   5r1     H  712     0.129852      1.00800 ; qtot 6.661
   713   hc     1   5r1     H  713     0.108852      1.00800 ; qtot 6.769
   714   c3     1   5r1     C  714     0.128852     12.01000 ; qtot 6.898
   715   hc     1   5r1     H  715     0.100852      1.00800 ; qtot 6.999
   716   hc     1   5r1     H  716     0.109852      1.00800 ; qtot 7.109
   717    o     1   5r1     O  717    -0.492148     16.00000 ; qtot 6.617
   718   ca     1   5r1     C  718    -0.027148     12.01000 ; qtot 6.590
   719   ha     1   5r1     H  719     0.082852      1.00800 ; qtot 6.673
   720   ca     1   5r1     C  720    -0.011148     12.01000 ; qtot 6.661
   721   ha     1   5r1     H  721     0.133852      1.00800 ; qtot 6.795
   722   ca     1   5r1     C  722     0.041852     12.01000 ; qtot 6.837
   723    c     1   5r1     C  723     0.373852     12.01000 ; qtot 7.211
   724    o     1   5r1     O  724    -0.496148     16.00000 ; qtot 6.715
   725   ca     1   5r1     C  725    -0.018148     12.01000 ; qtot 6.697
   726   ha     1   5r1     H  726     0.103852      1.00800 ; qtot 6.801
   727   ca     1   5r1     C  727    -0.030148     12.01000 ; qtot 6.770
   728   ha     1   5r1     H  728     0.094852      1.00800 ; qtot 6.865
   729   ca     1   5r1     C  729     0.026852     12.01000 ; qtot 6.892
   730    c     1   5r1     C  730     0.363852     12.01000 ; qtot 7.256
   731    o     1   5r1     O  731    -0.469148     16.00000 ; qtot 6.787
   732   os     1   5r1     O  732    -0.532148     16.00000 ; qtot 6.255
   733   c3     1   5r1     C  733     0.134852     12.01000 ; qtot 6.390
   734   hc     1   5r1     H  734     0.105852      1.00800 ; qtot 6.495
   735   hc     1   5r1     H  735     0.086852      1.00800 ; qtot 6.582
   736   c3     1   5r1     C  736     0.154852     12.01000 ; qtot 6.737
   737   hc     1   5r1     H  737     0.100852      1.00800 ; qtot 6.838
   738   hc     1   5r1     H  738     0.162852      1.00800 ; qtot 7.001
   739   os     1   5r1     O  739    -0.514148     16.00000 ; qtot 6.487
   740   ca     1   5r1     C  740    -0.010148     12.01000 ; qtot 6.476
   741   ha     1   5r1     H  741     0.103852      1.00800 ; qtot 6.580
   742   ca     1   5r1     C  742    -0.007148     12.01000 ; qtot 6.573
   743   ha     1   5r1     H  743     0.098852      1.00800 ; qtot 6.672
   744   ca     1   5r1     C  744     0.060852     12.01000 ; qtot 6.733
   745    c     1   5r1     C  745     0.403852     12.01000 ; qtot 7.137
   746    o     1   5r1     O  746    -0.440148     16.00000 ; qtot 6.697
   747   ca     1   5r1     C  747    -0.010148     12.01000 ; qtot 6.686
   748   ha     1   5r1     H  748     0.094852      1.00800 ; qtot 6.781
   749   ca     1   5r1     C  749    -0.036148     12.01000 ; qtot 6.745
   750   ha     1   5r1     H  750     0.073852      1.00800 ; qtot 6.819
   751   ca     1   5r1     C  751     0.032852     12.01000 ; qtot 6.852
   752    c     1   5r1     C  752     0.358852     12.01000 ; qtot 7.211
   753    o     1   5r1     O  753    -0.458148     16.00000 ; qtot 6.753
   754   os     1   5r1     O  754    -0.507148     16.00000 ; qtot 6.245
   755   c3     1   5r1     C  755     0.122852     12.01000 ; qtot 6.368
   756   hc     1   5r1     H  756     0.153852      1.00800 ; qtot 6.522
   757   hc     1   5r1     H  757     0.107852      1.00800 ; qtot 6.630
   758   c3     1   5r1     C  758     0.081852     12.01000 ; qtot 6.712
   759   hc     1   5r1     H  759     0.093852      1.00800 ; qtot 6.806
   760   hc     1   5r1     H  760     0.087852      1.00800 ; qtot 6.894
   761   os     1   5r1     O  761    -0.501148     16.00000 ; qtot 6.392
   762   ca     1   5r1     C  762    -0.017148     12.01000 ; qtot 6.375
   763   ha     1   5r1     H  763     0.083852      1.00800 ; qtot 6.459
   764   ca     1   5r1     C  764    -0.000148     12.01000 ; qtot 6.459
   765   ha     1   5r1     H  765     0.100852      1.00800 ; qtot 6.560
   766   ca     1   5r1     C  766     0.073852     12.01000 ; qtot 6.634
   767   ca     1   5r1     C  767     0.383852     12.01000 ; qtot 7.017
   768   os     1   5r1     O  768    -0.472148     16.00000 ; qtot 6.545
   769   ca     1   5r1     C  769     0.004852     12.01000 ; qtot 6.550
   770   ha     1   5r1     H  770     0.092852      1.00800 ; qtot 6.643
   771   ca     1   5r1     C  771     0.006852     12.01000 ; qtot 6.650
   772   ha     1   5r1     H  772     0.104852      1.00800 ; qtot 6.755
   773   ca     1   5r1     C  773     0.075852     12.01000 ; qtot 6.831
   774   c3     1   5r1     C  774     0.459852     12.01000 ; qtot 7.290
   775   oh     1   5r1     O  775    -0.536148     16.00000 ; qtot 6.754
   776   os     1   5r1     O  776    -0.491148     16.00000 ; qtot 6.263
   777   c3     1   5r1     C  777     0.140852     12.01000 ; qtot 6.404
   778   hc     1   5r1     H  778     0.091852      1.00800 ; qtot 6.496
   779   hc     1   5r1     H  779     0.120852      1.00800 ; qtot 6.617
   780   c3     1   5r1     C  780     0.167852     12.01000 ; qtot 6.785
   781   hc     1   5r1     H  781     0.131852      1.00800 ; qtot 6.916
   782   hc     1   5r1     H  782     0.124852      1.00800 ; qtot 7.041
   783   os     1   5r1     O  783    -0.517148     16.00000 ; qtot 6.524
   784   ca     1   5r1     C  784    -0.031148     12.01000 ; qtot 6.493
   785   ha     1   5r1     H  785     0.139852      1.00800 ; qtot 6.633
   786   ca     1   5r1     C  786    -0.046148     12.01000 ; qtot 6.587
   787   ha     1   5r1     H  787     0.072852      1.00800 ; qtot 6.660
   788   ca     1   5r1     C  788     0.032852     12.01000 ; qtot 6.692
   789    c     1   5r1     C  789     0.410852     12.01000 ; qtot 7.103
   790    o     1   5r1     O  790    -0.476148     16.00000 ; qtot 6.627
   791   ca     1   5r1     C  791    -0.041148     12.01000 ; qtot 6.586
   792   ha     1   5r1     H  792     0.071852      1.00800 ; qtot 6.658
   793   ca     1   5r1     C  793    -0.022148     12.01000 ; qtot 6.636
   794   ha     1   5r1     H  794     0.094852      1.00800 ; qtot 6.730
   795   ca     1   5r1     C  795     0.074852     12.01000 ; qtot 6.805
   796   c3     1   5r1     C  796     0.465852     12.01000 ; qtot 7.271
   797   oh     1   5r1     O  797    -0.536148     16.00000 ; qtot 6.735
   798   os     1   5r1     O  798    -0.514148     16.00000 ; qtot 6.221
   799   c3     1   5r1     C  799     0.149852     12.01000 ; qtot 6.371
   800   hc     1   5r1     H  800     0.119852      1.00800 ; qtot 6.491
   801   hc     1   5r1     H  801     0.097852      1.00800 ; qtot 6.588
   802   c3     1   5r1     C  802     0.138852     12.01000 ; qtot 6.727
   803   hc     1   5r1     H  803     0.146852      1.00800 ; qtot 6.874
   804   hc     1   5r1     H  804     0.069852      1.00800 ; qtot 6.944
   805   os     1   5r1     O  805    -0.473148     16.00000 ; qtot 6.471
   806   ca     1   5r1     C  806    -0.051148     12.01000 ; qtot 6.420
   807   ha     1   5r1     H  807     0.088852      1.00800 ; qtot 6.509
   808   ca     1   5r1     C  808    -0.016148     12.01000 ; qtot 6.492
   809   ha     1   5r1     H  809     0.122852      1.00800 ; qtot 6.615
   810   ca     1   5r1     C  810     0.083852     12.01000 ; qtot 6.699
   811   c3     1   5r1     C  811     0.462852     12.01000 ; qtot 7.162
   812   os     1   5r1     O  812    -0.473148     16.00000 ; qtot 6.689
   813   ca     1   5r1     C  813    -0.014148     12.01000 ; qtot 6.675
   814   ha     1   5r1     H  814     0.082852      1.00800 ; qtot 6.758
   815   ca     1   5r1     C  815    -0.034148     12.01000 ; qtot 6.723
   816   ha     1   5r1     H  816     0.107852      1.00800 ; qtot 6.831
   817   ca     1   5r1     C  817     0.017852     12.01000 ; qtot 6.849
   818   ca     1   5r1     C  818     0.345852     12.01000 ; qtot 7.195
   819   os     1   5r1     O  819    -0.481148     16.00000 ; qtot 6.714
   820   os     1   5r1     O  820    -0.540148     16.00000 ; qtot 6.174
   821   c3     1   5r1     C  821     0.099852     12.01000 ; qtot 6.273
   822   hc     1   5r1     H  822     0.063852      1.00800 ; qtot 6.337
   823   hc     1   5r1     H  823     0.112852      1.00800 ; qtot 6.450
   824   c3     1   5r1     C  824     0.142852     12.01000 ; qtot 6.593
   825   hc     1   5r1     H  825     0.092852      1.00800 ; qtot 6.686
   826   os     1   5r1     O  826    -0.499148     16.00000 ; qtot 6.187
   827   ca     1   5r1     C  827    -0.014148     12.01000 ; qtot 6.173
   828   ha     1   5r1     H  828     0.109852      1.00800 ; qtot 6.282
   829   ca     1   5r1     C  829    -0.018148     12.01000 ; qtot 6.264
   830   ha     1   5r1     H  830     0.116852      1.00800 ; qtot 6.381
   831   ca     1   5r1     C  831    -0.005148     12.01000 ; qtot 6.376
   832    c     1   5r1     C  832     0.215852     12.01000 ; qtot 6.592
   833    o     1   5r1     O  833    -0.433148     16.00000 ; qtot 6.159
   834   ca     1   5r1     C  834    -0.036148     12.01000 ; qtot 6.123
   835   ha     1   5r1     H  835     0.102852      1.00800 ; qtot 6.225
   836   ca     1   5r1     C  836    -0.015148     12.01000 ; qtot 6.210
   837   ha     1   5r1     H  837     0.144852      1.00800 ; qtot 6.355
   838   ca     1   5r1     C  838     0.037852     12.01000 ; qtot 6.393
   839    c     1   5r1     C  839     0.387852     12.01000 ; qtot 6.781
   840    o     1   5r1     O  840    -0.471148     16.00000 ; qtot 6.310
   841   os     1   5r1     O  841    -0.471148     16.00000 ; qtot 5.839
   842   c3     1   5r1     C  842     0.097852     12.01000 ; qtot 5.936
   843   hc     1   5r1     H  843     0.097852      1.00800 ; qtot 6.034
   844   hc     1   5r1     H  844     0.090852      1.00800 ; qtot 6.125
   845   c3     1   5r1     C  845     0.106852     12.01000 ; qtot 6.232
   846   hc     1   5r1     H  846     0.094852      1.00800 ; qtot 6.327
   847   hc     1   5r1     H  847     0.051852      1.00800 ; qtot 6.379
   848   os     1   5r1     O  848    -0.507148     16.00000 ; qtot 5.871
   849   ca     1   5r1     C  849    -0.011148     12.01000 ; qtot 5.860
   850   ha     1   5r1     H  850     0.103852      1.00800 ; qtot 5.964
   851   ca     1   5r1     C  851    -0.009148     12.01000 ; qtot 5.955
   852   ha     1   5r1     H  852     0.116852      1.00800 ; qtot 6.072
   853   ca     1   5r1     C  853     0.036852     12.01000 ; qtot 6.109
   854    c     1   5r1     C  854     0.381852     12.01000 ; qtot 6.491
   855    o     1   5r1     O  855    -0.463148     16.00000 ; qtot 6.027
   856   ca     1   5r1     C  856    -0.037148     12.01000 ; qtot 5.990
   857   ha     1   5r1     H  857     0.081852      1.00800 ; qtot 6.072
   858   ca     1   5r1     C  858    -0.050148     12.01000 ; qtot 6.022
   859   ha     1   5r1     H  859     0.065852      1.00800 ; qtot 6.088
   860   ca     1   5r1     C  860     0.032852     12.01000 ; qtot 6.121
   861   ca     1   5r1     C  861     0.385852     12.01000 ; qtot 6.507
   862   oh     1   5r1     O  862    -0.574148     16.00000 ; qtot 5.932
   863   os     1   5r1     O  863    -0.514148     16.00000 ; qtot 5.418
   864   c3     1   5r1     C  864     0.129852     12.01000 ; qtot 5.548
   865   hc     1   5r1     H  865     0.166852      1.00800 ; qtot 5.715
   866   hc     1   5r1     H  866     0.126852      1.00800 ; qtot 5.842
   867   c3     1   5r1     C  867     0.110852     12.01000 ; qtot 5.953
   868   hc     1   5r1     H  868     0.129852      1.00800 ; qtot 6.083
   869   hc     1   5r1     H  869     0.076852      1.00800 ; qtot 6.159
   870   os     1   5r1     O  870    -0.459148     16.00000 ; qtot 5.700
   871   ca     1   5r1     C  871    -0.003148     12.01000 ; qtot 5.697
   872   ha     1   5r1     H  872     0.147852      1.00800 ; qtot 5.845
   873   ca     1   5r1     C  873    -0.032148     12.01000 ; qtot 5.813
   874   ha     1   5r1     H  874     0.069852      1.00800 ; qtot 5.883
   875   ca     1   5r1     C  875     0.081852     12.01000 ; qtot 5.965
   876   c3     1   5r1     C  876     0.448852     12.01000 ; qtot 6.413
   877   os     1   5r1     O  877    -0.502148     16.00000 ; qtot 5.911
   878   ca     1   5r1     C  878    -0.007148     12.01000 ; qtot 5.904
   879   ha     1   5r1     H  879     0.121852      1.00800 ; qtot 6.026
   880   ca     1   5r1     C  880    -0.025148     12.01000 ; qtot 6.001
   881   ha     1   5r1     H  881     0.110852      1.00800 ; qtot 6.112
   882   ca     1   5r1     C  882     0.067852     12.01000 ; qtot 6.179
   883   c3     1   5r1     C  883     0.474852     12.01000 ; qtot 6.654
   884   os     1   5r1     O  884    -0.496148     16.00000 ; qtot 6.158
   885   os     1   5r1     O  885    -0.495148     16.00000 ; qtot 5.663
   886   c3     1   5r1     C  886     0.322852     12.01000 ; qtot 5.986
   887   hc     1   5r1     H  887     0.150852      1.00800 ; qtot 6.137
   888   c3     1   5r1     C  888     0.180852     12.01000 ; qtot 6.318
   889   hc     1   5r1     H  889     0.097852      1.00800 ; qtot 6.415
   890   hc     1   5r1     H  890     0.109852      1.00800 ; qtot 6.525
   891   os     1   5r1     O  891    -0.502148     16.00000 ; qtot 6.023
   892   ca     1   5r1     C  892    -0.017148     12.01000 ; qtot 6.006
   893   ha     1   5r1     H  893     0.141852      1.00800 ; qtot 6.148
   894   ca     1   5r1     C  894     0.007852     12.01000 ; qtot 6.156
   895   ha     1   5r1     H  895     0.123852      1.00800 ; qtot 6.280
   896   c3     1   5r1     C  896     0.169852     12.01000 ; qtot 6.449
   897   c3     1   5r1     C  897     0.477852     12.01000 ; qtot 6.927
   898   oh     1   5r1     O  898    -0.664148     16.00000 ; qtot 6.263
   899   ca     1   5r1     C  899     0.012852     12.01000 ; qtot 6.276
   900   ha     1   5r1     H  900     0.105852      1.00800 ; qtot 6.382
   901   ca     1   5r1     C  901    -0.018148     12.01000 ; qtot 6.364
   902   ha     1   5r1     H  902     0.103852      1.00800 ; qtot 6.468
   903   ca     1   5r1     C  903     0.042852     12.01000 ; qtot 6.510
   904    c     1   5r1     C  904     0.390852     12.01000 ; qtot 6.901
   905   os     1   5r1     O  905    -0.501148     16.00000 ; qtot 6.400
   906    o     1   5r1     O  906    -0.464148     16.00000 ; qtot 5.936
   907   ca     1   5r1     C  907    -0.045148     12.01000 ; qtot 5.891
   908   ha     1   5r1     H  908     0.071852      1.00800 ; qtot 5.963
   909   ha     1   5r1     H  909     0.056852      1.00800 ; qtot 6.019
   910   ca     1   5r1     C  910     0.109852     12.01000 ; qtot 6.129
   911   ho     1   5r1     H  911     0.344852      1.00800 ; qtot 6.474
   912   ha     1   5r1     H  912     0.093852      1.00800 ; qtot 6.568
   913   os     1   5r1     O  913    -0.535148     16.00000 ; qtot 6.033
   914   ca     1   5r1     C  914    -0.028148     12.01000 ; qtot 6.005
   915   ha     1   5r1     H  915     0.149852      1.00800 ; qtot 6.155
   916   ca     1   5r1     C  916     0.005852     12.01000 ; qtot 6.160
   917   ha     1   5r1     H  917     0.163852      1.00800 ; qtot 6.324
   918   ca     1   5r1     C  918     0.080852     12.01000 ; qtot 6.405
   919   c3     1   5r1     C  919     0.469852     12.01000 ; qtot 6.875
   920   oh     1   5r1     O  920    -0.566148     16.00000 ; qtot 6.309
   921   ca     1   5r1     C  921    -0.030148     12.01000 ; qtot 6.279
   922   ha     1   5r1     H  922     0.109852      1.00800 ; qtot 6.389
   923   ca     1   5r1     C  923    -0.056148     12.01000 ; qtot 6.332
   924   ha     1   5r1     H  924     0.071852      1.00800 ; qtot 6.404
   925   ca     1   5r1     C  925     0.006852     12.01000 ; qtot 6.411
   926    c     1   5r1     C  926     0.347852     12.01000 ; qtot 6.759
   927    o     1   5r1     O  927    -0.475148     16.00000 ; qtot 6.284
   928   os     1   5r1     O  928    -0.522148     16.00000 ; qtot 5.762
   929   c3     1   5r1     C  929     0.149852     12.01000 ; qtot 5.912
   930   hc     1   5r1     H  930     0.095852      1.00800 ; qtot 6.007
   931   hc     1   5r1     H  931     0.128852      1.00800 ; qtot 6.136
   932   c3     1   5r1     C  932     0.142852     12.01000 ; qtot 6.279
   933   hc     1   5r1     H  933     0.083852      1.00800 ; qtot 6.363
   934   hc     1   5r1     H  934     0.108852      1.00800 ; qtot 6.472
   935   os     1   5r1     O  935    -0.435148     16.00000 ; qtot 6.037
   936   c3     1   5r1     C  936    -0.031148     12.01000 ; qtot 6.005
   937   hc     1   5r1     H  937     0.072852      1.00800 ; qtot 6.078
   938   c3     1   5r1     C  938    -0.005148     12.01000 ; qtot 6.073
   939   hc     1   5r1     H  939     0.082852      1.00800 ; qtot 6.156
   940   ca     1   5r1     C  940     0.012852     12.01000 ; qtot 6.169
   941    c     1   5r1     C  941     0.354852     12.01000 ; qtot 6.524
   942    o     1   5r1     O  942    -0.476148     16.00000 ; qtot 6.048
   943   ca     1   5r1     C  943    -0.022148     12.01000 ; qtot 6.025
   944   ha     1   5r1     H  944     0.142852      1.00800 ; qtot 6.168
   945   ca     1   5r1     C  945    -0.026148     12.01000 ; qtot 6.142
   946   ha     1   5r1     H  946     0.078852      1.00800 ; qtot 6.221
   947   ca     1   5r1     C  947     0.058852     12.01000 ; qtot 6.280
   948   c3     1   5r1     C  948     0.435852     12.01000 ; qtot 6.716
   949   os     1   5r1     O  949    -0.496148     16.00000 ; qtot 6.220
   950   os     1   5r1     O  950    -0.517148     16.00000 ; qtot 5.702
   951   c3     1   5r1     C  951     0.116852     12.01000 ; qtot 5.819
   952   hc     1   5r1     H  952     0.140852      1.00800 ; qtot 5.960
   953   hc     1   5r1     H  953     0.107852      1.00800 ; qtot 6.068
   954   c3     1   5r1     C  954     0.094852     12.01000 ; qtot 6.163
   955   hc     1   5r1     H  955     0.053852      1.00800 ; qtot 6.217
   956   hc     1   5r1     H  956     0.078852      1.00800 ; qtot 6.296
   957   os     1   5r1     O  957    -0.495148     16.00000 ; qtot 5.800
   958   ca     1   5r1     C  958    -0.010148     12.01000 ; qtot 5.790
   959   ha     1   5r1     H  959     0.122852      1.00800 ; qtot 5.913
   960   ca     1   5r1     C  960    -0.032148     12.01000 ; qtot 5.881
   961   ha     1   5r1     H  961     0.084852      1.00800 ; qtot 5.966
   962   ca     1   5r1     C  962     0.007852     12.01000 ; qtot 5.974
   963    c     1   5r1     C  963     0.341852     12.01000 ; qtot 6.315
   964    o     1   5r1     O  964    -0.493148     16.00000 ; qtot 5.822
   965   ca     1   5r1     C  965    -0.052148     12.01000 ; qtot 5.770
   966   ha     1   5r1     H  966     0.086852      1.00800 ; qtot 5.857
   967   ca     1   5r1     C  967    -0.032148     12.01000 ; qtot 5.825
   968   ha     1   5r1     H  968     0.073852      1.00800 ; qtot 5.899
   969   ca     1   5r1     C  969     0.045852     12.01000 ; qtot 5.945
   970   ca     1   5r1     C  970     0.365852     12.01000 ; qtot 6.310
   971   oh     1   5r1     O  971    -0.579148     16.00000 ; qtot 5.731
   972   os     1   5r1     O  972    -0.511148     16.00000 ; qtot 5.220
   973   c3     1   5r1     C  973     0.114852     12.01000 ; qtot 5.335
   974   hc     1   5r1     H  974     0.099852      1.00800 ; qtot 5.435
   975   hc     1   5r1     H  975     0.094852      1.00800 ; qtot 5.530
   976   c3     1   5r1     C  976     0.162852     12.01000 ; qtot 5.693
   977   hc     1   5r1     H  977     0.130852      1.00800 ; qtot 5.823
   978   hc     1   5r1     H  978     0.141852      1.00800 ; qtot 5.965
   979   os     1   5r1     O  979    -0.496148     16.00000 ; qtot 5.469
   980   ca     1   5r1     C  980    -0.047148     12.01000 ; qtot 5.422
   981   ha     1   5r1     H  981     0.093852      1.00800 ; qtot 5.516
   982   ca     1   5r1     C  982    -0.038148     12.01000 ; qtot 5.478
   983   ha     1   5r1     H  983     0.143852      1.00800 ; qtot 5.622
   984   ca     1   5r1     C  984     0.018852     12.01000 ; qtot 5.640
   985   ca     1   5r1     C  985     0.388852     12.01000 ; qtot 6.029
   986   os     1   5r1     O  986    -0.479148     16.00000 ; qtot 5.550
   987   ca     1   5r1     C  987    -0.043148     12.01000 ; qtot 5.507
   988   ha     1   5r1     H  988     0.095852      1.00800 ; qtot 5.603
   989   ca     1   5r1     C  989    -0.042148     12.01000 ; qtot 5.561
   990   ha     1   5r1     H  990     0.110852      1.00800 ; qtot 5.671
   991   ca     1   5r1     C  991     0.000852     12.01000 ; qtot 5.672
   992    c     1   5r1     C  992     0.358852     12.01000 ; qtot 6.031
   993    o     1   5r1     O  993    -0.502148     16.00000 ; qtot 5.529
   994   os     1   5r1     O  994    -0.493148     16.00000 ; qtot 5.036
   995   c3     1   5r1     C  995     0.097852     12.01000 ; qtot 5.134
   996   hc     1   5r1     H  996     0.113852      1.00800 ; qtot 5.248
   997   hc     1   5r1     H  997     0.086852      1.00800 ; qtot 5.334
   998   c3     1   5r1     C  998     0.090852     12.01000 ; qtot 5.425
   999   hc     1   5r1     H  999     0.085852      1.00800 ; qtot 5.511
  1000   hc     1   5r1     H 1000     0.139852      1.00800 ; qtot 5.651
  1001   os     1   5r1     O 1001    -0.483148     16.00000 ; qtot 5.168
  1002   ca     1   5r1     C 1002    -0.048148     12.01000 ; qtot 5.120
  1003   ha     1   5r1     H 1003     0.084852      1.00800 ; qtot 5.205
  1004   ca     1   5r1     C 1004    -0.056148     12.01000 ; qtot 5.148
  1005   ha     1   5r1     H 1005     0.069852      1.00800 ; qtot 5.218
  1006   ca     1   5r1     C 1006     0.012852     12.01000 ; qtot 5.231
  1007   ca     1   5r1     C 1007     0.349852     12.01000 ; qtot 5.581
  1008   os     1   5r1     O 1008    -0.503148     16.00000 ; qtot 5.078
  1009   ca     1   5r1     C 1009    -0.033148     12.01000 ; qtot 5.045
  1010   ha     1   5r1     H 1010     0.081852      1.00800 ; qtot 5.127
  1011   ca     1   5r1     C 1011    -0.026148     12.01000 ; qtot 5.100
  1012   ha     1   5r1     H 1012     0.093852      1.00800 ; qtot 5.194
  1013   ca     1   5r1     C 1013     0.032852     12.01000 ; qtot 5.227
  1014    c     1   5r1     C 1014     0.381852     12.01000 ; qtot 5.609
  1015    o     1   5r1     O 1015    -0.469148     16.00000 ; qtot 5.140
  1016   os     1   5r1     O 1016    -0.482148     16.00000 ; qtot 4.658
  1017   c3     1   5r1     C 1017     0.121852     12.01000 ; qtot 4.779
  1018   hc     1   5r1     H 1018     0.091852      1.00800 ; qtot 4.871
  1019   hc     1   5r1     H 1019     0.096852      1.00800 ; qtot 4.968
  1020   c3     1   5r1     C 1020     0.142852     12.01000 ; qtot 5.111
  1021   hc     1   5r1     H 1021     0.150852      1.00800 ; qtot 5.262
  1022   hc     1   5r1     H 1022     0.124852      1.00800 ; qtot 5.387
  1023   os     1   5r1     O 1023    -0.506148     16.00000 ; qtot 4.881
  1024   ca     1   5r1     C 1024    -0.031148     12.01000 ; qtot 4.849
  1025   ha     1   5r1     H 1025     0.072852      1.00800 ; qtot 4.922
  1026   ca     1   5r1     C 1026    -0.021148     12.01000 ; qtot 4.901
  1027   ha     1   5r1     H 1027     0.096852      1.00800 ; qtot 4.998
  1028   ca     1   5r1     C 1028     0.038852     12.01000 ; qtot 5.037
  1029    c     1   5r1     C 1029     0.395852     12.01000 ; qtot 5.433
  1030    o     1   5r1     O 1030    -0.462148     16.00000 ; qtot 4.971
  1031   ca     1   5r1     C 1031    -0.010148     12.01000 ; qtot 4.960
  1032   ha     1   5r1     H 1032     0.112852      1.00800 ; qtot 5.073
  1033   ca     1   5r1     C 1033     0.012852     12.01000 ; qtot 5.086
  1034   ha     1   5r1     H 1034     0.158852      1.00800 ; qtot 5.245
  1035   ca     1   5r1     C 1035     0.047852     12.01000 ; qtot 5.293
  1036    c     1   5r1     C 1036     0.380852     12.01000 ; qtot 5.674
  1037    o     1   5r1     O 1037    -0.499148     16.00000 ; qtot 5.175
  1038   os     1   5r1     O 1038    -0.541148     16.00000 ; qtot 4.633
  1039   c3     1   5r1     C 1039     0.178852     12.01000 ; qtot 4.812
  1040   hc     1   5r1     H 1040     0.148852      1.00800 ; qtot 4.961
  1041   hc     1   5r1     H 1041     0.136852      1.00800 ; qtot 5.098
  1042   c3     1   5r1     C 1042     0.165852     12.01000 ; qtot 5.264
  1043   hc     1   5r1     H 1043     0.135852      1.00800 ; qtot 5.400
  1044   hc     1   5r1     H 1044     0.113852      1.00800 ; qtot 5.513
  1045   os     1   5r1     O 1045    -0.503148     16.00000 ; qtot 5.010
  1046   ca     1   5r1     C 1046    -0.036148     12.01000 ; qtot 4.974
  1047   ha     1   5r1     H 1047     0.090852      1.00800 ; qtot 5.065
  1048   ca     1   5r1     C 1048    -0.027148     12.01000 ; qtot 5.038
  1049   ha     1   5r1     H 1049     0.094852      1.00800 ; qtot 5.133
  1050   ca     1   5r1     C 1050     0.068852     12.01000 ; qtot 5.202
  1051   c3     1   5r1     C 1051     0.474852     12.01000 ; qtot 5.676
  1052   os     1   5r1     O 1052    -0.481148     16.00000 ; qtot 5.195
  1053   ca     1   5r1     C 1053    -0.009148     12.01000 ; qtot 5.186
  1054   ha     1   5r1     H 1054     0.115852      1.00800 ; qtot 5.302
  1055   ca     1   5r1     C 1055    -0.041148     12.01000 ; qtot 5.261
  1056   ha     1   5r1     H 1056     0.094852      1.00800 ; qtot 5.356
  1057   ca     1   5r1     C 1057     0.018852     12.01000 ; qtot 5.375
  1058   ca     1   5r1     C 1058     0.361852     12.01000 ; qtot 5.736
  1059   os     1   5r1     O 1059    -0.493148     16.00000 ; qtot 5.243
  1060   os     1   5r1     O 1060    -0.507148     16.00000 ; qtot 4.736
  1061   c3     1   5r1     C 1061     0.092852     12.01000 ; qtot 4.829
  1062   hc     1   5r1     H 1062     0.106852      1.00800 ; qtot 4.936
  1063   hc     1   5r1     H 1063     0.066852      1.00800 ; qtot 5.003
  1064   c3     1   5r1     C 1064     0.113852     12.01000 ; qtot 5.117
  1065   hc     1   5r1     H 1065     0.153852      1.00800 ; qtot 5.270
  1066   hc     1   5r1     H 1066     0.115852      1.00800 ; qtot 5.386
  1067   os     1   5r1     O 1067    -0.493148     16.00000 ; qtot 4.893
  1068   ca     1   5r1     C 1068    -0.018148     12.01000 ; qtot 4.875
  1069   ha     1   5r1     H 1069     0.140852      1.00800 ; qtot 5.016
  1070   ca     1   5r1     C 1070    -0.010148     12.01000 ; qtot 5.006
  1071   ha     1   5r1     H 1071     0.118852      1.00800 ; qtot 5.124
  1072   ca     1   5r1     C 1072     0.035852     12.01000 ; qtot 5.160
  1073   ca     1   5r1     C 1073     0.374852     12.01000 ; qtot 5.535
  1074    o     1   5r1     O 1074    -0.492148     16.00000 ; qtot 5.043
  1075   ca     1   5r1     C 1075    -0.039148     12.01000 ; qtot 5.004
  1076   ha     1   5r1     H 1076     0.086852      1.00800 ; qtot 5.091
  1077   ca     1   5r1     C 1077    -0.039148     12.01000 ; qtot 5.052
  1078   ha     1   5r1     H 1078     0.100852      1.00800 ; qtot 5.152
  1079   ca     1   5r1     C 1079     0.016852     12.01000 ; qtot 5.169
  1080    c     1   5r1     C 1080     0.367852     12.01000 ; qtot 5.537
  1081    o     1   5r1     O 1081    -0.523148     16.00000 ; qtot 5.014
  1082   os     1   5r1     O 1082    -0.531148     16.00000 ; qtot 4.483
  1083   c3     1   5r1     C 1083     0.146852     12.01000 ; qtot 4.630
  1084   hc     1   5r1     H 1084     0.173852      1.00800 ; qtot 4.804
  1085   hc     1   5r1     H 1085     0.098852      1.00800 ; qtot 4.902
  1086   c3     1   5r1     C 1086     0.147852     12.01000 ; qtot 5.050
  1087   hc     1   5r1     H 1087     0.159852      1.00800 ; qtot 5.210
  1088   hc     1   5r1     H 1088     0.098852      1.00800 ; qtot 5.309
  1089   os     1   5r1     O 1089    -0.516148     16.00000 ; qtot 4.793
  1090   ca     1   5r1     C 1090    -0.031148     12.01000 ; qtot 4.762
  1091   ha     1   5r1     H 1091     0.089852      1.00800 ; qtot 4.852
  1092   ca     1   5r1     C 1092    -0.035148     12.01000 ; qtot 4.816
  1093   ha     1   5r1     H 1093     0.103852      1.00800 ; qtot 4.920
  1094   ca     1   5r1     C 1094     0.057852     12.01000 ; qtot 4.978
  1095   c3     1   5r1     C 1095     0.465852     12.01000 ; qtot 5.444
  1096   os     1   5r1     O 1096    -0.505148     16.00000 ; qtot 4.939
  1097   ca     1   5r1     C 1097    -0.055148     12.01000 ; qtot 4.884
  1098   ha     1   5r1     H 1098     0.074852      1.00800 ; qtot 4.958
  1099   ca     1   5r1     C 1099    -0.052148     12.01000 ; qtot 4.906
  1100   ha     1   5r1     H 1100     0.069852      1.00800 ; qtot 4.976
  1101   ca     1   5r1     C 1101     0.041852     12.01000 ; qtot 5.018
  1102    c     1   5r1     C 1102     0.410852     12.01000 ; qtot 5.429
  1103   os     1   5r1     O 1103    -0.464148     16.00000 ; qtot 4.965
  1104    o     1   5r1     O 1104    -0.467148     16.00000 ; qtot 4.498
  1105   c3     1   5r1     C 1105     0.152852     12.01000 ; qtot 4.650
  1106   hc     1   5r1     H 1106     0.124852      1.00800 ; qtot 4.775
  1107   hc     1   5r1     H 1107     0.095852      1.00800 ; qtot 4.871
  1108   c3     1   5r1     C 1108     0.295852     12.01000 ; qtot 5.167
  1109   hc     1   5r1     H 1109     0.154852      1.00800 ; qtot 5.322
  1110   os     1   5r1     O 1110    -0.523148     16.00000 ; qtot 4.799
  1111   ca     1   5r1     C 1111    -0.035148     12.01000 ; qtot 4.764
  1112   ha     1   5r1     H 1112     0.087852      1.00800 ; qtot 4.851
  1113   ca     1   5r1     C 1113    -0.022148     12.01000 ; qtot 4.829
  1114   ha     1   5r1     H 1114     0.106852      1.00800 ; qtot 4.936
  1115   ca     1   5r1     C 1115     0.032852     12.01000 ; qtot 4.969
  1116    c     1   5r1     C 1116     0.393852     12.01000 ; qtot 5.363
  1117   os     1   5r1     O 1117    -0.472148     16.00000 ; qtot 4.891
  1118   ca     1   5r1     C 1118    -0.038148     12.01000 ; qtot 4.853
  1119   ha     1   5r1     H 1119     0.060852      1.00800 ; qtot 4.913
  1120   ca     1   5r1     C 1120    -0.019148     12.01000 ; qtot 4.894
  1121   ha     1   5r1     H 1121     0.114852      1.00800 ; qtot 5.009
  1122   ca     1   5r1     C 1122     0.038852     12.01000 ; qtot 5.048
  1123    c     1   5r1     C 1123     0.385852     12.01000 ; qtot 5.434
  1124    o     1   5r1     O 1124    -0.457148     16.00000 ; qtot 4.977
  1125   os     1   5r1     O 1125    -0.494148     16.00000 ; qtot 4.483
  1126   c3     1   5r1     C 1126     0.179852     12.01000 ; qtot 4.662
  1127   hc     1   5r1     H 1127     0.130852      1.00800 ; qtot 4.793
  1128   hc     1   5r1     H 1128     0.096852      1.00800 ; qtot 4.890
  1129   c3     1   5r1     C 1129     0.323852     12.01000 ; qtot 5.214
  1130   hc     1   5r1     H 1130     0.160852      1.00800 ; qtot 5.375
  1131   ho     1   5r1     H 1131     0.328852      1.00800 ; qtot 5.704
  1132    o     1   5r1     O 1132    -0.493148     16.00000 ; qtot 5.210
  1133   ca     1   5r1     C 1133    -0.043148     12.01000 ; qtot 5.167
  1134   ha     1   5r1     H 1134     0.082852      1.00800 ; qtot 5.250
  1135   ca     1   5r1     C 1135    -0.046148     12.01000 ; qtot 5.204
  1136   ha     1   5r1     H 1136     0.098852      1.00800 ; qtot 5.303
  1137   ca     1   5r1     C 1137     0.024852     12.01000 ; qtot 5.328
  1138    c     1   5r1     C 1138     0.388852     12.01000 ; qtot 5.717
  1139    o     1   5r1     O 1139    -0.492148     16.00000 ; qtot 5.224
  1140   ca     1   5r1     C 1140    -0.046148     12.01000 ; qtot 5.178
  1141   ha     1   5r1     H 1141     0.094852      1.00800 ; qtot 5.273
  1142   ca     1   5r1     C 1142    -0.033148     12.01000 ; qtot 5.240
  1143   ha     1   5r1     H 1143     0.128852      1.00800 ; qtot 5.369
  1144   ca     1   5r1     C 1144     0.065852     12.01000 ; qtot 5.435
  1145   c3     1   5r1     C 1145     0.481852     12.01000 ; qtot 5.917
  1146   oh     1   5r1     O 1146    -0.558148     16.00000 ; qtot 5.358
  1147   os     1   5r1     O 1147    -0.463148     16.00000 ; qtot 4.895
  1148   c3     1   5r1     C 1148     0.298852     12.01000 ; qtot 5.194
  1149   hc     1   5r1     H 1149     0.187852      1.00800 ; qtot 5.382
  1150   ho     1   5r1     H 1150     0.330852      1.00800 ; qtot 5.713
  1151   c3     1   5r1     C 1151     0.151852     12.01000 ; qtot 5.865
  1152   hc     1   5r1     H 1152     0.086852      1.00800 ; qtot 5.952
  1153   hc     1   5r1     H 1153     0.112852      1.00800 ; qtot 6.064
  1154   os     1   5r1     O 1154    -0.492148     16.00000 ; qtot 5.572
  1155   ca     1   5r1     C 1155    -0.035148     12.01000 ; qtot 5.537
  1156   ha     1   5r1     H 1156     0.120852      1.00800 ; qtot 5.658
  1157   ca     1   5r1     C 1157    -0.033148     12.01000 ; qtot 5.625
  1158   ha     1   5r1     H 1158     0.087852      1.00800 ; qtot 5.713
  1159   ca     1   5r1     C 1159     0.062852     12.01000 ; qtot 5.775
  1160   c3     1   5r1     C 1160     0.463852     12.01000 ; qtot 6.239
  1161   os     1   5r1     O 1161    -0.492148     16.00000 ; qtot 5.747
  1162   ca     1   5r1     C 1162    -0.030148     12.01000 ; qtot 5.717
  1163   ha     1   5r1     H 1163     0.100852      1.00800 ; qtot 5.818
  1164   ca     1   5r1     C 1164    -0.049148     12.01000 ; qtot 5.769
  1165   ha     1   5r1     H 1165     0.077852      1.00800 ; qtot 5.847
  1166   ca     1   5r1     C 1166     0.013852     12.01000 ; qtot 5.860
  1167    c     1   5r1     C 1167     0.355852     12.01000 ; qtot 6.216
  1168    o     1   5r1     O 1168    -0.469148     16.00000 ; qtot 5.747
  1169   os     1   5r1     O 1169    -0.505148     16.00000 ; qtot 5.242
  1170   c3     1   5r1     C 1170     0.105852     12.01000 ; qtot 5.348
  1171   hc     1   5r1     H 1171     0.105852      1.00800 ; qtot 5.454
  1172   hc     1   5r1     H 1172     0.116852      1.00800 ; qtot 5.571
  1173   c3     1   5r1     C 1173    -0.042148     12.01000 ; qtot 5.528
  1174   hc     1   5r1     H 1174     0.093852      1.00800 ; qtot 5.622
  1175   hc     1   5r1     H 1175     0.084852      1.00800 ; qtot 5.707
  1176   os     1   5r1     O 1176    -0.488148     16.00000 ; qtot 5.219
  1177   ca     1   5r1     C 1177    -0.033148     12.01000 ; qtot 5.186
  1178   ha     1   5r1     H 1178     0.097852      1.00800 ; qtot 5.284
  1179   ca     1   5r1     C 1179    -0.005148     12.01000 ; qtot 5.279
  1180   ha     1   5r1     H 1180     0.139852      1.00800 ; qtot 5.418
  1181   ca     1   5r1     C 1181     0.040852     12.01000 ; qtot 5.459
  1182    c     1   5r1     C 1182     0.400852     12.01000 ; qtot 5.860
  1183    o     1   5r1     O 1183    -0.477148     16.00000 ; qtot 5.383
  1184   ca     1   5r1     C 1184    -0.035148     12.01000 ; qtot 5.348
  1185   ha     1   5r1     H 1185     0.086852      1.00800 ; qtot 5.435
  1186   ca     1   5r1     C 1186    -0.044148     12.01000 ; qtot 5.390
  1187   ha     1   5r1     H 1187     0.084852      1.00800 ; qtot 5.475
  1188   ca     1   5r1     C 1188     0.012852     12.01000 ; qtot 5.488
  1189    c     1   5r1     C 1189     0.355852     12.01000 ; qtot 5.844
  1190    o     1   5r1     O 1190    -0.477148     16.00000 ; qtot 5.367
  1191   os     1   5r1     O 1191    -0.528148     16.00000 ; qtot 4.839
  1192   c3     1   5r1     C 1192     0.123852     12.01000 ; qtot 4.963
  1193   hc     1   5r1     H 1193     0.086852      1.00800 ; qtot 5.049
  1194   hc     1   5r1     H 1194     0.139852      1.00800 ; qtot 5.189
  1195   c3     1   5r1     C 1195     0.154852     12.01000 ; qtot 5.344
  1196   hc     1   5r1     H 1196     0.174852      1.00800 ; qtot 5.519
  1197   hc     1   5r1     H 1197     0.126852      1.00800 ; qtot 5.646
  1198   os     1   5r1     O 1198    -0.512148     16.00000 ; qtot 5.134
  1199   ca     1   5r1     C 1199    -0.037148     12.01000 ; qtot 5.097
  1200   ha     1   5r1     H 1200     0.071852      1.00800 ; qtot 5.168
  1201   ca     1   5r1     C 1201    -0.038148     12.01000 ; qtot 5.130
  1202   ha     1   5r1     H 1202     0.117852      1.00800 ; qtot 5.248
  1203   ca     1   5r1     C 1203     0.031852     12.01000 ; qtot 5.280
  1204    c     1   5r1     C 1204     0.378852     12.01000 ; qtot 5.659
  1205    o     1   5r1     O 1205    -0.464148     16.00000 ; qtot 5.195
  1206   ca     1   5r1     C 1206    -0.034148     12.01000 ; qtot 5.161
  1207   ha     1   5r1     H 1207     0.109852      1.00800 ; qtot 5.270
  1208   ca     1   5r1     C 1208    -0.030148     12.01000 ; qtot 5.240
  1209   ha     1   5r1     H 1209     0.122852      1.00800 ; qtot 5.363
  1210   ca     1   5r1     C 1210     0.047852     12.01000 ; qtot 5.411
  1211   ca     1   5r1     C 1211     0.436852     12.01000 ; qtot 5.848
  1212   os     1   5r1     O 1212    -0.480148     16.00000 ; qtot 5.368
  1213   os     1   5r1     O 1213    -0.501148     16.00000 ; qtot 4.866
  1214   c3     1   5r1     C 1214     0.174852     12.01000 ; qtot 5.041
  1215   hc     1   5r1     H 1215     0.108852      1.00800 ; qtot 5.150
  1216   hc     1   5r1     H 1216     0.101852      1.00800 ; qtot 5.252
  1217   c3     1   5r1     C 1217     0.321852     12.01000 ; qtot 5.574
  1218   hc     1   5r1     H 1218     0.212852      1.00800 ; qtot 5.787
  1219   ho     1   5r1     H 1219     0.329852      1.00800 ; qtot 6.117
  1220   os     1   5r1     O 1220    -0.521148     16.00000 ; qtot 5.595
  1221   ca     1   5r1     C 1221    -0.035148     12.01000 ; qtot 5.560
  1222   ha     1   5r1     H 1222     0.089852      1.00800 ; qtot 5.650
  1223   ca     1   5r1     C 1223    -0.014148     12.01000 ; qtot 5.636
  1224   ha     1   5r1     H 1224     0.109852      1.00800 ; qtot 5.746
  1225   ca     1   5r1     C 1225     0.058852     12.01000 ; qtot 5.805
  1226   c3     1   5r1     C 1226     0.417852     12.01000 ; qtot 6.223
  1227   oh     1   5r1     O 1227    -0.487148     16.00000 ; qtot 5.735
  1228   ca     1   5r1     C 1228    -0.025148     12.01000 ; qtot 5.710
  1229   ha     1   5r1     H 1229     0.077852      1.00800 ; qtot 5.788
  1230   ca     1   5r1     C 1230    -0.043148     12.01000 ; qtot 5.745
  1231   ha     1   5r1     H 1231     0.070852      1.00800 ; qtot 5.816
  1232   ca     1   5r1     C 1232     0.022852     12.01000 ; qtot 5.839
  1233    c     1   5r1     C 1233     0.352852     12.01000 ; qtot 6.192
  1234    o     1   5r1     O 1234    -0.491148     16.00000 ; qtot 5.700
  1235   os     1   5r1     O 1235    -0.528148     16.00000 ; qtot 5.172
  1236   c3     1   5r1     C 1236     0.144852     12.01000 ; qtot 5.317
  1237   hc     1   5r1     H 1237     0.105852      1.00800 ; qtot 5.423
  1238   hc     1   5r1     H 1238     0.135852      1.00800 ; qtot 5.559
  1239   c3     1   5r1     C 1239     0.146852     12.01000 ; qtot 5.706
  1240   hc     1   5r1     H 1240     0.095852      1.00800 ; qtot 5.801
  1241   hc     1   5r1     H 1241     0.118852      1.00800 ; qtot 5.920
  1242   os     1   5r1     O 1242    -0.480148     16.00000 ; qtot 5.440
  1243   ca     1   5r1     C 1243    -0.056148     12.01000 ; qtot 5.384
  1244   ha     1   5r1     H 1244     0.065852      1.00800 ; qtot 5.450
  1245   ca     1   5r1     C 1245    -0.057148     12.01000 ; qtot 5.393
  1246   ha     1   5r1     H 1246     0.081852      1.00800 ; qtot 5.475
  1247   ca     1   5r1     C 1247     0.005852     12.01000 ; qtot 5.480
  1248    c     1   5r1     C 1248     0.355852     12.01000 ; qtot 5.836
  1249    o     1   5r1     O 1249    -0.495148     16.00000 ; qtot 5.341
  1250   ca     1   5r1     C 1250    -0.044148     12.01000 ; qtot 5.297
  1251   ha     1   5r1     H 1251     0.096852      1.00800 ; qtot 5.394
  1252   ca     1   5r1     C 1252    -0.041148     12.01000 ; qtot 5.353
  1253   ha     1   5r1     H 1253     0.089852      1.00800 ; qtot 5.443
  1254   ca     1   5r1     C 1254     0.020852     12.01000 ; qtot 5.463
  1255    c     1   5r1     C 1255     0.376852     12.01000 ; qtot 5.840
  1256    o     1   5r1     O 1256    -0.475148     16.00000 ; qtot 5.365
  1257   os     1   5r1     O 1257    -0.493148     16.00000 ; qtot 4.872
  1258   c3     1   5r1     C 1258     0.158852     12.01000 ; qtot 5.031
  1259   hc     1   5r1     H 1259     0.098852      1.00800 ; qtot 5.130
  1260   hc     1   5r1     H 1260     0.109852      1.00800 ; qtot 5.240
  1261   c3     1   5r1     C 1261     0.170852     12.01000 ; qtot 5.410
  1262   hc     1   5r1     H 1262     0.133852      1.00800 ; qtot 5.544
  1263   hc     1   5r1     H 1263     0.149852      1.00800 ; qtot 5.694
  1264   os     1   5r1     O 1264    -0.529148     16.00000 ; qtot 5.165
  1265   ca     1   5r1     C 1265    -0.025148     12.01000 ; qtot 5.140
  1266   ha     1   5r1     H 1266     0.069852      1.00800 ; qtot 5.210
  1267   ca     1   5r1     C 1267    -0.022148     12.01000 ; qtot 5.187
  1268   ha     1   5r1     H 1268     0.102852      1.00800 ; qtot 5.290
  1269   ca     1   5r1     C 1269     0.033852     12.01000 ; qtot 5.324
  1270   c3     1   5r1     C 1270     0.304852     12.01000 ; qtot 5.629
  1271   oh     1   5r1     O 1271    -0.587148     16.00000 ; qtot 5.042
  1272   ca     1   5r1     C 1272    -0.003148     12.01000 ; qtot 5.039
  1273   ha     1   5r1     H 1273     0.141852      1.00800 ; qtot 5.181
  1274   c3     1   5r1     C 1274     0.100852     12.01000 ; qtot 5.281
  1275   hc     1   5r1     H 1275     0.132852      1.00800 ; qtot 5.414
  1276   c3     1   5r1     C 1276     0.145852     12.01000 ; qtot 5.560
  1277   c3     1   5r1     C 1277     0.470852     12.01000 ; qtot 6.031
  1278   os     1   5r1     O 1278    -0.486148     16.00000 ; qtot 5.545
  1279   os     1   5r1     O 1279    -0.535148     16.00000 ; qtot 5.010
  1280   c3     1   5r1     C 1280     0.134852     12.01000 ; qtot 5.145
  1281   hc     1   5r1     H 1281     0.078852      1.00800 ; qtot 5.223
  1282   hc     1   5r1     H 1282     0.098852      1.00800 ; qtot 5.322
  1283   c3     1   5r1     C 1283     0.161852     12.01000 ; qtot 5.484
  1284   hc     1   5r1     H 1284     0.116852      1.00800 ; qtot 5.601
  1285   hc     1   5r1     H 1285     0.060852      1.00800 ; qtot 5.662
  1286   os     1   5r1     O 1286    -0.536148     16.00000 ; qtot 5.126
  1287   ca     1   5r1     C 1287    -0.046148     12.01000 ; qtot 5.080
  1288   ha     1   5r1     H 1288     0.084852      1.00800 ; qtot 5.164
  1289   ca     1   5r1     C 1289    -0.034148     12.01000 ; qtot 5.130
  1290   ha     1   5r1     H 1290     0.124852      1.00800 ; qtot 5.255
  1291   ca     1   5r1     C 1291     0.053852     12.01000 ; qtot 5.309
  1292   c3     1   5r1     C 1292     0.448852     12.01000 ; qtot 5.758
  1293   os     1   5r1     O 1293    -0.474148     16.00000 ; qtot 5.284
  1294   ca     1   5r1     C 1294    -0.049148     12.01000 ; qtot 5.234
  1295   ha     1   5r1     H 1295     0.068852      1.00800 ; qtot 5.303
  1296   ca     1   5r1     C 1296    -0.064148     12.01000 ; qtot 5.239
  1297   ha     1   5r1     H 1297     0.065852      1.00800 ; qtot 5.305
  1298   ca     1   5r1     C 1298     0.020852     12.01000 ; qtot 5.326
  1299   ca     1   5r1     C 1299     0.368852     12.01000 ; qtot 5.695
  1300   os     1   5r1     O 1300    -0.464148     16.00000 ; qtot 5.231
  1301   os     1   5r1     O 1301    -0.517148     16.00000 ; qtot 4.713
  1302   c3     1   5r1     C 1302     0.162852     12.01000 ; qtot 4.876
  1303   hc     1   5r1     H 1303     0.180852      1.00800 ; qtot 5.057
  1304   c3     1   5r1     C 1304     0.121852     12.01000 ; qtot 5.179
  1305   hc     1   5r1     H 1305     0.092852      1.00800 ; qtot 5.272
  1306   hc     1   5r1     H 1306     0.119852      1.00800 ; qtot 5.392
  1307   os     1   5r1     O 1307    -0.518148     16.00000 ; qtot 4.874
  1308   ca     1   5r1     C 1308    -0.000148     12.01000 ; qtot 4.873
  1309   ha     1   5r1     H 1309     0.115852      1.00800 ; qtot 4.989
  1310   ca     1   5r1     C 1310    -0.005148     12.01000 ; qtot 4.984
  1311   ha     1   5r1     H 1311     0.098852      1.00800 ; qtot 5.083
  1312   ca     1   5r1     C 1312     0.031852     12.01000 ; qtot 5.115
  1313    c     1   5r1     C 1313     0.369852     12.01000 ; qtot 5.485
  1314    o     1   5r1     O 1314    -0.486148     16.00000 ; qtot 4.999
  1315   ca     1   5r1     C 1315    -0.045148     12.01000 ; qtot 4.953
  1316   ha     1   5r1     H 1316     0.084852      1.00800 ; qtot 5.038
  1317   ca     1   5r1     C 1317    -0.036148     12.01000 ; qtot 5.002
  1318   ha     1   5r1     H 1318     0.095852      1.00800 ; qtot 5.098
  1319   ca     1   5r1     C 1319     0.048852     12.01000 ; qtot 5.147
  1320    c     1   5r1     C 1320     0.399852     12.01000 ; qtot 5.547
  1321    o     1   5r1     O 1321    -0.485148     16.00000 ; qtot 5.061
  1322   os     1   5r1     O 1322    -0.529148     16.00000 ; qtot 4.532
  1323   c3     1   5r1     C 1323     0.128852     12.01000 ; qtot 4.661
  1324   hc     1   5r1     H 1324     0.108852      1.00800 ; qtot 4.770
  1325   hc     1   5r1     H 1325     0.134852      1.00800 ; qtot 4.905
  1326   c3     1   5r1     C 1326     0.152852     12.01000 ; qtot 5.058
  1327   hc     1   5r1     H 1327     0.139852      1.00800 ; qtot 5.198
  1328   hc     1   5r1     H 1328     0.156852      1.00800 ; qtot 5.354
  1329   os     1   5r1     O 1329    -0.501148     16.00000 ; qtot 4.853
  1330   ca     1   5r1     C 1330    -0.016148     12.01000 ; qtot 4.837
  1331   ha     1   5r1     H 1331     0.131852      1.00800 ; qtot 4.969
  1332   ca     1   5r1     C 1332    -0.025148     12.01000 ; qtot 4.944
  1333   ha     1   5r1     H 1333     0.125852      1.00800 ; qtot 5.070
  1334   ca     1   5r1     C 1334     0.060852     12.01000 ; qtot 5.131
  1335   c3     1   5r1     C 1335     0.444852     12.01000 ; qtot 5.575
  1336   oh     1   5r1     O 1336    -0.566148     16.00000 ; qtot 5.009
  1337   ca     1   5r1     C 1337    -0.025148     12.01000 ; qtot 4.984
  1338   ha     1   5r1     H 1338     0.128852      1.00800 ; qtot 5.113
  1339   ca     1   5r1     C 1339    -0.017148     12.01000 ; qtot 5.096
  1340   ha     1   5r1     H 1340     0.122852      1.00800 ; qtot 5.219
  1341   ca     1   5r1     C 1341     0.074852     12.01000 ; qtot 5.294
  1342   c3     1   5r1     C 1342     0.479852     12.01000 ; qtot 5.773
  1343   os     1   5r1     O 1343    -0.476148     16.00000 ; qtot 5.297
  1344   os     1   5r1     O 1344    -0.485148     16.00000 ; qtot 4.812
  1345   c3     1   5r1     C 1345     0.167852     12.01000 ; qtot 4.980
  1346   hc     1   5r1     H 1346     0.103852      1.00800 ; qtot 5.084
  1347   hc     1   5r1     H 1347     0.181852      1.00800 ; qtot 5.266
  1348   c3     1   5r1     C 1348     0.275852     12.01000 ; qtot 5.541
  1349   ho     1   5r1     H 1349     0.362852      1.00800 ; qtot 5.904
  1350   hc     1   5r1     H 1350     0.141852      1.00800 ; qtot 6.046
  1351   os     1   5r1     O 1351    -0.511148     16.00000 ; qtot 5.535
  1352   ca     1   5r1     C 1352    -0.042148     12.01000 ; qtot 5.493
  1353   ha     1   5r1     H 1353     0.100852      1.00800 ; qtot 5.594
  1354   ca     1   5r1     C 1354    -0.044148     12.01000 ; qtot 5.550
  1355   ha     1   5r1     H 1355     0.090852      1.00800 ; qtot 5.640
  1356   ca     1   5r1     C 1356     0.041852     12.01000 ; qtot 5.682
  1357   ca     1   5r1     C 1357     0.403852     12.01000 ; qtot 6.086
  1358   os     1   5r1     O 1358    -0.463148     16.00000 ; qtot 5.623
  1359   ca     1   5r1     C 1359    -0.007148     12.01000 ; qtot 5.616
  1360   ha     1   5r1     H 1360     0.129852      1.00800 ; qtot 5.746
  1361   ca     1   5r1     C 1361    -0.026148     12.01000 ; qtot 5.720
  1362   ha     1   5r1     H 1362     0.101852      1.00800 ; qtot 5.821
  1363   ca     1   5r1     C 1363     0.022852     12.01000 ; qtot 5.844
  1364    c     1   5r1     C 1364     0.351852     12.01000 ; qtot 6.196
  1365    o     1   5r1     O 1365    -0.476148     16.00000 ; qtot 5.720
  1366   os     1   5r1     O 1366    -0.535148     16.00000 ; qtot 5.185
  1367   c3     1   5r1     C 1367     0.125852     12.01000 ; qtot 5.311
  1368   hc     1   5r1     H 1368     0.135852      1.00800 ; qtot 5.447
  1369   hc     1   5r1     H 1369     0.118852      1.00800 ; qtot 5.565
  1370   c3     1   5r1     C 1370     0.129852     12.01000 ; qtot 5.695
  1371   hc     1   5r1     H 1371     0.118852      1.00800 ; qtot 5.814
  1372   hc     1   5r1     H 1372     0.115852      1.00800 ; qtot 5.930
  1373   os     1   5r1     O 1373    -0.461148     16.00000 ; qtot 5.469
  1374   ca     1   5r1     C 1374    -0.000148     12.01000 ; qtot 5.469
  1375   ha     1   5r1     H 1375     0.094852      1.00800 ; qtot 5.564
  1376   ca     1   5r1     C 1376    -0.002148     12.01000 ; qtot 5.561
  1377   ha     1   5r1     H 1377     0.113852      1.00800 ; qtot 5.675
  1378   ca     1   5r1     C 1378     0.045852     12.01000 ; qtot 5.721
  1379    c     1   5r1     C 1379     0.388852     12.01000 ; qtot 6.110
  1380   os     1   5r1     O 1380    -0.442148     16.00000 ; qtot 5.668
  1381   ca     1   5r1     C 1381    -0.016148     12.01000 ; qtot 5.652
  1382   ha     1   5r1     H 1382     0.109852      1.00800 ; qtot 5.761
  1383   ca     1   5r1     C 1383    -0.008148     12.01000 ; qtot 5.753
  1384   ha     1   5r1     H 1384     0.093852      1.00800 ; qtot 5.847
  1385   ca     1   5r1     C 1385     0.061852     12.01000 ; qtot 5.909
  1386    c     1   5r1     C 1386     0.377852     12.01000 ; qtot 6.287
  1387    o     1   5r1     O 1387    -0.448148     16.00000 ; qtot 5.839
  1388   os     1   5r1     O 1388    -0.510148     16.00000 ; qtot 5.329
  1389   c3     1   5r1     C 1389     0.138852     12.01000 ; qtot 5.467
  1390   hc     1   5r1     H 1390     0.090852      1.00800 ; qtot 5.558
  1391   hc     1   5r1     H 1391     0.075852      1.00800 ; qtot 5.634
  1392   c3     1   5r1     C 1392     0.289852     12.01000 ; qtot 5.924
  1393   hc     1   5r1     H 1393     0.130852      1.00800 ; qtot 6.055
  1394   ho     1   5r1     H 1394     0.281852      1.00800 ; qtot 6.337
  1395    o     1   5r1     O 1395    -0.482148     16.00000 ; qtot 5.855
  1396   ca     1   5r1     C 1396    -0.006148     12.01000 ; qtot 5.848
  1397   ha     1   5r1     H 1397     0.104852      1.00800 ; qtot 5.953
  1398   ca     1   5r1     C 1398    -0.006148     12.01000 ; qtot 5.947
  1399   ha     1   5r1     H 1399     0.105852      1.00800 ; qtot 6.053
  1400   ca     1   5r1     C 1400     0.074852     12.01000 ; qtot 6.128
  1401   c3     1   5r1     C 1401     0.471852     12.01000 ; qtot 6.600
  1402   oh     1   5r1     O 1402    -0.598148     16.00000 ; qtot 6.002
  1403   ca     1   5r1     C 1403    -0.022148     12.01000 ; qtot 5.979
  1404   ha     1   5r1     H 1404     0.085852      1.00800 ; qtot 6.065
  1405   ca     1   5r1     C 1405    -0.028148     12.01000 ; qtot 6.037
  1406   ha     1   5r1     H 1406     0.090852      1.00800 ; qtot 6.128
  1407   ca     1   5r1     C 1407     0.055852     12.01000 ; qtot 6.184
  1408    c     1   5r1     C 1408     0.386852     12.01000 ; qtot 6.571
  1409    o     1   5r1     O 1409    -0.447148     16.00000 ; qtot 6.123
  1410   os     1   5r1     O 1410    -0.467148     16.00000 ; qtot 5.656
  1411   c3     1   5r1     C 1411     0.130852     12.01000 ; qtot 5.787
  1412   hc     1   5r1     H 1412     0.089852      1.00800 ; qtot 5.877
  1413   hc     1   5r1     H 1413     0.101852      1.00800 ; qtot 5.979
  1414   c3     1   5r1     C 1414     0.156852     12.01000 ; qtot 6.136
  1415   hc     1   5r1     H 1415     0.122852      1.00800 ; qtot 6.259
  1416   hc     1   5r1     H 1416     0.127852      1.00800 ; qtot 6.386
  1417   os     1   5r1     O 1417    -0.453148     16.00000 ; qtot 5.933
  1418   ca     1   5r1     C 1418    -0.007148     12.01000 ; qtot 5.926
  1419   ha     1   5r1     H 1419     0.136852      1.00800 ; qtot 6.063
  1420   ca     1   5r1     C 1420    -0.018148     12.01000 ; qtot 6.045
  1421   ha     1   5r1     H 1421     0.094852      1.00800 ; qtot 6.140
  1422   ca     1   5r1     C 1422     0.043852     12.01000 ; qtot 6.184
  1423    c     1   5r1     C 1423     0.371852     12.01000 ; qtot 6.555
  1424    o     1   5r1     O 1424    -0.489148     16.00000 ; qtot 6.066
  1425   ca     1   5r1     C 1425     0.024852     12.01000 ; qtot 6.091
  1426   ha     1   5r1     H 1426     0.099852      1.00800 ; qtot 6.191
  1427   ca     1   5r1     C 1427     0.177852     12.01000 ; qtot 6.369
  1428   ca     1   5r1     C 1428     0.074852     12.01000 ; qtot 6.444
  1429    c     1   5r1     C 1429     0.398852     12.01000 ; qtot 6.843
  1430   oh     1   5r1     O 1430    -0.599148     16.00000 ; qtot 6.243
  1431    o     1   5r1     O 1431    -0.557148     16.00000 ; qtot 5.686
  1432   c3     1   5r1     C 1432     0.153852     12.01000 ; qtot 5.840
  1433   hc     1   5r1     H 1433     0.112852      1.00800 ; qtot 5.953
  1434   hc     1   5r1     H 1434     0.157852      1.00800 ; qtot 6.111
  1435   c3     1   5r1     C 1435     0.168852     12.01000 ; qtot 6.280
  1436   hc     1   5r1     H 1436     0.125852      1.00800 ; qtot 6.405
  1437   hc     1   5r1     H 1437     0.136852      1.00800 ; qtot 6.542
  1438   os     1   5r1     O 1438    -0.469148     16.00000 ; qtot 6.073
  1439   ca     1   5r1     C 1439    -0.027148     12.01000 ; qtot 6.046
  1440   ha     1   5r1     H 1440     0.131852      1.00800 ; qtot 6.178
  1441   ca     1   5r1     C 1441    -0.032148     12.01000 ; qtot 6.146
  1442   ha     1   5r1     H 1442     0.069852      1.00800 ; qtot 6.216
  1443   ca     1   5r1     C 1443     0.052852     12.01000 ; qtot 6.268
  1444   c3     1   5r1     C 1444     0.458852     12.01000 ; qtot 6.727
  1445   oh     1   5r1     O 1445    -0.577148     16.00000 ; qtot 6.150
  1446   ca     1   5r1     C 1446    -0.041148     12.01000 ; qtot 6.109
  1447   ha     1   5r1     H 1447     0.077852      1.00800 ; qtot 6.187
  1448   ca     1   5r1     C 1448    -0.012148     12.01000 ; qtot 6.175
  1449   ha     1   5r1     H 1449     0.121852      1.00800 ; qtot 6.297
  1450   ca     1   5r1     C 1450     0.043852     12.01000 ; qtot 6.340
  1451    c     1   5r1     C 1451     0.409852     12.01000 ; qtot 6.750
  1452    o     1   5r1     O 1452    -0.441148     16.00000 ; qtot 6.309
  1453   os     1   5r1     O 1453    -0.529148     16.00000 ; qtot 5.780
  1454   c3     1   5r1     C 1454     0.172852     12.01000 ; qtot 5.953
  1455   hc     1   5r1     H 1455     0.182852      1.00800 ; qtot 6.136
  1456   hc     1   5r1     H 1456     0.171852      1.00800 ; qtot 6.308
  1457   c3     1   5r1     C 1457     0.146852     12.01000 ; qtot 6.454
  1458   hc     1   5r1     H 1458     0.132852      1.00800 ; qtot 6.587
  1459   hc     1   5r1     H 1459     0.086852      1.00800 ; qtot 6.674
  1460   os     1   5r1     O 1460    -0.513148     16.00000 ; qtot 6.161
  1461   ca     1   5r1     C 1461    -0.049148     12.01000 ; qtot 6.112
  1462   ha     1   5r1     H 1462     0.075852      1.00800 ; qtot 6.188
  1463   ca     1   5r1     C 1463    -0.045148     12.01000 ; qtot 6.142
  1464   ha     1   5r1     H 1464     0.065852      1.00800 ; qtot 6.208
  1465   ca     1   5r1     C 1465     0.024852     12.01000 ; qtot 6.233
  1466    c     1   5r1     C 1466     0.385852     12.01000 ; qtot 6.619
  1467    o     1   5r1     O 1467    -0.485148     16.00000 ; qtot 6.134
  1468   ca     1   5r1     C 1468    -0.027148     12.01000 ; qtot 6.107
  1469   ha     1   5r1     H 1469     0.114852      1.00800 ; qtot 6.222
  1470   ca     1   5r1     C 1470    -0.027148     12.01000 ; qtot 6.194
  1471   ha     1   5r1     H 1471     0.150852      1.00800 ; qtot 6.345
  1472   ca     1   5r1     C 1472     0.016852     12.01000 ; qtot 6.362
  1473    c     1   5r1     C 1473     0.369852     12.01000 ; qtot 6.732
  1474    o     1   5r1     O 1474    -0.492148     16.00000 ; qtot 6.240
  1475   os     1   5r1     O 1475    -0.521148     16.00000 ; qtot 5.719
  1476   c3     1   5r1     C 1476     0.157852     12.01000 ; qtot 5.877
  1477   hc     1   5r1     H 1477     0.153852      1.00800 ; qtot 6.030
  1478   hc     1   5r1     H 1478     0.121852      1.00800 ; qtot 6.152
  1479   c3     1   5r1     C 1479     0.157852     12.01000 ; qtot 6.310
  1480   hc     1   5r1     H 1480     0.128852      1.00800 ; qtot 6.439
  1481   hc     1   5r1     H 1481     0.131852      1.00800 ; qtot 6.571
  1482   os     1   5r1     O 1482    -0.486148     16.00000 ; qtot 6.085
  1483   ca     1   5r1     C 1483    -0.007148     12.01000 ; qtot 6.078
  1484   ha     1   5r1     H 1484     0.095852      1.00800 ; qtot 6.173
  1485   ca     1   5r1     C 1485    -0.004148     12.01000 ; qtot 6.169
  1486   ha     1   5r1     H 1486     0.097852      1.00800 ; qtot 6.267
  1487   ca     1   5r1     C 1487     0.051852     12.01000 ; qtot 6.319
  1488    c     1   5r1     C 1488     0.384852     12.01000 ; qtot 6.704
  1489    o     1   5r1     O 1489    -0.502148     16.00000 ; qtot 6.202
  1490   ca     1   5r1     C 1490    -0.009148     12.01000 ; qtot 6.192
  1491   ha     1   5r1     H 1491     0.078852      1.00800 ; qtot 6.271
  1492   ca     1   5r1     C 1492    -0.012148     12.01000 ; qtot 6.259
  1493   ha     1   5r1     H 1493     0.084852      1.00800 ; qtot 6.344
  1494   ca     1   5r1     C 1494     0.035852     12.01000 ; qtot 6.380
  1495   c3     1   5r1     C 1495     0.283852     12.01000 ; qtot 6.664
  1496   oh     1   5r1     O 1496    -0.588148     16.00000 ; qtot 6.076
  1497   os     1   5r1     O 1497    -0.521148     16.00000 ; qtot 5.554
  1498   c3     1   5r1     C 1498     0.148852     12.01000 ; qtot 5.703
  1499   hc     1   5r1     H 1499     0.138852      1.00800 ; qtot 5.842
  1500   hc     1   5r1     H 1500     0.143852      1.00800 ; qtot 5.986
  1501   c3     1   5r1     C 1501     0.169852     12.01000 ; qtot 6.156
  1502   hc     1   5r1     H 1502     0.105852      1.00800 ; qtot 6.262
  1503   hc     1   5r1     H 1503     0.138852      1.00800 ; qtot 6.401
  1504   os     1   5r1     O 1504    -0.536148     16.00000 ; qtot 5.864
  1505   ca     1   5r1     C 1505    -0.023148     12.01000 ; qtot 5.841
  1506   ha     1   5r1     H 1506     0.124852      1.00800 ; qtot 5.966
  1507   ca     1   5r1     C 1507    -0.006148     12.01000 ; qtot 5.960
  1508   ha     1   5r1     H 1508     0.136852      1.00800 ; qtot 6.097
  1509   ca     1   5r1     C 1509     0.100852     12.01000 ; qtot 6.198
  1510   c3     1   5r1     C 1510     0.489852     12.01000 ; qtot 6.688
  1511   os     1   5r1     O 1511    -0.480148     16.00000 ; qtot 6.207
  1512   ca     1   5r1     C 1512    -0.006148     12.01000 ; qtot 6.201
  1513   ha     1   5r1     H 1513     0.114852      1.00800 ; qtot 6.316
  1514   ca     1   5r1     C 1514    -0.025148     12.01000 ; qtot 6.291
  1515   ha     1   5r1     H 1515     0.111852      1.00800 ; qtot 6.403
  1516   ca     1   5r1     C 1516     0.038852     12.01000 ; qtot 6.442
  1517    c     1   5r1     C 1517     0.390852     12.01000 ; qtot 6.832
  1518    o     1   5r1     O 1518    -0.532148     16.00000 ; qtot 6.300
  1519   os     1   5r1     O 1519    -0.503148     16.00000 ; qtot 5.797
  1520   c3     1   5r1     C 1520     0.140852     12.01000 ; qtot 5.938
  1521   hc     1   5r1     H 1521     0.089852      1.00800 ; qtot 6.028
  1522   hc     1   5r1     H 1522     0.164852      1.00800 ; qtot 6.193
  1523   c3     1   5r1     C 1523     0.124852     12.01000 ; qtot 6.318
  1524   hc     1   5r1     H 1524     0.132852      1.00800 ; qtot 6.450
  1525   hc     1   5r1     H 1525     0.070852      1.00800 ; qtot 6.521
  1526   os     1   5r1     O 1526    -0.500148     16.00000 ; qtot 6.021
  1527   ca     1   5r1     C 1527     0.035852     12.01000 ; qtot 6.057
  1528   ha     1   5r1     H 1528     0.153852      1.00800 ; qtot 6.211
  1529   ca     1   5r1     C 1529     0.021852     12.01000 ; qtot 6.233
  1530   ha     1   5r1     H 1530     0.136852      1.00800 ; qtot 6.370
  1531   ca     1   5r1     C 1531     0.049852     12.01000 ; qtot 6.419
  1532    c     1   5r1     C 1532     0.392852     12.01000 ; qtot 6.812
  1533    o     1   5r1     O 1533    -0.518148     16.00000 ; qtot 6.294
  1534   ca     1   5r1     C 1534    -0.015148     12.01000 ; qtot 6.279
  1535   ha     1   5r1     H 1535     0.124852      1.00800 ; qtot 6.404
  1536   ca     1   5r1     C 1536    -0.015148     12.01000 ; qtot 6.389
  1537   ha     1   5r1     H 1537     0.105852      1.00800 ; qtot 6.495
  1538   ca     1   5r1     C 1538     0.046852     12.01000 ; qtot 6.541
  1539    c     1   5r1     C 1539     0.361852     12.01000 ; qtot 6.903
  1540    o     1   5r1     O 1540    -0.501148     16.00000 ; qtot 6.402
  1541   os     1   5r1     O 1541    -0.531148     16.00000 ; qtot 5.871
  1542   c3     1   5r1     C 1542     0.130852     12.01000 ; qtot 6.002
  1543   hc     1   5r1     H 1543     0.097852      1.00800 ; qtot 6.100
  1544   hc     1   5r1     H 1544     0.112852      1.00800 ; qtot 6.212
  1545   c3     1   5r1     C 1545     0.127852     12.01000 ; qtot 6.340
  1546   hc     1   5r1     H 1546     0.093852      1.00800 ; qtot 6.434
  1547   hc     1   5r1     H 1547     0.103852      1.00800 ; qtot 6.538
  1548   os     1   5r1     O 1548    -0.499148     16.00000 ; qtot 6.039
  1549   ca     1   5r1     C 1549    -0.012148     12.01000 ; qtot 6.027
  1550   ha     1   5r1     H 1550     0.108852      1.00800 ; qtot 6.136
  1551   ca     1   5r1     C 1551    -0.024148     12.01000 ; qtot 6.111
  1552   ha     1   5r1     H 1552     0.127852      1.00800 ; qtot 6.239
  1553   ca     1   5r1     C 1553     0.027852     12.01000 ; qtot 6.267
  1554    c     1   5r1     C 1554     0.362852     12.01000 ; qtot 6.630
  1555   os     1   5r1     O 1555    -0.499148     16.00000 ; qtot 6.131
  1556   ca     1   5r1     C 1556    -0.014148     12.01000 ; qtot 6.117
  1557   ha     1   5r1     H 1557     0.099852      1.00800 ; qtot 6.217
  1558   ca     1   5r1     C 1558     0.015852     12.01000 ; qtot 6.232
  1559   ha     1   5r1     H 1559     0.136852      1.00800 ; qtot 6.369
  1560   ca     1   5r1     C 1560     0.086852     12.01000 ; qtot 6.456
  1561   c3     1   5r1     C 1561     0.470852     12.01000 ; qtot 6.927
  1562   os     1   5r1     O 1562    -0.490148     16.00000 ; qtot 6.437
  1563   os     1   5r1     O 1563    -0.509148     16.00000 ; qtot 5.928
  1564   c3     1   5r1     C 1564     0.135852     12.01000 ; qtot 6.064
  1565   hc     1   5r1     H 1565     0.095852      1.00800 ; qtot 6.159
  1566   hc     1   5r1     H 1566     0.108852      1.00800 ; qtot 6.268
  1567   c3     1   5r1     C 1567     0.130852     12.01000 ; qtot 6.399
  1568   hc     1   5r1     H 1568     0.130852      1.00800 ; qtot 6.530
  1569   hc     1   5r1     H 1569     0.129852      1.00800 ; qtot 6.660
  1570   ca     1   5r1     C 1570    -0.017148     12.01000 ; qtot 6.643
  1571   ha     1   5r1     H 1571     0.092852      1.00800 ; qtot 6.735
  1572   ca     1   5r1     C 1572     0.010852     12.01000 ; qtot 6.746
  1573   ha     1   5r1     H 1573     0.131852      1.00800 ; qtot 6.878
  1574   ca     1   5r1     C 1574     0.062852     12.01000 ; qtot 6.941
  1575    c     1   5r1     C 1575     0.388852     12.01000 ; qtot 7.330
  1576    o     1   5r1     O 1576    -0.472148     16.00000 ; qtot 6.858
  1577   ca     1   5r1     C 1577    -0.011148     12.01000 ; qtot 6.847
  1578   ha     1   5r1     H 1578     0.096852      1.00800 ; qtot 6.943
  1579   ca     1   5r1     C 1579    -0.030148     12.01000 ; qtot 6.913
  1580   ha     1   5r1     H 1580     0.095852      1.00800 ; qtot 7.009
  1581   ca     1   5r1     C 1581     0.023852     12.01000 ; qtot 7.033
  1582    c     1   5r1     C 1582     0.353852     12.01000 ; qtot 7.387
  1583    o     1   5r1     O 1583    -0.477148     16.00000 ; qtot 6.910
  1584   os     1   5r1     O 1584    -0.492148     16.00000 ; qtot 6.418
  1585   c3     1   5r1     C 1585     0.131852     12.01000 ; qtot 6.549
  1586   hc     1   5r1     H 1586     0.093852      1.00800 ; qtot 6.643
  1587   hc     1   5r1     H 1587     0.086852      1.00800 ; qtot 6.730
  1588   c3     1   5r1     C 1588     0.155852     12.01000 ; qtot 6.886
  1589   hc     1   5r1     H 1589     0.142852      1.00800 ; qtot 7.029
  1590   hc     1   5r1     H 1590     0.128852      1.00800 ; qtot 7.158
  1591   os     1   5r1     O 1591    -0.526148     16.00000 ; qtot 6.632
  1592   ca     1   5r1     C 1592    -0.017148     12.01000 ; qtot 6.614
  1593   ha     1   5r1     H 1593     0.099852      1.00800 ; qtot 6.714
  1594   ca     1   5r1     C 1594    -0.017148     12.01000 ; qtot 6.697
  1595   ha     1   5r1     H 1595     0.114852      1.00800 ; qtot 6.812
  1596   ca     1   5r1     C 1596     0.030852     12.01000 ; qtot 6.843
  1597    c     1   5r1     C 1597     0.375852     12.01000 ; qtot 7.219
  1598    o     1   5r1     O 1598    -0.496148     16.00000 ; qtot 6.722
  1599   ca     1   5r1     C 1599    -0.024148     12.01000 ; qtot 6.698
  1600   ha     1   5r1     H 1600     0.109852      1.00800 ; qtot 6.808
  1601   ca     1   5r1     C 1601    -0.027148     12.01000 ; qtot 6.781
  1602   ha     1   5r1     H 1602     0.100852      1.00800 ; qtot 6.882
  1603   ca     1   5r1     C 1603     0.036852     12.01000 ; qtot 6.919
  1604    c     1   5r1     C 1604     0.393852     12.01000 ; qtot 7.313
  1605   os     1   5r1     O 1605    -0.449148     16.00000 ; qtot 6.863
  1606   os     1   5r1     O 1606    -0.498148     16.00000 ; qtot 6.365
  1607   c3     1   5r1     C 1607     0.345852     12.01000 ; qtot 6.711
  1608   hc     1   5r1     H 1608     0.185852      1.00800 ; qtot 6.897
  1609   c3     1   5r1     C 1609     0.174852     12.01000 ; qtot 7.072
  1610   hc     1   5r1     H 1610     0.058852      1.00800 ; qtot 7.131
  1611   hc     1   5r1     H 1611     0.125852      1.00800 ; qtot 7.257
  1612   os     1   5r1     O 1612    -0.520148     16.00000 ; qtot 6.736
  1613   ca     1   5r1     C 1613    -0.023148     12.01000 ; qtot 6.713
  1614   ha     1   5r1     H 1614     0.120852      1.00800 ; qtot 6.834
  1615   c3     1   5r1     C 1615     0.084852     12.01000 ; qtot 6.919
  1616   hc     1   5r1     H 1616     0.133852      1.00800 ; qtot 7.053
  1617   ca     1   5r1     C 1617     0.078852     12.01000 ; qtot 7.132
  1618   c3     1   5r1     C 1618     0.463852     12.01000 ; qtot 7.596
  1619   os     1   5r1     O 1619    -0.452148     16.00000 ; qtot 7.143
  1620   ca     1   5r1     C 1620    -0.012148     12.01000 ; qtot 7.131
  1621   ha     1   5r1     H 1621     0.138852      1.00800 ; qtot 7.270
  1622   ca     1   5r1     C 1622    -0.029148     12.01000 ; qtot 7.241
  1623   ha     1   5r1     H 1623     0.104852      1.00800 ; qtot 7.346
  1624   ca     1   5r1     C 1624     0.026852     12.01000 ; qtot 7.373
  1625    c     1   5r1     C 1625     0.380852     12.01000 ; qtot 7.754
  1626    o     1   5r1     O 1626    -0.508148     16.00000 ; qtot 7.245
  1627   os     1   5r1     O 1627    -0.515148     16.00000 ; qtot 6.730
  1628   c3     1   5r1     C 1628     0.145852     12.01000 ; qtot 6.876
  1629   hc     1   5r1     H 1629     0.154852      1.00800 ; qtot 7.031
  1630   hc     1   5r1     H 1630     0.135852      1.00800 ; qtot 7.167
  1631   c3     1   5r1     C 1631     0.146852     12.01000 ; qtot 7.314
  1632   hc     1   5r1     H 1632     0.083852      1.00800 ; qtot 7.397
  1633   hc     1   5r1     H 1633     0.155852      1.00800 ; qtot 7.553
  1634   os     1   5r1     O 1634    -0.497148     16.00000 ; qtot 7.056
  1635   ca     1   5r1     C 1635    -0.017148     12.01000 ; qtot 7.039
  1636   ha     1   5r1     H 1636     0.124852      1.00800 ; qtot 7.164
  1637   ca     1   5r1     C 1637    -0.027148     12.01000 ; qtot 7.137
  1638   ha     1   5r1     H 1638     0.105852      1.00800 ; qtot 7.243
  1639   ca     1   5r1     C 1639     0.014852     12.01000 ; qtot 7.257
  1640    c     1   5r1     C 1640     0.364852     12.01000 ; qtot 7.622
  1641    o     1   5r1     O 1641    -0.497148     16.00000 ; qtot 7.125
  1642   ca     1   5r1     C 1642    -0.028148     12.01000 ; qtot 7.097
  1643   ha     1   5r1     H 1643     0.116852      1.00800 ; qtot 7.214
  1644   ca     1   5r1     C 1644    -0.015148     12.01000 ; qtot 7.199
  1645   ha     1   5r1     H 1645     0.127852      1.00800 ; qtot 7.327
  1646   ca     1   5r1     C 1646     0.026852     12.01000 ; qtot 7.353
  1647    c     1   5r1     C 1647     0.388852     12.01000 ; qtot 7.742
  1648    o     1   5r1     O 1648    -0.470148     16.00000 ; qtot 7.272
  1649   os     1   5r1     O 1649    -0.496148     16.00000 ; qtot 6.776
  1650   c3     1   5r1     C 1650     0.302852     12.01000 ; qtot 7.079
  1651   hc     1   5r1     H 1651     0.120852      1.00800 ; qtot 7.200
  1652   c3     1   5r1     C 1652     0.171852     12.01000 ; qtot 7.372
  1653   hc     1   5r1     H 1653     0.154852      1.00800 ; qtot 7.526
  1654   hc     1   5r1     H 1654     0.130852      1.00800 ; qtot 7.657
  1655   os     1   5r1     O 1655    -0.490148     16.00000 ; qtot 7.167
  1656   ca     1   5r1     C 1656     0.010852     12.01000 ; qtot 7.178
  1657   ha     1   5r1     H 1657     0.144852      1.00800 ; qtot 7.323
  1658   ca     1   5r1     C 1658    -0.009148     12.01000 ; qtot 7.314
  1659   ha     1   5r1     H 1659     0.100852      1.00800 ; qtot 7.414
  1660   ca     1   5r1     C 1660     0.078852     12.01000 ; qtot 7.493
  1661   c3     1   5r1     C 1661     0.444852     12.01000 ; qtot 7.938
  1662   oh     1   5r1     O 1662    -0.610148     16.00000 ; qtot 7.328
  1663   ca     1   5r1     C 1663    -0.013148     12.01000 ; qtot 7.315
  1664   ha     1   5r1     H 1664     0.096852      1.00800 ; qtot 7.412
  1665   ca     1   5r1     C 1665    -0.015148     12.01000 ; qtot 7.397
  1666   ha     1   5r1     H 1666     0.100852      1.00800 ; qtot 7.497
  1667   ca     1   5r1     C 1667     0.091852     12.01000 ; qtot 7.589
  1668   c3     1   5r1     C 1668     0.482852     12.01000 ; qtot 8.072
  1669   os     1   5r1     O 1669    -0.489148     16.00000 ; qtot 7.583
  1670   os     1   5r1     O 1670    -0.532148     16.00000 ; qtot 7.051
  1671   c3     1   5r1     C 1671     0.156852     12.01000 ; qtot 7.208
  1672   hc     1   5r1     H 1672     0.116852      1.00800 ; qtot 7.325
  1673   hc     1   5r1     H 1673     0.105852      1.00800 ; qtot 7.430
  1674   c3     1   5r1     C 1674     0.281852     12.01000 ; qtot 7.712
  1675   hc     1   5r1     H 1675     0.127852      1.00800 ; qtot 7.840
  1676   os     1   5r1     O 1676    -0.498148     16.00000 ; qtot 7.342
  1677   ca     1   5r1     C 1677    -0.016148     12.01000 ; qtot 7.326
  1678   ha     1   5r1     H 1678     0.132852      1.00800 ; qtot 7.459
  1679   ca     1   5r1     C 1679    -0.016148     12.01000 ; qtot 7.443
  1680   ha     1   5r1     H 1680     0.111852      1.00800 ; qtot 7.554
  1681   ca     1   5r1     C 1681     0.052852     12.01000 ; qtot 7.607
  1682    c     1   5r1     C 1682     0.389852     12.01000 ; qtot 7.997
  1683    o     1   5r1     O 1683    -0.483148     16.00000 ; qtot 7.514
  1684   c3     1   5r1     C 1684     0.108852     12.01000 ; qtot 7.623
  1685   hc     1   5r1     H 1685     0.150852      1.00800 ; qtot 7.774
  1686   ca     1   5r1     C 1686     0.009852     12.01000 ; qtot 7.783
  1687   ha     1   5r1     H 1687     0.129852      1.00800 ; qtot 7.913
  1688   ca     1   5r1     C 1688     0.040852     12.01000 ; qtot 7.954
  1689    c     1   5r1     C 1689     0.392852     12.01000 ; qtot 8.347
  1690    o     1   5r1     O 1690    -0.529148     16.00000 ; qtot 7.818
  1691   os     1   5r1     O 1691    -0.552148     16.00000 ; qtot 7.266
  1692   c3     1   5r1     C 1692     0.200852     12.01000 ; qtot 7.467
  1693   hc     1   5r1     H 1693     0.090852      1.00800 ; qtot 7.557
  1694   hc     1   5r1     H 1694     0.121852      1.00800 ; qtot 7.679
  1695   c3     1   5r1     C 1695     0.510852     12.01000 ; qtot 8.190
  1696   os     1   5r1     O 1696    -0.530148     16.00000 ; qtot 7.660
  1697   ca     1   5r1     C 1697     0.027852     12.01000 ; qtot 7.688
  1698   ha     1   5r1     H 1698     0.131852      1.00800 ; qtot 7.820
  1699   ca     1   5r1     C 1699     0.034852     12.01000 ; qtot 7.855
  1700   ha     1   5r1     H 1700     0.144852      1.00800 ; qtot 7.999
  1701   ca     1   5r1     C 1701     0.091852     12.01000 ; qtot 8.091
  1702   c3     1   5r1     C 1702     0.501852     12.01000 ; qtot 8.593
  1703   os     1   5r1     O 1703    -0.499148     16.00000 ; qtot 8.094
  1704   ca     1   5r1     C 1704    -0.011148     12.01000 ; qtot 8.083
  1705   ha     1   5r1     H 1705     0.113852      1.00800 ; qtot 8.197
  1706   ca     1   5r1     C 1706    -0.018148     12.01000 ; qtot 8.179
  1707   ha     1   5r1     H 1707     0.068852      1.00800 ; qtot 8.247
  1708   ca     1   5r1     C 1708     0.085852     12.01000 ; qtot 8.333
  1709   c3     1   5r1     C 1709     0.456852     12.01000 ; qtot 8.790
  1710   oh     1   5r1     O 1710    -0.581148     16.00000 ; qtot 8.209
  1711   os     1   5r1     O 1711    -0.502148     16.00000 ; qtot 7.707
  1712   c3     1   5r1     C 1712     0.158852     12.01000 ; qtot 7.866
  1713   hc     1   5r1     H 1713     0.129852      1.00800 ; qtot 7.995
  1714   hc     1   5r1     H 1714     0.109852      1.00800 ; qtot 8.105
  1715   c3     1   5r1     C 1715     0.153852     12.01000 ; qtot 8.259
  1716   hc     1   5r1     H 1716     0.093852      1.00800 ; qtot 8.353
  1717   hc     1   5r1     H 1717     0.136852      1.00800 ; qtot 8.490
  1718   os     1   5r1     O 1718    -0.499148     16.00000 ; qtot 7.991
  1719   ca     1   5r1     C 1719     0.009852     12.01000 ; qtot 8.001
  1720   ha     1   5r1     H 1720     0.154852      1.00800 ; qtot 8.155
  1721   ca     1   5r1     C 1721     0.004852     12.01000 ; qtot 8.160
  1722   ha     1   5r1     H 1722     0.122852      1.00800 ; qtot 8.283
  1723   ca     1   5r1     C 1723     0.040852     12.01000 ; qtot 8.324
  1724    c     1   5r1     C 1724     0.401852     12.01000 ; qtot 8.726
  1725    o     1   5r1     O 1725    -0.454148     16.00000 ; qtot 8.272
  1726   ca     1   5r1     C 1726    -0.041148     12.01000 ; qtot 8.231
  1727   ha     1   5r1     H 1727     0.066852      1.00800 ; qtot 8.297
  1728   ca     1   5r1     C 1728    -0.028148     12.01000 ; qtot 8.269
  1729   ha     1   5r1     H 1729     0.126852      1.00800 ; qtot 8.396
  1730   ca     1   5r1     C 1730     0.040852     12.01000 ; qtot 8.437
  1731    c     1   5r1     C 1731     0.387852     12.01000 ; qtot 8.825
  1732    o     1   5r1     O 1732    -0.457148     16.00000 ; qtot 8.368
  1733   os     1   5r1     O 1733    -0.498148     16.00000 ; qtot 7.870
  1734   c3     1   5r1     C 1734     0.163852     12.01000 ; qtot 8.033
  1735   hc     1   5r1     H 1735     0.138852      1.00800 ; qtot 8.172
  1736   hc     1   5r1     H 1736     0.126852      1.00800 ; qtot 8.299
  1737   c3     1   5r1     C 1737     0.178852     12.01000 ; qtot 8.478
  1738   hc     1   5r1     H 1738     0.138852      1.00800 ; qtot 8.617
  1739   hc     1   5r1     H 1739     0.173852      1.00800 ; qtot 8.791
  1740   os     1   5r1     O 1740    -0.501148     16.00000 ; qtot 8.289
  1741   ca     1   5r1     C 1741    -0.032148     12.01000 ; qtot 8.257
  1742   ha     1   5r1     H 1742     0.105852      1.00800 ; qtot 8.363
  1743   ca     1   5r1     C 1743    -0.037148     12.01000 ; qtot 8.326
  1744   ha     1   5r1     H 1744     0.100852      1.00800 ; qtot 8.427
  1745   ca     1   5r1     C 1745     0.053852     12.01000 ; qtot 8.481
  1746   c3     1   5r1     C 1746     0.459852     12.01000 ; qtot 8.941
  1747   os     1   5r1     O 1747    -0.466148     16.00000 ; qtot 8.474
  1748   ca     1   5r1     C 1748    -0.052148     12.01000 ; qtot 8.422
  1749   ha     1   5r1     H 1749     0.066852      1.00800 ; qtot 8.489
  1750   ca     1   5r1     C 1750    -0.041148     12.01000 ; qtot 8.448
  1751   ha     1   5r1     H 1751     0.116852      1.00800 ; qtot 8.565
  1752   ca     1   5r1     C 1752     0.056852     12.01000 ; qtot 8.622
  1753   c3     1   5r1     C 1753     0.462852     12.01000 ; qtot 9.085
  1754   os     1   5r1     O 1754    -0.501148     16.00000 ; qtot 8.583
  1755   oh     1   5r1     O 1755    -0.459148     16.00000 ; qtot 8.124
  1756    c     1   5r1     C 1756     0.213852     12.01000 ; qtot 8.338
  1757   hc     1   5r1     H 1757     0.116852      1.00800 ; qtot 8.455
  1758   c3     1   5r1     C 1758     0.164852     12.01000 ; qtot 8.620
  1759   hc     1   5r1     H 1759     0.121852      1.00800 ; qtot 8.742
  1760   hc     1   5r1     H 1760     0.081852      1.00800 ; qtot 8.824
  1761   os     1   5r1     O 1761    -0.482148     16.00000 ; qtot 8.341
  1762   ca     1   5r1     C 1762    -0.003148     12.01000 ; qtot 8.338
  1763   ha     1   5r1     H 1763     0.131852      1.00800 ; qtot 8.470
  1764   ca     1   5r1     C 1764     0.003852     12.01000 ; qtot 8.474
  1765   ha     1   5r1     H 1765     0.138852      1.00800 ; qtot 8.613
  1766   ca     1   5r1     C 1766     0.051852     12.01000 ; qtot 8.665
  1767   c3     1   5r1     C 1767     0.445852     12.01000 ; qtot 9.110
  1768   os     1   5r1     O 1768    -0.446148     16.00000 ; qtot 8.664
  1769   ca     1   5r1     C 1769    -0.034148     12.01000 ; qtot 8.630
  1770   ha     1   5r1     H 1770     0.092852      1.00800 ; qtot 8.723
  1771   ca     1   5r1     C 1771    -0.016148     12.01000 ; qtot 8.707
  1772   ha     1   5r1     H 1772     0.097852      1.00800 ; qtot 8.805
  1773   c3     1   5r1     C 1773     0.101852     12.01000 ; qtot 8.907
  1774    c     1   5r1     C 1774     0.370852     12.01000 ; qtot 9.277
  1775   os     1   5r1     O 1775    -0.559148     16.00000 ; qtot 8.718
  1776   c3     1   5r1     C 1776     0.139852     12.01000 ; qtot 8.858
  1777   hc     1   5r1     H 1777     0.143852      1.00800 ; qtot 9.002
  1778   hc     1   5r1     H 1778     0.150852      1.00800 ; qtot 9.153
  1779   c3     1   5r1     C 1779     0.118852     12.01000 ; qtot 9.272
  1780   hc     1   5r1     H 1780     0.103852      1.00800 ; qtot 9.376
  1781   hc     1   5r1     H 1781     0.103852      1.00800 ; qtot 9.479
  1782   os     1   5r1     O 1782    -0.485148     16.00000 ; qtot 8.994
  1783   ca     1   5r1     C 1783     0.176852     12.01000 ; qtot 9.171
  1784   c3     1   5r1     C 1784     0.113852     12.01000 ; qtot 9.285
  1785   hc     1   5r1     H 1785     0.106852      1.00800 ; qtot 9.392
  1786   c3     1   5r1     C 1786     0.149852     12.01000 ; qtot 9.542
  1787   c3     1   5r1     C 1787     0.463852     12.01000 ; qtot 10.006
  1788   os     1   5r1     O 1788    -0.506148     16.00000 ; qtot 9.499
  1789   c3     1   5r1     C 1789     0.138852     12.01000 ; qtot 9.638
  1790   hc     1   5r1     H 1790     0.166852      1.00800 ; qtot 9.805
  1791   ca     1   5r1     C 1791     0.206852     12.01000 ; qtot 10.012
  1792   c3     1   5r1     C 1792     0.175852     12.01000 ; qtot 10.188
  1793    c     1   5r1     C 1793     0.426852     12.01000 ; qtot 10.615
  1794    o     1   5r1     O 1794    -0.460148     16.00000 ; qtot 10.154
  1795   oh     1   5r1     O 1795    -0.610148     16.00000 ; qtot 9.544
  1796   c3     1   5r1     C 1796     0.117852     12.01000 ; qtot 9.662
  1797   hc     1   5r1     H 1797     0.105852      1.00800 ; qtot 9.768
  1798   hc     1   5r1     H 1798     0.110852      1.00800 ; qtot 9.879
  1799   c3     1   5r1     C 1799     0.129852     12.01000 ; qtot 10.009
  1800   hc     1   5r1     H 1800     0.114852      1.00800 ; qtot 10.124
  1801   hc     1   5r1     H 1801     0.134852      1.00800 ; qtot 10.258
  1802   os     1   5r1     O 1802    -0.516148     16.00000 ; qtot 9.742
  1803   ca     1   5r1     C 1803    -0.030148     12.01000 ; qtot 9.712
  1804   ha     1   5r1     H 1804     0.087852      1.00800 ; qtot 9.800
  1805   ca     1   5r1     C 1805    -0.022148     12.01000 ; qtot 9.778
  1806   ha     1   5r1     H 1806     0.098852      1.00800 ; qtot 9.877
  1807   ca     1   5r1     C 1807     0.070852     12.01000 ; qtot 9.948
  1808   c3     1   5r1     C 1808     0.447852     12.01000 ; qtot 10.395
  1809   os     1   5r1     O 1809    -0.532148     16.00000 ; qtot 9.863
  1810   ca     1   5r1     C 1810    -0.003148     12.01000 ; qtot 9.860
  1811   ha     1   5r1     H 1811     0.119852      1.00800 ; qtot 9.980
  1812   ca     1   5r1     C 1812    -0.026148     12.01000 ; qtot 9.954
  1813   ha     1   5r1     H 1813     0.094852      1.00800 ; qtot 10.049
  1814   ca     1   5r1     C 1814     0.023852     12.01000 ; qtot 10.073
  1815    c     1   5r1     C 1815     0.384852     12.01000 ; qtot 10.457
  1816    o     1   5r1     O 1816    -0.465148     16.00000 ; qtot 9.992
  1817   os     1   5r1     O 1817    -0.514148     16.00000 ; qtot 9.478
  1818   c3     1   5r1     C 1818     0.326852     12.01000 ; qtot 9.805
  1819   hc     1   5r1     H 1819     0.169852      1.00800 ; qtot 9.975
  1820   c3     1   5r1     C 1820     0.171852     12.01000 ; qtot 10.147
  1821   hc     1   5r1     H 1821     0.115852      1.00800 ; qtot 10.262
  1822   hc     1   5r1     H 1822     0.138852      1.00800 ; qtot 10.401
  1823   os     1   5r1     O 1823    -0.530148     16.00000 ; qtot 9.871
  1824   ca     1   5r1     C 1824    -0.025148     12.01000 ; qtot 9.846
  1825   ha     1   5r1     H 1825     0.117852      1.00800 ; qtot 9.964
  1826   ca     1   5r1     C 1826    -0.011148     12.01000 ; qtot 9.953
  1827   ha     1   5r1     H 1827     0.125852      1.00800 ; qtot 10.079
  1828   ca     1   5r1     C 1828     0.071852     12.01000 ; qtot 10.150
  1829   c3     1   5r1     C 1829     0.468852     12.01000 ; qtot 10.619
  1830   os     1   5r1     O 1830    -0.485148     16.00000 ; qtot 10.134
  1831   ca     1   5r1     C 1831    -0.027148     12.01000 ; qtot 10.107
  1832   ha     1   5r1     H 1832     0.128852      1.00800 ; qtot 10.236
  1833   ca     1   5r1     C 1833    -0.049148     12.01000 ; qtot 10.187
  1834   ha     1   5r1     H 1834     0.091852      1.00800 ; qtot 10.279
  1835   ca     1   5r1     C 1835     0.013852     12.01000 ; qtot 10.292
  1836    c     1   5r1     C 1836     0.364852     12.01000 ; qtot 10.657
  1837    o     1   5r1     O 1837    -0.470148     16.00000 ; qtot 10.187
  1838   os     1   5r1     O 1838    -0.517148     16.00000 ; qtot 9.670
  1839   c3     1   5r1     C 1839     0.127852     12.01000 ; qtot 9.798
  1840   hc     1   5r1     H 1840     0.149852      1.00800 ; qtot 9.948
  1841   hc     1   5r1     H 1841     0.104852      1.00800 ; qtot 10.053
  1842   c3     1   5r1     C 1842     0.101852     12.01000 ; qtot 10.154
  1843   hc     1   5r1     H 1843     0.094852      1.00800 ; qtot 10.249
  1844   hc     1   5r1     H 1844     0.103852      1.00800 ; qtot 10.353
  1845   os     1   5r1     O 1845    -0.493148     16.00000 ; qtot 9.860
  1846   ca     1   5r1     C 1846    -0.051148     12.01000 ; qtot 9.809
  1847   ha     1   5r1     H 1847     0.080852      1.00800 ; qtot 9.890
  1848   ca     1   5r1     C 1848    -0.036148     12.01000 ; qtot 9.853
  1849   ha     1   5r1     H 1849     0.115852      1.00800 ; qtot 9.969
  1850   ca     1   5r1     C 1850     0.037852     12.01000 ; qtot 10.007
  1851   ca     1   5r1     C 1851     0.369852     12.01000 ; qtot 10.377
  1852   ca     1   5r1     C 1852    -0.021148     12.01000 ; qtot 10.356
  1853   ha     1   5r1     H 1853     0.131852      1.00800 ; qtot 10.488
  1854   ca     1   5r1     C 1854    -0.021148     12.01000 ; qtot 10.467
  1855   ha     1   5r1     H 1855     0.117852      1.00800 ; qtot 10.584
  1856   ca     1   5r1     C 1856     0.025852     12.01000 ; qtot 10.610
  1857    c     1   5r1     C 1857     0.369852     12.01000 ; qtot 10.980
  1858    o     1   5r1     O 1858    -0.475148     16.00000 ; qtot 10.505
  1859   os     1   5r1     O 1859    -0.504148     16.00000 ; qtot 10.001
  1860   c3     1   5r1     C 1860     0.149852     12.01000 ; qtot 10.151
  1861   hc     1   5r1     H 1861     0.165852      1.00800 ; qtot 10.317
  1862   hc     1   5r1     H 1862     0.105852      1.00800 ; qtot 10.422
  1863   c3     1   5r1     C 1863     0.149852     12.01000 ; qtot 10.572
  1864   hc     1   5r1     H 1864     0.110852      1.00800 ; qtot 10.683
  1865   hc     1   5r1     H 1865     0.141852      1.00800 ; qtot 10.825
  1866   os     1   5r1     O 1866    -0.522148     16.00000 ; qtot 10.303
  1867   ca     1   5r1     C 1867    -0.034148     12.01000 ; qtot 10.269
  1868   ha     1   5r1     H 1868     0.104852      1.00800 ; qtot 10.374
  1869   ca     1   5r1     C 1869    -0.038148     12.01000 ; qtot 10.335
  1870   ha     1   5r1     H 1870     0.090852      1.00800 ; qtot 10.426
  1871   ca     1   5r1     C 1871     0.025852     12.01000 ; qtot 10.452
  1872    c     1   5r1     C 1872     0.379852     12.01000 ; qtot 10.832
  1873    o     1   5r1     O 1873    -0.458148     16.00000 ; qtot 10.374
  1874   ca     1   5r1     C 1874    -0.034148     12.01000 ; qtot 10.340
  1875   ha     1   5r1     H 1875     0.089852      1.00800 ; qtot 10.430
  1876   ca     1   5r1     C 1876    -0.035148     12.01000 ; qtot 10.394
  1877   ha     1   5r1     H 1877     0.093852      1.00800 ; qtot 10.488
  1878   ca     1   5r1     C 1878     0.025852     12.01000 ; qtot 10.514
  1879    c     1   5r1     C 1879     0.392852     12.01000 ; qtot 10.907
  1880    o     1   5r1     O 1880    -0.464148     16.00000 ; qtot 10.443
  1881    o     1   5r1     O 1881    -0.490148     16.00000 ; qtot 9.953
  1882    c     1   5r1     C 1882     0.189852     12.01000 ; qtot 10.142
  1883   hc     1   5r1     H 1883     0.153852      1.00800 ; qtot 10.296
  1884   c3     1   5r1     C 1884     0.139852     12.01000 ; qtot 10.436
  1885   hc     1   5r1     H 1885     0.137852      1.00800 ; qtot 10.574
  1886   hc     1   5r1     H 1886     0.123852      1.00800 ; qtot 10.698
  1887   os     1   5r1     O 1887    -0.499148     16.00000 ; qtot 10.199
  1888   ca     1   5r1     C 1888    -0.045148     12.01000 ; qtot 10.154
  1889   ha     1   5r1     H 1889     0.085852      1.00800 ; qtot 10.239
  1890   ca     1   5r1     C 1890    -0.015148     12.01000 ; qtot 10.224
  1891   ha     1   5r1     H 1891     0.158852      1.00800 ; qtot 10.383
  1892   ca     1   5r1     C 1892     0.075852     12.01000 ; qtot 10.459
  1893   c3     1   5r1     C 1893     0.463852     12.01000 ; qtot 10.923
  1894   os     1   5r1     O 1894    -0.477148     16.00000 ; qtot 10.446
  1895   ca     1   5r1     C 1895    -0.016148     12.01000 ; qtot 10.430
  1896   ha     1   5r1     H 1896     0.097852      1.00800 ; qtot 10.527
  1897   ca     1   5r1     C 1897    -0.037148     12.01000 ; qtot 10.490
  1898   ha     1   5r1     H 1898     0.102852      1.00800 ; qtot 10.593
  1899   ca     1   5r1     C 1899     0.000852     12.01000 ; qtot 10.594
  1900   ca     1   5r1     C 1900     0.224852     12.01000 ; qtot 10.819
  1901   os     1   5r1     O 1901    -0.495148     16.00000 ; qtot 10.324
  1902   os     1   5r1     O 1902    -0.493148     16.00000 ; qtot 9.831
  1903   c3     1   5r1     C 1903     0.112852     12.01000 ; qtot 9.943
  1904   hc     1   5r1     H 1904     0.159852      1.00800 ; qtot 10.103
  1905   hc     1   5r1     H 1905     0.097852      1.00800 ; qtot 10.201
  1906   c3     1   5r1     C 1906     0.118852     12.01000 ; qtot 10.320
  1907   hc     1   5r1     H 1907     0.097852      1.00800 ; qtot 10.418
  1908   hc     1   5r1     H 1908     0.146852      1.00800 ; qtot 10.565
  1909   os     1   5r1     O 1909    -0.511148     16.00000 ; qtot 10.053
  1910   ca     1   5r1     C 1910    -0.028148     12.01000 ; qtot 10.025
  1911   ha     1   5r1     H 1911     0.095852      1.00800 ; qtot 10.121
  1912   ca     1   5r1     C 1912    -0.027148     12.01000 ; qtot 10.094
  1913   ha     1   5r1     H 1913     0.144852      1.00800 ; qtot 10.239
  1914   ca     1   5r1     C 1914     0.027852     12.01000 ; qtot 10.267
  1915    c     1   5r1     C 1915     0.377852     12.01000 ; qtot 10.645
  1916    o     1   5r1     O 1916    -0.506148     16.00000 ; qtot 10.138
  1917   ca     1   5r1     C 1917    -0.039148     12.01000 ; qtot 10.099
  1918   ha     1   5r1     H 1918     0.102852      1.00800 ; qtot 10.202
  1919   ca     1   5r1     C 1919    -0.027148     12.01000 ; qtot 10.175
  1920   ha     1   5r1     H 1920     0.109852      1.00800 ; qtot 10.285
  1921   ca     1   5r1     C 1921     0.059852     12.01000 ; qtot 10.345
  1922   c3     1   5r1     C 1922     0.446852     12.01000 ; qtot 10.792
  1923   os     1   5r1     O 1923    -0.491148     16.00000 ; qtot 10.300
  1924   os     1   5r1     O 1924    -0.481148     16.00000 ; qtot 9.819
  1925   c3     1   5r1     C 1925     0.127852     12.01000 ; qtot 9.947
  1926   hc     1   5r1     H 1926     0.124852      1.00800 ; qtot 10.072
  1927   hc     1   5r1     H 1927     0.109852      1.00800 ; qtot 10.182
  1928   c3     1   5r1     C 1928     0.138852     12.01000 ; qtot 10.321
  1929   hc     1   5r1     H 1929     0.074852      1.00800 ; qtot 10.396
  1930   hc     1   5r1     H 1930     0.154852      1.00800 ; qtot 10.550
  1931   os     1   5r1     O 1931    -0.509148     16.00000 ; qtot 10.041
  1932   ca     1   5r1     C 1932    -0.030148     12.01000 ; qtot 10.011
  1933   ha     1   5r1     H 1933     0.093852      1.00800 ; qtot 10.105
  1934   ca     1   5r1     C 1934    -0.017148     12.01000 ; qtot 10.088
  1935   ha     1   5r1     H 1935     0.113852      1.00800 ; qtot 10.202
  1936   ca     1   5r1     C 1936     0.068852     12.01000 ; qtot 10.270
  1937   c3     1   5r1     C 1937     0.443852     12.01000 ; qtot 10.714
  1938   os     1   5r1     O 1938    -0.527148     16.00000 ; qtot 10.187
  1939   ca     1   5r1     C 1939     0.005852     12.01000 ; qtot 10.193
  1940   ha     1   5r1     H 1940     0.152852      1.00800 ; qtot 10.346
  1941   ca     1   5r1     C 1941    -0.001148     12.01000 ; qtot 10.345
  1942   ha     1   5r1     H 1942     0.122852      1.00800 ; qtot 10.468
  1943   ca     1   5r1     C 1943     0.045852     12.01000 ; qtot 10.513
  1944    c     1   5r1     C 1944     0.397852     12.01000 ; qtot 10.911
  1945    o     1   5r1     O 1945    -0.504148     16.00000 ; qtot 10.407
  1946   os     1   5r1     O 1946    -0.528148     16.00000 ; qtot 9.879
  1947   c3     1   5r1     C 1947     0.143852     12.01000 ; qtot 10.023
  1948   hc     1   5r1     H 1948     0.092852      1.00800 ; qtot 10.116
  1949   hc     1   5r1     H 1949     0.153852      1.00800 ; qtot 10.270
  1950   c3     1   5r1     C 1950     0.138852     12.01000 ; qtot 10.408
  1951   hc     1   5r1     H 1951     0.153852      1.00800 ; qtot 10.562
  1952   hc     1   5r1     H 1952     0.108852      1.00800 ; qtot 10.671
  1953   oh     1   5r1     O 1953    -0.612148     16.00000 ; qtot 10.059
  1954   ca     1   5r1     C 1954    -0.024148     12.01000 ; qtot 10.035
  1955   ha     1   5r1     H 1955     0.158852      1.00800 ; qtot 10.194
  1956   ca     1   5r1     C 1956    -0.030148     12.01000 ; qtot 10.164
  1957   ha     1   5r1     H 1957     0.100852      1.00800 ; qtot 10.264
  1958   ca     1   5r1     C 1958     0.030852     12.01000 ; qtot 10.295
  1959    c     1   5r1     C 1959     0.377852     12.01000 ; qtot 10.673
  1960    o     1   5r1     O 1960    -0.479148     16.00000 ; qtot 10.194
  1961   ca     1   5r1     C 1961    -0.023148     12.01000 ; qtot 10.171
  1962   ha     1   5r1     H 1962     0.124852      1.00800 ; qtot 10.296
  1963   ca     1   5r1     C 1963    -0.012148     12.01000 ; qtot 10.283
  1964   ha     1   5r1     H 1964     0.138852      1.00800 ; qtot 10.422
  1965   ca     1   5r1     C 1965     0.022852     12.01000 ; qtot 10.445
  1966    c     1   5r1     C 1966     0.357852     12.01000 ; qtot 10.803
  1967    o     1   5r1     O 1967    -0.482148     16.00000 ; qtot 10.321
  1968   os     1   5r1     O 1968    -0.511148     16.00000 ; qtot 9.810
  1969   c3     1   5r1     C 1969     0.129852     12.01000 ; qtot 9.940
  1970   hc     1   5r1     H 1970     0.078852      1.00800 ; qtot 10.018
  1971   hc     1   5r1     H 1971     0.100852      1.00800 ; qtot 10.119
  1972   c3     1   5r1     C 1972     0.134852     12.01000 ; qtot 10.254
  1973   hc     1   5r1     H 1973     0.103852      1.00800 ; qtot 10.358
  1974   hc     1   5r1     H 1974     0.137852      1.00800 ; qtot 10.496
  1975   os     1   5r1     O 1975    -0.508148     16.00000 ; qtot 9.988
  1976   ca     1   5r1     C 1976    -0.011148     12.01000 ; qtot 9.977
  1977   ha     1   5r1     H 1977     0.102852      1.00800 ; qtot 10.079
  1978   ca     1   5r1     C 1978    -0.026148     12.01000 ; qtot 10.053
  1979   ha     1   5r1     H 1979     0.112852      1.00800 ; qtot 10.166
  1980   ca     1   5r1     C 1980     0.023852     12.01000 ; qtot 10.190
  1981    c     1   5r1     C 1981     0.364852     12.01000 ; qtot 10.555
  1982    o     1   5r1     O 1982    -0.493148     16.00000 ; qtot 10.062
  1983   ca     1   5r1     C 1983    -0.030148     12.01000 ; qtot 10.032
  1984   ha     1   5r1     H 1984     0.096852      1.00800 ; qtot 10.128
  1985   ca     1   5r1     C 1985    -0.018148     12.01000 ; qtot 10.110
  1986   ha     1   5r1     H 1986     0.120852      1.00800 ; qtot 10.231
  1987   ca     1   5r1     C 1987     0.069852     12.01000 ; qtot 10.301
  1988   c3     1   5r1     C 1988     0.464852     12.01000 ; qtot 10.766
  1989   os     1   5r1     O 1989    -0.513148     16.00000 ; qtot 10.253
  1990   os     1   5r1     O 1990    -0.471148     16.00000 ; qtot 9.781
  1991   c3     1   5r1     C 1991     0.148852     12.01000 ; qtot 9.930
  1992   hc     1   5r1     H 1992     0.134852      1.00800 ; qtot 10.065
  1993   hc     1   5r1     H 1993     0.136852      1.00800 ; qtot 10.202
  1994   c3     1   5r1     C 1994     0.139852     12.01000 ; qtot 10.342
  1995   hc     1   5r1     H 1995     0.150852      1.00800 ; qtot 10.493
  1996   hc     1   5r1     H 1996     0.117852      1.00800 ; qtot 10.611
  1997   os     1   5r1     O 1997    -0.536148     16.00000 ; qtot 10.074
  1998   ca     1   5r1     C 1998    -0.024148     12.01000 ; qtot 10.050
  1999   ha     1   5r1     H 1999     0.097852      1.00800 ; qtot 10.148
  2000   ca     1   5r1     C 2000    -0.020148     12.01000 ; qtot 10.128
  2001   ha     1   5r1     H 2001     0.101852      1.00800 ; qtot 10.230
  2002   ca     1   5r1     C 2002     0.041852     12.01000 ; qtot 10.272
  2003    c     1   5r1     C 2003     0.381852     12.01000 ; qtot 10.654
  2004    o     1   5r1     O 2004    -0.522148     16.00000 ; qtot 10.131
  2005   ca     1   5r1     C 2005    -0.029148     12.01000 ; qtot 10.102
  2006   ha     1   5r1     H 2006     0.118852      1.00800 ; qtot 10.221
  2007   ca     1   5r1     C 2007    -0.026148     12.01000 ; qtot 10.195
  2008   ha     1   5r1     H 2008     0.125852      1.00800 ; qtot 10.321
  2009   ca     1   5r1     C 2009     0.035852     12.01000 ; qtot 10.357
  2010    c     1   5r1     C 2010     0.382852     12.01000 ; qtot 10.740
  2011    o     1   5r1     O 2011    -0.473148     16.00000 ; qtot 10.266
  2012   os     1   5r1     O 2012    -0.512148     16.00000 ; qtot 9.754
  2013   c3     1   5r1     C 2013     0.132852     12.01000 ; qtot 9.887
  2014   hc     1   5r1     H 2014     0.128852      1.00800 ; qtot 10.016
  2015   hc     1   5r1     H 2015     0.106852      1.00800 ; qtot 10.123
  2016   c3     1   5r1     C 2016     0.136852     12.01000 ; qtot 10.260
  2017   hc     1   5r1     H 2017     0.090852      1.00800 ; qtot 10.350
  2018   hc     1   5r1     H 2018     0.118852      1.00800 ; qtot 10.469
  2019   os     1   5r1     O 2019    -0.519148     16.00000 ; qtot 9.950
  2020   ca     1   5r1     C 2020    -0.024148     12.01000 ; qtot 9.926
  2021   ha     1   5r1     H 2021     0.087852      1.00800 ; qtot 10.014
  2022   ca     1   5r1     C 2022    -0.016148     12.01000 ; qtot 9.998
  2023   ha     1   5r1     H 2023     0.105852      1.00800 ; qtot 10.104
  2024   ca     1   5r1     C 2024     0.035852     12.01000 ; qtot 10.139
  2025    c     1   5r1     C 2025     0.359852     12.01000 ; qtot 10.499
  2026   os     1   5r1     O 2026    -0.492148     16.00000 ; qtot 10.007
  2027   ca     1   5r1     C 2027    -0.014148     12.01000 ; qtot 9.993
  2028   ha     1   5r1     H 2028     0.119852      1.00800 ; qtot 10.113
  2029   ca     1   5r1     C 2029    -0.004148     12.01000 ; qtot 10.109
  2030   ha     1   5r1     H 2030     0.157852      1.00800 ; qtot 10.267
  2031   ca     1   5r1     C 2031     0.039852     12.01000 ; qtot 10.306
  2032    c     1   5r1     C 2032     0.388852     12.01000 ; qtot 10.695
  2033    o     1   5r1     O 2033    -0.480148     16.00000 ; qtot 10.215
  2034   oh     1   5r1     O 2034    -0.586148     16.00000 ; qtot 9.629
  2035   c3     1   5r1     C 2035     0.155852     12.01000 ; qtot 9.785
  2036   hc     1   5r1     H 2036     0.135852      1.00800 ; qtot 9.921
  2037   hc     1   5r1     H 2037     0.136852      1.00800 ; qtot 10.058
  2038   c3     1   5r1     C 2038     0.170852     12.01000 ; qtot 10.228
  2039   hc     1   5r1     H 2039     0.149852      1.00800 ; qtot 10.378
  2040   hc     1   5r1     H 2040     0.151852      1.00800 ; qtot 10.530
  2041   os     1   5r1     O 2041    -0.498148     16.00000 ; qtot 10.032
  2042   ca     1   5r1     C 2042     0.012852     12.01000 ; qtot 10.045
  2043   ca     1   5r1     C 2043     0.153852     12.01000 ; qtot 10.199
  2044   ha     1   5r1     H 2044     0.130852      1.00800 ; qtot 10.329
  2045   ca     1   5r1     C 2045     0.031852     12.01000 ; qtot 10.361
  2046    c     1   5r1     C 2046     0.373852     12.01000 ; qtot 10.735
  2047    o     1   5r1     O 2047    -0.516148     16.00000 ; qtot 10.219
  2048   ca     1   5r1     C 2048    -0.011148     12.01000 ; qtot 10.208
  2049   ha     1   5r1     H 2049     0.105852      1.00800 ; qtot 10.314
  2050   ca     1   5r1     C 2050     0.157852     12.01000 ; qtot 10.472
  2051   ca     1   5r1     C 2051     0.057852     12.01000 ; qtot 10.529
  2052    c     1   5r1     C 2052     0.389852     12.01000 ; qtot 10.919
  2053    o     1   5r1     O 2053    -0.490148     16.00000 ; qtot 10.429
  2054   os     1   5r1     O 2054    -0.548148     16.00000 ; qtot 9.881
  2055   c3     1   5r1     C 2055     0.128852     12.01000 ; qtot 10.010
  2056   hc     1   5r1     H 2056     0.115852      1.00800 ; qtot 10.126
  2057   hc     1   5r1     H 2057     0.116852      1.00800 ; qtot 10.243
  2058   c3     1   5r1     C 2058     0.113852     12.01000 ; qtot 10.356
  2059   hc     1   5r1     H 2059     0.151852      1.00800 ; qtot 10.508
  2060   hc     1   5r1     H 2060     0.105852      1.00800 ; qtot 10.614
  2061   os     1   5r1     O 2061    -0.537148     16.00000 ; qtot 10.077
  2062   ca     1   5r1     C 2062    -0.017148     12.01000 ; qtot 10.060
  2063   ha     1   5r1     H 2063     0.098852      1.00800 ; qtot 10.159
  2064   ca     1   5r1     C 2064     0.012852     12.01000 ; qtot 10.172
  2065   ha     1   5r1     H 2065     0.128852      1.00800 ; qtot 10.300
  2066   ca     1   5r1     C 2066     0.091852     12.01000 ; qtot 10.392
  2067   c3     1   5r1     C 2067     0.472852     12.01000 ; qtot 10.865
  2068   os     1   5r1     O 2068    -0.456148     16.00000 ; qtot 10.409
  2069   ca     1   5r1     C 2069    -0.005148     12.01000 ; qtot 10.404
  2070   ha     1   5r1     H 2070     0.122852      1.00800 ; qtot 10.527
  2071   ca     1   5r1     C 2071    -0.022148     12.01000 ; qtot 10.504
  2072   ha     1   5r1     H 2072     0.106852      1.00800 ; qtot 10.611
  2073   ca     1   5r1     C 2073     0.036852     12.01000 ; qtot 10.648
  2074    c     1   5r1     C 2074     0.379852     12.01000 ; qtot 11.028
  2075    o     1   5r1     O 2075    -0.462148     16.00000 ; qtot 10.566
  2076   os     1   5r1     O 2076    -0.502148     16.00000 ; qtot 10.064
  2077   c3     1   5r1     C 2077     0.147852     12.01000 ; qtot 10.212
  2078   hc     1   5r1     H 2078     0.120852      1.00800 ; qtot 10.332
  2079   hc     1   5r1     H 2079     0.116852      1.00800 ; qtot 10.449
  2080   c3     1   5r1     C 2080     0.169852     12.01000 ; qtot 10.619
  2081   hc     1   5r1     H 2081     0.138852      1.00800 ; qtot 10.758
  2082   hc     1   5r1     H 2082     0.140852      1.00800 ; qtot 10.899
  2083   os     1   5r1     O 2083    -0.470148     16.00000 ; qtot 10.429
  2084   ca     1   5r1     C 2084     0.016852     12.01000 ; qtot 10.446
  2085   ha     1   5r1     H 2085     0.141852      1.00800 ; qtot 10.587
  2086   ca     1   5r1     C 2086    -0.001148     12.01000 ; qtot 10.586
  2087   ha     1   5r1     H 2087     0.142852      1.00800 ; qtot 10.729
  2088   ca     1   5r1     C 2088     0.023852     12.01000 ; qtot 10.753
  2089   ca     1   5r1     C 2089     0.373852     12.01000 ; qtot 11.127
  2090   os     1   5r1     O 2090    -0.520148     16.00000 ; qtot 10.607
  2091   ca     1   5r1     C 2091    -0.043148     12.01000 ; qtot 10.564
  2092   ha     1   5r1     H 2092     0.081852      1.00800 ; qtot 10.645
  2093   ca     1   5r1     C 2093    -0.028148     12.01000 ; qtot 10.617
  2094   ha     1   5r1     H 2094     0.095852      1.00800 ; qtot 10.713
  2095   ca     1   5r1     C 2095     0.084852     12.01000 ; qtot 10.798
  2096   c3     1   5r1     C 2096     0.472852     12.01000 ; qtot 11.271
  2097   oh     1   5r1     O 2097    -0.598148     16.00000 ; qtot 10.673
  2098   os     1   5r1     O 2098    -0.516148     16.00000 ; qtot 10.156
  2099   c3     1   5r1     C 2099     0.113852     12.01000 ; qtot 10.270
  2100   hc     1   5r1     H 2100     0.082852      1.00800 ; qtot 10.353
  2101   hc     1   5r1     H 2101     0.076852      1.00800 ; qtot 10.430
  2102   c3     1   5r1     C 2102     0.122852     12.01000 ; qtot 10.553
  2103   hc     1   5r1     H 2103     0.110852      1.00800 ; qtot 10.664
  2104   hc     1   5r1     H 2104     0.090852      1.00800 ; qtot 10.755
  2105   os     1   5r1     O 2105    -0.532148     16.00000 ; qtot 10.222
  2106   ca     1   5r1     C 2106    -0.010148     12.01000 ; qtot 10.212
  2107   ha     1   5r1     H 2107     0.139852      1.00800 ; qtot 10.352
  2108   ca     1   5r1     C 2108     0.006852     12.01000 ; qtot 10.359
  2109   ha     1   5r1     H 2109     0.154852      1.00800 ; qtot 10.514
  2110   ca     1   5r1     C 2110     0.071852     12.01000 ; qtot 10.586
  2111   c3     1   5r1     C 2111     0.450852     12.01000 ; qtot 11.037
  2112   os     1   5r1     O 2112    -0.566148     16.00000 ; qtot 10.470
  2113   ca     1   5r1     C 2113    -0.016148     12.01000 ; qtot 10.454
  2114   ha     1   5r1     H 2114     0.081852      1.00800 ; qtot 10.536
  2115   ca     1   5r1     C 2115    -0.030148     12.01000 ; qtot 10.506
  2116   ha     1   5r1     H 2116     0.083852      1.00800 ; qtot 10.590
  2117   ca     1   5r1     C 2117     0.031852     12.01000 ; qtot 10.622
  2118    c     1   5r1     C 2118     0.377852     12.01000 ; qtot 11.000
  2119    o     1   5r1     O 2119    -0.494148     16.00000 ; qtot 10.505
  2120   os     1   5r1     O 2120    -0.504148     16.00000 ; qtot 10.001
  2121   c3     1   5r1     C 2121     0.149852     12.01000 ; qtot 10.151
  2122   hc     1   5r1     H 2122     0.121852      1.00800 ; qtot 10.273
  2123   hc     1   5r1     H 2123     0.120852      1.00800 ; qtot 10.394
  2124   c3     1   5r1     C 2124     0.147852     12.01000 ; qtot 10.542
  2125   hc     1   5r1     H 2125     0.101852      1.00800 ; qtot 10.644
  2126   hc     1   5r1     H 2126     0.095852      1.00800 ; qtot 10.739
  2127   os     1   5r1     O 2127    -0.513148     16.00000 ; qtot 10.226
  2128   ca     1   5r1     C 2128     0.000852     12.01000 ; qtot 10.227
  2129   ha     1   5r1     H 2129     0.148852      1.00800 ; qtot 10.376
  2130   ca     1   5r1     C 2130     0.005852     12.01000 ; qtot 10.382
  2131   ha     1   5r1     H 2131     0.108852      1.00800 ; qtot 10.491
  2132   ca     1   5r1     C 2132     0.054852     12.01000 ; qtot 10.545
  2133    c     1   5r1     C 2133     0.390852     12.01000 ; qtot 10.936
  2134    o     1   5r1     O 2134    -0.466148     16.00000 ; qtot 10.470
  2135   ca     1   5r1     C 2135    -0.037148     12.01000 ; qtot 10.433
  2136   ha     1   5r1     H 2136     0.076852      1.00800 ; qtot 10.510
  2137   ca     1   5r1     C 2137    -0.045148     12.01000 ; qtot 10.465
  2138   ha     1   5r1     H 2138     0.064852      1.00800 ; qtot 10.530
  2139   ca     1   5r1     C 2139     0.019852     12.01000 ; qtot 10.549
  2140    c     1   5r1     C 2140     0.362852     12.01000 ; qtot 10.912
  2141    o     1   5r1     O 2141    -0.514148     16.00000 ; qtot 10.398
  2142   os     1   5r1     O 2142    -0.538148     16.00000 ; qtot 9.860
  2143   c3     1   5r1     C 2143     0.124852     12.01000 ; qtot 9.985
  2144   hc     1   5r1     H 2144     0.131852      1.00800 ; qtot 10.117
  2145   hc     1   5r1     H 2145     0.130852      1.00800 ; qtot 10.248
  2146   c3     1   5r1     C 2146     0.132852     12.01000 ; qtot 10.380
  2147   hc     1   5r1     H 2147     0.076852      1.00800 ; qtot 10.457
  2148   hc     1   5r1     H 2148     0.167852      1.00800 ; qtot 10.625
  2149   os     1   5r1     O 2149    -0.474148     16.00000 ; qtot 10.151
  2150   ca     1   5r1     C 2150    -0.018148     12.01000 ; qtot 10.133
  2151   ha     1   5r1     H 2151     0.132852      1.00800 ; qtot 10.266
  2152   ca     1   5r1     C 2152    -0.019148     12.01000 ; qtot 10.247
  2153   ha     1   5r1     H 2153     0.132852      1.00800 ; qtot 10.379
  2154   ca     1   5r1     C 2154     0.038852     12.01000 ; qtot 10.418
  2155   c3     1   5r1     C 2155     0.455852     12.01000 ; qtot 10.874
  2156   os     1   5r1     O 2156    -0.439148     16.00000 ; qtot 10.435
  2157   ca     1   5r1     C 2157    -0.041148     12.01000 ; qtot 10.394
  2158   ha     1   5r1     H 2158     0.134852      1.00800 ; qtot 10.529
  2159   ca     1   5r1     C 2159    -0.056148     12.01000 ; qtot 10.472
  2160   ha     1   5r1     H 2160     0.068852      1.00800 ; qtot 10.541
  2161   ca     1   5r1     C 2161     0.017852     12.01000 ; qtot 10.559
  2162    c     1   5r1     C 2162     0.346852     12.01000 ; qtot 10.906
  2163    o     1   5r1     O 2163    -0.493148     16.00000 ; qtot 10.413
  2164   os     1   5r1     O 2164    -0.483148     16.00000 ; qtot 9.930
  2165   c3     1   5r1     C 2165     0.154852     12.01000 ; qtot 10.085
  2166   hc     1   5r1     H 2166     0.144852      1.00800 ; qtot 10.229
  2167   hc     1   5r1     H 2167     0.115852      1.00800 ; qtot 10.345
  2168   c3     1   5r1     C 2168     0.017852     12.01000 ; qtot 10.363
  2169   hc     1   5r1     H 2169     0.110852      1.00800 ; qtot 10.474
  2170   hc     1   5r1     H 2170     0.165852      1.00800 ; qtot 10.640
  2171   c3     1   5r1     C 2171    -0.034148     12.01000 ; qtot 10.606
  2172   hc     1   5r1     H 2172     0.082852      1.00800 ; qtot 10.689
  2173   hc     1   5r1     H 2173     0.075852      1.00800 ; qtot 10.764
  2174   hc     1   5r1     H 2174     0.097852      1.00800 ; qtot 10.862
  2175   os     1   5r1     O 2175    -0.496148     16.00000 ; qtot 10.366
  2176   ca     1   5r1     C 2176    -0.032148     12.01000 ; qtot 10.334
  2177   ha     1   5r1     H 2177     0.077852      1.00800 ; qtot 10.412
  2178   ca     1   5r1     C 2178    -0.033148     12.01000 ; qtot 10.379
  2179   ha     1   5r1     H 2179     0.106852      1.00800 ; qtot 10.486
  2180   ca     1   5r1     C 2180     0.030852     12.01000 ; qtot 10.516
  2181    c     1   5r1     C 2181     0.372852     12.01000 ; qtot 10.889
  2182    o     1   5r1     O 2182    -0.445148     16.00000 ; qtot 10.444
  2183   ca     1   5r1     C 2183    -0.023148     12.01000 ; qtot 10.421
  2184   ha     1   5r1     H 2184     0.084852      1.00800 ; qtot 10.506
  2185   ca     1   5r1     C 2185    -0.020148     12.01000 ; qtot 10.486
  2186   ha     1   5r1     H 2186     0.087852      1.00800 ; qtot 10.573
  2187   ca     1   5r1     C 2187     0.041852     12.01000 ; qtot 10.615
  2188    c     1   5r1     C 2188     0.376852     12.01000 ; qtot 10.992
  2189    o     1   5r1     O 2189    -0.504148     16.00000 ; qtot 10.488
  2190   os     1   5r1     O 2190    -0.501148     16.00000 ; qtot 9.987
  2191   c3     1   5r1     C 2191     0.118852     12.01000 ; qtot 10.106
  2192   hc     1   5r1     H 2192     0.125852      1.00800 ; qtot 10.232
  2193   hc     1   5r1     H 2193     0.073852      1.00800 ; qtot 10.305
  2194   c3     1   5r1     C 2194     0.111852     12.01000 ; qtot 10.417
  2195   hc     1   5r1     H 2195     0.079852      1.00800 ; qtot 10.497
  2196   hc     1   5r1     H 2196     0.065852      1.00800 ; qtot 10.563
  2197   os     1   5r1     O 2197    -0.478148     16.00000 ; qtot 10.085
  2198   c3     1   5r1     C 2198     0.129852     12.01000 ; qtot 10.215
  2199   hc     1   5r1     H 2199     0.110852      1.00800 ; qtot 10.326
  2200   hc     1   5r1     H 2200     0.115852      1.00800 ; qtot 10.441
  2201   hc     1   5r1     H 2201     0.100852      1.00800 ; qtot 10.542
  2202   ca     1   5r1     C 2202    -0.002148     12.01000 ; qtot 10.540
  2203   ha     1   5r1     H 2203     0.117852      1.00800 ; qtot 10.658
  2204   ca     1   5r1     C 2204    -0.008148     12.01000 ; qtot 10.650
  2205   ha     1   5r1     H 2205     0.094852      1.00800 ; qtot 10.745
  2206   ca     1   5r1     C 2206     0.039852     12.01000 ; qtot 10.785
  2207    c     1   5r1     C 2207     0.372852     12.01000 ; qtot 11.157
  2208    o     1   5r1     O 2208    -0.488148     16.00000 ; qtot 10.669
  2209   ca     1   5r1     C 2209    -0.009148     12.01000 ; qtot 10.660
  2210   ha     1   5r1     H 2210     0.137852      1.00800 ; qtot 10.798
  2211   ca     1   5r1     C 2211    -0.021148     12.01000 ; qtot 10.777
  2212   ha     1   5r1     H 2212     0.101852      1.00800 ; qtot 10.879
  2213   ca     1   5r1     C 2213     0.034852     12.01000 ; qtot 10.913
  2214    c     1   5r1     C 2214     0.366852     12.01000 ; qtot 11.280
  2215    o     1   5r1     O 2215    -0.467148     16.00000 ; qtot 10.813
  2216   os     1   5r1     O 2216    -0.492148     16.00000 ; qtot 10.321
  2217   c3     1   5r1     C 2217     0.136852     12.01000 ; qtot 10.458
  2218   hc     1   5r1     H 2218     0.122852      1.00800 ; qtot 10.581
  2219   hc     1   5r1     H 2219     0.078852      1.00800 ; qtot 10.660
  2220   c3     1   5r1     C 2220     0.150852     12.01000 ; qtot 10.810
  2221   hc     1   5r1     H 2221     0.122852      1.00800 ; qtot 10.933
  2222   hc     1   5r1     H 2222     0.105852      1.00800 ; qtot 11.039
  2223   os     1   5r1     O 2223    -0.493148     16.00000 ; qtot 10.546
  2224   ca     1   5r1     C 2224     0.004852     12.01000 ; qtot 10.551
  2225   ha     1   5r1     H 2225     0.134852      1.00800 ; qtot 10.686
  2226   ca     1   5r1     C 2226    -0.015148     12.01000 ; qtot 10.671
  2227   ha     1   5r1     H 2227     0.105852      1.00800 ; qtot 10.776
  2228   ca     1   5r1     C 2228     0.041852     12.01000 ; qtot 10.818
  2229    c     1   5r1     C 2229     0.385852     12.01000 ; qtot 11.204
  2230    o     1   5r1     O 2230    -0.479148     16.00000 ; qtot 10.725
  2231   ca     1   5r1     C 2231    -0.006148     12.01000 ; qtot 10.719
  2232   ha     1   5r1     H 2232     0.114852      1.00800 ; qtot 10.834
  2233   ca     1   5r1     C 2233    -0.005148     12.01000 ; qtot 10.829
  2234   ha     1   5r1     H 2234     0.119852      1.00800 ; qtot 10.948
  2235   ca     1   5r1     C 2235     0.066852     12.01000 ; qtot 11.015
  2236   c3     1   5r1     C 2236     0.459852     12.01000 ; qtot 11.475
  2237   os     1   5r1     O 2237    -0.460148     16.00000 ; qtot 11.015
  2238   os     1   5r1     O 2238    -0.504148     16.00000 ; qtot 10.511
  2239   c3     1   5r1     C 2239     0.293852     12.01000 ; qtot 10.805
  2240   hc     1   5r1     H 2240     0.126852      1.00800 ; qtot 10.931
  2241   hc     1   5r1     H 2241     0.138852      1.00800 ; qtot 11.070
  2242   c3     1   5r1     C 2242     0.168852     12.01000 ; qtot 11.239
  2243   hc     1   5r1     H 2243     0.113852      1.00800 ; qtot 11.353
  2244   hc     1   5r1     H 2244     0.126852      1.00800 ; qtot 11.480
  2245   os     1   5r1     O 2245    -0.511148     16.00000 ; qtot 10.969
  2246   ca     1   5r1     C 2246    -0.014148     12.01000 ; qtot 10.955
  2247   ha     1   5r1     H 2247     0.114852      1.00800 ; qtot 11.069
  2248   ca     1   5r1     C 2248    -0.014148     12.01000 ; qtot 11.055
  2249   ha     1   5r1     H 2249     0.102852      1.00800 ; qtot 11.158
  2250   ca     1   5r1     C 2250     0.069852     12.01000 ; qtot 11.228
  2251   c3     1   5r1     C 2251     0.438852     12.01000 ; qtot 11.667
  2252   os     1   5r1     O 2252    -0.498148     16.00000 ; qtot 11.169
  2253   ca     1   5r1     C 2253    -0.008148     12.01000 ; qtot 11.161
  2254   ha     1   5r1     H 2254     0.110852      1.00800 ; qtot 11.271
  2255   ca     1   5r1     C 2255    -0.025148     12.01000 ; qtot 11.246
  2256   ha     1   5r1     H 2256     0.101852      1.00800 ; qtot 11.348
  2257   ca     1   5r1     C 2257     0.020852     12.01000 ; qtot 11.369
  2258    c     1   5r1     C 2258     0.356852     12.01000 ; qtot 11.726
  2259    o     1   5r1     O 2259    -0.496148     16.00000 ; qtot 11.230
  2260   os     1   5r1     O 2260    -0.546148     16.00000 ; qtot 10.684
  2261   c3     1   5r1     C 2261     0.138852     12.01000 ; qtot 10.822
  2262   hc     1   5r1     H 2262     0.085852      1.00800 ; qtot 10.908
  2263   hc     1   5r1     H 2263     0.127852      1.00800 ; qtot 11.036
  2264   c3     1   5r1     C 2264     0.158852     12.01000 ; qtot 11.195
  2265   hc     1   5r1     H 2265     0.128852      1.00800 ; qtot 11.324
  2266   hc     1   5r1     H 2266     0.098852      1.00800 ; qtot 11.423
  2267   os     1   5r1     O 2267    -0.508148     16.00000 ; qtot 10.914
  2268   ca     1   5r1     C 2268    -0.027148     12.01000 ; qtot 10.887
  2269   ha     1   5r1     H 2269     0.099852      1.00800 ; qtot 10.987
  2270   ca     1   5r1     C 2270    -0.018148     12.01000 ; qtot 10.969
  2271   ha     1   5r1     H 2271     0.154852      1.00800 ; qtot 11.124
  2272   ca     1   5r1     C 2272     0.055852     12.01000 ; qtot 11.180
  2273   ca     1   5r1     C 2273     0.426852     12.01000 ; qtot 11.607
  2274   os     1   5r1     O 2274    -0.491148     16.00000 ; qtot 11.115
  2275   ca     1   5r1     C 2275    -0.019148     12.01000 ; qtot 11.096
  2276   ha     1   5r1     H 2276     0.100852      1.00800 ; qtot 11.197
  2277   ca     1   5r1     C 2277    -0.040148     12.01000 ; qtot 11.157
  2278   ha     1   5r1     H 2278     0.079852      1.00800 ; qtot 11.237
  2279   ca     1   5r1     C 2279     0.025852     12.01000 ; qtot 11.263
  2280    c     1   5r1     C 2280     0.362852     12.01000 ; qtot 11.626
  2281    o     1   5r1     O 2281    -0.473148     16.00000 ; qtot 11.152
  2282   os     1   5r1     O 2282    -0.529148     16.00000 ; qtot 10.623
  2283   c3     1   5r1     C 2283     0.123852     12.01000 ; qtot 10.747
  2284   hc     1   5r1     H 2284     0.090852      1.00800 ; qtot 10.838
  2285   hc     1   5r1     H 2285     0.081852      1.00800 ; qtot 10.920
  2286   c3     1   5r1     C 2286     0.159852     12.01000 ; qtot 11.080
  2287   hc     1   5r1     H 2287     0.125852      1.00800 ; qtot 11.206
  2288   hc     1   5r1     H 2288     0.131852      1.00800 ; qtot 11.337
  2289   os     1   5r1     O 2289    -0.501148     16.00000 ; qtot 10.836
  2290   ca     1   5r1     C 2290    -0.039148     12.01000 ; qtot 10.797
  2291   ha     1   5r1     H 2291     0.092852      1.00800 ; qtot 10.890
  2292   ca     1   5r1     C 2292    -0.018148     12.01000 ; qtot 10.872
  2293   ha     1   5r1     H 2293     0.068852      1.00800 ; qtot 10.941
  2294   c3     1   5r1     C 2294     0.143852     12.01000 ; qtot 11.084
  2295   c3     1   5r1     C 2295     0.485852     12.01000 ; qtot 11.570
  2296   oh     1   5r1     O 2296    -0.617148     16.00000 ; qtot 10.953
  2297   ca     1   5r1     C 2297     0.007852     12.01000 ; qtot 10.961
  2298   ha     1   5r1     H 2298     0.139852      1.00800 ; qtot 11.101
  2299   ca     1   5r1     C 2299    -0.019148     12.01000 ; qtot 11.082
  2300   ha     1   5r1     H 2300     0.100852      1.00800 ; qtot 11.183
  2301   ca     1   5r1     C 2301     0.062852     12.01000 ; qtot 11.245
  2302   c3     1   5r1     C 2302     0.454852     12.01000 ; qtot 11.700
  2303   os     1   5r1     O 2303    -0.485148     16.00000 ; qtot 11.215
  2304   os     1   5r1     O 2304    -0.502148     16.00000 ; qtot 10.713
  2305   c3     1   5r1     C 2305     0.178852     12.01000 ; qtot 10.892
  2306   hc     1   5r1     H 2306     0.113852      1.00800 ; qtot 11.006
  2307   hc     1   5r1     H 2307     0.129852      1.00800 ; qtot 11.136
  2308   c3     1   5r1     C 2308     0.319852     12.01000 ; qtot 11.455
  2309   hc     1   5r1     H 2309     0.133852      1.00800 ; qtot 11.589
  2310   os     1   5r1     O 2310    -0.531148     16.00000 ; qtot 11.058
  2311   ca     1   5r1     C 2311     0.032852     12.01000 ; qtot 11.091
  2312   ha     1   5r1     H 2312     0.135852      1.00800 ; qtot 11.227
  2313   ca     1   5r1     C 2313     0.034852     12.01000 ; qtot 11.262
  2314   ha     1   5r1     H 2314     0.162852      1.00800 ; qtot 11.425
  2315   ca     1   5r1     C 2315     0.052852     12.01000 ; qtot 11.477
  2316    c     1   5r1     C 2316     0.378852     12.01000 ; qtot 11.856
  2317    o     1   5r1     O 2317    -0.505148     16.00000 ; qtot 11.351
  2318   ca     1   5r1     C 2318    -0.021148     12.01000 ; qtot 11.330
  2319   ha     1   5r1     H 2319     0.101852      1.00800 ; qtot 11.432
  2320   ca     1   5r1     C 2320    -0.005148     12.01000 ; qtot 11.427
  2321   ha     1   5r1     H 2321     0.113852      1.00800 ; qtot 11.540
  2322   ca     1   5r1     C 2322     0.076852     12.01000 ; qtot 11.617
  2323    c     1   5r1     C 2323     0.422852     12.01000 ; qtot 12.040
  2324    o     1   5r1     O 2324    -0.441148     16.00000 ; qtot 11.599
  2325   os     1   5r1     O 2325    -0.478148     16.00000 ; qtot 11.121
  2326   c3     1   5r1     C 2326     0.133852     12.01000 ; qtot 11.255
  2327   hc     1   5r1     H 2327     0.112852      1.00800 ; qtot 11.368
  2328   hc     1   5r1     H 2328     0.095852      1.00800 ; qtot 11.463
  2329   c3     1   5r1     C 2329     0.134852     12.01000 ; qtot 11.598
  2330   hc     1   5r1     H 2330     0.103852      1.00800 ; qtot 11.702
  2331   hc     1   5r1     H 2331     0.086852      1.00800 ; qtot 11.789
  2332   os     1   5r1     O 2332    -0.518148     16.00000 ; qtot 11.271
  2333   ca     1   5r1     C 2333     0.010852     12.01000 ; qtot 11.282
  2334   ha     1   5r1     H 2334     0.142852      1.00800 ; qtot 11.425
  2335   ca     1   5r1     C 2335    -0.015148     12.01000 ; qtot 11.409
  2336   ha     1   5r1     H 2336     0.143852      1.00800 ; qtot 11.553
  2337   ca     1   5r1     C 2337     0.025852     12.01000 ; qtot 11.579
  2338    c     1   5r1     C 2338     0.376852     12.01000 ; qtot 11.956
  2339    o     1   5r1     O 2339    -0.513148     16.00000 ; qtot 11.443
  2340   ca     1   5r1     C 2340    -0.043148     12.01000 ; qtot 11.400
  2341   ha     1   5r1     H 2341     0.124852      1.00800 ; qtot 11.525
  2342   ca     1   5r1     C 2342    -0.043148     12.01000 ; qtot 11.481
  2343   ha     1   5r1     H 2343     0.063852      1.00800 ; qtot 11.545
  2344   ca     1   5r1     C 2344     0.064852     12.01000 ; qtot 11.610
  2345   c3     1   5r1     C 2345     0.457852     12.01000 ; qtot 12.068
  2346   os     1   5r1     O 2346    -0.482148     16.00000 ; qtot 11.586
  2347   os     1   5r1     O 2347    -0.483148     16.00000 ; qtot 11.103
  2348   c3     1   5r1     C 2348     0.138852     12.01000 ; qtot 11.241
  2349   hc     1   5r1     H 2349     0.067852      1.00800 ; qtot 11.309
  2350   hc     1   5r1     H 2350     0.074852      1.00800 ; qtot 11.384
  2351   c3     1   5r1     C 2351     0.169852     12.01000 ; qtot 11.554
  2352   hc     1   5r1     H 2352     0.153852      1.00800 ; qtot 11.708
  2353   hc     1   5r1     H 2353     0.058852      1.00800 ; qtot 11.767
  2354   os     1   5r1     O 2354    -0.477148     16.00000 ; qtot 11.290
  2355   ca     1   5r1     C 2355    -0.039148     12.01000 ; qtot 11.250
  2356   ha     1   5r1     H 2356     0.106852      1.00800 ; qtot 11.357
  2357   ca     1   5r1     C 2357    -0.014148     12.01000 ; qtot 11.343
  2358   ha     1   5r1     H 2358     0.116852      1.00800 ; qtot 11.460
  2359   ca     1   5r1     C 2359     0.069852     12.01000 ; qtot 11.530
  2360   c3     1   5r1     C 2360     0.471852     12.01000 ; qtot 12.002
  2361   os     1   5r1     O 2361    -0.471148     16.00000 ; qtot 11.531
  2362   ca     1   5r1     C 2362    -0.050148     12.01000 ; qtot 11.480
  2363   ha     1   5r1     H 2363     0.054852      1.00800 ; qtot 11.535
  2364   ca     1   5r1     C 2364    -0.041148     12.01000 ; qtot 11.494
  2365   ha     1   5r1     H 2365     0.100852      1.00800 ; qtot 11.595
  2366   ca     1   5r1     C 2366     0.022852     12.01000 ; qtot 11.618
  2367    c     1   5r1     C 2367     0.371852     12.01000 ; qtot 11.990
  2368    o     1   5r1     O 2368    -0.449148     16.00000 ; qtot 11.541
  2369   oh     1   5r1     O 2369    -0.601148     16.00000 ; qtot 10.939
  2370   c3     1   5r1     C 2370     0.092852     12.01000 ; qtot 11.032
  2371   hc     1   5r1     H 2371     0.167852      1.00800 ; qtot 11.200
  2372   hc     1   5r1     H 2372     0.108852      1.00800 ; qtot 11.309
  2373   c3     1   5r1     C 2373     0.122852     12.01000 ; qtot 11.432
  2374   hc     1   5r1     H 2374     0.109852      1.00800 ; qtot 11.542
  2375   hc     1   5r1     H 2375     0.138852      1.00800 ; qtot 11.681
  2376   os     1   5r1     O 2376    -0.480148     16.00000 ; qtot 11.200
  2377    c     1   5r1     C 2377     0.240852     12.01000 ; qtot 11.441
  2378   c3     1   5r1     C 2378     0.185852     12.01000 ; qtot 11.627
  2379   hc     1   5r1     H 2379     0.133852      1.00800 ; qtot 11.761
  2380   c3     1   5r1     C 2380     0.188852     12.01000 ; qtot 11.950
  2381    c     1   5r1     C 2381     0.373852     12.01000 ; qtot 12.324
  2382    o     1   5r1     O 2382    -0.492148     16.00000 ; qtot 11.831
  2383   c3     1   5r1     C 2383     0.122852     12.01000 ; qtot 11.954
  2384   hc     1   5r1     H 2384     0.127852      1.00800 ; qtot 12.082
  2385   c3     1   5r1     C 2385     0.102852     12.01000 ; qtot 12.185
  2386   hc     1   5r1     H 2386     0.111852      1.00800 ; qtot 12.297
  2387   c3     1   5r1     C 2387     0.172852     12.01000 ; qtot 12.470
  2388    c     1   5r1     C 2388     0.378852     12.01000 ; qtot 12.849
  2389    o     1   5r1     O 2389    -0.478148     16.00000 ; qtot 12.370
  2390   os     1   5r1     O 2390    -0.542148     16.00000 ; qtot 11.828
  2391   c3     1   5r1     C 2391     0.147852     12.01000 ; qtot 11.976
  2392   hc     1   5r1     H 2392     0.131852      1.00800 ; qtot 12.108
  2393   hc     1   5r1     H 2393     0.153852      1.00800 ; qtot 12.262
  2394   c3     1   5r1     C 2394     0.131852     12.01000 ; qtot 12.394
  2395   hc     1   5r1     H 2395     0.095852      1.00800 ; qtot 12.490
  2396   hc     1   5r1     H 2396     0.128852      1.00800 ; qtot 12.618
  2397   os     1   5r1     O 2397    -0.560148     16.00000 ; qtot 12.058
  2398   ca     1   5r1     C 2398    -0.030148     12.01000 ; qtot 12.028
  2399   ha     1   5r1     H 2399     0.095852      1.00800 ; qtot 12.124
  2400   ca     1   5r1     C 2400    -0.021148     12.01000 ; qtot 12.103
  2401   ha     1   5r1     H 2401     0.136852      1.00800 ; qtot 12.240
  2402   ca     1   5r1     C 2402     0.037852     12.01000 ; qtot 12.278
  2403    c     1   5r1     C 2403     0.368852     12.01000 ; qtot 12.646
  2404    o     1   5r1     O 2404    -0.505148     16.00000 ; qtot 12.141
  2405   ca     1   5r1     C 2405    -0.018148     12.01000 ; qtot 12.123
  2406   ha     1   5r1     H 2406     0.112852      1.00800 ; qtot 12.236
  2407   ca     1   5r1     C 2407    -0.025148     12.01000 ; qtot 12.211
  2408   ha     1   5r1     H 2408     0.089852      1.00800 ; qtot 12.301
  2409   ca     1   5r1     C 2409     0.021852     12.01000 ; qtot 12.322
  2410    c     1   5r1     C 2410     0.361852     12.01000 ; qtot 12.684
  2411    o     1   5r1     O 2411    -0.487148     16.00000 ; qtot 12.197
  2412   os     1   5r1     O 2412    -0.519148     16.00000 ; qtot 11.678
  2413   c3     1   5r1     C 2413     0.121852     12.01000 ; qtot 11.800
  2414   hc     1   5r1     H 2414     0.055852      1.00800 ; qtot 11.856
  2415   hc     1   5r1     H 2415     0.118852      1.00800 ; qtot 11.975
  2416   c3     1   5r1     C 2416     0.156852     12.01000 ; qtot 12.131
  2417   hc     1   5r1     H 2417     0.096852      1.00800 ; qtot 12.228
  2418   hc     1   5r1     H 2418     0.121852      1.00800 ; qtot 12.350
  2419   os     1   5r1     O 2419    -0.494148     16.00000 ; qtot 11.856
  2420   ca     1   5r1     C 2420     0.171852     12.01000 ; qtot 12.028
  2421   ca     1   5r1     C 2421     0.188852     12.01000 ; qtot 12.217
  2422   ca     1   5r1     C 2422     0.068852     12.01000 ; qtot 12.286
  2423    c     1   5r1     C 2423     0.399852     12.01000 ; qtot 12.685
  2424    o     1   5r1     O 2424    -0.484148     16.00000 ; qtot 12.201
  2425   ca     1   5r1     C 2425     0.003852     12.01000 ; qtot 12.205
  2426   ha     1   5r1     H 2426     0.169852      1.00800 ; qtot 12.375
  2427   ca     1   5r1     C 2427    -0.010148     12.01000 ; qtot 12.365
  2428   ha     1   5r1     H 2428     0.138852      1.00800 ; qtot 12.504
  2429   ca     1   5r1     C 2429     0.046852     12.01000 ; qtot 12.551
  2430   ca     1   5r1     C 2430     0.405852     12.01000 ; qtot 12.956
  2431   oh     1   5r1     O 2431    -0.601148     16.00000 ; qtot 12.355
  2432   c3     1   5r1     C 2432     0.228852     12.01000 ; qtot 12.584
  2433   hc     1   5r1     H 2433     0.158852      1.00800 ; qtot 12.743
  2434   hc     1   5r1     H 2434     0.136852      1.00800 ; qtot 12.880
  2435   c3     1   5r1     C 2435     0.354852     12.01000 ; qtot 13.235
  2436   hc     1   5r1     H 2436     0.179852      1.00800 ; qtot 13.414
  2437   os     1   5r1     O 2437    -0.492148     16.00000 ; qtot 12.922
  2438   ca     1   5r1     C 2438     0.002852     12.01000 ; qtot 12.925
  2439   ha     1   5r1     H 2439     0.102852      1.00800 ; qtot 13.028
  2440   ca     1   5r1     C 2440    -0.006148     12.01000 ; qtot 13.022
  2441   ha     1   5r1     H 2441     0.109852      1.00800 ; qtot 13.132
  2442   ca     1   5r1     C 2442     0.075852     12.01000 ; qtot 13.208
  2443   c3     1   5r1     C 2443     0.471852     12.01000 ; qtot 13.679
  2444   os     1   5r1     O 2444    -0.504148     16.00000 ; qtot 13.175
  2445   ca     1   5r1     C 2445    -0.021148     12.01000 ; qtot 13.154
  2446   ha     1   5r1     H 2446     0.104852      1.00800 ; qtot 13.259
  2447   ca     1   5r1     C 2447    -0.012148     12.01000 ; qtot 13.247
  2448   ha     1   5r1     H 2448     0.124852      1.00800 ; qtot 13.372
  2449   ca     1   5r1     C 2449     0.089852     12.01000 ; qtot 13.462
  2450   c3     1   5r1     C 2450     0.471852     12.01000 ; qtot 13.933
  2451   oh     1   5r1     O 2451    -0.567148     16.00000 ; qtot 13.366
  2452   os     1   5r1     O 2452    -0.505148     16.00000 ; qtot 12.861
  2453   c3     1   5r1     C 2453     0.317852     12.01000 ; qtot 13.179
  2454   hc     1   5r1     H 2454     0.166852      1.00800 ; qtot 13.346
  2455   c3     1   5r1     C 2455     0.138852     12.01000 ; qtot 13.485
  2456   hc     1   5r1     H 2456     0.121852      1.00800 ; qtot 13.607
  2457   hc     1   5r1     H 2457     0.059852      1.00800 ; qtot 13.666
  2458   os     1   5r1     O 2458    -0.536148     16.00000 ; qtot 13.130
  2459   ca     1   5r1     C 2459    -0.024148     12.01000 ; qtot 13.106
  2460   ha     1   5r1     H 2460     0.089852      1.00800 ; qtot 13.196
  2461   ca     1   5r1     C 2461    -0.023148     12.01000 ; qtot 13.173
  2462   ha     1   5r1     H 2462     0.103852      1.00800 ; qtot 13.277
  2463   ca     1   5r1     C 2463     0.029852     12.01000 ; qtot 13.306
  2464    c     1   5r1     C 2464     0.361852     12.01000 ; qtot 13.668
  2465    o     1   5r1     O 2465    -0.487148     16.00000 ; qtot 13.181
  2466   ca     1   5r1     C 2466    -0.015148     12.01000 ; qtot 13.166
  2467   ha     1   5r1     H 2467     0.097852      1.00800 ; qtot 13.264
  2468   ca     1   5r1     C 2468    -0.013148     12.01000 ; qtot 13.251
  2469   ha     1   5r1     H 2469     0.128852      1.00800 ; qtot 13.380
  2470   ca     1   5r1     C 2470     0.037852     12.01000 ; qtot 13.417
  2471    c     1   5r1     C 2471     0.386852     12.01000 ; qtot 13.804
  2472    o     1   5r1     O 2472    -0.459148     16.00000 ; qtot 13.345
  2473   os     1   5r1     O 2473    -0.478148     16.00000 ; qtot 12.867
  2474   c3     1   5r1     C 2474     0.151852     12.01000 ; qtot 13.019
  2475   hc     1   5r1     H 2475     0.132852      1.00800 ; qtot 13.152
  2476   hc     1   5r1     H 2476     0.125852      1.00800 ; qtot 13.278
  2477   c3     1   5r1     C 2477     0.143852     12.01000 ; qtot 13.421
  2478   hc     1   5r1     H 2478     0.110852      1.00800 ; qtot 13.532
  2479   hc     1   5r1     H 2479     0.145852      1.00800 ; qtot 13.678
  2480   os     1   5r1     O 2480    -0.547148     16.00000 ; qtot 13.131
  2481   ca     1   5r1     C 2481     0.015852     12.01000 ; qtot 13.147
  2482   ca     1   5r1     C 2482     0.164852     12.01000 ; qtot 13.312
  2483   ca     1   5r1     C 2483     0.078852     12.01000 ; qtot 13.391
  2484    c     1   5r1     C 2484     0.398852     12.01000 ; qtot 13.789
  2485    o     1   5r1     O 2485    -0.537148     16.00000 ; qtot 13.252
  2486   ca     1   5r1     C 2486    -0.022148     12.01000 ; qtot 13.230
  2487   ha     1   5r1     H 2487     0.124852      1.00800 ; qtot 13.355
  2488   ca     1   5r1     C 2488    -0.020148     12.01000 ; qtot 13.335
  2489   ha     1   5r1     H 2489     0.130852      1.00800 ; qtot 13.466
  2490   ca     1   5r1     C 2490     0.067852     12.01000 ; qtot 13.533
  2491   ca     1   5r1     C 2491     0.466852     12.01000 ; qtot 14.000
  2492   os     1   5r1     O 2492    -0.453148     16.00000 ; qtot 13.547
  2493   os     1   5r1     O 2493    -0.496148     16.00000 ; qtot 13.051
  2494   c3     1   5r1     C 2494     0.208852     12.01000 ; qtot 13.260
  2495   hc     1   5r1     H 2495     0.121852      1.00800 ; qtot 13.382
  2496   hc     1   5r1     H 2496     0.176852      1.00800 ; qtot 13.559
  2497    c     1   5r1     C 2497     0.408852     12.01000 ; qtot 13.967
  2498   ho     1   5r1     H 2498     0.376852      1.00800 ; qtot 14.344
  2499   os     1   5r1     O 2499    -0.506148     16.00000 ; qtot 13.838
  2500   ca     1   5r1     C 2500    -0.042148     12.01000 ; qtot 13.796
  2501   ha     1   5r1     H 2501     0.099852      1.00800 ; qtot 13.896
  2502   ca     1   5r1     C 2502    -0.028148     12.01000 ; qtot 13.868
  2503   ha     1   5r1     H 2503     0.102852      1.00800 ; qtot 13.971
  2504   ca     1   5r1     C 2504     0.070852     12.01000 ; qtot 14.041
  2505   c3     1   5r1     C 2505     0.480852     12.01000 ; qtot 14.522
  2506   oh     1   5r1     O 2506    -0.584148     16.00000 ; qtot 13.938
  2507   ca     1   5r1     C 2507    -0.013148     12.01000 ; qtot 13.925
  2508   ha     1   5r1     H 2508     0.111852      1.00800 ; qtot 14.037
  2509   ca     1   5r1     C 2509    -0.034148     12.01000 ; qtot 14.003
  2510   ha     1   5r1     H 2510     0.105852      1.00800 ; qtot 14.109
  2511   ca     1   5r1     C 2511     0.018852     12.01000 ; qtot 14.127
  2512    c     1   5r1     C 2512     0.358852     12.01000 ; qtot 14.486
  2513    o     1   5r1     O 2513    -0.486148     16.00000 ; qtot 14.000
  2514   os     1   5r1     O 2514    -0.529148     16.00000 ; qtot 13.471
  2515   c3     1   5r1     C 2515     0.146852     12.01000 ; qtot 13.618
  2516   hc     1   5r1     H 2516     0.165852      1.00800 ; qtot 13.784
  2517   hc     1   5r1     H 2517     0.108852      1.00800 ; qtot 13.892
  2518   c3     1   5r1     C 2518     0.138852     12.01000 ; qtot 14.031
  2519   hc     1   5r1     H 2519     0.106852      1.00800 ; qtot 14.138
  2520   hc     1   5r1     H 2520     0.109852      1.00800 ; qtot 14.248
  2521   os     1   5r1     O 2521    -0.529148     16.00000 ; qtot 13.719
  2522   ca     1   5r1     C 2522    -0.049148     12.01000 ; qtot 13.670
  2523   ha     1   5r1     H 2523     0.076852      1.00800 ; qtot 13.747
  2524   ca     1   5r1     C 2524    -0.048148     12.01000 ; qtot 13.698
  2525   ha     1   5r1     H 2525     0.086852      1.00800 ; qtot 13.785
  2526   ca     1   5r1     C 2526     0.020852     12.01000 ; qtot 13.806
  2527    c     1   5r1     C 2527     0.371852     12.01000 ; qtot 14.178
  2528    o     1   5r1     O 2528    -0.497148     16.00000 ; qtot 13.681
  2529   ca     1   5r1     C 2529    -0.029148     12.01000 ; qtot 13.652
  2530   ha     1   5r1     H 2530     0.130852      1.00800 ; qtot 13.783
  2531   ca     1   5r1     C 2531    -0.010148     12.01000 ; qtot 13.772
  2532   ha     1   5r1     H 2532     0.135852      1.00800 ; qtot 13.908
  2533   ca     1   5r1     C 2533     0.061852     12.01000 ; qtot 13.970
  2534   c3     1   5r1     C 2534     0.458852     12.01000 ; qtot 14.429
  2535   oh     1   5r1     O 2535    -0.608148     16.00000 ; qtot 13.821
  2536   os     1   5r1     O 2536    -0.486148     16.00000 ; qtot 13.335
  2537   c3     1   5r1     C 2537     0.177852     12.01000 ; qtot 13.513
  2538   hc     1   5r1     H 2538     0.117852      1.00800 ; qtot 13.630
  2539   hc     1   5r1     H 2539     0.145852      1.00800 ; qtot 13.776
  2540   c3     1   5r1     C 2540     0.176852     12.01000 ; qtot 13.953
  2541   hc     1   5r1     H 2541     0.156852      1.00800 ; qtot 14.110
  2542   hc     1   5r1     H 2542     0.133852      1.00800 ; qtot 14.244
  2543   os     1   5r1     O 2543    -0.517148     16.00000 ; qtot 13.727
  2544   ca     1   5r1     C 2544    -0.026148     12.01000 ; qtot 13.700
  2545   ha     1   5r1     H 2545     0.075852      1.00800 ; qtot 13.776
  2546   ca     1   5r1     C 2546    -0.011148     12.01000 ; qtot 13.765
  2547   ha     1   5r1     H 2547     0.116852      1.00800 ; qtot 13.882
  2548   ca     1   5r1     C 2548     0.082852     12.01000 ; qtot 13.965
  2549   c3     1   5r1     C 2549     0.464852     12.01000 ; qtot 14.430
  2550   oh     1   5r1     O 2550    -0.570148     16.00000 ; qtot 13.860
  2551   ca     1   5r1     C 2551    -0.028148     12.01000 ; qtot 13.831
  2552   ha     1   5r1     H 2552     0.085852      1.00800 ; qtot 13.917
  2553   ca     1   5r1     C 2553    -0.024148     12.01000 ; qtot 13.893
  2554   ha     1   5r1     H 2554     0.118852      1.00800 ; qtot 14.012
  2555   ca     1   5r1     C 2555     0.074852     12.01000 ; qtot 14.087
  2556   c3     1   5r1     C 2556     0.466852     12.01000 ; qtot 14.554
  2557   os     1   5r1     O 2557    -0.488148     16.00000 ; qtot 14.066
  2558   os     1   5r1     O 2558    -0.494148     16.00000 ; qtot 13.571
  2559   c3     1   5r1     C 2559     0.138852     12.01000 ; qtot 13.710
  2560   hc     1   5r1     H 2560     0.106852      1.00800 ; qtot 13.817
  2561   hc     1   5r1     H 2561     0.129852      1.00800 ; qtot 13.947
  2562   c3     1   5r1     C 2562     0.132852     12.01000 ; qtot 14.080
  2563   hc     1   5r1     H 2563     0.102852      1.00800 ; qtot 14.183
  2564   hc     1   5r1     H 2564     0.103852      1.00800 ; qtot 14.287
  2565   os     1   5r1     O 2565    -0.524148     16.00000 ; qtot 13.762
  2566   ca     1   5r1     C 2566     0.006852     12.01000 ; qtot 13.769
  2567   ha     1   5r1     H 2567     0.120852      1.00800 ; qtot 13.890
  2568   ca     1   5r1     C 2568     0.002852     12.01000 ; qtot 13.893
  2569   ha     1   5r1     H 2569     0.108852      1.00800 ; qtot 14.002
  2570   ca     1   5r1     C 2570     0.054852     12.01000 ; qtot 14.057
  2571    c     1   5r1     C 2571     0.394852     12.01000 ; qtot 14.451
  2572    o     1   5r1     O 2572    -0.489148     16.00000 ; qtot 13.962
  2573   ca     1   5r1     C 2573     0.005852     12.01000 ; qtot 13.968
  2574   ha     1   5r1     H 2574     0.152852      1.00800 ; qtot 14.121
  2575   ca     1   5r1     C 2575    -0.034148     12.01000 ; qtot 14.087
  2576   ha     1   5r1     H 2576     0.061852      1.00800 ; qtot 14.149
  2577   ca     1   5r1     C 2577     0.038852     12.01000 ; qtot 14.188
  2578    c     1   5r1     C 2578     0.363852     12.01000 ; qtot 14.551
  2579    o     1   5r1     O 2579    -0.475148     16.00000 ; qtot 14.076
  2580   os     1   5r1     O 2580    -0.487148     16.00000 ; qtot 13.589
  2581   c3     1   5r1     C 2581     0.136852     12.01000 ; qtot 13.726
  2582   hc     1   5r1     H 2582     0.114852      1.00800 ; qtot 13.841
  2583   hc     1   5r1     H 2583     0.092852      1.00800 ; qtot 13.934
  2584   c3     1   5r1     C 2584     0.142852     12.01000 ; qtot 14.077
  2585   hc     1   5r1     H 2585     0.126852      1.00800 ; qtot 14.203
  2586   hc     1   5r1     H 2586     0.097852      1.00800 ; qtot 14.301
  2587   os     1   5r1     O 2587    -0.493148     16.00000 ; qtot 13.808
  2588   ca     1   5r1     C 2588    -0.028148     12.01000 ; qtot 13.780
  2589   ha     1   5r1     H 2589     0.121852      1.00800 ; qtot 13.902
  2590   ca     1   5r1     C 2590    -0.025148     12.01000 ; qtot 13.877
  2591   ha     1   5r1     H 2591     0.100852      1.00800 ; qtot 13.978
  2592   ca     1   5r1     C 2592     0.061852     12.01000 ; qtot 14.039
  2593   c3     1   5r1     C 2593     0.449852     12.01000 ; qtot 14.489
  2594   os     1   5r1     O 2594    -0.492148     16.00000 ; qtot 13.997
  2595   ca     1   5r1     C 2595    -0.029148     12.01000 ; qtot 13.968
  2596   ha     1   5r1     H 2596     0.105852      1.00800 ; qtot 14.074
  2597   ca     1   5r1     C 2597    -0.046148     12.01000 ; qtot 14.028
  2598   ha     1   5r1     H 2598     0.093852      1.00800 ; qtot 14.121
  2599   ca     1   5r1     C 2599     0.052852     12.01000 ; qtot 14.174
  2600   c3     1   5r1     C 2600     0.469852     12.01000 ; qtot 14.644
  2601   os     1   5r1     O 2601    -0.490148     16.00000 ; qtot 14.154
  2602   os     1   5r1     O 2602    -0.488148     16.00000 ; qtot 13.666
  2603   c3     1   5r1     C 2603     0.128852     12.01000 ; qtot 13.795
  2604   hc     1   5r1     H 2604     0.128852      1.00800 ; qtot 13.924
  2605   hc     1   5r1     H 2605     0.092852      1.00800 ; qtot 14.016
  2606   c3     1   5r1     C 2606     0.131852     12.01000 ; qtot 14.148
  2607   hc     1   5r1     H 2607     0.170852      1.00800 ; qtot 14.319
  2608   hc     1   5r1     H 2608     0.111852      1.00800 ; qtot 14.431
  2609   os     1   5r1     O 2609    -0.499148     16.00000 ; qtot 13.932
  2610   ca     1   5r1     C 2610    -0.007148     12.01000 ; qtot 13.925
  2611   ha     1   5r1     H 2611     0.127852      1.00800 ; qtot 14.053
  2612   ca     1   5r1     C 2612     0.009852     12.01000 ; qtot 14.062
  2613   ha     1   5r1     H 2613     0.160852      1.00800 ; qtot 14.223
  2614   ca     1   5r1     C 2614     0.081852     12.01000 ; qtot 14.305
  2615   c3     1   5r1     C 2615     0.462852     12.01000 ; qtot 14.768
  2616   os     1   5r1     O 2616    -0.472148     16.00000 ; qtot 14.296
  2617   ca     1   5r1     C 2617     0.023852     12.01000 ; qtot 14.320
  2618   ha     1   5r1     H 2618     0.130852      1.00800 ; qtot 14.451
  2619   ca     1   5r1     C 2619     0.162852     12.01000 ; qtot 14.613
  2620   ca     1   5r1     C 2620     0.088852     12.01000 ; qtot 14.702
  2621   c3     1   5r1     C 2621     0.446852     12.01000 ; qtot 15.149
  2622   os     1   5r1     O 2622    -0.474148     16.00000 ; qtot 14.675
  2623   os     1   5r1     O 2623    -0.535148     16.00000 ; qtot 14.140
  2624   c3     1   5r1     C 2624     0.171852     12.01000 ; qtot 14.312
  2625   hc     1   5r1     H 2625     0.138852      1.00800 ; qtot 14.451
  2626   hc     1   5r1     H 2626     0.104852      1.00800 ; qtot 14.555
  2627   c3     1   5r1     C 2627     0.311852     12.01000 ; qtot 14.867
  2628   hc     1   5r1     H 2628     0.182852      1.00800 ; qtot 15.050
  2629   os     1   5r1     O 2629    -0.509148     16.00000 ; qtot 14.541
  2630   c3     1   5r1     C 2630     0.137852     12.01000 ; qtot 14.679
  2631   hc     1   5r1     H 2631     0.142852      1.00800 ; qtot 14.822
  2632   c3     1   5r1     C 2632     0.112852     12.01000 ; qtot 14.934
  2633   hc     1   5r1     H 2633     0.099852      1.00800 ; qtot 15.034
  2634   c3     1   5r1     C 2634     0.155852     12.01000 ; qtot 15.190
  2635    c     1   5r1     C 2635     0.383852     12.01000 ; qtot 15.574
  2636   oh     1   5r1     O 2636    -0.638148     16.00000 ; qtot 14.936
  2637   ca     1   5r1     C 2637     0.005852     12.01000 ; qtot 14.942
  2638   ha     1   5r1     H 2638     0.130852      1.00800 ; qtot 15.073
  2639   ca     1   5r1     C 2639    -0.012148     12.01000 ; qtot 15.060
  2640   ha     1   5r1     H 2640     0.111852      1.00800 ; qtot 15.172
  2641   c3     1   5r1     C 2641     0.130852     12.01000 ; qtot 15.303
  2642    c     1   5r1     C 2642     0.401852     12.01000 ; qtot 15.705
  2643   oh     1   5r1     O 2643    -0.645148     16.00000 ; qtot 15.060
  2644   os     1   5r1     O 2644    -0.527148     16.00000 ; qtot 14.533
  2645   c3     1   5r1     C 2645     0.120852     12.01000 ; qtot 14.654
  2646   hc     1   5r1     H 2646     0.143852      1.00800 ; qtot 14.797
  2647   hc     1   5r1     H 2647     0.099852      1.00800 ; qtot 14.897
  2648   c3     1   5r1     C 2648     0.132852     12.01000 ; qtot 15.030
  2649   hc     1   5r1     H 2649     0.103852      1.00800 ; qtot 15.134
  2650   hc     1   5r1     H 2650     0.119852      1.00800 ; qtot 15.254
  2651    o     1   5r1     O 2651    -0.439148     16.00000 ; qtot 14.815
  2652   ca     1   5r1     C 2652     0.003852     12.01000 ; qtot 14.819
  2653   ha     1   5r1     H 2653     0.118852      1.00800 ; qtot 14.937
  2654   ca     1   5r1     C 2654     0.182852     12.01000 ; qtot 15.120
  2655   ca     1   5r1     C 2655     0.072852     12.01000 ; qtot 15.193
  2656    c     1   5r1     C 2656     0.385852     12.01000 ; qtot 15.579
  2657    o     1   5r1     O 2657    -0.451148     16.00000 ; qtot 15.128
  2658   ca     1   5r1     C 2658    -0.001148     12.01000 ; qtot 15.127
  2659   ha     1   5r1     H 2659     0.132852      1.00800 ; qtot 15.259
  2660   ca     1   5r1     C 2660    -0.004148     12.01000 ; qtot 15.255
  2661   ha     1   5r1     H 2661     0.094852      1.00800 ; qtot 15.350
  2662   ca     1   5r1     C 2662     0.025852     12.01000 ; qtot 15.376
  2663    c     1   5r1     C 2663     0.394852     12.01000 ; qtot 15.771
  2664    o     1   5r1     O 2664    -0.498148     16.00000 ; qtot 15.273
  2665   os     1   5r1     O 2665    -0.566148     16.00000 ; qtot 14.707
  2666   c3     1   5r1     C 2666     0.109852     12.01000 ; qtot 14.816
  2667   hc     1   5r1     H 2667     0.166852      1.00800 ; qtot 14.983
  2668   hc     1   5r1     H 2668     0.111852      1.00800 ; qtot 15.095
  2669   c3     1   5r1     C 2669     0.094852     12.01000 ; qtot 15.190
  2670   hc     1   5r1     H 2670     0.077852      1.00800 ; qtot 15.268
  2671   hc     1   5r1     H 2671     0.079852      1.00800 ; qtot 15.348
  2672   os     1   5r1     O 2672    -0.510148     16.00000 ; qtot 14.838
  2673   ca     1   5r1     C 2673    -0.010148     12.01000 ; qtot 14.827
  2674   ha     1   5r1     H 2674     0.145852      1.00800 ; qtot 14.973
  2675   ca     1   5r1     C 2675    -0.019148     12.01000 ; qtot 14.954
  2676   ha     1   5r1     H 2676     0.101852      1.00800 ; qtot 15.056
  2677   ca     1   5r1     C 2677     0.039852     12.01000 ; qtot 15.096
  2678    c     1   5r1     C 2678     0.390852     12.01000 ; qtot 15.487
  2679    o     1   5r1     O 2679    -0.486148     16.00000 ; qtot 15.001
  2680   ca     1   5r1     C 2680    -0.018148     12.01000 ; qtot 14.982
  2681   ha     1   5r1     H 2681     0.105852      1.00800 ; qtot 15.088
  2682   ca     1   5r1     C 2682    -0.028148     12.01000 ; qtot 15.060
  2683   ha     1   5r1     H 2683     0.104852      1.00800 ; qtot 15.165
  2684   ca     1   5r1     C 2684     0.030852     12.01000 ; qtot 15.196
  2685    c     1   5r1     C 2685     0.390852     12.01000 ; qtot 15.587
  2686    o     1   5r1     O 2686    -0.494148     16.00000 ; qtot 15.092
  2687   oh     1   5r1     O 2687    -0.626148     16.00000 ; qtot 14.466
  2688   c3     1   5r1     C 2688     0.147852     12.01000 ; qtot 14.614
  2689   hc     1   5r1     H 2689     0.106852      1.00800 ; qtot 14.721
  2690   hc     1   5r1     H 2690     0.125852      1.00800 ; qtot 14.847
  2691   c3     1   5r1     C 2691     0.147852     12.01000 ; qtot 14.995
  2692   hc     1   5r1     H 2692     0.124852      1.00800 ; qtot 15.120
  2693   hc     1   5r1     H 2693     0.104852      1.00800 ; qtot 15.224
  2694   os     1   5r1     O 2694    -0.497148     16.00000 ; qtot 14.727
  2695   ca     1   5r1     C 2695     0.000852     12.01000 ; qtot 14.728
  2696   ha     1   5r1     H 2696     0.138852      1.00800 ; qtot 14.867
  2697   ca     1   5r1     C 2697    -0.018148     12.01000 ; qtot 14.849
  2698   ha     1   5r1     H 2698     0.088852      1.00800 ; qtot 14.938
  2699   ca     1   5r1     C 2699     0.036852     12.01000 ; qtot 14.975
  2700    c     1   5r1     C 2700     0.352852     12.01000 ; qtot 15.327
  2701    o     1   5r1     O 2701    -0.482148     16.00000 ; qtot 14.845
  2702   ca     1   5r1     C 2702    -0.020148     12.01000 ; qtot 14.825
  2703   ha     1   5r1     H 2703     0.084852      1.00800 ; qtot 14.910
  2704   ca     1   5r1     C 2704    -0.018148     12.01000 ; qtot 14.892
  2705   ha     1   5r1     H 2705     0.132852      1.00800 ; qtot 15.025
  2706   ca     1   5r1     C 2706     0.045852     12.01000 ; qtot 15.071
  2707    c     1   5r1     C 2707     0.395852     12.01000 ; qtot 15.466
  2708    o     1   5r1     O 2708    -0.438148     16.00000 ; qtot 15.028
  2709   os     1   5r1     O 2709    -0.485148     16.00000 ; qtot 14.543
  2710   c3     1   5r1     C 2710     0.131852     12.01000 ; qtot 14.675
  2711   hc     1   5r1     H 2711     0.116852      1.00800 ; qtot 14.792
  2712   hc     1   5r1     H 2712     0.089852      1.00800 ; qtot 14.882
  2713   c3     1   5r1     C 2713     0.107852     12.01000 ; qtot 14.989
  2714   hc     1   5r1     H 2714     0.055852      1.00800 ; qtot 15.045
  2715   hc     1   5r1     H 2715     0.085852      1.00800 ; qtot 15.131
  2716   os     1   5r1     O 2716    -0.505148     16.00000 ; qtot 14.626
  2717   ca     1   5r1     C 2717    -0.023148     12.01000 ; qtot 14.603
  2718   ha     1   5r1     H 2718     0.132852      1.00800 ; qtot 14.736
  2719   ca     1   5r1     C 2719    -0.030148     12.01000 ; qtot 14.706
  2720   ha     1   5r1     H 2720     0.084852      1.00800 ; qtot 14.790
  2721   ca     1   5r1     C 2721     0.041852     12.01000 ; qtot 14.832
  2722    c     1   5r1     C 2722     0.381852     12.01000 ; qtot 15.214
  2723    o     1   5r1     O 2723    -0.515148     16.00000 ; qtot 14.699
  2724   ca     1   5r1     C 2724    -0.001148     12.01000 ; qtot 14.698
  2725   ha     1   5r1     H 2725     0.129852      1.00800 ; qtot 14.828
  2726   ca     1   5r1     C 2726    -0.011148     12.01000 ; qtot 14.817
  2727   ha     1   5r1     H 2727     0.138852      1.00800 ; qtot 14.955
  2728   ca     1   5r1     C 2728     0.024852     12.01000 ; qtot 14.980
  2729    c     1   5r1     C 2729     0.366852     12.01000 ; qtot 15.347
  2730    o     1   5r1     O 2730    -0.483148     16.00000 ; qtot 14.864
  2731   os     1   5r1     O 2731    -0.470148     16.00000 ; qtot 14.394
  2732   c3     1   5r1     C 2732     0.091852     12.01000 ; qtot 14.486
  2733   hc     1   5r1     H 2733     0.079852      1.00800 ; qtot 14.566
  2734   hc     1   5r1     H 2734     0.062852      1.00800 ; qtot 14.628
  2735   c3     1   5r1     C 2735     0.140852     12.01000 ; qtot 14.769
  2736   hc     1   5r1     H 2736     0.095852      1.00800 ; qtot 14.865
  2737   hc     1   5r1     H 2737     0.124852      1.00800 ; qtot 14.990
  2738   os     1   5r1     O 2738    -0.478148     16.00000 ; qtot 14.512
  2739   ca     1   5r1     C 2739    -0.020148     12.01000 ; qtot 14.492
  2740   ha     1   5r1     H 2740     0.077852      1.00800 ; qtot 14.569
  2741   ca     1   5r1     C 2741    -0.006148     12.01000 ; qtot 14.563
  2742   ha     1   5r1     H 2742     0.111852      1.00800 ; qtot 14.675
  2743   ca     1   5r1     C 2743     0.075852     12.01000 ; qtot 14.751
  2744   c3     1   5r1     C 2744     0.457852     12.01000 ; qtot 15.209
  2745   os     1   5r1     O 2745    -0.471148     16.00000 ; qtot 14.738
  2746   ca     1   5r1     C 2746    -0.017148     12.01000 ; qtot 14.721
  2747   ha     1   5r1     H 2747     0.104852      1.00800 ; qtot 14.825
  2748   ca     1   5r1     C 2748    -0.036148     12.01000 ; qtot 14.789
  2749   ha     1   5r1     H 2749     0.065852      1.00800 ; qtot 14.855
  2750   ca     1   5r1     C 2750     0.036852     12.01000 ; qtot 14.892
  2751    c     1   5r1     C 2751     0.362852     12.01000 ; qtot 15.255
  2752    o     1   5r1     O 2752    -0.473148     16.00000 ; qtot 14.782
  2753   os     1   5r1     O 2753    -0.542148     16.00000 ; qtot 14.240
  2754   c3     1   5r1     C 2754     0.160852     12.01000 ; qtot 14.400
  2755   hc     1   5r1     H 2755     0.125852      1.00800 ; qtot 14.526
  2756   hc     1   5r1     H 2756     0.113852      1.00800 ; qtot 14.640
  2757   c3     1   5r1     C 2757     0.311852     12.01000 ; qtot 14.952
  2758   hc     1   5r1     H 2758     0.157852      1.00800 ; qtot 15.110
  2759   os     1   5r1     O 2759    -0.464148     16.00000 ; qtot 14.646
  2760   ca     1   5r1     C 2760    -0.000148     12.01000 ; qtot 14.646
  2761   ha     1   5r1     H 2761     0.128852      1.00800 ; qtot 14.774
  2762   ca     1   5r1     C 2762     0.013852     12.01000 ; qtot 14.788
  2763   ha     1   5r1     H 2763     0.152852      1.00800 ; qtot 14.941
  2764   ca     1   5r1     C 2764     0.044852     12.01000 ; qtot 14.986
  2765    c     1   5r1     C 2765     0.393852     12.01000 ; qtot 15.380
  2766    o     1   5r1     O 2766    -0.485148     16.00000 ; qtot 14.895
  2767   ca     1   5r1     C 2767    -0.040148     12.01000 ; qtot 14.854
  2768   ha     1   5r1     H 2768     0.101852      1.00800 ; qtot 14.956
  2769   ca     1   5r1     C 2769    -0.047148     12.01000 ; qtot 14.909
  2770   ha     1   5r1     H 2770     0.082852      1.00800 ; qtot 14.992
  2771   ca     1   5r1     C 2771     0.030852     12.01000 ; qtot 15.023
  2772    c     1   5r1     C 2772     0.363852     12.01000 ; qtot 15.387
  2773    o     1   5r1     O 2773    -0.488148     16.00000 ; qtot 14.899
  2774   os     1   5r1     O 2774    -0.508148     16.00000 ; qtot 14.390
  2775   c3     1   5r1     C 2775     0.118852     12.01000 ; qtot 14.509
  2776   hc     1   5r1     H 2776     0.107852      1.00800 ; qtot 14.617
  2777   hc     1   5r1     H 2777     0.112852      1.00800 ; qtot 14.730
  2778   c3     1   5r1     C 2778     0.114852     12.01000 ; qtot 14.845
  2779   hc     1   5r1     H 2779     0.070852      1.00800 ; qtot 14.916
  2780   hc     1   5r1     H 2780     0.108852      1.00800 ; qtot 15.025
  2781   os     1   5r1     O 2781    -0.486148     16.00000 ; qtot 14.538
  2782   ca     1   5r1     C 2782    -0.037148     12.01000 ; qtot 14.501
  2783   ha     1   5r1     H 2783     0.087852      1.00800 ; qtot 14.589
  2784   ca     1   5r1     C 2784    -0.011148     12.01000 ; qtot 14.578
  2785   ha     1   5r1     H 2785     0.111852      1.00800 ; qtot 14.690
  2786   ca     1   5r1     C 2786     0.049852     12.01000 ; qtot 14.740
  2787    c     1   5r1     C 2787     0.398852     12.01000 ; qtot 15.139
  2788    o     1   5r1     O 2788    -0.464148     16.00000 ; qtot 14.674
  2789   ca     1   5r1     C 2789    -0.015148     12.01000 ; qtot 14.659
  2790   ha     1   5r1     H 2790     0.115852      1.00800 ; qtot 14.775
  2791   ca     1   5r1     C 2791    -0.028148     12.01000 ; qtot 14.747
  2792   ha     1   5r1     H 2792     0.114852      1.00800 ; qtot 14.862
  2793   ca     1   5r1     C 2793     0.025852     12.01000 ; qtot 14.888
  2794    c     1   5r1     C 2794     0.363852     12.01000 ; qtot 15.251
  2795    o     1   5r1     O 2795    -0.471148     16.00000 ; qtot 14.780
  2796   os     1   5r1     O 2796    -0.498148     16.00000 ; qtot 14.282
  2797   c3     1   5r1     C 2797     0.139852     12.01000 ; qtot 14.422
  2798   hc     1   5r1     H 2798     0.121852      1.00800 ; qtot 14.544
  2799   hc     1   5r1     H 2799     0.116852      1.00800 ; qtot 14.661
  2800   c3     1   5r1     C 2800     0.134852     12.01000 ; qtot 14.796
  2801   hc     1   5r1     H 2801     0.094852      1.00800 ; qtot 14.890
  2802   hc     1   5r1     H 2802     0.129852      1.00800 ; qtot 15.020
  2803   os     1   5r1     O 2803    -0.483148     16.00000 ; qtot 14.537
  2804   ca     1   5r1     C 2804    -0.010148     12.01000 ; qtot 14.527
  2805   ha     1   5r1     H 2805     0.124852      1.00800 ; qtot 14.652
  2806   ca     1   5r1     C 2806    -0.005148     12.01000 ; qtot 14.647
  2807   ha     1   5r1     H 2807     0.107852      1.00800 ; qtot 14.755
  2808   ca     1   5r1     C 2808     0.047852     12.01000 ; qtot 14.802
  2809    c     1   5r1     C 2809     0.378852     12.01000 ; qtot 15.181
  2810   ca     1   5r1     C 2810    -0.023148     12.01000 ; qtot 15.158
  2811   ha     1   5r1     H 2811     0.100852      1.00800 ; qtot 15.259
  2812   ca     1   5r1     C 2812    -0.013148     12.01000 ; qtot 15.246
  2813   ha     1   5r1     H 2813     0.086852      1.00800 ; qtot 15.333
  2814   ca     1   5r1     C 2814     0.077852     12.01000 ; qtot 15.411
  2815   c3     1   5r1     C 2815     0.457852     12.01000 ; qtot 15.868
  2816   oh     1   5r1     O 2816    -0.592148     16.00000 ; qtot 15.276
  2817   os     1   5r1     O 2817    -0.541148     16.00000 ; qtot 14.735
  2818   c3     1   5r1     C 2818     0.104852     12.01000 ; qtot 14.840
  2819   hc     1   5r1     H 2819     0.081852      1.00800 ; qtot 14.922
  2820   hc     1   5r1     H 2820     0.087852      1.00800 ; qtot 15.010
  2821   c3     1   5r1     C 2821     0.142852     12.01000 ; qtot 15.152
  2822   hc     1   5r1     H 2822     0.125852      1.00800 ; qtot 15.278
  2823   hc     1   5r1     H 2823     0.135852      1.00800 ; qtot 15.414
  2824   os     1   5r1     O 2824    -0.538148     16.00000 ; qtot 14.876
  2825   ca     1   5r1     C 2825    -0.015148     12.01000 ; qtot 14.861
  2826   ha     1   5r1     H 2826     0.108852      1.00800 ; qtot 14.970
  2827   ca     1   5r1     C 2827    -0.011148     12.01000 ; qtot 14.959
  2828   ha     1   5r1     H 2828     0.150852      1.00800 ; qtot 15.109
  2829   ca     1   5r1     C 2829     0.028852     12.01000 ; qtot 15.138
  2830    c     1   5r1     C 2830     0.373852     12.01000 ; qtot 15.512
  2831    o     1   5r1     O 2831    -0.492148     16.00000 ; qtot 15.020
  2832   ca     1   5r1     C 2832    -0.018148     12.01000 ; qtot 15.002
  2833   ha     1   5r1     H 2833     0.129852      1.00800 ; qtot 15.132
  2834   ca     1   5r1     C 2834    -0.002148     12.01000 ; qtot 15.130
  2835   ha     1   5r1     H 2835     0.116852      1.00800 ; qtot 15.246
  2836   ca     1   5r1     C 2836     0.073852     12.01000 ; qtot 15.320
  2837   c3     1   5r1     C 2837     0.456852     12.01000 ; qtot 15.777
  2838   os     1   5r1     O 2838    -0.510148     16.00000 ; qtot 15.267
  2839   os     1   5r1     O 2839    -0.510148     16.00000 ; qtot 14.757
  2840   c3     1   5r1     C 2840     0.122852     12.01000 ; qtot 14.880
  2841   hc     1   5r1     H 2841     0.134852      1.00800 ; qtot 15.015
  2842   hc     1   5r1     H 2842     0.138852      1.00800 ; qtot 15.153
  2843   c3     1   5r1     C 2843     0.109852     12.01000 ; qtot 15.263
  2844   hc     1   5r1     H 2844     0.122852      1.00800 ; qtot 15.386
  2845   hc     1   5r1     H 2845     0.095852      1.00800 ; qtot 15.482
  2846   os     1   5r1     O 2846    -0.537148     16.00000 ; qtot 14.945
  2847   ca     1   5r1     C 2847    -0.002148     12.01000 ; qtot 14.943
  2848   ha     1   5r1     H 2848     0.081852      1.00800 ; qtot 15.024
  2849   ca     1   5r1     C 2849     0.162852     12.01000 ; qtot 15.187
  2850   ca     1   5r1     C 2850     0.050852     12.01000 ; qtot 15.238
  2851   ca     1   5r1     C 2851     0.381852     12.01000 ; qtot 15.620
  2852   ca     1   5r1     C 2852    -0.020148     12.01000 ; qtot 15.600
  2853   ha     1   5r1     H 2853     0.132852      1.00800 ; qtot 15.733
  2854   ca     1   5r1     C 2854    -0.011148     12.01000 ; qtot 15.722
  2855   ha     1   5r1     H 2855     0.119852      1.00800 ; qtot 15.841
  2856   ca     1   5r1     C 2856     0.047852     12.01000 ; qtot 15.889
  2857   c3     1   5r1     C 2857     0.450852     12.01000 ; qtot 16.340
  2858   os     1   5r1     O 2858    -0.488148     16.00000 ; qtot 15.852
  2859   os     1   5r1     O 2859    -0.533148     16.00000 ; qtot 15.319
  2860   c3     1   5r1     C 2860     0.156852     12.01000 ; qtot 15.476
  2861   hc     1   5r1     H 2861     0.174852      1.00800 ; qtot 15.651
  2862   hc     1   5r1     H 2862     0.149852      1.00800 ; qtot 15.800
  2863   c3     1   5r1     C 2863     0.118852     12.01000 ; qtot 15.919
  2864   hc     1   5r1     H 2864     0.087852      1.00800 ; qtot 16.007
  2865   hc     1   5r1     H 2865     0.130852      1.00800 ; qtot 16.138
  2866   os     1   5r1     O 2866    -0.490148     16.00000 ; qtot 15.648
  2867   ca     1   5r1     C 2867    -0.016148     12.01000 ; qtot 15.632
  2868   ha     1   5r1     H 2868     0.139852      1.00800 ; qtot 15.772
  2869   ca     1   5r1     C 2869    -0.019148     12.01000 ; qtot 15.752
  2870   ha     1   5r1     H 2870     0.106852      1.00800 ; qtot 15.859
  2871   ca     1   5r1     C 2871     0.034852     12.01000 ; qtot 15.894
  2872    c     1   5r1     C 2872     0.381852     12.01000 ; qtot 16.276
  2873    o     1   5r1     O 2873    -0.453148     16.00000 ; qtot 15.823
  2874   ca     1   5r1     C 2874    -0.025148     12.01000 ; qtot 15.798
  2875   ha     1   5r1     H 2875     0.134852      1.00800 ; qtot 15.933
  2876   ca     1   5r1     C 2876    -0.028148     12.01000 ; qtot 15.904
  2877   ha     1   5r1     H 2877     0.100852      1.00800 ; qtot 16.005
  2878   ca     1   5r1     C 2878     0.034852     12.01000 ; qtot 16.040
  2879    c     1   5r1     C 2879     0.402852     12.01000 ; qtot 16.443
  2880   os     1   5r1     O 2880    -0.490148     16.00000 ; qtot 15.953
  2881    o     1   5r1     O 2881    -0.419148     16.00000 ; qtot 15.534
  2882   c3     1   5r1     C 2882     0.101852     12.01000 ; qtot 15.635
  2883   hc     1   5r1     H 2883     0.081852      1.00800 ; qtot 15.717
  2884   hc     1   5r1     H 2884     0.082852      1.00800 ; qtot 15.800
  2885   c3     1   5r1     C 2885     0.131852     12.01000 ; qtot 15.932
  2886   hc     1   5r1     H 2886     0.117852      1.00800 ; qtot 16.050
  2887   hc     1   5r1     H 2887     0.093852      1.00800 ; qtot 16.144
  2888   os     1   5r1     O 2888    -0.501148     16.00000 ; qtot 15.643
  2889   ca     1   5r1     C 2889    -0.010148     12.01000 ; qtot 15.632
  2890   ha     1   5r1     H 2890     0.139852      1.00800 ; qtot 15.772
  2891   ca     1   5r1     C 2891     0.001852     12.01000 ; qtot 15.774
  2892   ha     1   5r1     H 2892     0.157852      1.00800 ; qtot 15.932
  2893   ca     1   5r1     C 2893     0.039852     12.01000 ; qtot 15.972
  2894   c3     1   5r1     C 2894     0.411852     12.01000 ; qtot 16.384
  2895   os     1   5r1     O 2895    -0.458148     16.00000 ; qtot 15.926
  2896   ca     1   5r1     C 2896    -0.032148     12.01000 ; qtot 15.893
  2897   ha     1   5r1     H 2897     0.091852      1.00800 ; qtot 15.985
  2898   ca     1   5r1     C 2898    -0.029148     12.01000 ; qtot 15.956
  2899   ha     1   5r1     H 2899     0.080852      1.00800 ; qtot 16.037
  2900   ca     1   5r1     C 2900     0.037852     12.01000 ; qtot 16.075
  2901    c     1   5r1     C 2901     0.374852     12.01000 ; qtot 16.450
  2902    o     1   5r1     O 2902    -0.476148     16.00000 ; qtot 15.974
  2903   os     1   5r1     O 2903    -0.501148     16.00000 ; qtot 15.472
  2904   c3     1   5r1     C 2904     0.107852     12.01000 ; qtot 15.580
  2905   hc     1   5r1     H 2905     0.078852      1.00800 ; qtot 15.659
  2906   hc     1   5r1     H 2906     0.094852      1.00800 ; qtot 15.754
  2907   c3     1   5r1     C 2907     0.122852     12.01000 ; qtot 15.877
  2908   hc     1   5r1     H 2908     0.146852      1.00800 ; qtot 16.024
  2909   hc     1   5r1     H 2909     0.123852      1.00800 ; qtot 16.147
  2910   oh     1   5r1     O 2910    -0.468148     16.00000 ; qtot 15.679
  2911   ca     1   5r1     C 2911    -0.021148     12.01000 ; qtot 15.658
  2912   ha     1   5r1     H 2912     0.107852      1.00800 ; qtot 15.766
  2913   ca     1   5r1     C 2913    -0.042148     12.01000 ; qtot 15.724
  2914   ha     1   5r1     H 2914     0.076852      1.00800 ; qtot 15.801
  2915   ca     1   5r1     C 2915     0.054852     12.01000 ; qtot 15.856
  2916   c3     1   5r1     C 2916     0.448852     12.01000 ; qtot 16.304
  2917   os     1   5r1     O 2917    -0.511148     16.00000 ; qtot 15.793
  2918   ca     1   5r1     C 2918    -0.043148     12.01000 ; qtot 15.750
  2919   ha     1   5r1     H 2919     0.094852      1.00800 ; qtot 15.845
  2920   ca     1   5r1     C 2920    -0.040148     12.01000 ; qtot 15.805
  2921   ha     1   5r1     H 2921     0.084852      1.00800 ; qtot 15.890
  2922   ca     1   5r1     C 2922     0.052852     12.01000 ; qtot 15.943
  2923    c     1   5r1     C 2923     0.386852     12.01000 ; qtot 16.329
  2924    o     1   5r1     O 2924    -0.471148     16.00000 ; qtot 15.858
  2925   os     1   5r1     O 2925    -0.469148     16.00000 ; qtot 15.389
  2926   c3     1   5r1     C 2926     0.179852     12.01000 ; qtot 15.569
  2927   hc     1   5r1     H 2927     0.102852      1.00800 ; qtot 15.672
  2928   hc     1   5r1     H 2928     0.159852      1.00800 ; qtot 15.832
  2929   c3     1   5r1     C 2929     0.327852     12.01000 ; qtot 16.160
  2930   ho     1   5r1     H 2930     0.388852      1.00800 ; qtot 16.548
  2931   hc     1   5r1     H 2931     0.185852      1.00800 ; qtot 16.734
  2932   os     1   5r1     O 2932    -0.516148     16.00000 ; qtot 16.218
  2933   c3     1   5r1     C 2933     0.115852     12.01000 ; qtot 16.334
  2934   hc     1   5r1     H 2934     0.163852      1.00800 ; qtot 16.498
  2935   ca     1   5r1     C 2935     0.003852     12.01000 ; qtot 16.502
  2936   ha     1   5r1     H 2936     0.106852      1.00800 ; qtot 16.608
  2937   ca     1   5r1     C 2937     0.044852     12.01000 ; qtot 16.653
  2938    c     1   5r1     C 2938     0.417852     12.01000 ; qtot 17.071
  2939    o     1   5r1     O 2939    -0.519148     16.00000 ; qtot 16.552
  2940   ca     1   5r1     C 2940     0.000852     12.01000 ; qtot 16.553
  2941   ha     1   5r1     H 2941     0.154852      1.00800 ; qtot 16.708
  2942   ca     1   5r1     C 2942    -0.022148     12.01000 ; qtot 16.686
  2943   ha     1   5r1     H 2943     0.119852      1.00800 ; qtot 16.805
  2944   ca     1   5r1     C 2944     0.042852     12.01000 ; qtot 16.848
  2945    c     1   5r1     C 2945     0.366852     12.01000 ; qtot 17.215
  2946    o     1   5r1     O 2946    -0.442148     16.00000 ; qtot 16.773
  2947   os     1   5r1     O 2947    -0.527148     16.00000 ; qtot 16.246
  2948   c3     1   5r1     C 2948     0.143852     12.01000 ; qtot 16.390
  2949   hc     1   5r1     H 2949     0.103852      1.00800 ; qtot 16.494
  2950   hc     1   5r1     H 2950     0.116852      1.00800 ; qtot 16.610
  2951   c3     1   5r1     C 2951     0.148852     12.01000 ; qtot 16.759
  2952   hc     1   5r1     H 2952     0.124852      1.00800 ; qtot 16.884
  2953   hc     1   5r1     H 2953     0.106852      1.00800 ; qtot 16.991
  2954   os     1   5r1     O 2954    -0.518148     16.00000 ; qtot 16.473
  2955   ca     1   5r1     C 2955    -0.023148     12.01000 ; qtot 16.450
  2956   ha     1   5r1     H 2956     0.083852      1.00800 ; qtot 16.534
  2957   ca     1   5r1     C 2957    -0.009148     12.01000 ; qtot 16.524
  2958   ha     1   5r1     H 2958     0.121852      1.00800 ; qtot 16.646
  2959   ca     1   5r1     C 2959     0.042852     12.01000 ; qtot 16.689
  2960    c     1   5r1     C 2960     0.384852     12.01000 ; qtot 17.074
  2961    o     1   5r1     O 2961    -0.487148     16.00000 ; qtot 16.587
  2962   ca     1   5r1     C 2962    -0.004148     12.01000 ; qtot 16.583
  2963   ha     1   5r1     H 2963     0.136852      1.00800 ; qtot 16.719
  2964   ca     1   5r1     C 2964    -0.028148     12.01000 ; qtot 16.691
  2965   ha     1   5r1     H 2965     0.072852      1.00800 ; qtot 16.764
  2966   ca     1   5r1     C 2966     0.031852     12.01000 ; qtot 16.796
  2967    c     1   5r1     C 2967     0.375852     12.01000 ; qtot 17.172
  2968    o     1   5r1     O 2968    -0.477148     16.00000 ; qtot 16.695
  2969   os     1   5r1     O 2969    -0.498148     16.00000 ; qtot 16.197
  2970   c3     1   5r1     C 2970     0.127852     12.01000 ; qtot 16.324
  2971   hc     1   5r1     H 2971     0.106852      1.00800 ; qtot 16.431
  2972   hc     1   5r1     H 2972     0.125852      1.00800 ; qtot 16.557
  2973   c3     1   5r1     C 2973     0.104852     12.01000 ; qtot 16.662
  2974   hc     1   5r1     H 2974     0.100852      1.00800 ; qtot 16.763
  2975   hc     1   5r1     H 2975     0.079852      1.00800 ; qtot 16.843
  2976   os     1   5r1     O 2976    -0.514148     16.00000 ; qtot 16.329
  2977   ca     1   5r1     C 2977    -0.010148     12.01000 ; qtot 16.318
  2978   ha     1   5r1     H 2978     0.106852      1.00800 ; qtot 16.425
  2979   ca     1   5r1     C 2979    -0.017148     12.01000 ; qtot 16.408
  2980   ha     1   5r1     H 2980     0.115852      1.00800 ; qtot 16.524
  2981   ca     1   5r1     C 2981     0.027852     12.01000 ; qtot 16.552
  2982    c     1   5r1     C 2982     0.364852     12.01000 ; qtot 16.917
  2983    o     1   5r1     O 2983    -0.458148     16.00000 ; qtot 16.459
  2984   ca     1   5r1     C 2984    -0.041148     12.01000 ; qtot 16.417
  2985   ha     1   5r1     H 2985     0.068852      1.00800 ; qtot 16.486
  2986   ca     1   5r1     C 2986    -0.034148     12.01000 ; qtot 16.452
  2987   ha     1   5r1     H 2987     0.060852      1.00800 ; qtot 16.513
  2988   ca     1   5r1     C 2988     0.062852     12.01000 ; qtot 16.576
  2989   c3     1   5r1     C 2989     0.481852     12.01000 ; qtot 17.058
  2990   os     1   5r1     O 2990    -0.468148     16.00000 ; qtot 16.589
  2991   os     1   5r1     O 2991    -0.514148     16.00000 ; qtot 16.075
  2992   c3     1   5r1     C 2992     0.122852     12.01000 ; qtot 16.198
  2993   hc     1   5r1     H 2993     0.114852      1.00800 ; qtot 16.313
  2994   hc     1   5r1     H 2994     0.138852      1.00800 ; qtot 16.452
  2995   c3     1   5r1     C 2995     0.123852     12.01000 ; qtot 16.576
  2996   hc     1   5r1     H 2996     0.080852      1.00800 ; qtot 16.657
  2997   hc     1   5r1     H 2997     0.123852      1.00800 ; qtot 16.780
  2998   os     1   5r1     O 2998    -0.515148     16.00000 ; qtot 16.265
  2999   ca     1   5r1     C 2999    -0.010148     12.01000 ; qtot 16.255
  3000   ha     1   5r1     H 3000     0.130852      1.00800 ; qtot 16.386
  3001   ca     1   5r1     C 3001    -0.022148     12.01000 ; qtot 16.364
  3002   ha     1   5r1     H 3002     0.110852      1.00800 ; qtot 16.475
  3003   ca     1   5r1     C 3003     0.015852     12.01000 ; qtot 16.491
  3004    c     1   5r1     C 3004     0.354852     12.01000 ; qtot 16.845
  3005    o     1   5r1     O 3005    -0.497148     16.00000 ; qtot 16.348
  3006   ca     1   5r1     C 3006    -0.015148     12.01000 ; qtot 16.333
  3007   ha     1   5r1     H 3007     0.142852      1.00800 ; qtot 16.476
  3008   ca     1   5r1     C 3008    -0.021148     12.01000 ; qtot 16.455
  3009   ha     1   5r1     H 3009     0.097852      1.00800 ; qtot 16.553
  3010   ca     1   5r1     C 3010     0.032852     12.01000 ; qtot 16.586
  3011    c     1   5r1     C 3011     0.376852     12.01000 ; qtot 16.962
  3012    o     1   5r1     O 3012    -0.450148     16.00000 ; qtot 16.512
  3013   os     1   5r1     O 3013    -0.539148     16.00000 ; qtot 15.973
  3014   c3     1   5r1     C 3014     0.145852     12.01000 ; qtot 16.119
  3015   hc     1   5r1     H 3015     0.145852      1.00800 ; qtot 16.265
  3016   hc     1   5r1     H 3016     0.120852      1.00800 ; qtot 16.386
  3017   c3     1   5r1     C 3017     0.122852     12.01000 ; qtot 16.508
  3018   hc     1   5r1     H 3018     0.122852      1.00800 ; qtot 16.631
  3019   hc     1   5r1     H 3019     0.090852      1.00800 ; qtot 16.722
  3020   os     1   5r1     O 3020    -0.505148     16.00000 ; qtot 16.217
  3021   ca     1   5r1     C 3021    -0.007148     12.01000 ; qtot 16.210
  3022   ha     1   5r1     H 3022     0.091852      1.00800 ; qtot 16.302
  3023   ca     1   5r1     C 3023     0.026852     12.01000 ; qtot 16.329
  3024   ha     1   5r1     H 3024     0.127852      1.00800 ; qtot 16.456
  3025   ca     1   5r1     C 3025     0.084852     12.01000 ; qtot 16.541
  3026    c     1   5r1     C 3026     0.390852     12.01000 ; qtot 16.932
  3027   oh     1   5r1     O 3027    -0.592148     16.00000 ; qtot 16.340
  3028   ca     1   5r1     C 3028     0.013852     12.01000 ; qtot 16.354
  3029   ha     1   5r1     H 3029     0.111852      1.00800 ; qtot 16.466
  3030   ca     1   5r1     C 3030     0.010852     12.01000 ; qtot 16.477
  3031   ha     1   5r1     H 3031     0.112852      1.00800 ; qtot 16.589
  3032   ca     1   5r1     C 3032     0.047852     12.01000 ; qtot 16.637
  3033    c     1   5r1     C 3033     0.376852     12.01000 ; qtot 17.014
  3034    o     1   5r1     O 3034    -0.484148     16.00000 ; qtot 16.530
  3035   os     1   5r1     O 3035    -0.507148     16.00000 ; qtot 16.023
  3036   c3     1   5r1     C 3036     0.150852     12.01000 ; qtot 16.174
  3037   hc     1   5r1     H 3037     0.091852      1.00800 ; qtot 16.266
  3038   hc     1   5r1     H 3038     0.148852      1.00800 ; qtot 16.414
  3039   c3     1   5r1     C 3039     0.271852     12.01000 ; qtot 16.686
  3040   ho     1   5r1     H 3040     0.355852      1.00800 ; qtot 17.042
  3041   hc     1   5r1     H 3041     0.151852      1.00800 ; qtot 17.194
  3042    o     1   5r1     O 3042    -0.473148     16.00000 ; qtot 16.721
  3043   ca     1   5r1     C 3043    -0.007148     12.01000 ; qtot 16.714
  3044   ha     1   5r1     H 3044     0.137852      1.00800 ; qtot 16.851
  3045   ca     1   5r1     C 3045    -0.033148     12.01000 ; qtot 16.818
  3046   ha     1   5r1     H 3046     0.076852      1.00800 ; qtot 16.895
  3047   ca     1   5r1     C 3047     0.009852     12.01000 ; qtot 16.905
  3048   c3     1   5r1     C 3048     0.287852     12.01000 ; qtot 17.193
  3049   os     1   5r1     O 3049    -0.482148     16.00000 ; qtot 16.711
  3050   ca     1   5r1     C 3050    -0.032148     12.01000 ; qtot 16.679
  3051   ha     1   5r1     H 3051     0.089852      1.00800 ; qtot 16.768
  3052   ca     1   5r1     C 3052    -0.039148     12.01000 ; qtot 16.729
  3053   ha     1   5r1     H 3053     0.115852      1.00800 ; qtot 16.845
  3054   ca     1   5r1     C 3054     0.036852     12.01000 ; qtot 16.882
  3055   c3     1   5r1     C 3055     0.449852     12.01000 ; qtot 17.332
  3056   os     1   5r1     O 3056    -0.462148     16.00000 ; qtot 16.870
  3057   os     1   5r1     O 3057    -0.472148     16.00000 ; qtot 16.398
  3058   c3     1   5r1     C 3058     0.130852     12.01000 ; qtot 16.528
  3059   hc     1   5r1     H 3059     0.109852      1.00800 ; qtot 16.638
  3060   hc     1   5r1     H 3060     0.100852      1.00800 ; qtot 16.739
  3061   c3     1   5r1     C 3061     0.135852     12.01000 ; qtot 16.875
  3062   hc     1   5r1     H 3062     0.091852      1.00800 ; qtot 16.967
  3063   hc     1   5r1     H 3063     0.133852      1.00800 ; qtot 17.101
  3064   os     1   5r1     O 3064    -0.474148     16.00000 ; qtot 16.627
  3065   ca     1   5r1     C 3065    -0.038148     12.01000 ; qtot 16.588
  3066   ha     1   5r1     H 3066     0.067852      1.00800 ; qtot 16.656
  3067   ca     1   5r1     C 3067    -0.034148     12.01000 ; qtot 16.622
  3068   ha     1   5r1     H 3068     0.094852      1.00800 ; qtot 16.717
  3069   ca     1   5r1     C 3069     0.028852     12.01000 ; qtot 16.746
  3070    c     1   5r1     C 3070     0.366852     12.01000 ; qtot 17.113
  3071    o     1   5r1     O 3071    -0.485148     16.00000 ; qtot 16.627
  3072   ca     1   5r1     C 3072    -0.012148     12.01000 ; qtot 16.615
  3073   ha     1   5r1     H 3073     0.133852      1.00800 ; qtot 16.749
  3074   ca     1   5r1     C 3074    -0.033148     12.01000 ; qtot 16.716
  3075   ha     1   5r1     H 3075     0.064852      1.00800 ; qtot 16.781
  3076   ca     1   5r1     C 3076     0.040852     12.01000 ; qtot 16.822
  3077   c3     1   5r1     C 3077     0.430852     12.01000 ; qtot 17.253
  3078   os     1   5r1     O 3078    -0.481148     16.00000 ; qtot 16.771
  3079   os     1   5r1     O 3079    -0.517148     16.00000 ; qtot 16.254
  3080   c3     1   5r1     C 3080     0.144852     12.01000 ; qtot 16.399
  3081   hc     1   5r1     H 3081     0.088852      1.00800 ; qtot 16.488
  3082   hc     1   5r1     H 3082     0.145852      1.00800 ; qtot 16.634
  3083   c3     1   5r1     C 3083     0.126852     12.01000 ; qtot 16.761
  3084   hc     1   5r1     H 3084     0.127852      1.00800 ; qtot 16.889
  3085   hc     1   5r1     H 3085     0.102852      1.00800 ; qtot 16.991
  3086   os     1   5r1     O 3086    -0.501148     16.00000 ; qtot 16.490
  3087   ca     1   5r1     C 3087     0.024852     12.01000 ; qtot 16.515
  3088   ha     1   5r1     H 3088     0.139852      1.00800 ; qtot 16.655
  3089   ca     1   5r1     C 3089     0.161852     12.01000 ; qtot 16.817
  3090   ca     1   5r1     C 3090     0.052852     12.01000 ; qtot 16.870
  3091    c     1   5r1     C 3091     0.374852     12.01000 ; qtot 17.245
  3092    o     1   5r1     O 3092    -0.563148     16.00000 ; qtot 16.681
  3093   ca     1   5r1     C 3093    -0.025148     12.01000 ; qtot 16.656
  3094   ha     1   5r1     H 3094     0.132852      1.00800 ; qtot 16.789
  3095   ca     1   5r1     C 3095    -0.015148     12.01000 ; qtot 16.774
  3096   ha     1   5r1     H 3096     0.106852      1.00800 ; qtot 16.881
  3097   ca     1   5r1     C 3097     0.049852     12.01000 ; qtot 16.931
  3098    c     1   5r1     C 3098     0.381852     12.01000 ; qtot 17.312
  3099    o     1   5r1     O 3099    -0.495148     16.00000 ; qtot 16.817
  3100   os     1   5r1     O 3100    -0.520148     16.00000 ; qtot 16.297
  3101   c3     1   5r1     C 3101     0.128852     12.01000 ; qtot 16.426
  3102   hc     1   5r1     H 3102     0.091852      1.00800 ; qtot 16.518
  3103   hc     1   5r1     H 3103     0.112852      1.00800 ; qtot 16.631
  3104   c3     1   5r1     C 3104     0.147852     12.01000 ; qtot 16.779
  3105   hc     1   5r1     H 3105     0.131852      1.00800 ; qtot 16.910
  3106   hc     1   5r1     H 3106     0.153852      1.00800 ; qtot 17.064
  3107   os     1   5r1     O 3107    -0.520148     16.00000 ; qtot 16.544
  3108   ca     1   5r1     C 3108    -0.010148     12.01000 ; qtot 16.534
  3109   ha     1   5r1     H 3109     0.146852      1.00800 ; qtot 16.681
  3110   ca     1   5r1     C 3110    -0.031148     12.01000 ; qtot 16.650
  3111   ha     1   5r1     H 3111     0.085852      1.00800 ; qtot 16.736
  3112   ca     1   5r1     C 3112     0.039852     12.01000 ; qtot 16.775
  3113    c     1   5r1     C 3113     0.368852     12.01000 ; qtot 17.144
  3114    o     1   5r1     O 3114    -0.511148     16.00000 ; qtot 16.633
  3115   ca     1   5r1     C 3115    -0.035148     12.01000 ; qtot 16.598
  3116   ha     1   5r1     H 3116     0.074852      1.00800 ; qtot 16.673
  3117   ca     1   5r1     C 3117    -0.005148     12.01000 ; qtot 16.668
  3118   ha     1   5r1     H 3118     0.135852      1.00800 ; qtot 16.804
  3119   ca     1   5r1     C 3119     0.086852     12.01000 ; qtot 16.890
  3120   c3     1   5r1     C 3120     0.479852     12.01000 ; qtot 17.370
  3121   os     1   5r1     O 3121    -0.491148     16.00000 ; qtot 16.879
  3122   os     1   5r1     O 3122    -0.509148     16.00000 ; qtot 16.370
  3123   c3     1   5r1     C 3123     0.124852     12.01000 ; qtot 16.495
  3124   hc     1   5r1     H 3124     0.087852      1.00800 ; qtot 16.583
  3125   hc     1   5r1     H 3125     0.094852      1.00800 ; qtot 16.678
  3126   c3     1   5r1     C 3126     0.115852     12.01000 ; qtot 16.793
  3127   hc     1   5r1     H 3127     0.116852      1.00800 ; qtot 16.910
  3128   hc     1   5r1     H 3128     0.065852      1.00800 ; qtot 16.976
  3129   os     1   5r1     O 3129    -0.543148     16.00000 ; qtot 16.433
  3130   ca     1   5r1     C 3130    -0.002148     12.01000 ; qtot 16.431
  3131   ha     1   5r1     H 3131     0.105852      1.00800 ; qtot 16.537
  3132   ca     1   5r1     C 3132    -0.010148     12.01000 ; qtot 16.526
  3133   ha     1   5r1     H 3133     0.125852      1.00800 ; qtot 16.652
  3134   ca     1   5r1     C 3134     0.028852     12.01000 ; qtot 16.681
  3135    c     1   5r1     C 3135     0.359852     12.01000 ; qtot 17.041
  3136    o     1   5r1     O 3136    -0.478148     16.00000 ; qtot 16.563
  3137   ca     1   5r1     C 3137    -0.028148     12.01000 ; qtot 16.535
  3138   ha     1   5r1     H 3138     0.080852      1.00800 ; qtot 16.616
  3139   ca     1   5r1     C 3139    -0.015148     12.01000 ; qtot 16.600
  3140   ha     1   5r1     H 3140     0.078852      1.00800 ; qtot 16.679
  3141   ca     1   5r1     C 3141     0.063852     12.01000 ; qtot 16.743
  3142   ca     1   5r1     C 3142     0.404852     12.01000 ; qtot 17.148
  3143   os     1   5r1     O 3143    -0.512148     16.00000 ; qtot 16.636
  3144   os     1   5r1     O 3144    -0.484148     16.00000 ; qtot 16.152
  3145   c3     1   5r1     C 3145     0.107852     12.01000 ; qtot 16.260
  3146   hc     1   5r1     H 3146     0.113852      1.00800 ; qtot 16.373
  3147   hc     1   5r1     H 3147     0.134852      1.00800 ; qtot 16.508
  3148   c3     1   5r1     C 3148     0.117852     12.01000 ; qtot 16.626
  3149   hc     1   5r1     H 3149     0.132852      1.00800 ; qtot 16.759
  3150   hc     1   5r1     H 3150     0.096852      1.00800 ; qtot 16.856
  3151   os     1   5r1     O 3151    -0.500148     16.00000 ; qtot 16.356
  3152   ca     1   5r1     C 3152    -0.005148     12.01000 ; qtot 16.351
  3153   ha     1   5r1     H 3153     0.122852      1.00800 ; qtot 16.473
  3154   ca     1   5r1     C 3154     0.009852     12.01000 ; qtot 16.483
  3155   ha     1   5r1     H 3155     0.169852      1.00800 ; qtot 16.653
  3156   ca     1   5r1     C 3156     0.081852     12.01000 ; qtot 16.735
  3157   c3     1   5r1     C 3157     0.492852     12.01000 ; qtot 17.228
  3158   os     1   5r1     O 3158    -0.481148     16.00000 ; qtot 16.747
  3159   ca     1   5r1     C 3159    -0.015148     12.01000 ; qtot 16.731
  3160   ha     1   5r1     H 3160     0.119852      1.00800 ; qtot 16.851
  3161   ca     1   5r1     C 3161    -0.015148     12.01000 ; qtot 16.836
  3162   ha     1   5r1     H 3162     0.112852      1.00800 ; qtot 16.949
  3163   ca     1   5r1     C 3163     0.090852     12.01000 ; qtot 17.040
  3164   c3     1   5r1     C 3164     0.462852     12.01000 ; qtot 17.503
  3165   oh     1   5r1     O 3165    -0.603148     16.00000 ; qtot 16.900
  3166   os     1   5r1     O 3166    -0.533148     16.00000 ; qtot 16.366
  3167   c3     1   5r1     C 3167     0.160852     12.01000 ; qtot 16.527
  3168   hc     1   5r1     H 3168     0.135852      1.00800 ; qtot 16.663
  3169   hc     1   5r1     H 3169     0.131852      1.00800 ; qtot 16.795
  3170   c3     1   5r1     C 3170     0.139852     12.01000 ; qtot 16.935
  3171   hc     1   5r1     H 3171     0.123852      1.00800 ; qtot 17.059
  3172   hc     1   5r1     H 3172     0.071852      1.00800 ; qtot 17.131
  3173   os     1   5r1     O 3173    -0.471148     16.00000 ; qtot 16.659
  3174   ca     1   5r1     C 3174    -0.016148     12.01000 ; qtot 16.643
  3175   ha     1   5r1     H 3175     0.143852      1.00800 ; qtot 16.787
  3176   ca     1   5r1     C 3176    -0.020148     12.01000 ; qtot 16.767
  3177   ha     1   5r1     H 3177     0.086852      1.00800 ; qtot 16.854
  3178   ca     1   5r1     C 3178     0.039852     12.01000 ; qtot 16.894
  3179   c3     1   5r1     C 3179     0.284852     12.01000 ; qtot 17.179
  3180   os     1   5r1     O 3180    -0.477148     16.00000 ; qtot 16.701
  3181   ca     1   5r1     C 3181    -0.004148     12.01000 ; qtot 16.697
  3182   ha     1   5r1     H 3182     0.079852      1.00800 ; qtot 16.777
  3183   ca     1   5r1     C 3183    -0.010148     12.01000 ; qtot 16.767
  3184   ha     1   5r1     H 3184     0.092852      1.00800 ; qtot 16.860
  3185   ca     1   5r1     C 3185     0.035852     12.01000 ; qtot 16.896
  3186    c     1   5r1     C 3186     0.357852     12.01000 ; qtot 17.253
  3187    o     1   5r1     O 3187    -0.480148     16.00000 ; qtot 16.773
  3188   os     1   5r1     O 3188    -0.503148     16.00000 ; qtot 16.270
  3189   c3     1   5r1     C 3189     0.133852     12.01000 ; qtot 16.404
  3190   hc     1   5r1     H 3190     0.104852      1.00800 ; qtot 16.509
  3191   hc     1   5r1     H 3191     0.120852      1.00800 ; qtot 16.630
  3192   c3     1   5r1     C 3192     0.126852     12.01000 ; qtot 16.757
  3193   hc     1   5r1     H 3193     0.127852      1.00800 ; qtot 16.884
  3194   hc     1   5r1     H 3194     0.076852      1.00800 ; qtot 16.961
  3195   os     1   5r1     O 3195    -0.477148     16.00000 ; qtot 16.484
  3196   ca     1   5r1     C 3196    -0.036148     12.01000 ; qtot 16.448
  3197   ha     1   5r1     H 3197     0.129852      1.00800 ; qtot 16.578
  3198   ca     1   5r1     C 3198    -0.023148     12.01000 ; qtot 16.555
  3199   ha     1   5r1     H 3199     0.125852      1.00800 ; qtot 16.681
  3200   ca     1   5r1     C 3200     0.032852     12.01000 ; qtot 16.713
  3201    c     1   5r1     C 3201     0.369852     12.01000 ; qtot 17.083
  3202    o     1   5r1     O 3202    -0.446148     16.00000 ; qtot 16.637
  3203   ca     1   5r1     C 3203    -0.035148     12.01000 ; qtot 16.602
  3204   ha     1   5r1     H 3204     0.075852      1.00800 ; qtot 16.678
  3205   ca     1   5r1     C 3205    -0.023148     12.01000 ; qtot 16.655
  3206   ha     1   5r1     H 3206     0.102852      1.00800 ; qtot 16.758
  3207   ca     1   5r1     C 3207     0.022852     12.01000 ; qtot 16.780
  3208    c     1   5r1     C 3208     0.364852     12.01000 ; qtot 17.145
  3209    o     1   5r1     O 3209    -0.480148     16.00000 ; qtot 16.665
  3210   os     1   5r1     O 3210    -0.483148     16.00000 ; qtot 16.182
  3211   c3     1   5r1     C 3211     0.167852     12.01000 ; qtot 16.350
  3212   hc     1   5r1     H 3212     0.128852      1.00800 ; qtot 16.479
  3213   hc     1   5r1     H 3213     0.116852      1.00800 ; qtot 16.595
  3214   c3     1   5r1     C 3214     0.152852     12.01000 ; qtot 16.748
  3215   hc     1   5r1     H 3215     0.122852      1.00800 ; qtot 16.871
  3216   hc     1   5r1     H 3216     0.098852      1.00800 ; qtot 16.970
  3217   os     1   5r1     O 3217    -0.505148     16.00000 ; qtot 16.465
  3218   ca     1   5r1     C 3218    -0.042148     12.01000 ; qtot 16.423
  3219   ha     1   5r1     H 3219     0.078852      1.00800 ; qtot 16.502
  3220   ca     1   5r1     C 3220    -0.010148     12.01000 ; qtot 16.491
  3221   ha     1   5r1     H 3221     0.137852      1.00800 ; qtot 16.629
  3222   ca     1   5r1     C 3222     0.097852     12.01000 ; qtot 16.727
  3223   c3     1   5r1     C 3223     0.488852     12.01000 ; qtot 17.216
  3224   os     1   5r1     O 3224    -0.504148     16.00000 ; qtot 16.712
  3225   ca     1   5r1     C 3225    -0.016148     12.01000 ; qtot 16.696
  3226   ha     1   5r1     H 3226     0.104852      1.00800 ; qtot 16.801
  3227   ca     1   5r1     C 3227    -0.036148     12.01000 ; qtot 16.764
  3228   ha     1   5r1     H 3228     0.100852      1.00800 ; qtot 16.865
  3229   ca     1   5r1     C 3229     0.030852     12.01000 ; qtot 16.896
  3230    c     1   5r1     C 3230     0.374852     12.01000 ; qtot 17.271
  3231    o     1   5r1     O 3231    -0.447148     16.00000 ; qtot 16.824
  3232   os     1   5r1     O 3232    -0.499148     16.00000 ; qtot 16.325
  3233   c3     1   5r1     C 3233     0.145852     12.01000 ; qtot 16.471
  3234   hc     1   5r1     H 3234     0.116852      1.00800 ; qtot 16.587
  3235   hc     1   5r1     H 3235     0.131852      1.00800 ; qtot 16.719
  3236   c3     1   5r1     C 3236     0.121852     12.01000 ; qtot 16.841
  3237   hc     1   5r1     H 3237     0.128852      1.00800 ; qtot 16.970
  3238   hc     1   5r1     H 3238     0.052852      1.00800 ; qtot 17.023
  3239   os     1   5r1     O 3239    -0.504148     16.00000 ; qtot 16.519
  3240   ca     1   5r1     C 3240    -0.040148     12.01000 ; qtot 16.478
  3241   ha     1   5r1     H 3241     0.092852      1.00800 ; qtot 16.571
  3242   ca     1   5r1     C 3242    -0.038148     12.01000 ; qtot 16.533
  3243   ha     1   5r1     H 3243     0.117852      1.00800 ; qtot 16.651
  3244   ca     1   5r1     C 3244     0.014852     12.01000 ; qtot 16.666
  3245    c     1   5r1     C 3245     0.371852     12.01000 ; qtot 17.038
  3246    o     1   5r1     O 3246    -0.453148     16.00000 ; qtot 16.585
  3247   ca     1   5r1     C 3247    -0.040148     12.01000 ; qtot 16.544
  3248   ha     1   5r1     H 3248     0.105852      1.00800 ; qtot 16.650
  3249   ca     1   5r1     C 3249    -0.013148     12.01000 ; qtot 16.637
  3250   ha     1   5r1     H 3250     0.152852      1.00800 ; qtot 16.790
  3251   ca     1   5r1     C 3251     0.055852     12.01000 ; qtot 16.846
  3252   c3     1   5r1     C 3252     0.472852     12.01000 ; qtot 17.319
  3253   os     1   5r1     O 3253    -0.478148     16.00000 ; qtot 16.841
  3254   os     1   5r1     O 3254    -0.498148     16.00000 ; qtot 16.342
  3255   c3     1   5r1     C 3255     0.164852     12.01000 ; qtot 16.507
  3256   hc     1   5r1     H 3256     0.132852      1.00800 ; qtot 16.640
  3257   hc     1   5r1     H 3257     0.119852      1.00800 ; qtot 16.760
  3258   c3     1   5r1     C 3258     0.144852     12.01000 ; qtot 16.905
  3259   hc     1   5r1     H 3259     0.094852      1.00800 ; qtot 17.000
  3260   hc     1   5r1     H 3260     0.134852      1.00800 ; qtot 17.135
  3261   os     1   5r1     O 3261    -0.484148     16.00000 ; qtot 16.650
  3262   ca     1   5r1     C 3262     0.008852     12.01000 ; qtot 16.659
  3263   ha     1   5r1     H 3263     0.122852      1.00800 ; qtot 16.782
  3264   ca     1   5r1     C 3264    -0.003148     12.01000 ; qtot 16.779
  3265   ha     1   5r1     H 3265     0.129852      1.00800 ; qtot 16.909
  3266   ca     1   5r1     C 3266     0.032852     12.01000 ; qtot 16.942
  3267    c     1   5r1     C 3267     0.372852     12.01000 ; qtot 17.314
  3268    o     1   5r1     O 3268    -0.486148     16.00000 ; qtot 16.828
  3269   ca     1   5r1     C 3269    -0.039148     12.01000 ; qtot 16.789
  3270   ha     1   5r1     H 3270     0.084852      1.00800 ; qtot 16.874
  3271   ca     1   5r1     C 3271    -0.046148     12.01000 ; qtot 16.828
  3272   ha     1   5r1     H 3272     0.066852      1.00800 ; qtot 16.895
  3273   ca     1   5r1     C 3273     0.032852     12.01000 ; qtot 16.928
  3274    c     1   5r1     C 3274     0.365852     12.01000 ; qtot 17.293
  3275    o     1   5r1     O 3275    -0.490148     16.00000 ; qtot 16.803
  3276   os     1   5r1     O 3276    -0.522148     16.00000 ; qtot 16.281
  3277   c3     1   5r1     C 3277     0.109852     12.01000 ; qtot 16.391
  3278   hc     1   5r1     H 3278     0.116852      1.00800 ; qtot 16.508
  3279   hc     1   5r1     H 3279     0.086852      1.00800 ; qtot 16.595
  3280   c3     1   5r1     C 3280     0.104852     12.01000 ; qtot 16.700
  3281   hc     1   5r1     H 3281     0.133852      1.00800 ; qtot 16.833
  3282   hc     1   5r1     H 3282     0.076852      1.00800 ; qtot 16.910
  3283   os     1   5r1     O 3283    -0.510148     16.00000 ; qtot 16.400
  3284   ca     1   5r1     C 3284    -0.018148     12.01000 ; qtot 16.382
  3285   ha     1   5r1     H 3285     0.070852      1.00800 ; qtot 16.453
  3286   ca     1   5r1     C 3286     0.012852     12.01000 ; qtot 16.466
  3287   ha     1   5r1     H 3287     0.143852      1.00800 ; qtot 16.610
  3288   ca     1   5r1     C 3288     0.068852     12.01000 ; qtot 16.678
  3289   ca     1   5r1     C 3289     0.396852     12.01000 ; qtot 17.075
  3290   os     1   5r1     O 3290    -0.461148     16.00000 ; qtot 16.614
  3291   ca     1   5r1     C 3291    -0.002148     12.01000 ; qtot 16.612
  3292   ha     1   5r1     H 3292     0.111852      1.00800 ; qtot 16.724
  3293   ca     1   5r1     C 3293    -0.003148     12.01000 ; qtot 16.721
  3294   ha     1   5r1     H 3294     0.118852      1.00800 ; qtot 16.839
  3295   ca     1   5r1     C 3295     0.044852     12.01000 ; qtot 16.884
  3296    c     1   5r1     C 3296     0.374852     12.01000 ; qtot 17.259
  3297    o     1   5r1     O 3297    -0.513148     16.00000 ; qtot 16.746
  3298   os     1   5r1     O 3298    -0.492148     16.00000 ; qtot 16.254
  3299   c3     1   5r1     C 3299     0.100852     12.01000 ; qtot 16.355
  3300   hc     1   5r1     H 3300     0.110852      1.00800 ; qtot 16.466
  3301   hc     1   5r1     H 3301     0.050852      1.00800 ; qtot 16.516
  3302   c3     1   5r1     C 3302     0.101852     12.01000 ; qtot 16.618
  3303   hc     1   5r1     H 3303     0.079852      1.00800 ; qtot 16.698
  3304   hc     1   5r1     H 3304     0.093852      1.00800 ; qtot 16.792
  3305   os     1   5r1     O 3305    -0.507148     16.00000 ; qtot 16.285
  3306   ca     1   5r1     C 3306    -0.009148     12.01000 ; qtot 16.276
  3307   ha     1   5r1     H 3307     0.156852      1.00800 ; qtot 16.433
  3308   ca     1   5r1     C 3308    -0.027148     12.01000 ; qtot 16.405
  3309   ha     1   5r1     H 3309     0.087852      1.00800 ; qtot 16.493
  3310   ca     1   5r1     C 3310     0.032852     12.01000 ; qtot 16.526
  3311    c     1   5r1     C 3311     0.358852     12.01000 ; qtot 16.885
  3312    o     1   5r1     O 3312    -0.447148     16.00000 ; qtot 16.438
  3313   ca     1   5r1     C 3313    -0.016148     12.01000 ; qtot 16.422
  3314   ha     1   5r1     H 3314     0.104852      1.00800 ; qtot 16.527
  3315   ca     1   5r1     C 3315    -0.029148     12.01000 ; qtot 16.497
  3316   ha     1   5r1     H 3316     0.082852      1.00800 ; qtot 16.580
  3317   ca     1   5r1     C 3317     0.039852     12.01000 ; qtot 16.620
  3318   ca     1   5r1     C 3318     0.381852     12.01000 ; qtot 17.002
  3319   os     1   5r1     O 3319    -0.462148     16.00000 ; qtot 16.540
  3320   os     1   5r1     O 3320    -0.477148     16.00000 ; qtot 16.063
  3321   c3     1   5r1     C 3321     0.112852     12.01000 ; qtot 16.175
  3322   hc     1   5r1     H 3322     0.086852      1.00800 ; qtot 16.262
  3323   hc     1   5r1     H 3323     0.102852      1.00800 ; qtot 16.365
  3324   c3     1   5r1     C 3324     0.104852     12.01000 ; qtot 16.470
  3325   hc     1   5r1     H 3325     0.135852      1.00800 ; qtot 16.606
  3326   hc     1   5r1     H 3326     0.113852      1.00800 ; qtot 16.720
  3327   os     1   5r1     O 3327    -0.488148     16.00000 ; qtot 16.232
  3328   ca     1   5r1     C 3328    -0.052148     12.01000 ; qtot 16.179
  3329   ha     1   5r1     H 3329     0.065852      1.00800 ; qtot 16.245
  3330   ca     1   5r1     C 3330    -0.040148     12.01000 ; qtot 16.205
  3331   ha     1   5r1     H 3331     0.084852      1.00800 ; qtot 16.290
  3332   ca     1   5r1     C 3332     0.061852     12.01000 ; qtot 16.352
  3333   c3     1   5r1     C 3333     0.477852     12.01000 ; qtot 16.830
  3334   os     1   5r1     O 3334    -0.513148     16.00000 ; qtot 16.317
  3335   ca     1   5r1     C 3335    -0.018148     12.01000 ; qtot 16.298
  3336   ha     1   5r1     H 3336     0.126852      1.00800 ; qtot 16.425
  3337   ca     1   5r1     C 3337    -0.037148     12.01000 ; qtot 16.388
  3338   ha     1   5r1     H 3338     0.103852      1.00800 ; qtot 16.492
  3339   ca     1   5r1     C 3339     0.026852     12.01000 ; qtot 16.519
  3340   ca     1   5r1     C 3340     0.410852     12.01000 ; qtot 16.930
  3341   oh     1   5r1     O 3341    -0.610148     16.00000 ; qtot 16.320
  3342   os     1   5r1     O 3342    -0.498148     16.00000 ; qtot 15.821
  3343   c3     1   5r1     C 3343     0.099852     12.01000 ; qtot 15.921
  3344   hc     1   5r1     H 3344     0.101852      1.00800 ; qtot 16.023
  3345   hc     1   5r1     H 3345     0.078852      1.00800 ; qtot 16.102
  3346   c3     1   5r1     C 3346     0.136852     12.01000 ; qtot 16.239
  3347   hc     1   5r1     H 3347     0.131852      1.00800 ; qtot 16.371
  3348   hc     1   5r1     H 3348     0.091852      1.00800 ; qtot 16.462
  3349   os     1   5r1     O 3349    -0.508148     16.00000 ; qtot 15.954
  3350   ca     1   5r1     C 3350    -0.006148     12.01000 ; qtot 15.948
  3351   ha     1   5r1     H 3351     0.123852      1.00800 ; qtot 16.072
  3352   ca     1   5r1     C 3352    -0.008148     12.01000 ; qtot 16.064
  3353   ha     1   5r1     H 3353     0.104852      1.00800 ; qtot 16.169
  3354   ca     1   5r1     C 3354     0.033852     12.01000 ; qtot 16.203
  3355    c     1   5r1     C 3355     0.372852     12.01000 ; qtot 16.575
  3356    o     1   5r1     O 3356    -0.485148     16.00000 ; qtot 16.090
  3357   ca     1   5r1     C 3357    -0.038148     12.01000 ; qtot 16.052
  3358   ha     1   5r1     H 3358     0.088852      1.00800 ; qtot 16.141
  3359   ca     1   5r1     C 3359    -0.032148     12.01000 ; qtot 16.109
  3360   ha     1   5r1     H 3360     0.092852      1.00800 ; qtot 16.202
  3361   ca     1   5r1     C 3361     0.040852     12.01000 ; qtot 16.243
  3362    c     1   5r1     C 3362     0.367852     12.01000 ; qtot 16.610
  3363   os     1   5r1     O 3363    -0.514148     16.00000 ; qtot 16.096
  3364   c3     1   5r1     C 3364     0.143852     12.01000 ; qtot 16.240
  3365   hc     1   5r1     H 3365     0.157852      1.00800 ; qtot 16.398
  3366   hc     1   5r1     H 3366     0.091852      1.00800 ; qtot 16.490
  3367   c3     1   5r1     C 3367     0.147852     12.01000 ; qtot 16.638
  3368   hc     1   5r1     H 3368     0.125852      1.00800 ; qtot 16.764
  3369   hc     1   5r1     H 3369     0.163852      1.00800 ; qtot 16.927
  3370   os     1   5r1     O 3370    -0.485148     16.00000 ; qtot 16.442
  3371   ca     1   5r1     C 3371    -0.031148     12.01000 ; qtot 16.411
  3372   ha     1   5r1     H 3372     0.094852      1.00800 ; qtot 16.506
  3373   ca     1   5r1     C 3373    -0.020148     12.01000 ; qtot 16.486
  3374   ha     1   5r1     H 3374     0.124852      1.00800 ; qtot 16.611
  3375   ca     1   5r1     C 3375     0.051852     12.01000 ; qtot 16.663
  3376    c     1   5r1     C 3376     0.380852     12.01000 ; qtot 17.043
  3377    o     1   5r1     O 3377    -0.487148     16.00000 ; qtot 16.556
  3378   c3     1   5r1     C 3378     0.097852     12.01000 ; qtot 16.654
  3379   hc     1   5r1     H 3379     0.100852      1.00800 ; qtot 16.755
  3380   ca     1   5r1     C 3380     0.002852     12.01000 ; qtot 16.758
  3381   ha     1   5r1     H 3381     0.098852      1.00800 ; qtot 16.857
  3382   ca     1   5r1     C 3382     0.055852     12.01000 ; qtot 16.912
  3383   c3     1   5r1     C 3383     0.457852     12.01000 ; qtot 17.370
  3384   os     1   5r1     O 3384    -0.473148     16.00000 ; qtot 16.897
  3385   os     1   5r1     O 3385    -0.502148     16.00000 ; qtot 16.395
  3386   c3     1   5r1     C 3386     0.118852     12.01000 ; qtot 16.514
  3387   hc     1   5r1     H 3387     0.091852      1.00800 ; qtot 16.606
  3388   hc     1   5r1     H 3388     0.118852      1.00800 ; qtot 16.725
  3389   c3     1   5r1     C 3389     0.129852     12.01000 ; qtot 16.854
  3390   hc     1   5r1     H 3390     0.180852      1.00800 ; qtot 17.035
  3391   hc     1   5r1     H 3391     0.102852      1.00800 ; qtot 17.138
  3392   os     1   5r1     O 3392    -0.538148     16.00000 ; qtot 16.600
  3393   c3     1   5r1     C 3393    -0.026148     12.01000 ; qtot 16.574
  3394   hc     1   5r1     H 3394     0.091852      1.00800 ; qtot 16.666
  3395   c3     1   5r1     C 3395    -0.069148     12.01000 ; qtot 16.597
  3396   hc     1   5r1     H 3396     0.077852      1.00800 ; qtot 16.674
  3397   ca     1   5r1     C 3397     0.068852     12.01000 ; qtot 16.743
  3398   ca     1   5r1     C 3398     0.386852     12.01000 ; qtot 17.130
  3399   os     1   5r1     O 3399    -0.480148     16.00000 ; qtot 16.650
  3400   c3     1   5r1     C 3400     0.167852     12.01000 ; qtot 16.818
  3401   hc     1   5r1     H 3401     0.071852      1.00800 ; qtot 16.890
  3402   c3     1   5r1     C 3402     0.151852     12.01000 ; qtot 17.042
  3403   hc     1   5r1     H 3403     0.069852      1.00800 ; qtot 17.111
  3404   c3     1   5r1     C 3404     0.139852     12.01000 ; qtot 17.251
  3405   c3     1   5r1     C 3405     0.298852     12.01000 ; qtot 17.550
  3406   os     1   5r1     O 3406    -0.490148     16.00000 ; qtot 17.060
  3407   os     1   5r1     O 3407    -0.475148     16.00000 ; qtot 16.585
  3408   c3     1   5r1     C 3408     0.160852     12.01000 ; qtot 16.746
  3409   hc     1   5r1     H 3409     0.084852      1.00800 ; qtot 16.830
  3410   hc     1   5r1     H 3410     0.121852      1.00800 ; qtot 16.952
  3411   c3     1   5r1     C 3411     0.164852     12.01000 ; qtot 17.117
  3412   hc     1   5r1     H 3412     0.122852      1.00800 ; qtot 17.240
  3413   hc     1   5r1     H 3413     0.132852      1.00800 ; qtot 17.373
  3414   os     1   5r1     O 3414    -0.498148     16.00000 ; qtot 16.875
  3415   ca     1   5r1     C 3415    -0.045148     12.01000 ; qtot 16.830
  3416   ha     1   5r1     H 3416     0.071852      1.00800 ; qtot 16.901
  3417   ca     1   5r1     C 3417    -0.028148     12.01000 ; qtot 16.873
  3418   ha     1   5r1     H 3418     0.114852      1.00800 ; qtot 16.988
  3419   ca     1   5r1     C 3419     0.048852     12.01000 ; qtot 17.037
  3420    c     1   5r1     C 3420     0.386852     12.01000 ; qtot 17.424
  3421   oh     1   5r1     O 3421    -0.616148     16.00000 ; qtot 16.808
  3422   c3     1   5r1     C 3422     0.070852     12.01000 ; qtot 16.879
  3423   hc     1   5r1     H 3423     0.082852      1.00800 ; qtot 16.961
  3424   ca     1   5r1     C 3424    -0.002148     12.01000 ; qtot 16.959
  3425   ha     1   5r1     H 3425     0.107852      1.00800 ; qtot 17.067
  3426   ca     1   5r1     C 3426     0.027852     12.01000 ; qtot 17.095
  3427   ca     1   5r1     C 3427     0.420852     12.01000 ; qtot 17.516
  3428   os     1   5r1     O 3428    -0.501148     16.00000 ; qtot 17.015
  3429   os     1   5r1     O 3429    -0.501148     16.00000 ; qtot 16.514
  3430   c3     1   5r1     C 3430     0.135852     12.01000 ; qtot 16.649
  3431   hc     1   5r1     H 3431     0.117852      1.00800 ; qtot 16.767
  3432   hc     1   5r1     H 3432     0.138852      1.00800 ; qtot 16.906
  3433   c3     1   5r1     C 3433     0.136852     12.01000 ; qtot 17.043
  3434   hc     1   5r1     H 3434     0.109852      1.00800 ; qtot 17.153
  3435   hc     1   5r1     H 3435     0.105852      1.00800 ; qtot 17.259
  3436   os     1   5r1     O 3436    -0.496148     16.00000 ; qtot 16.762
  3437   ca     1   5r1     C 3437    -0.026148     12.01000 ; qtot 16.736
  3438   ha     1   5r1     H 3438     0.119852      1.00800 ; qtot 16.856
  3439   ca     1   5r1     C 3439    -0.043148     12.01000 ; qtot 16.813
  3440   ha     1   5r1     H 3440     0.054852      1.00800 ; qtot 16.868
  3441   ca     1   5r1     C 3441     0.038852     12.01000 ; qtot 16.907
  3442   c3     1   5r1     C 3442     0.426852     12.01000 ; qtot 17.334
  3443   os     1   5r1     O 3443    -0.521148     16.00000 ; qtot 16.812
  3444   ca     1   5r1     C 3444    -0.035148     12.01000 ; qtot 16.777
  3445   ha     1   5r1     H 3445     0.103852      1.00800 ; qtot 16.881
  3446   ca     1   5r1     C 3446    -0.024148     12.01000 ; qtot 16.857
  3447   ha     1   5r1     H 3447     0.116852      1.00800 ; qtot 16.974
  3448   ca     1   5r1     C 3448     0.058852     12.01000 ; qtot 17.033
  3449   c3     1   5r1     C 3449     0.453852     12.01000 ; qtot 17.487
  3450   os     1   5r1     O 3450    -0.479148     16.00000 ; qtot 17.007
  3451   os     1   5r1     O 3451    -0.501148     16.00000 ; qtot 16.506
  3452   c3     1   5r1     C 3452     0.138852     12.01000 ; qtot 16.645
  3453   hc     1   5r1     H 3453     0.128852      1.00800 ; qtot 16.774
  3454   hc     1   5r1     H 3454     0.147852      1.00800 ; qtot 16.922
  3455   c3     1   5r1     C 3455     0.120852     12.01000 ; qtot 17.043
  3456   hc     1   5r1     H 3456     0.114852      1.00800 ; qtot 17.158
  3457   hc     1   5r1     H 3457     0.098852      1.00800 ; qtot 17.256
  3458   os     1   5r1     O 3458    -0.455148     16.00000 ; qtot 16.801
  3459   ca     1   5r1     C 3459    -0.050148     12.01000 ; qtot 16.751
  3460   ha     1   5r1     H 3460     0.073852      1.00800 ; qtot 16.825
  3461   ca     1   5r1     C 3461    -0.038148     12.01000 ; qtot 16.787
  3462   ha     1   5r1     H 3462     0.092852      1.00800 ; qtot 16.880
  3463   ca     1   5r1     C 3463     0.032852     12.01000 ; qtot 16.912
  3464    c     1   5r1     C 3464     0.387852     12.01000 ; qtot 17.300
  3465   os     1   5r1     O 3465    -0.472148     16.00000 ; qtot 16.828
  3466   c3     1   5r1     C 3466     0.017852     12.01000 ; qtot 16.846
  3467   hc     1   5r1     H 3467     0.128852      1.00800 ; qtot 16.975
  3468   c3     1   5r1     C 3468    -0.039148     12.01000 ; qtot 16.936
  3469   hc     1   5r1     H 3469     0.114852      1.00800 ; qtot 17.051
  3470   ca     1   5r1     C 3470     0.008852     12.01000 ; qtot 17.059
  3471    c     1   5r1     C 3471     0.337852     12.01000 ; qtot 17.397
  3472    o     1   5r1     O 3472    -0.469148     16.00000 ; qtot 16.928
  3473   os     1   5r1     O 3473    -0.483148     16.00000 ; qtot 16.445
  3474   c3     1   5r1     C 3474     0.142852     12.01000 ; qtot 16.588
  3475   hc     1   5r1     H 3475     0.097852      1.00800 ; qtot 16.686
  3476   hc     1   5r1     H 3476     0.104852      1.00800 ; qtot 16.791
  3477   c3     1   5r1     C 3477     0.161852     12.01000 ; qtot 16.952
  3478   hc     1   5r1     H 3478     0.129852      1.00800 ; qtot 17.082
  3479   hc     1   5r1     H 3479     0.122852      1.00800 ; qtot 17.205
  3480    o     1   5r1     O 3480    -0.499148     16.00000 ; qtot 16.706
  3481   ca     1   5r1     C 3481    -0.036148     12.01000 ; qtot 16.670
  3482   ha     1   5r1     H 3482     0.060852      1.00800 ; qtot 16.731
  3483   ca     1   5r1     C 3483    -0.010148     12.01000 ; qtot 16.721
  3484   ha     1   5r1     H 3484     0.106852      1.00800 ; qtot 16.827
  3485   ca     1   5r1     C 3485     0.078852     12.01000 ; qtot 16.906
  3486    c     1   5r1     C 3486     0.375852     12.01000 ; qtot 17.282
  3487    o     1   5r1     O 3487    -0.495148     16.00000 ; qtot 16.787
  3488   c3     1   5r1     C 3488     0.106852     12.01000 ; qtot 16.894
  3489   hc     1   5r1     H 3489     0.124852      1.00800 ; qtot 17.019
  3490   c3     1   5r1     C 3490    -0.031148     12.01000 ; qtot 16.987
  3491   hc     1   5r1     H 3491     0.090852      1.00800 ; qtot 17.078
  3492   ca     1   5r1     C 3492     0.041852     12.01000 ; qtot 17.120
  3493    c     1   5r1     C 3493     0.368852     12.01000 ; qtot 17.489
  3494    o     1   5r1     O 3494    -0.500148     16.00000 ; qtot 16.989
  3495   os     1   5r1     O 3495    -0.512148     16.00000 ; qtot 16.477
  3496   c3     1   5r1     C 3496     0.165852     12.01000 ; qtot 16.643
  3497   hc     1   5r1     H 3497     0.123852      1.00800 ; qtot 16.766
  3498   hc     1   5r1     H 3498     0.119852      1.00800 ; qtot 16.886
  3499   c3     1   5r1     C 3499     0.202852     12.01000 ; qtot 17.089
  3500   hc     1   5r1     H 3500     0.169852      1.00800 ; qtot 17.259
  3501   hc     1   5r1     H 3501     0.157852      1.00800 ; qtot 17.417
  3502   os     1   5r1     O 3502    -0.488148     16.00000 ; qtot 16.929
  3503   ca     1   5r1     C 3503     0.042852     12.01000 ; qtot 16.972
  3504   ha     1   5r1     H 3504     0.126852      1.00800 ; qtot 17.098
  3505    c     1   5r1     C 3505     0.218852     12.01000 ; qtot 17.317
  3506   c3     1   5r1     C 3506     0.062852     12.01000 ; qtot 17.380
  3507   c3     1   5r1     C 3507     0.465852     12.01000 ; qtot 17.846
  3508   oh     1   5r1     O 3508    -0.557148     16.00000 ; qtot 17.289
  3509   ca     1   5r1     C 3509    -0.040148     12.01000 ; qtot 17.249
  3510   ha     1   5r1     H 3510     0.101852      1.00800 ; qtot 17.351
  3511   ca     1   5r1     C 3511    -0.033148     12.01000 ; qtot 17.317
  3512   ha     1   5r1     H 3512     0.105852      1.00800 ; qtot 17.423
  3513   ca     1   5r1     C 3513     0.058852     12.01000 ; qtot 17.482
  3514   c3     1   5r1     C 3514     0.465852     12.01000 ; qtot 17.948
  3515   os     1   5r1     O 3515    -0.511148     16.00000 ; qtot 17.437
  3516   os     1   5r1     O 3516    -0.499148     16.00000 ; qtot 16.938
  3517   c3     1   5r1     C 3517     0.141852     12.01000 ; qtot 17.079
  3518   hc     1   5r1     H 3518     0.088852      1.00800 ; qtot 17.168
  3519   hc     1   5r1     H 3519     0.070852      1.00800 ; qtot 17.239
  3520   c3     1   5r1     C 3520     0.138852     12.01000 ; qtot 17.378
  3521   hc     1   5r1     H 3521     0.108852      1.00800 ; qtot 17.487
  3522   hc     1   5r1     H 3522     0.121852      1.00800 ; qtot 17.609
  3523   os     1   5r1     O 3523    -0.494148     16.00000 ; qtot 17.115
  3524   ca     1   5r1     C 3524     0.001852     12.01000 ; qtot 17.116
  3525   ha     1   5r1     H 3525     0.162852      1.00800 ; qtot 17.279
  3526   ca     1   5r1     C 3526    -0.003148     12.01000 ; qtot 17.276
  3527   ha     1   5r1     H 3527     0.142852      1.00800 ; qtot 17.419
  3528   ca     1   5r1     C 3528     0.044852     12.01000 ; qtot 17.464
  3529    c     1   5r1     C 3529     0.380852     12.01000 ; qtot 17.845
  3530    o     1   5r1     O 3530    -0.492148     16.00000 ; qtot 17.353
  3531   ca     1   5r1     C 3531    -0.030148     12.01000 ; qtot 17.322
  3532   ha     1   5r1     H 3532     0.082852      1.00800 ; qtot 17.405
  3533   ca     1   5r1     C 3533    -0.015148     12.01000 ; qtot 17.390
  3534   ha     1   5r1     H 3534     0.134852      1.00800 ; qtot 17.525
  3535   ca     1   5r1     C 3535     0.056852     12.01000 ; qtot 17.582
  3536   c3     1   5r1     C 3536     0.452852     12.01000 ; qtot 18.035
  3537   os     1   5r1     O 3537    -0.481148     16.00000 ; qtot 17.554
  3538   os     1   5r1     O 3538    -0.501148     16.00000 ; qtot 17.052
  3539   c3     1   5r1     C 3539     0.168852     12.01000 ; qtot 17.221
  3540   hc     1   5r1     H 3540     0.139852      1.00800 ; qtot 17.361
  3541   hc     1   5r1     H 3541     0.170852      1.00800 ; qtot 17.532
  3542   ca     1   5r1     C 3542     0.142852     12.01000 ; qtot 17.675
  3543   ha     1   5r1     H 3543     0.109852      1.00800 ; qtot 17.785
  3544   ha     1   5r1     H 3544     0.099852      1.00800 ; qtot 17.884
  3545   os     1   5r1     O 3545    -0.496148     16.00000 ; qtot 17.388
  3546   ca     1   5r1     C 3546    -0.020148     12.01000 ; qtot 17.368
  3547   ha     1   5r1     H 3547     0.118852      1.00800 ; qtot 17.487
  3548   ca     1   5r1     C 3548    -0.023148     12.01000 ; qtot 17.464
  3549   ha     1   5r1     H 3549     0.102852      1.00800 ; qtot 17.567
  3550   ca     1   5r1     C 3550     0.036852     12.01000 ; qtot 17.604
  3551   c3     1   5r1     C 3551     0.399852     12.01000 ; qtot 18.003
  3552   oh     1   5r1     O 3552    -0.472148     16.00000 ; qtot 17.531
  3553   ca     1   5r1     C 3553    -0.019148     12.01000 ; qtot 17.512
  3554   ha     1   5r1     H 3554     0.128852      1.00800 ; qtot 17.641
  3555   ca     1   5r1     C 3555    -0.027148     12.01000 ; qtot 17.614
  3556   ha     1   5r1     H 3556     0.100852      1.00800 ; qtot 17.715
  3557   ca     1   5r1     C 3557     0.039852     12.01000 ; qtot 17.755
  3558    c     1   5r1     C 3558     0.373852     12.01000 ; qtot 18.128
  3559    o     1   5r1     O 3559    -0.478148     16.00000 ; qtot 17.650
  3560   os     1   5r1     O 3560    -0.524148     16.00000 ; qtot 17.126
  3561   c3     1   5r1     C 3561     0.144852     12.01000 ; qtot 17.271
  3562   hc     1   5r1     H 3562     0.107852      1.00800 ; qtot 17.379
  3563   hc     1   5r1     H 3563     0.149852      1.00800 ; qtot 17.529
  3564   c3     1   5r1     C 3564     0.143852     12.01000 ; qtot 17.673
  3565   hc     1   5r1     H 3565     0.067852      1.00800 ; qtot 17.740
  3566   hc     1   5r1     H 3566     0.124852      1.00800 ; qtot 17.865
  3567   os     1   5r1     O 3567    -0.466148     16.00000 ; qtot 17.399
  3568   ca     1   5r1     C 3568     0.015852     12.01000 ; qtot 17.415
  3569   ha     1   5r1     H 3569     0.175852      1.00800 ; qtot 17.591
  3570   ca     1   5r1     C 3570     0.003852     12.01000 ; qtot 17.595
  3571   ha     1   5r1     H 3571     0.147852      1.00800 ; qtot 17.742
  3572   ca     1   5r1     C 3572     0.094852     12.01000 ; qtot 17.837
  3573   c3     1   5r1     C 3573     0.457852     12.01000 ; qtot 18.295
  3574   os     1   5r1     O 3574    -0.504148     16.00000 ; qtot 17.791
  3575   ca     1   5r1     C 3575     0.008852     12.01000 ; qtot 17.800
  3576   ha     1   5r1     H 3576     0.122852      1.00800 ; qtot 17.923
  3577   ca     1   5r1     C 3577     0.003852     12.01000 ; qtot 17.927
  3578   ha     1   5r1     H 3578     0.116852      1.00800 ; qtot 18.043
  3579   ca     1   5r1     C 3579     0.085852     12.01000 ; qtot 18.129
  3580   c3     1   5r1     C 3580     0.443852     12.01000 ; qtot 18.573
  3581   os     1   5r1     O 3581    -0.508148     16.00000 ; qtot 18.065
  3582   os     1   5r1     O 3582    -0.488148     16.00000 ; qtot 17.577
  3583   c3     1   5r1     C 3583     0.149852     12.01000 ; qtot 17.727
  3584   hc     1   5r1     H 3584     0.097852      1.00800 ; qtot 17.825
  3585   hc     1   5r1     H 3585     0.141852      1.00800 ; qtot 17.966
  3586   c3     1   5r1     C 3586     0.148852     12.01000 ; qtot 18.115
  3587   hc     1   5r1     H 3587     0.173852      1.00800 ; qtot 18.289
  3588   hc     1   5r1     H 3588     0.122852      1.00800 ; qtot 18.412
  3589   os     1   5r1     O 3589    -0.493148     16.00000 ; qtot 17.919
  3590   ca     1   5r1     C 3590    -0.027148     12.01000 ; qtot 17.892
  3591   ha     1   5r1     H 3591     0.106852      1.00800 ; qtot 17.999
  3592   ca     1   5r1     C 3592    -0.030148     12.01000 ; qtot 17.968
  3593   ha     1   5r1     H 3593     0.104852      1.00800 ; qtot 18.073
  3594   ca     1   5r1     C 3594     0.019852     12.01000 ; qtot 18.093
  3595    c     1   5r1     C 3595     0.374852     12.01000 ; qtot 18.468
  3596    o     1   5r1     O 3596    -0.483148     16.00000 ; qtot 17.985
  3597   ca     1   5r1     C 3597    -0.024148     12.01000 ; qtot 17.961
  3598   ha     1   5r1     H 3598     0.137852      1.00800 ; qtot 18.098
  3599   ca     1   5r1     C 3599    -0.014148     12.01000 ; qtot 18.084
  3600   ha     1   5r1     H 3600     0.135852      1.00800 ; qtot 18.220
  3601   ca     1   5r1     C 3601     0.038852     12.01000 ; qtot 18.259
  3602    c     1   5r1     C 3602     0.382852     12.01000 ; qtot 18.642
  3603    o     1   5r1     O 3603    -0.515148     16.00000 ; qtot 18.127
  3604   os     1   5r1     O 3604    -0.488148     16.00000 ; qtot 17.639
  3605   c3     1   5r1     C 3605     0.143852     12.01000 ; qtot 17.782
  3606   hc     1   5r1     H 3606     0.112852      1.00800 ; qtot 17.895
  3607   hc     1   5r1     H 3607     0.085852      1.00800 ; qtot 17.981
  3608   c3     1   5r1     C 3608     0.145852     12.01000 ; qtot 18.127
  3609   hc     1   5r1     H 3609     0.139852      1.00800 ; qtot 18.267
  3610   hc     1   5r1     H 3610     0.111852      1.00800 ; qtot 18.379
  3611   os     1   5r1     O 3611    -0.511148     16.00000 ; qtot 17.868
  3612   ca     1   5r1     C 3612     0.005852     12.01000 ; qtot 17.873
  3613   ha     1   5r1     H 3613     0.112852      1.00800 ; qtot 17.986
  3614   ca     1   5r1     C 3614     0.037852     12.01000 ; qtot 18.024
  3615   ha     1   5r1     H 3615     0.169852      1.00800 ; qtot 18.194
  3616   ca     1   5r1     C 3616     0.066852     12.01000 ; qtot 18.261
  3617    c     1   5r1     C 3617     0.400852     12.01000 ; qtot 18.662
  3618    o     1   5r1     O 3618    -0.478148     16.00000 ; qtot 18.184
  3619   ca     1   5r1     C 3619     0.003852     12.01000 ; qtot 18.187
  3620   ha     1   5r1     H 3620     0.093852      1.00800 ; qtot 18.281
  3621   ca     1   5r1     C 3621    -0.000148     12.01000 ; qtot 18.281
  3622   ha     1   5r1     H 3622     0.120852      1.00800 ; qtot 18.402
  3623   ca     1   5r1     C 3623     0.048852     12.01000 ; qtot 18.451
  3624    c     1   5r1     C 3624     0.373852     12.01000 ; qtot 18.825
  3625    o     1   5r1     O 3625    -0.474148     16.00000 ; qtot 18.351
  3626   os     1   5r1     O 3626    -0.513148     16.00000 ; qtot 17.837
  3627   c3     1   5r1     C 3627     0.145852     12.01000 ; qtot 17.983
  3628   hc     1   5r1     H 3628     0.125852      1.00800 ; qtot 18.109
  3629   hc     1   5r1     H 3629     0.108852      1.00800 ; qtot 18.218
  3630   c3     1   5r1     C 3630     0.157852     12.01000 ; qtot 18.376
  3631   hc     1   5r1     H 3631     0.117852      1.00800 ; qtot 18.494
  3632   hc     1   5r1     H 3632     0.137852      1.00800 ; qtot 18.631
  3633   os     1   5r1     O 3633    -0.496148     16.00000 ; qtot 18.135
  3634   ca     1   5r1     C 3634    -0.024148     12.01000 ; qtot 18.111
  3635   ha     1   5r1     H 3635     0.099852      1.00800 ; qtot 18.211
  3636   ca     1   5r1     C 3636    -0.025148     12.01000 ; qtot 18.186
  3637   ha     1   5r1     H 3637     0.097852      1.00800 ; qtot 18.284
  3638   ca     1   5r1     C 3638     0.052852     12.01000 ; qtot 18.337
  3639    c     1   5r1     C 3639     0.389852     12.01000 ; qtot 18.726
  3640    o     1   5r1     O 3640    -0.488148     16.00000 ; qtot 18.238
  3641   ca     1   5r1     C 3641    -0.004148     12.01000 ; qtot 18.234
  3642   ha     1   5r1     H 3642     0.124852      1.00800 ; qtot 18.359
  3643   ca     1   5r1     C 3643    -0.017148     12.01000 ; qtot 18.342
  3644   ha     1   5r1     H 3644     0.088852      1.00800 ; qtot 18.431
  3645   ca     1   5r1     C 3645     0.041852     12.01000 ; qtot 18.473
  3646    c     1   5r1     C 3646     0.383852     12.01000 ; qtot 18.856
  3647    o     1   5r1     O 3647    -0.453148     16.00000 ; qtot 18.403
  3648   os     1   5r1     O 3648    -0.504148     16.00000 ; qtot 17.899
  3649   c3     1   5r1     C 3649     0.151852     12.01000 ; qtot 18.051
  3650   hc     1   5r1     H 3650     0.099852      1.00800 ; qtot 18.151
  3651   hc     1   5r1     H 3651     0.132852      1.00800 ; qtot 18.284
  3652   c3     1   5r1     C 3652     0.151852     12.01000 ; qtot 18.436
  3653   hc     1   5r1     H 3653     0.112852      1.00800 ; qtot 18.548
  3654   hc     1   5r1     H 3654     0.155852      1.00800 ; qtot 18.704
  3655   os     1   5r1     O 3655    -0.498148     16.00000 ; qtot 18.206
  3656   ca     1   5r1     C 3656    -0.009148     12.01000 ; qtot 18.197
  3657   ha     1   5r1     H 3657     0.135852      1.00800 ; qtot 18.333
  3658   ca     1   5r1     C 3658    -0.018148     12.01000 ; qtot 18.315
  3659   ha     1   5r1     H 3659     0.104852      1.00800 ; qtot 18.419
  3660   ca     1   5r1     C 3660     0.061852     12.01000 ; qtot 18.481
  3661    c     1   5r1     C 3661     0.395852     12.01000 ; qtot 18.877
  3662    o     1   5r1     O 3662    -0.472148     16.00000 ; qtot 18.405
  3663   ca     1   5r1     C 3663     0.006852     12.01000 ; qtot 18.412
  3664   ha     1   5r1     H 3664     0.113852      1.00800 ; qtot 18.526
  3665   ca     1   5r1     C 3665    -0.024148     12.01000 ; qtot 18.502
  3666   ha     1   5r1     H 3666     0.087852      1.00800 ; qtot 18.589
  3667   ca     1   5r1     C 3667     0.036852     12.01000 ; qtot 18.626
  3668   ca     1   5r1     C 3668     0.383852     12.01000 ; qtot 19.010
  3669   os     1   5r1     O 3669    -0.478148     16.00000 ; qtot 18.532
  3670   os     1   5r1     O 3670    -0.499148     16.00000 ; qtot 18.033
  3671   c3     1   5r1     C 3671     0.103852     12.01000 ; qtot 18.137
  3672   hc     1   5r1     H 3672     0.089852      1.00800 ; qtot 18.227
  3673   hc     1   5r1     H 3673     0.132852      1.00800 ; qtot 18.359
  3674   c3     1   5r1     C 3674     0.133852     12.01000 ; qtot 18.493
  3675   hc     1   5r1     H 3675     0.168852      1.00800 ; qtot 18.662
  3676   hc     1   5r1     H 3676     0.100852      1.00800 ; qtot 18.763
  3677   os     1   5r1     O 3677    -0.489148     16.00000 ; qtot 18.274
  3678   ca     1   5r1     C 3678    -0.010148     12.01000 ; qtot 18.264
  3679   ha     1   5r1     H 3679     0.092852      1.00800 ; qtot 18.357
  3680   ca     1   5r1     C 3680     0.001852     12.01000 ; qtot 18.358
  3681   ha     1   5r1     H 3681     0.135852      1.00800 ; qtot 18.494
  3682   ca     1   5r1     C 3682     0.015852     12.01000 ; qtot 18.510
  3683   c3     1   5r1     C 3683     0.285852     12.01000 ; qtot 18.796
  3684   os     1   5r1     O 3684    -0.484148     16.00000 ; qtot 18.312
  3685   ca     1   5r1     C 3685    -0.056148     12.01000 ; qtot 18.256
  3686   ha     1   5r1     H 3686     0.050852      1.00800 ; qtot 18.306
  3687   ca     1   5r1     C 3687    -0.037148     12.01000 ; qtot 18.269
  3688   ha     1   5r1     H 3688     0.083852      1.00800 ; qtot 18.353
  3689   ca     1   5r1     C 3689     0.074852     12.01000 ; qtot 18.428
  3690   c3     1   5r1     C 3690     0.468852     12.01000 ; qtot 18.897
  3691   os     1   5r1     O 3691    -0.490148     16.00000 ; qtot 18.407
  3692   os     1   5r1     O 3692    -0.491148     16.00000 ; qtot 17.916
  3693   c3     1   5r1     C 3693     0.114852     12.01000 ; qtot 18.030
  3694   hc     1   5r1     H 3694     0.069852      1.00800 ; qtot 18.100
  3695   hc     1   5r1     H 3695     0.077852      1.00800 ; qtot 18.178
  3696   ca     1   5r1     C 3696     0.097852     12.01000 ; qtot 18.276
  3697   ha     1   5r1     H 3697     0.037852      1.00800 ; qtot 18.314
  3698   ha     1   5r1     H 3698     0.105852      1.00800 ; qtot 18.420
  3699   os     1   5r1     O 3699    -0.502148     16.00000 ; qtot 17.918
  3700   ca     1   5r1     C 3700    -0.010148     12.01000 ; qtot 17.907
  3701   ha     1   5r1     H 3701     0.119852      1.00800 ; qtot 18.027
  3702   ca     1   5r1     C 3702    -0.009148     12.01000 ; qtot 18.018
  3703   ha     1   5r1     H 3703     0.089852      1.00800 ; qtot 18.108
  3704   ca     1   5r1     C 3704     0.074852     12.01000 ; qtot 18.183
  3705   c3     1   5r1     C 3705     0.448852     12.01000 ; qtot 18.632
  3706   os     1   5r1     O 3706    -0.470148     16.00000 ; qtot 18.162
  3707   ca     1   5r1     C 3707    -0.016148     12.01000 ; qtot 18.145
  3708   ha     1   5r1     H 3708     0.085852      1.00800 ; qtot 18.231
  3709   ca     1   5r1     C 3709    -0.023148     12.01000 ; qtot 18.208
  3710   ha     1   5r1     H 3710     0.097852      1.00800 ; qtot 18.306
  3711   ca     1   5r1     C 3711     0.049852     12.01000 ; qtot 18.356
  3712    c     1   5r1     C 3712     0.397852     12.01000 ; qtot 18.754
  3713    o     1   5r1     O 3713    -0.472148     16.00000 ; qtot 18.281
  3714   os     1   5r1     O 3714    -0.484148     16.00000 ; qtot 17.797
  3715   ca     1   5r1     C 3715     0.153852     12.01000 ; qtot 17.951
  3716   ha     1   5r1     H 3716     0.122852      1.00800 ; qtot 18.074
  3717   ha     1   5r1     H 3717     0.148852      1.00800 ; qtot 18.223
  3718   c3     1   5r1     C 3718     0.143852     12.01000 ; qtot 18.367
  3719   hc     1   5r1     H 3719     0.153852      1.00800 ; qtot 18.521
  3720   hc     1   5r1     H 3720     0.070852      1.00800 ; qtot 18.591
  3721   os     1   5r1     O 3721    -0.465148     16.00000 ; qtot 18.126
  3722   ca     1   5r1     C 3722    -0.011148     12.01000 ; qtot 18.115
  3723   ha     1   5r1     H 3723     0.153852      1.00800 ; qtot 18.269
  3724   ca     1   5r1     C 3724    -0.010148     12.01000 ; qtot 18.259
  3725   ha     1   5r1     H 3725     0.098852      1.00800 ; qtot 18.358
  3726   ca     1   5r1     C 3726     0.068852     12.01000 ; qtot 18.427
  3727   c3     1   5r1     C 3727     0.440852     12.01000 ; qtot 18.867
  3728   os     1   5r1     O 3728    -0.505148     16.00000 ; qtot 18.362
  3729   ca     1   5r1     C 3729    -0.014148     12.01000 ; qtot 18.348
  3730   ha     1   5r1     H 3730     0.097852      1.00800 ; qtot 18.446
  3731   ca     1   5r1     C 3731    -0.007148     12.01000 ; qtot 18.439
  3732   ha     1   5r1     H 3732     0.100852      1.00800 ; qtot 18.540
  3733   ca     1   5r1     C 3733     0.062852     12.01000 ; qtot 18.603
  3734   c3     1   5r1     C 3734     0.451852     12.01000 ; qtot 19.054
  3735   oh     1   5r1     O 3735    -0.566148     16.00000 ; qtot 18.488
  3736   os     1   5r1     O 3736    -0.490148     16.00000 ; qtot 17.998
  3737   c3     1   5r1     C 3737     0.151852     12.01000 ; qtot 18.150
  3738   hc     1   5r1     H 3738     0.117852      1.00800 ; qtot 18.268
  3739   hc     1   5r1     H 3739     0.137852      1.00800 ; qtot 18.406
  3740   c3     1   5r1     C 3740     0.130852     12.01000 ; qtot 18.536
  3741   hc     1   5r1     H 3741     0.128852      1.00800 ; qtot 18.665
  3742   hc     1   5r1     H 3742     0.115852      1.00800 ; qtot 18.781
  3743   os     1   5r1     O 3743    -0.481148     16.00000 ; qtot 18.300
  3744   ca     1   5r1     C 3744    -0.018148     12.01000 ; qtot 18.282
  3745   ha     1   5r1     H 3745     0.110852      1.00800 ; qtot 18.393
  3746   ca     1   5r1     C 3746    -0.006148     12.01000 ; qtot 18.387
  3747   ha     1   5r1     H 3747     0.141852      1.00800 ; qtot 18.528
  3748   ca     1   5r1     C 3748     0.022852     12.01000 ; qtot 18.551
  3749    c     1   5r1     C 3749     0.381852     12.01000 ; qtot 18.933
  3750    o     1   5r1     O 3750    -0.484148     16.00000 ; qtot 18.449
  3751   ca     1   5r1     C 3751    -0.034148     12.01000 ; qtot 18.415
  3752   ha     1   5r1     H 3752     0.101852      1.00800 ; qtot 18.517
  3753   ca     1   5r1     C 3753    -0.017148     12.01000 ; qtot 18.500
  3754   ha     1   5r1     H 3754     0.126852      1.00800 ; qtot 18.626
  3755   ca     1   5r1     C 3755     0.036852     12.01000 ; qtot 18.663
  3756    c     1   5r1     C 3756     0.381852     12.01000 ; qtot 19.045
  3757    o     1   5r1     O 3757    -0.486148     16.00000 ; qtot 18.559
  3758   os     1   5r1     O 3758    -0.535148     16.00000 ; qtot 18.024
  3759   c3     1   5r1     C 3759     0.159852     12.01000 ; qtot 18.184
  3760   hc     1   5r1     H 3760     0.145852      1.00800 ; qtot 18.330
  3761   hc     1   5r1     H 3761     0.161852      1.00800 ; qtot 18.491
  3762   c3     1   5r1     C 3762     0.156852     12.01000 ; qtot 18.648
  3763   hc     1   5r1     H 3763     0.132852      1.00800 ; qtot 18.781
  3764   hc     1   5r1     H 3764     0.132852      1.00800 ; qtot 18.914
  3765   os     1   5r1     O 3765    -0.503148     16.00000 ; qtot 18.411
  3766   ca     1   5r1     C 3766    -0.038148     12.01000 ; qtot 18.373
  3767   ha     1   5r1     H 3767     0.089852      1.00800 ; qtot 18.462
  3768   ca     1   5r1     C 3768    -0.031148     12.01000 ; qtot 18.431
  3769   ha     1   5r1     H 3769     0.086852      1.00800 ; qtot 18.518
  3770   ca     1   5r1     C 3770     0.048852     12.01000 ; qtot 18.567
  3771   c3     1   5r1     C 3771     0.434852     12.01000 ; qtot 19.002
  3772   os     1   5r1     O 3772    -0.472148     16.00000 ; qtot 18.530
  3773   ca     1   5r1     C 3773    -0.017148     12.01000 ; qtot 18.513
  3774   ha     1   5r1     H 3774     0.112852      1.00800 ; qtot 18.625
  3775   ca     1   5r1     C 3775    -0.026148     12.01000 ; qtot 18.599
  3776   ha     1   5r1     H 3776     0.097852      1.00800 ; qtot 18.697
  3777   ca     1   5r1     C 3777     0.053852     12.01000 ; qtot 18.751
  3778   c3     1   5r1     C 3778     0.431852     12.01000 ; qtot 19.183
  3779   os     1   5r1     O 3779    -0.610148     16.00000 ; qtot 18.573
  3780   os     1   5r1     O 3780    -0.525148     16.00000 ; qtot 18.048
  3781   c3     1   5r1     C 3781     0.146852     12.01000 ; qtot 18.194
  3782   hc     1   5r1     H 3782     0.126852      1.00800 ; qtot 18.321
  3783   hc     1   5r1     H 3783     0.079852      1.00800 ; qtot 18.401
  3784   c3     1   5r1     C 3784     0.290852     12.01000 ; qtot 18.692
  3785   hc     1   5r1     H 3785     0.137852      1.00800 ; qtot 18.830
  3786   os     1   5r1     O 3786    -0.529148     16.00000 ; qtot 18.301
  3787   ca     1   5r1     C 3787    -0.042148     12.01000 ; qtot 18.259
  3788   ha     1   5r1     H 3788     0.073852      1.00800 ; qtot 18.332
  3789   ca     1   5r1     C 3789    -0.035148     12.01000 ; qtot 18.297
  3790   ha     1   5r1     H 3790     0.085852      1.00800 ; qtot 18.383
  3791   ca     1   5r1     C 3791     0.039852     12.01000 ; qtot 18.423
  3792    c     1   5r1     C 3792     0.391852     12.01000 ; qtot 18.815
  3793    o     1   5r1     O 3793    -0.468148     16.00000 ; qtot 18.347
  3794   ca     1   5r1     C 3794    -0.015148     12.01000 ; qtot 18.331
  3795   ha     1   5r1     H 3795     0.106852      1.00800 ; qtot 18.438
  3796   ca     1   5r1     C 3796     0.002852     12.01000 ; qtot 18.441
  3797   ha     1   5r1     H 3797     0.103852      1.00800 ; qtot 18.545
  3798   ca     1   5r1     C 3798     0.083852     12.01000 ; qtot 18.629
  3799   c3     1   5r1     C 3799     0.456852     12.01000 ; qtot 19.086
  3800   os     1   5r1     O 3800    -0.480148     16.00000 ; qtot 18.606
  3801   os     1   5r1     O 3801    -0.476148     16.00000 ; qtot 18.129
  3802   c3     1   5r1     C 3802     0.313852     12.01000 ; qtot 18.443
  3803   hc     1   5r1     H 3803     0.143852      1.00800 ; qtot 18.587
  3804   c3     1   5r1     C 3804     0.153852     12.01000 ; qtot 18.741
  3805   hc     1   5r1     H 3805     0.133852      1.00800 ; qtot 18.875
  3806   hc     1   5r1     H 3806     0.070852      1.00800 ; qtot 18.946
  3807   os     1   5r1     O 3807    -0.489148     16.00000 ; qtot 18.457
  3808   ca     1   5r1     C 3808    -0.008148     12.01000 ; qtot 18.448
  3809   ha     1   5r1     H 3809     0.142852      1.00800 ; qtot 18.591
  3810   ca     1   5r1     C 3810    -0.024148     12.01000 ; qtot 18.567
  3811   ha     1   5r1     H 3811     0.109852      1.00800 ; qtot 18.677
  3812   ca     1   5r1     C 3812     0.021852     12.01000 ; qtot 18.699
  3813    c     1   5r1     C 3813     0.357852     12.01000 ; qtot 19.057
  3814    o     1   5r1     O 3814    -0.481148     16.00000 ; qtot 18.576
  3815   ca     1   5r1     C 3815    -0.011148     12.01000 ; qtot 18.564
  3816   ha     1   5r1     H 3816     0.140852      1.00800 ; qtot 18.705
  3817   ca     1   5r1     C 3817    -0.016148     12.01000 ; qtot 18.689
  3818   ha     1   5r1     H 3818     0.119852      1.00800 ; qtot 18.809
  3819   ca     1   5r1     C 3819     0.035852     12.01000 ; qtot 18.845
  3820    c     1   5r1     C 3820     0.401852     12.01000 ; qtot 19.247
  3821    o     1   5r1     O 3821    -0.450148     16.00000 ; qtot 18.796
  3822   os     1   5r1     O 3822    -0.493148     16.00000 ; qtot 18.303
  3823   c3     1   5r1     C 3823     0.142852     12.01000 ; qtot 18.446
  3824   hc     1   5r1     H 3824     0.139852      1.00800 ; qtot 18.586
  3825   hc     1   5r1     H 3825     0.093852      1.00800 ; qtot 18.680
  3826   c3     1   5r1     C 3826     0.134852     12.01000 ; qtot 18.815
  3827   hc     1   5r1     H 3827     0.111852      1.00800 ; qtot 18.927
  3828   hc     1   5r1     H 3828     0.122852      1.00800 ; qtot 19.049
  3829   os     1   5r1     O 3829    -0.510148     16.00000 ; qtot 18.539
  3830   ca     1   5r1     C 3830    -0.011148     12.01000 ; qtot 18.528
  3831   ha     1   5r1     H 3831     0.111852      1.00800 ; qtot 18.640
  3832   ca     1   5r1     C 3832    -0.024148     12.01000 ; qtot 18.616
  3833   ha     1   5r1     H 3833     0.078852      1.00800 ; qtot 18.695
  3834   ca     1   5r1     C 3834     0.017852     12.01000 ; qtot 18.713
  3835   c3     1   5r1     C 3835     0.286852     12.01000 ; qtot 18.999
  3836   os     1   5r1     O 3836    -0.512148     16.00000 ; qtot 18.487
  3837   ca     1   5r1     C 3837    -0.016148     12.01000 ; qtot 18.471
  3838   ha     1   5r1     H 3838     0.126852      1.00800 ; qtot 18.598
  3839   ca     1   5r1     C 3839    -0.023148     12.01000 ; qtot 18.575
  3840   ha     1   5r1     H 3840     0.093852      1.00800 ; qtot 18.669
  3841   ca     1   5r1     C 3841     0.033852     12.01000 ; qtot 18.703
  3842    c     1   5r1     C 3842     0.397852     12.01000 ; qtot 19.100
  3843    o     1   5r1     O 3843    -0.477148     16.00000 ; qtot 18.623
  3844   os     1   5r1     O 3844    -0.517148     16.00000 ; qtot 18.106
  3845   c3     1   5r1     C 3845     0.171852     12.01000 ; qtot 18.278
  3846   hc     1   5r1     H 3846     0.140852      1.00800 ; qtot 18.419
  3847   hc     1   5r1     H 3847     0.126852      1.00800 ; qtot 18.546
  3848   c3     1   5r1     C 3848     0.174852     12.01000 ; qtot 18.720
  3849   hc     1   5r1     H 3849     0.166852      1.00800 ; qtot 18.887
  3850   hc     1   5r1     H 3850     0.131852      1.00800 ; qtot 19.019
  3851   os     1   5r1     O 3851    -0.515148     16.00000 ; qtot 18.504
  3852   ca     1   5r1     C 3852    -0.043148     12.01000 ; qtot 18.461
  3853   ha     1   5r1     H 3853     0.072852      1.00800 ; qtot 18.534
  3854   ca     1   5r1     C 3854    -0.025148     12.01000 ; qtot 18.509
  3855   ha     1   5r1     H 3855     0.122852      1.00800 ; qtot 18.631
  3856   ca     1   5r1     C 3856     0.028852     12.01000 ; qtot 18.660
  3857    c     1   5r1     C 3857     0.373852     12.01000 ; qtot 19.034
  3858    o     1   5r1     O 3858    -0.506148     16.00000 ; qtot 18.528
  3859   ca     1   5r1     C 3859    -0.026148     12.01000 ; qtot 18.502
  3860   ha     1   5r1     H 3860     0.123852      1.00800 ; qtot 18.626
  3861   ca     1   5r1     C 3861    -0.025148     12.01000 ; qtot 18.601
  3862   ha     1   5r1     H 3862     0.109852      1.00800 ; qtot 18.710
  3863   ca     1   5r1     C 3863     0.023852     12.01000 ; qtot 18.734
  3864    c     1   5r1     C 3864     0.368852     12.01000 ; qtot 19.103
  3865    o     1   5r1     O 3865    -0.461148     16.00000 ; qtot 18.642
  3866   oh     1   5r1     O 3866    -0.611148     16.00000 ; qtot 18.031
  3867   c3     1   5r1     C 3867     0.140852     12.01000 ; qtot 18.172
  3868   hc     1   5r1     H 3868     0.116852      1.00800 ; qtot 18.289
  3869   hc     1   5r1     H 3869     0.073852      1.00800 ; qtot 18.362
  3870   c3     1   5r1     C 3870     0.132852     12.01000 ; qtot 18.495
  3871   hc     1   5r1     H 3871     0.079852      1.00800 ; qtot 18.575
  3872   hc     1   5r1     H 3872     0.101852      1.00800 ; qtot 18.677
  3873   os     1   5r1     O 3873    -0.501148     16.00000 ; qtot 18.176
  3874   ca     1   5r1     C 3874    -0.008148     12.01000 ; qtot 18.168
  3875   ha     1   5r1     H 3875     0.112852      1.00800 ; qtot 18.281
  3876   ca     1   5r1     C 3876    -0.011148     12.01000 ; qtot 18.269
  3877   ha     1   5r1     H 3877     0.089852      1.00800 ; qtot 18.359
  3878   ca     1   5r1     C 3878     0.085852     12.01000 ; qtot 18.445
  3879   c3     1   5r1     C 3879     0.479852     12.01000 ; qtot 18.925
  3880   oh     1   5r1     O 3880    -0.598148     16.00000 ; qtot 18.327
  3881   ca     1   5r1     C 3881    -0.005148     12.01000 ; qtot 18.322
  3882   ha     1   5r1     H 3882     0.117852      1.00800 ; qtot 18.439
  3883   ca     1   5r1     C 3883     0.013852     12.01000 ; qtot 18.453
  3884   ha     1   5r1     H 3884     0.144852      1.00800 ; qtot 18.598
  3885   ca     1   5r1     C 3885     0.078852     12.01000 ; qtot 18.677
  3886   c3     1   5r1     C 3886     0.475852     12.01000 ; qtot 19.153
  3887   os     1   5r1     O 3887    -0.435148     16.00000 ; qtot 18.718
  3888   os     1   5r1     O 3888    -0.501148     16.00000 ; qtot 18.217
  3889   c3     1   5r1     C 3889     0.143852     12.01000 ; qtot 18.360
  3890   hc     1   5r1     H 3890     0.113852      1.00800 ; qtot 18.474
  3891   hc     1   5r1     H 3891     0.144852      1.00800 ; qtot 18.619
  3892   c3     1   5r1     C 3892     0.134852     12.01000 ; qtot 18.754
  3893   hc     1   5r1     H 3893     0.119852      1.00800 ; qtot 18.874
  3894   hc     1   5r1     H 3894     0.162852      1.00800 ; qtot 19.037
  3895   os     1   5r1     O 3895    -0.507148     16.00000 ; qtot 18.530
  3896   ca     1   5r1     C 3896    -0.010148     12.01000 ; qtot 18.519
  3897   ha     1   5r1     H 3897     0.128852      1.00800 ; qtot 18.648
  3898   ca     1   5r1     C 3898    -0.005148     12.01000 ; qtot 18.643
  3899   ha     1   5r1     H 3899     0.146852      1.00800 ; qtot 18.790
  3900   ca     1   5r1     C 3900     0.032852     12.01000 ; qtot 18.823
  3901    c     1   5r1     C 3901     0.377852     12.01000 ; qtot 19.201
  3902    o     1   5r1     O 3902    -0.493148     16.00000 ; qtot 18.708
  3903   ca     1   5r1     C 3903    -0.027148     12.01000 ; qtot 18.680
  3904   ha     1   5r1     H 3904     0.121852      1.00800 ; qtot 18.802
  3905   ca     1   5r1     C 3905    -0.020148     12.01000 ; qtot 18.782
  3906   ha     1   5r1     H 3906     0.121852      1.00800 ; qtot 18.904
  3907   ca     1   5r1     C 3907     0.043852     12.01000 ; qtot 18.948
  3908    c     1   5r1     C 3908     0.392852     12.01000 ; qtot 19.341
  3909    o     1   5r1     O 3909    -0.460148     16.00000 ; qtot 18.880
  3910   os     1   5r1     O 3910    -0.512148     16.00000 ; qtot 18.368
  3911   c3     1   5r1     C 3911     0.159852     12.01000 ; qtot 18.528
  3912   hc     1   5r1     H 3912     0.110852      1.00800 ; qtot 18.639
  3913   hc     1   5r1     H 3913     0.114852      1.00800 ; qtot 18.754
  3914   c3     1   5r1     C 3914     0.180852     12.01000 ; qtot 18.935
  3915   hc     1   5r1     H 3915     0.139852      1.00800 ; qtot 19.075
  3916   hc     1   5r1     H 3916     0.165852      1.00800 ; qtot 19.240
  3917   os     1   5r1     O 3917    -0.534148     16.00000 ; qtot 18.706
  3918   ca     1   5r1     C 3918    -0.020148     12.01000 ; qtot 18.686
  3919   ha     1   5r1     H 3919     0.126852      1.00800 ; qtot 18.813
  3920   ca     1   5r1     C 3920    -0.032148     12.01000 ; qtot 18.781
  3921   ha     1   5r1     H 3921     0.113852      1.00800 ; qtot 18.895
  3922   ca     1   5r1     C 3922     0.014852     12.01000 ; qtot 18.910
  3923    c     1   5r1     C 3923     0.371852     12.01000 ; qtot 19.281
  3924    o     1   5r1     O 3924    -0.461148     16.00000 ; qtot 18.820
  3925   ca     1   5r1     C 3925     0.000852     12.01000 ; qtot 18.821
  3926   ha     1   5r1     H 3926     0.107852      1.00800 ; qtot 18.929
  3927   ca     1   5r1     C 3927     0.168852     12.01000 ; qtot 19.098
  3928   ho     1   5r1     H 3928     0.357852      1.00800 ; qtot 19.456
  3929   ca     1   5r1     C 3929     0.062852     12.01000 ; qtot 19.519
  3930    c     1   5r1     C 3930     0.402852     12.01000 ; qtot 19.921
  3931   oh     1   5r1     O 3931    -0.594148     16.00000 ; qtot 19.327
  3932   oh     1   5r1     O 3932    -0.644148     16.00000 ; qtot 18.683
  3933   c3     1   5r1     C 3933     0.137852     12.01000 ; qtot 18.821
  3934   hc     1   5r1     H 3934     0.128852      1.00800 ; qtot 18.950
  3935   hc     1   5r1     H 3935     0.139852      1.00800 ; qtot 19.090
  3936   c3     1   5r1     C 3936     0.161852     12.01000 ; qtot 19.251
  3937   hc     1   5r1     H 3937     0.147852      1.00800 ; qtot 19.399
  3938   hc     1   5r1     H 3938     0.143852      1.00800 ; qtot 19.543
  3939   os     1   5r1     O 3939    -0.516148     16.00000 ; qtot 19.027
  3940   ca     1   5r1     C 3940    -0.058148     12.01000 ; qtot 18.969
  3941   ha     1   5r1     H 3941     0.057852      1.00800 ; qtot 19.027
  3942   ca     1   5r1     C 3942    -0.043148     12.01000 ; qtot 18.984
  3943   ha     1   5r1     H 3943     0.084852      1.00800 ; qtot 19.068
  3944   ca     1   5r1     C 3944     0.060852     12.01000 ; qtot 19.129
  3945   c3     1   5r1     C 3945     0.457852     12.01000 ; qtot 19.587
  3946   os     1   5r1     O 3946    -0.509148     16.00000 ; qtot 19.078
  3947   ca     1   5r1     C 3947    -0.046148     12.01000 ; qtot 19.032
  3948   ha     1   5r1     H 3948     0.077852      1.00800 ; qtot 19.110
  3949   ca     1   5r1     C 3949    -0.053148     12.01000 ; qtot 19.057
  3950   ha     1   5r1     H 3950     0.075852      1.00800 ; qtot 19.132
  3951   ca     1   5r1     C 3951     0.050852     12.01000 ; qtot 19.183
  3952   c3     1   5r1     C 3952     0.456852     12.01000 ; qtot 19.640
  3953   os     1   5r1     O 3953    -0.501148     16.00000 ; qtot 19.139
  3954   os     1   5r1     O 3954    -0.493148     16.00000 ; qtot 18.646
  3955   c3     1   5r1     C 3955     0.118852     12.01000 ; qtot 18.765
  3956   hc     1   5r1     H 3956     0.106852      1.00800 ; qtot 18.872
  3957   hc     1   5r1     H 3957     0.139852      1.00800 ; qtot 19.011
  3958   c3     1   5r1     C 3958     0.097852     12.01000 ; qtot 19.109
  3959   hc     1   5r1     H 3959     0.105852      1.00800 ; qtot 19.215
  3960   hc     1   5r1     H 3960     0.107852      1.00800 ; qtot 19.323
  3961   os     1   5r1     O 3961    -0.490148     16.00000 ; qtot 18.833
  3962   ca     1   5r1     C 3962    -0.031148     12.01000 ; qtot 18.802
  3963   ha     1   5r1     H 3963     0.084852      1.00800 ; qtot 18.886
  3964   ca     1   5r1     C 3964    -0.022148     12.01000 ; qtot 18.864
  3965   ha     1   5r1     H 3965     0.089852      1.00800 ; qtot 18.954
  3966   ca     1   5r1     C 3966     0.039852     12.01000 ; qtot 18.994
  3967   ca     1   5r1     C 3967     0.375852     12.01000 ; qtot 19.370
  3968   os     1   5r1     O 3968    -0.492148     16.00000 ; qtot 18.878
  3969   ca     1   5r1     C 3969    -0.054148     12.01000 ; qtot 18.824
  3970   ha     1   5r1     H 3970     0.077852      1.00800 ; qtot 18.901
  3971   ca     1   5r1     C 3971    -0.053148     12.01000 ; qtot 18.848
  3972   ha     1   5r1     H 3972     0.083852      1.00800 ; qtot 18.932
  3973   ca     1   5r1     C 3973     0.026852     12.01000 ; qtot 18.959
  3974   ca     1   5r1     C 3974     0.355852     12.01000 ; qtot 19.315
  3975   os     1   5r1     O 3975    -0.525148     16.00000 ; qtot 18.790
  3976   c3     1   5r1     C 3976     0.126852     12.01000 ; qtot 18.917
  3977   hc     1   5r1     H 3977     0.163852      1.00800 ; qtot 19.080
  3978   hc     1   5r1     H 3978     0.119852      1.00800 ; qtot 19.200
  3979   c3     1   5r1     C 3979     0.102852     12.01000 ; qtot 19.303
  3980   hc     1   5r1     H 3980     0.084852      1.00800 ; qtot 19.388
  3981   hc     1   5r1     H 3981     0.064852      1.00800 ; qtot 19.453
  3982   os     1   5r1     O 3982    -0.501148     16.00000 ; qtot 18.952
  3983   ca     1   5r1     C 3983    -0.008148     12.01000 ; qtot 18.944
  3984   ha     1   5r1     H 3984     0.112852      1.00800 ; qtot 19.056
  3985   ca     1   5r1     C 3985    -0.005148     12.01000 ; qtot 19.051
  3986   ha     1   5r1     H 3986     0.119852      1.00800 ; qtot 19.171
  3987   ca     1   5r1     C 3987     0.039852     12.01000 ; qtot 19.211
  3988    c     1   5r1     C 3988     0.390852     12.01000 ; qtot 19.602
  3989    o     1   5r1     O 3989    -0.517148     16.00000 ; qtot 19.085
  3990   ca     1   5r1     C 3990    -0.021148     12.01000 ; qtot 19.063
  3991   ha     1   5r1     H 3991     0.114852      1.00800 ; qtot 19.178
  3992   ca     1   5r1     C 3992    -0.017148     12.01000 ; qtot 19.161
  3993   ha     1   5r1     H 3993     0.112852      1.00800 ; qtot 19.274
  3994   ca     1   5r1     C 3994     0.060852     12.01000 ; qtot 19.335
  3995   c3     1   5r1     C 3995     0.447852     12.01000 ; qtot 19.783
  3996   os     1   5r1     O 3996    -0.496148     16.00000 ; qtot 19.287
  3997   os     1   5r1     O 3997    -0.530148     16.00000 ; qtot 18.756
  3998   c3     1   5r1     C 3998     0.122852     12.01000 ; qtot 18.879
  3999   hc     1   5r1     H 3999     0.099852      1.00800 ; qtot 18.979
  4000   hc     1   5r1     H 4000     0.117852      1.00800 ; qtot 19.097
  4001   c3     1   5r1     C 4001     0.142852     12.01000 ; qtot 19.240
  4002   hc     1   5r1     H 4002     0.135852      1.00800 ; qtot 19.376
  4003   hc     1   5r1     H 4003     0.126852      1.00800 ; qtot 19.503
  4004   os     1   5r1     O 4004    -0.557148     16.00000 ; qtot 18.945
  4005   ca     1   5r1     C 4005    -0.035148     12.01000 ; qtot 18.910
  4006   ha     1   5r1     H 4006     0.095852      1.00800 ; qtot 19.006
  4007   ca     1   5r1     C 4007    -0.029148     12.01000 ; qtot 18.977
  4008   ha     1   5r1     H 4008     0.101852      1.00800 ; qtot 19.079
  4009   ca     1   5r1     C 4009     0.035852     12.01000 ; qtot 19.115
  4010    c     1   5r1     C 4010     0.394852     12.01000 ; qtot 19.510
  4011    o     1   5r1     O 4011    -0.483148     16.00000 ; qtot 19.026
  4012   ca     1   5r1     C 4012    -0.007148     12.01000 ; qtot 19.019
  4013   ha     1   5r1     H 4013     0.096852      1.00800 ; qtot 19.116
  4014   ca     1   5r1     C 4014    -0.012148     12.01000 ; qtot 19.104
  4015   ha     1   5r1     H 4015     0.085852      1.00800 ; qtot 19.190
  4016   ca     1   5r1     C 4016     0.048852     12.01000 ; qtot 19.239
  4017   c3     1   5r1     C 4017     0.448852     12.01000 ; qtot 19.687
  4018   os     1   5r1     O 4018    -0.484148     16.00000 ; qtot 19.203
  4019   os     1   5r1     O 4019    -0.514148     16.00000 ; qtot 18.689
  4020   c3     1   5r1     C 4020     0.148852     12.01000 ; qtot 18.838
  4021   hc     1   5r1     H 4021     0.131852      1.00800 ; qtot 18.970
  4022   hc     1   5r1     H 4022     0.113852      1.00800 ; qtot 19.084
  4023   c3     1   5r1     C 4023     0.139852     12.01000 ; qtot 19.224
  4024   hc     1   5r1     H 4024     0.070852      1.00800 ; qtot 19.294
  4025   hc     1   5r1     H 4025     0.110852      1.00800 ; qtot 19.405
  4026   os     1   5r1     O 4026    -0.504148     16.00000 ; qtot 18.901
  4027   ca     1   5r1     C 4027    -0.028148     12.01000 ; qtot 18.873
  4028   ha     1   5r1     H 4028     0.110852      1.00800 ; qtot 18.984
  4029   ca     1   5r1     C 4029    -0.031148     12.01000 ; qtot 18.953
  4030   ha     1   5r1     H 4030     0.098852      1.00800 ; qtot 19.052
  4031   ca     1   5r1     C 4031     0.048852     12.01000 ; qtot 19.100
  4032   c3     1   5r1     C 4032     0.500852     12.01000 ; qtot 19.601
  4033   os     1   5r1     O 4033    -0.449148     16.00000 ; qtot 19.152
  4034   ca     1   5r1     C 4034    -0.050148     12.01000 ; qtot 19.102
  4035   ha     1   5r1     H 4035     0.054852      1.00800 ; qtot 19.157
  4036   ca     1   5r1     C 4036    -0.026148     12.01000 ; qtot 19.131
  4037   ha     1   5r1     H 4037     0.104852      1.00800 ; qtot 19.236
  4038   ca     1   5r1     C 4038     0.069852     12.01000 ; qtot 19.305
  4039   c3     1   5r1     C 4039     0.467852     12.01000 ; qtot 19.773
  4040   oh     1   5r1     O 4040    -0.611148     16.00000 ; qtot 19.162
  4041   os     1   5r1     O 4041    -0.462148     16.00000 ; qtot 18.700
  4042   c3     1   5r1     C 4042     0.333852     12.01000 ; qtot 19.034
  4043   hc     1   5r1     H 4043     0.162852      1.00800 ; qtot 19.197
  4044   c3     1   5r1     C 4044     0.183852     12.01000 ; qtot 19.380
  4045   hc     1   5r1     H 4045     0.122852      1.00800 ; qtot 19.503
  4046   hc     1   5r1     H 4046     0.110852      1.00800 ; qtot 19.614
  4047   os     1   5r1     O 4047    -0.482148     16.00000 ; qtot 19.132
  4048   ca     1   5r1     C 4048    -0.036148     12.01000 ; qtot 19.096
  4049   ha     1   5r1     H 4049     0.086852      1.00800 ; qtot 19.183
  4050   ca     1   5r1     C 4050    -0.038148     12.01000 ; qtot 19.145
  4051   ha     1   5r1     H 4051     0.103852      1.00800 ; qtot 19.248
  4052   ca     1   5r1     C 4052     0.024852     12.01000 ; qtot 19.273
  4053    c     1   5r1     C 4053     0.380852     12.01000 ; qtot 19.654
  4054    o     1   5r1     O 4054    -0.465148     16.00000 ; qtot 19.189
  4055   ca     1   5r1     C 4055    -0.030148     12.01000 ; qtot 19.159
  4056   ha     1   5r1     H 4056     0.096852      1.00800 ; qtot 19.256
  4057   ca     1   5r1     C 4057    -0.035148     12.01000 ; qtot 19.221
  4058   ha     1   5r1     H 4058     0.078852      1.00800 ; qtot 19.299
  4059   ca     1   5r1     C 4059     0.030852     12.01000 ; qtot 19.330
  4060    c     1   5r1     C 4060     0.389852     12.01000 ; qtot 19.720
  4061    o     1   5r1     O 4061    -0.476148     16.00000 ; qtot 19.244
  4062   os     1   5r1     O 4062    -0.507148     16.00000 ; qtot 18.737
  4063   c3     1   5r1     C 4063     0.146852     12.01000 ; qtot 18.884
  4064   hc     1   5r1     H 4064     0.102852      1.00800 ; qtot 18.987
  4065   hc     1   5r1     H 4065     0.068852      1.00800 ; qtot 19.055
  4066   c3     1   5r1     C 4066     0.159852     12.01000 ; qtot 19.215
  4067   hc     1   5r1     H 4067     0.110852      1.00800 ; qtot 19.326
  4068   hc     1   5r1     H 4068     0.089852      1.00800 ; qtot 19.416
  4069   os     1   5r1     O 4069    -0.519148     16.00000 ; qtot 18.897
  4070   c3     1   5r1     C 4070     0.111852     12.01000 ; qtot 19.009
  4071   hc     1   5r1     H 4071     0.139852      1.00800 ; qtot 19.148
  4072   ca     1   5r1     C 4072    -0.001148     12.01000 ; qtot 19.147
  4073   ha     1   5r1     H 4073     0.132852      1.00800 ; qtot 19.280
  4074   ca     1   5r1     C 4074     0.040852     12.01000 ; qtot 19.321
  4075    c     1   5r1     C 4075     0.405852     12.01000 ; qtot 19.727
  4076   os     1   5r1     O 4076    -0.495148     16.00000 ; qtot 19.232
  4077   ca     1   5r1     C 4077    -0.003148     12.01000 ; qtot 19.229
  4078   ha     1   5r1     H 4078     0.139852      1.00800 ; qtot 19.368
  4079   c3     1   5r1     C 4079    -0.008148     12.01000 ; qtot 19.360
  4080   hc     1   5r1     H 4080     0.096852      1.00800 ; qtot 19.457
  4081   c3     1   5r1     C 4081     0.179852     12.01000 ; qtot 19.637
  4082    c     1   5r1     C 4082     0.380852     12.01000 ; qtot 20.018
  4083   os     1   5r1     O 4083    -0.550148     16.00000 ; qtot 19.468
  4084   oh     1   5r1     O 4084    -0.598148     16.00000 ; qtot 18.870
  4085   c3     1   5r1     C 4085     0.140852     12.01000 ; qtot 19.010
  4086   hc     1   5r1     H 4086     0.136852      1.00800 ; qtot 19.147
  4087   hc     1   5r1     H 4087     0.094852      1.00800 ; qtot 19.242
  4088   c3     1   5r1     C 4088     0.127852     12.01000 ; qtot 19.370
  4089   hc     1   5r1     H 4089     0.083852      1.00800 ; qtot 19.454
  4090   hc     1   5r1     H 4090     0.109852      1.00800 ; qtot 19.564
  4091    o     1   5r1     O 4091    -0.489148     16.00000 ; qtot 19.075
  4092   ca     1   5r1     C 4092    -0.018148     12.01000 ; qtot 19.056
  4093   ha     1   5r1     H 4093     0.097852      1.00800 ; qtot 19.154
  4094   ca     1   5r1     C 4094    -0.011148     12.01000 ; qtot 19.143
  4095   ha     1   5r1     H 4095     0.101852      1.00800 ; qtot 19.245
  4096   ca     1   5r1     C 4096     0.054852     12.01000 ; qtot 19.300
  4097    c     1   5r1     C 4097     0.394852     12.01000 ; qtot 19.695
  4098    o     1   5r1     O 4098    -0.466148     16.00000 ; qtot 19.228
  4099   ca     1   5r1     C 4099    -0.012148     12.01000 ; qtot 19.216
  4100   ha     1   5r1     H 4100     0.086852      1.00800 ; qtot 19.303
  4101   ca     1   5r1     C 4101     0.001852     12.01000 ; qtot 19.305
  4102   ha     1   5r1     H 4102     0.132852      1.00800 ; qtot 19.438
  4103   ca     1   5r1     C 4103     0.044852     12.01000 ; qtot 19.483
  4104    c     1   5r1     C 4104     0.362852     12.01000 ; qtot 19.846
  4105    o     1   5r1     O 4105    -0.514148     16.00000 ; qtot 19.331
  4106   os     1   5r1     O 4106    -0.479148     16.00000 ; qtot 18.852
  4107   c3     1   5r1     C 4107     0.160852     12.01000 ; qtot 19.013
  4108   hc     1   5r1     H 4108     0.138852      1.00800 ; qtot 19.152
  4109   hc     1   5r1     H 4109     0.109852      1.00800 ; qtot 19.262
  4110   c3     1   5r1     C 4110     0.146852     12.01000 ; qtot 19.409
  4111   hc     1   5r1     H 4111     0.104852      1.00800 ; qtot 19.514
  4112   hc     1   5r1     H 4112     0.153852      1.00800 ; qtot 19.667
  4113   os     1   5r1     O 4113    -0.494148     16.00000 ; qtot 19.173
  4114   ca     1   5r1     C 4114    -0.024148     12.01000 ; qtot 19.149
  4115   ha     1   5r1     H 4115     0.099852      1.00800 ; qtot 19.249
  4116   ca     1   5r1     C 4116    -0.008148     12.01000 ; qtot 19.241
  4117   ha     1   5r1     H 4117     0.103852      1.00800 ; qtot 19.345
  4118   ca     1   5r1     C 4118     0.050852     12.01000 ; qtot 19.396
  4119   ca     1   5r1     C 4119     0.393852     12.01000 ; qtot 19.789
  4120   os     1   5r1     O 4120    -0.511148     16.00000 ; qtot 19.278
  4121   ca     1   5r1     C 4121    -0.028148     12.01000 ; qtot 19.250
  4122   ha     1   5r1     H 4122     0.097852      1.00800 ; qtot 19.348
  4123   ca     1   5r1     C 4123    -0.022148     12.01000 ; qtot 19.326
  4124   ha     1   5r1     H 4124     0.142852      1.00800 ; qtot 19.469
  4125   ca     1   5r1     C 4125     0.028852     12.01000 ; qtot 19.498
  4126    c     1   5r1     C 4126     0.369852     12.01000 ; qtot 19.867
  4127    o     1   5r1     O 4127    -0.497148     16.00000 ; qtot 19.370
  4128   os     1   5r1     O 4128    -0.512148     16.00000 ; qtot 18.858
  4129   c3     1   5r1     C 4129     0.125852     12.01000 ; qtot 18.984
  4130   hc     1   5r1     H 4130     0.079852      1.00800 ; qtot 19.064
  4131   hc     1   5r1     H 4131     0.121852      1.00800 ; qtot 19.186
  4132   c3     1   5r1     C 4132     0.143852     12.01000 ; qtot 19.329
  4133   hc     1   5r1     H 4133     0.121852      1.00800 ; qtot 19.451
  4134   hc     1   5r1     H 4134     0.093852      1.00800 ; qtot 19.545
  4135   os     1   5r1     O 4135    -0.487148     16.00000 ; qtot 19.058
  4136   ca     1   5r1     C 4136    -0.017148     12.01000 ; qtot 19.041
  4137   ha     1   5r1     H 4137     0.090852      1.00800 ; qtot 19.132
  4138   ca     1   5r1     C 4138    -0.012148     12.01000 ; qtot 19.120
  4139   ha     1   5r1     H 4139     0.114852      1.00800 ; qtot 19.234
  4140   ca     1   5r1     C 4140     0.056852     12.01000 ; qtot 19.291
  4141    c     1   5r1     C 4141     0.360852     12.01000 ; qtot 19.652
  4142    o     1   5r1     O 4142    -0.499148     16.00000 ; qtot 19.153
  4143   ca     1   5r1     C 4143     0.026852     12.01000 ; qtot 19.180
  4144   ha     1   5r1     H 4144     0.143852      1.00800 ; qtot 19.324
  4145   ca     1   5r1     C 4145     0.014852     12.01000 ; qtot 19.339
  4146   ha     1   5r1     H 4146     0.143852      1.00800 ; qtot 19.482
  4147   ca     1   5r1     C 4147     0.042852     12.01000 ; qtot 19.525
  4148   ca     1   5r1     C 4148     0.358852     12.01000 ; qtot 19.884
  4149   os     1   5r1     O 4149    -0.484148     16.00000 ; qtot 19.400
  4150   os     1   5r1     O 4150    -0.484148     16.00000 ; qtot 18.916
  4151   c3     1   5r1     C 4151     0.119852     12.01000 ; qtot 19.036
  4152   hc     1   5r1     H 4152     0.082852      1.00800 ; qtot 19.119
  4153   hc     1   5r1     H 4153     0.105852      1.00800 ; qtot 19.224
  4154   c3     1   5r1     C 4154     0.110852     12.01000 ; qtot 19.335
  4155   hc     1   5r1     H 4155     0.120852      1.00800 ; qtot 19.456
  4156   hc     1   5r1     H 4156     0.075852      1.00800 ; qtot 19.532
  4157   os     1   5r1     O 4157    -0.495148     16.00000 ; qtot 19.037
  4158   ca     1   5r1     C 4158    -0.008148     12.01000 ; qtot 19.029
  4159   ha     1   5r1     H 4159     0.119852      1.00800 ; qtot 19.148
  4160   ca     1   5r1     C 4160    -0.025148     12.01000 ; qtot 19.123
  4161   ha     1   5r1     H 4161     0.122852      1.00800 ; qtot 19.246
  4162   ca     1   5r1     C 4162     0.024852     12.01000 ; qtot 19.271
  4163    c     1   5r1     C 4163     0.376852     12.01000 ; qtot 19.648
  4164    o     1   5r1     O 4164    -0.453148     16.00000 ; qtot 19.195
  4165   ca     1   5r1     C 4165    -0.019148     12.01000 ; qtot 19.176
  4166   ha     1   5r1     H 4166     0.126852      1.00800 ; qtot 19.302
  4167   ca     1   5r1     C 4167    -0.023148     12.01000 ; qtot 19.279
  4168   ha     1   5r1     H 4168     0.115852      1.00800 ; qtot 19.395
  4169   ca     1   5r1     C 4169     0.027852     12.01000 ; qtot 19.423
  4170    c     1   5r1     C 4170     0.369852     12.01000 ; qtot 19.793
  4171    o     1   5r1     O 4171    -0.486148     16.00000 ; qtot 19.307
  4172   os     1   5r1     O 4172    -0.492148     16.00000 ; qtot 18.815
  4173   c3     1   5r1     C 4173     0.108852     12.01000 ; qtot 18.923
  4174   hc     1   5r1     H 4174     0.122852      1.00800 ; qtot 19.046
  4175   hc     1   5r1     H 4175     0.069852      1.00800 ; qtot 19.116
  4176   c3     1   5r1     C 4176     0.109852     12.01000 ; qtot 19.226
  4177   hc     1   5r1     H 4177     0.084852      1.00800 ; qtot 19.311
  4178   hc     1   5r1     H 4178     0.055852      1.00800 ; qtot 19.367
  4179   os     1   5r1     O 4179    -0.483148     16.00000 ; qtot 18.884
  4180   ca     1   5r1     C 4180     0.005852     12.01000 ; qtot 18.889
  4181   ha     1   5r1     H 4181     0.117852      1.00800 ; qtot 19.007
  4182   ca     1   5r1     C 4182    -0.007148     12.01000 ; qtot 19.000
  4183   ha     1   5r1     H 4183     0.104852      1.00800 ; qtot 19.105
  4184   ca     1   5r1     C 4184     0.052852     12.01000 ; qtot 19.158
  4185    c     1   5r1     C 4185     0.381852     12.01000 ; qtot 19.540
  4186    o     1   5r1     O 4186    -0.490148     16.00000 ; qtot 19.049
  4187   ca     1   5r1     C 4187     0.025852     12.01000 ; qtot 19.075
  4188   ha     1   5r1     H 4188     0.148852      1.00800 ; qtot 19.224
  4189   ca     1   5r1     C 4189     0.031852     12.01000 ; qtot 19.256
  4190   ha     1   5r1     H 4190     0.167852      1.00800 ; qtot 19.424
  4191   ca     1   5r1     C 4191     0.079852     12.01000 ; qtot 19.504
  4192   c3     1   5r1     C 4192     0.455852     12.01000 ; qtot 19.960
  4193   os     1   5r1     O 4193    -0.481148     16.00000 ; qtot 19.478
  4194   os     1   5r1     O 4194    -0.501148     16.00000 ; qtot 18.977
  4195   c3     1   5r1     C 4195     0.165852     12.01000 ; qtot 19.143
  4196   hc     1   5r1     H 4196     0.130852      1.00800 ; qtot 19.274
  4197   hc     1   5r1     H 4197     0.082852      1.00800 ; qtot 19.357
  4198   c3     1   5r1     C 4198     0.318852     12.01000 ; qtot 19.676
  4199   hc     1   5r1     H 4199     0.166852      1.00800 ; qtot 19.843
  4200   os     1   5r1     O 4200    -0.482148     16.00000 ; qtot 19.360
  4201   ca     1   5r1     C 4201     0.002852     12.01000 ; qtot 19.363
  4202   ha     1   5r1     H 4202     0.123852      1.00800 ; qtot 19.487
  4203   ca     1   5r1     C 4203    -0.016148     12.01000 ; qtot 19.471
  4204   ha     1   5r1     H 4204     0.088852      1.00800 ; qtot 19.560
  4205   ca     1   5r1     C 4205     0.036852     12.01000 ; qtot 19.597
  4206    c     1   5r1     C 4206     0.397852     12.01000 ; qtot 19.995
  4207    o     1   5r1     O 4207    -0.471148     16.00000 ; qtot 19.523
  4208   ca     1   5r1     C 4208    -0.026148     12.01000 ; qtot 19.497
  4209   ha     1   5r1     H 4209     0.105852      1.00800 ; qtot 19.603
  4210   ca     1   5r1     C 4210     0.005852     12.01000 ; qtot 19.609
  4211   ha     1   5r1     H 4211     0.118852      1.00800 ; qtot 19.728
  4212   ca     1   5r1     C 4212     0.098852     12.01000 ; qtot 19.827
  4213   c3     1   5r1     C 4213     0.461852     12.01000 ; qtot 20.288
  4214   os     1   5r1     O 4214    -0.454148     16.00000 ; qtot 19.834
  4215   os     1   5r1     O 4215    -0.525148     16.00000 ; qtot 19.309
  4216   c3     1   5r1     C 4216     0.177852     12.01000 ; qtot 19.487
  4217   hc     1   5r1     H 4217     0.122852      1.00800 ; qtot 19.610
  4218   hc     1   5r1     H 4218     0.113852      1.00800 ; qtot 19.724
  4219   c3     1   5r1     C 4219     0.317852     12.01000 ; qtot 20.042
  4220   hc     1   5r1     H 4220     0.148852      1.00800 ; qtot 20.190
  4221   os     1   5r1     O 4221    -0.489148     16.00000 ; qtot 19.701
  4222   ca     1   5r1     C 4222    -0.015148     12.01000 ; qtot 19.686
  4223   ha     1   5r1     H 4223     0.106852      1.00800 ; qtot 19.793
  4224   ca     1   5r1     C 4224    -0.018148     12.01000 ; qtot 19.775
  4225   ha     1   5r1     H 4225     0.089852      1.00800 ; qtot 19.865
  4226   ca     1   5r1     C 4226     0.068852     12.01000 ; qtot 19.934
  4227   c3     1   5r1     C 4227     0.463852     12.01000 ; qtot 20.397
  4228   os     1   5r1     O 4228    -0.517148     16.00000 ; qtot 19.880
  4229   ca     1   5r1     C 4229     0.003852     12.01000 ; qtot 19.884
  4230   ha     1   5r1     H 4230     0.127852      1.00800 ; qtot 20.012
  4231   ca     1   5r1     C 4231    -0.009148     12.01000 ; qtot 20.003
  4232   ha     1   5r1     H 4232     0.125852      1.00800 ; qtot 20.129
  4233   ca     1   5r1     C 4233     0.030852     12.01000 ; qtot 20.160
  4234    c     1   5r1     C 4234     0.388852     12.01000 ; qtot 20.548
  4235    o     1   5r1     O 4235    -0.502148     16.00000 ; qtot 20.046
  4236   os     1   5r1     O 4236    -0.498148     16.00000 ; qtot 19.548
  4237   c3     1   5r1     C 4237     0.157852     12.01000 ; qtot 19.706
  4238   hc     1   5r1     H 4238     0.142852      1.00800 ; qtot 19.849
  4239   hc     1   5r1     H 4239     0.126852      1.00800 ; qtot 19.976
  4240   c3     1   5r1     C 4240     0.146852     12.01000 ; qtot 20.122
  4241   hc     1   5r1     H 4241     0.137852      1.00800 ; qtot 20.260
  4242   hc     1   5r1     H 4242     0.093852      1.00800 ; qtot 20.354
  4243   os     1   5r1     O 4243    -0.494148     16.00000 ; qtot 19.860
  4244   ca     1   5r1     C 4244    -0.028148     12.01000 ; qtot 19.832
  4245   ha     1   5r1     H 4245     0.110852      1.00800 ; qtot 19.943
  4246   ca     1   5r1     C 4246    -0.032148     12.01000 ; qtot 19.911
  4247   ha     1   5r1     H 4247     0.112852      1.00800 ; qtot 20.023
  4248   ca     1   5r1     C 4248     0.030852     12.01000 ; qtot 20.054
  4249    c     1   5r1     C 4249     0.393852     12.01000 ; qtot 20.448
  4250    o     1   5r1     O 4250    -0.490148     16.00000 ; qtot 19.958
  4251   ca     1   5r1     C 4251    -0.051148     12.01000 ; qtot 19.907
  4252   ha     1   5r1     H 4252     0.066852      1.00800 ; qtot 19.974
  4253   ca     1   5r1     C 4253    -0.045148     12.01000 ; qtot 19.929
  4254   ha     1   5r1     H 4254     0.073852      1.00800 ; qtot 20.002
  4255   ca     1   5r1     C 4255     0.052852     12.01000 ; qtot 20.055
  4256   c3     1   5r1     C 4256     0.468852     12.01000 ; qtot 20.524
  4257   os     1   5r1     O 4257    -0.447148     16.00000 ; qtot 20.077
  4258   os     1   5r1     O 4258    -0.502148     16.00000 ; qtot 19.575
  4259   c3     1   5r1     C 4259     0.191852     12.01000 ; qtot 19.767
  4260   hc     1   5r1     H 4260     0.140852      1.00800 ; qtot 19.908
  4261   hc     1   5r1     H 4261     0.175852      1.00800 ; qtot 20.083
  4262   c3     1   5r1     C 4262     0.158852     12.01000 ; qtot 20.242
  4263   hc     1   5r1     H 4263     0.137852      1.00800 ; qtot 20.380
  4264   hc     1   5r1     H 4264     0.112852      1.00800 ; qtot 20.493
  4265   os     1   5r1     O 4265    -0.483148     16.00000 ; qtot 20.010
  4266   ca     1   5r1     C 4266    -0.028148     12.01000 ; qtot 19.982
  4267   ha     1   5r1     H 4267     0.114852      1.00800 ; qtot 20.096
  4268   ca     1   5r1     C 4268    -0.031148     12.01000 ; qtot 20.065
  4269   ha     1   5r1     H 4269     0.106852      1.00800 ; qtot 20.172
  4270   ca     1   5r1     C 4270     0.033852     12.01000 ; qtot 20.206
  4271    c     1   5r1     C 4271     0.402852     12.01000 ; qtot 20.609
  4272    o     1   5r1     O 4272    -0.497148     16.00000 ; qtot 20.112
  4273   ca     1   5r1     C 4273    -0.003148     12.01000 ; qtot 20.109
  4274   ha     1   5r1     H 4274     0.137852      1.00800 ; qtot 20.246
  4275   ca     1   5r1     C 4275    -0.019148     12.01000 ; qtot 20.227
  4276   ha     1   5r1     H 4276     0.115852      1.00800 ; qtot 20.343
  4277   ca     1   5r1     C 4277     0.025852     12.01000 ; qtot 20.369
  4278    c     1   5r1     C 4278     0.369852     12.01000 ; qtot 20.739
  4279    o     1   5r1     O 4279    -0.477148     16.00000 ; qtot 20.262
  4280   os     1   5r1     O 4280    -0.519148     16.00000 ; qtot 19.743
  4281   c3     1   5r1     C 4281     0.148852     12.01000 ; qtot 19.891
  4282   hc     1   5r1     H 4282     0.112852      1.00800 ; qtot 20.004
  4283   hc     1   5r1     H 4283     0.170852      1.00800 ; qtot 20.175
  4284   c3     1   5r1     C 4284     0.132852     12.01000 ; qtot 20.308
  4285   hc     1   5r1     H 4285     0.092852      1.00800 ; qtot 20.401
  4286   hc     1   5r1     H 4286     0.122852      1.00800 ; qtot 20.524
  4287   os     1   5r1     O 4287    -0.502148     16.00000 ; qtot 20.022
  4288   ca     1   5r1     C 4288    -0.005148     12.01000 ; qtot 20.016
  4289   ha     1   5r1     H 4289     0.125852      1.00800 ; qtot 20.142
  4290   ca     1   5r1     C 4290     0.007852     12.01000 ; qtot 20.150
  4291   ha     1   5r1     H 4291     0.119852      1.00800 ; qtot 20.270
  4292   ca     1   5r1     C 4292     0.055852     12.01000 ; qtot 20.326
  4293    c     1   5r1     C 4293     0.376852     12.01000 ; qtot 20.703
  4294    o     1   5r1     O 4294    -0.499148     16.00000 ; qtot 20.203
  4295   ca     1   5r1     C 4295    -0.003148     12.01000 ; qtot 20.200
  4296   ha     1   5r1     H 4296     0.103852      1.00800 ; qtot 20.304
  4297   ca     1   5r1     C 4297    -0.016148     12.01000 ; qtot 20.288
  4298   ha     1   5r1     H 4298     0.121852      1.00800 ; qtot 20.410
  4299   ca     1   5r1     C 4299     0.023852     12.01000 ; qtot 20.434
  4300    c     1   5r1     C 4300     0.374852     12.01000 ; qtot 20.809
  4301    o     1   5r1     O 4301    -0.443148     16.00000 ; qtot 20.365
  4302   os     1   5r1     O 4302    -0.454148     16.00000 ; qtot 19.911
  4303   c3     1   5r1     C 4303     0.159852     12.01000 ; qtot 20.071
  4304   hc     1   5r1     H 4304     0.142852      1.00800 ; qtot 20.214
  4305   hc     1   5r1     H 4305     0.137852      1.00800 ; qtot 20.352
  4306   c3     1   5r1     C 4306     0.135852     12.01000 ; qtot 20.488
  4307   hc     1   5r1     H 4307     0.078852      1.00800 ; qtot 20.567
  4308   hc     1   5r1     H 4308     0.121852      1.00800 ; qtot 20.688
  4309   os     1   5r1     O 4309    -0.515148     16.00000 ; qtot 20.173
  4310   ca     1   5r1     C 4310    -0.009148     12.01000 ; qtot 20.164
  4311   ha     1   5r1     H 4311     0.090852      1.00800 ; qtot 20.255
  4312   ca     1   5r1     C 4312     0.138852     12.01000 ; qtot 20.394
  4313   ho     1   5r1     H 4313     0.314852      1.00800 ; qtot 20.709
  4314   ca     1   5r1     C 4314     0.088852     12.01000 ; qtot 20.798
  4315   c3     1   5r1     C 4315     0.469852     12.01000 ; qtot 21.267
  4316   os     1   5r1     O 4316    -0.465148     16.00000 ; qtot 20.802
  4317   ca     1   5r1     C 4317    -0.040148     12.01000 ; qtot 20.762
  4318   ha     1   5r1     H 4318     0.073852      1.00800 ; qtot 20.836
  4319   ca     1   5r1     C 4319    -0.041148     12.01000 ; qtot 20.795
  4320   ha     1   5r1     H 4320     0.093852      1.00800 ; qtot 20.889
  4321   ca     1   5r1     C 4321     0.014852     12.01000 ; qtot 20.903
  4322    c     1   5r1     C 4322     0.379852     12.01000 ; qtot 21.283
  4323    o     1   5r1     O 4323    -0.468148     16.00000 ; qtot 20.815
  4324   os     1   5r1     O 4324    -0.439148     16.00000 ; qtot 20.376
  4325   c3     1   5r1     C 4325     0.160852     12.01000 ; qtot 20.537
  4326   hc     1   5r1     H 4326     0.139852      1.00800 ; qtot 20.677
  4327   hc     1   5r1     H 4327     0.124852      1.00800 ; qtot 20.802
  4328   c3     1   5r1     C 4328     0.167852     12.01000 ; qtot 20.969
  4329   hc     1   5r1     H 4329     0.135852      1.00800 ; qtot 21.105
  4330   hc     1   5r1     H 4330     0.095852      1.00800 ; qtot 21.201
  4331   os     1   5r1     O 4331    -0.511148     16.00000 ; qtot 20.690
  4332   ca     1   5r1     C 4332    -0.044148     12.01000 ; qtot 20.646
  4333   ha     1   5r1     H 4333     0.113852      1.00800 ; qtot 20.760
  4334   ca     1   5r1     C 4334    -0.030148     12.01000 ; qtot 20.730
  4335   ha     1   5r1     H 4335     0.134852      1.00800 ; qtot 20.864
  4336   ca     1   5r1     C 4336     0.062852     12.01000 ; qtot 20.927
  4337   c3     1   5r1     C 4337     0.452852     12.01000 ; qtot 21.380
  4338   os     1   5r1     O 4338    -0.488148     16.00000 ; qtot 20.892
  4339   ca     1   5r1     C 4339    -0.039148     12.01000 ; qtot 20.853
  4340   ha     1   5r1     H 4340     0.092852      1.00800 ; qtot 20.946
  4341   ca     1   5r1     C 4341    -0.057148     12.01000 ; qtot 20.889
  4342   ha     1   5r1     H 4342     0.079852      1.00800 ; qtot 20.968
  4343   ca     1   5r1     C 4343     0.006852     12.01000 ; qtot 20.975
  4344    c     1   5r1     C 4344     0.339852     12.01000 ; qtot 21.315
  4345    o     1   5r1     O 4345    -0.502148     16.00000 ; qtot 20.813
  4346   os     1   5r1     O 4346    -0.501148     16.00000 ; qtot 20.312
  4347   c3     1   5r1     C 4347     0.113852     12.01000 ; qtot 20.426
  4348   hc     1   5r1     H 4348     0.110852      1.00800 ; qtot 20.536
  4349   hc     1   5r1     H 4349     0.076852      1.00800 ; qtot 20.613
  4350   c3     1   5r1     C 4350    -0.032148     12.01000 ; qtot 20.581
  4351   hc     1   5r1     H 4351     0.094852      1.00800 ; qtot 20.676
  4352   hc     1   5r1     H 4352     0.112852      1.00800 ; qtot 20.789
  4353   c3     1   5r1     C 4353    -0.042148     12.01000 ; qtot 20.747
  4354   hc     1   5r1     H 4354     0.089852      1.00800 ; qtot 20.837
  4355   hc     1   5r1     H 4355     0.075852      1.00800 ; qtot 20.912
  4356   hc     1   5r1     H 4356     0.140852      1.00800 ; qtot 21.053
  4357   os     1   5r1     O 4357    -0.485148     16.00000 ; qtot 20.568
  4358   ca     1   5r1     C 4358     0.026852     12.01000 ; qtot 20.595
  4359   ha     1   5r1     H 4359     0.169852      1.00800 ; qtot 20.765
  4360   ca     1   5r1     C 4360    -0.023148     12.01000 ; qtot 20.742
  4361   ha     1   5r1     H 4361     0.095852      1.00800 ; qtot 20.838
  4362   ca     1   5r1     C 4362     0.012852     12.01000 ; qtot 20.850
  4363   ca     1   5r1     C 4363     0.144852     12.01000 ; qtot 20.995
  4364    o     1   5r1     O 4364    -0.499148     16.00000 ; qtot 20.496
  4365   ca     1   5r1     C 4365    -0.019148     12.01000 ; qtot 20.477
  4366   ha     1   5r1     H 4366     0.115852      1.00800 ; qtot 20.593
  4367   ca     1   5r1     C 4367    -0.011148     12.01000 ; qtot 20.582
  4368   ha     1   5r1     H 4368     0.086852      1.00800 ; qtot 20.669
  4369   ca     1   5r1     C 4369     0.095852     12.01000 ; qtot 20.764
  4370   c3     1   5r1     C 4370     0.462852     12.01000 ; qtot 21.227
  4371   os     1   5r1     O 4371    -0.505148     16.00000 ; qtot 20.722
  4372   os     1   5r1     O 4372    -0.457148     16.00000 ; qtot 20.265
  4373   c3     1   5r1     C 4373     0.143852     12.01000 ; qtot 20.409
  4374   hc     1   5r1     H 4374     0.153852      1.00800 ; qtot 20.563
  4375   hc     1   5r1     H 4375     0.107852      1.00800 ; qtot 20.671
  4376   c3     1   5r1     C 4376     0.158852     12.01000 ; qtot 20.829
  4377   hc     1   5r1     H 4377     0.150852      1.00800 ; qtot 20.980
  4378   hc     1   5r1     H 4378     0.146852      1.00800 ; qtot 21.127
  4379   ca     1   5r1     C 4379    -0.032148     12.01000 ; qtot 21.095
  4380   ha     1   5r1     H 4380     0.121852      1.00800 ; qtot 21.217
  4381   ca     1   5r1     C 4381    -0.031148     12.01000 ; qtot 21.186
  4382   ha     1   5r1     H 4382     0.089852      1.00800 ; qtot 21.275
  4383   ca     1   5r1     C 4383     0.045852     12.01000 ; qtot 21.321
  4384    c     1   5r1     C 4384     0.403852     12.01000 ; qtot 21.725
  4385    o     1   5r1     O 4385    -0.477148     16.00000 ; qtot 21.248
  4386   ca     1   5r1     C 4386    -0.022148     12.01000 ; qtot 21.226
  4387   ha     1   5r1     H 4387     0.092852      1.00800 ; qtot 21.319
  4388   ca     1   5r1     C 4388    -0.027148     12.01000 ; qtot 21.292
  4389   ha     1   5r1     H 4389     0.104852      1.00800 ; qtot 21.396
  4390   ca     1   5r1     C 4390     0.049852     12.01000 ; qtot 21.446
  4391   c3     1   5r1     C 4391     0.439852     12.01000 ; qtot 21.886
  4392   os     1   5r1     O 4392    -0.473148     16.00000 ; qtot 21.413
  4393   os     1   5r1     O 4393    -0.494148     16.00000 ; qtot 20.919
  4394   c3     1   5r1     C 4394     0.140852     12.01000 ; qtot 21.060
  4395   hc     1   5r1     H 4395     0.164852      1.00800 ; qtot 21.225
  4396   hc     1   5r1     H 4396     0.104852      1.00800 ; qtot 21.329
  4397   c3     1   5r1     C 4397     0.138852     12.01000 ; qtot 21.468
  4398   hc     1   5r1     H 4398     0.126852      1.00800 ; qtot 21.595
  4399   hc     1   5r1     H 4399     0.126852      1.00800 ; qtot 21.722
  4400   os     1   5r1     O 4400    -0.453148     16.00000 ; qtot 21.269
  4401   ca     1   5r1     C 4401     0.003852     12.01000 ; qtot 21.273
  4402   ha     1   5r1     H 4402     0.155852      1.00800 ; qtot 21.429
  4403   ca     1   5r1     C 4403    -0.008148     12.01000 ; qtot 21.420
  4404   ha     1   5r1     H 4404     0.130852      1.00800 ; qtot 21.551
  4405   ca     1   5r1     C 4405     0.028852     12.01000 ; qtot 21.580
  4406   ca     1   5r1     C 4406     0.355852     12.01000 ; qtot 21.936
  4407   os     1   5r1     O 4407    -0.499148     16.00000 ; qtot 21.437
  4408   ca     1   5r1     C 4408    -0.010148     12.01000 ; qtot 21.427
  4409   ha     1   5r1     H 4409     0.134852      1.00800 ; qtot 21.561
  4410   ca     1   5r1     C 4410    -0.010148     12.01000 ; qtot 21.551
  4411   ha     1   5r1     H 4411     0.107852      1.00800 ; qtot 21.659
  4412   ca     1   5r1     C 4412     0.048852     12.01000 ; qtot 21.708
  4413    c     1   5r1     C 4413     0.380852     12.01000 ; qtot 22.089
  4414    o     1   5r1     O 4414    -0.497148     16.00000 ; qtot 21.592
  4415   os     1   5r1     O 4415    -0.537148     16.00000 ; qtot 21.055
  4416   c3     1   5r1     C 4416     0.143852     12.01000 ; qtot 21.198
  4417   hc     1   5r1     H 4417     0.129852      1.00800 ; qtot 21.328
  4418   hc     1   5r1     H 4418     0.141852      1.00800 ; qtot 21.470
  4419   c3     1   5r1     C 4419     0.126852     12.01000 ; qtot 21.597
  4420   hc     1   5r1     H 4420     0.118852      1.00800 ; qtot 21.716
  4421   hc     1   5r1     H 4421     0.106852      1.00800 ; qtot 21.823
  4422   os     1   5r1     O 4422    -0.487148     16.00000 ; qtot 21.336
  4423   ca     1   5r1     C 4423    -0.003148     12.01000 ; qtot 21.332
  4424   ha     1   5r1     H 4424     0.105852      1.00800 ; qtot 21.438
  4425   ca     1   5r1     C 4425    -0.021148     12.01000 ; qtot 21.417
  4426   ha     1   5r1     H 4426     0.089852      1.00800 ; qtot 21.507
  4427   ca     1   5r1     C 4427     0.082852     12.01000 ; qtot 21.590
  4428   ca     1   5r1     C 4428     0.385852     12.01000 ; qtot 21.976
  4429   os     1   5r1     O 4429    -0.505148     16.00000 ; qtot 21.471
  4430   ca     1   5r1     C 4430     0.174852     12.01000 ; qtot 21.645
  4431   ca     1   5r1     C 4431     0.042852     12.01000 ; qtot 21.688
  4432   ha     1   5r1     H 4432     0.089852      1.00800 ; qtot 21.778
  4433   c3     1   5r1     C 4433     0.155852     12.01000 ; qtot 21.934
  4434    c     1   5r1     C 4434     0.413852     12.01000 ; qtot 22.348
  4435    o     1   5r1     O 4435    -0.480148     16.00000 ; qtot 21.868
  4436   oh     1   5r1     O 4436    -0.599148     16.00000 ; qtot 21.268
  4437   c3     1   5r1     C 4437     0.118852     12.01000 ; qtot 21.387
  4438   hc     1   5r1     H 4438     0.123852      1.00800 ; qtot 21.511
  4439   hc     1   5r1     H 4439     0.101852      1.00800 ; qtot 21.613
  4440   c3     1   5r1     C 4440     0.128852     12.01000 ; qtot 21.742
  4441   hc     1   5r1     H 4441     0.092852      1.00800 ; qtot 21.835
  4442   hc     1   5r1     H 4442     0.134852      1.00800 ; qtot 21.970
  4443   os     1   5r1     O 4443    -0.534148     16.00000 ; qtot 21.435
  4444   ca     1   5r1     C 4444    -0.018148     12.01000 ; qtot 21.417
  4445   ha     1   5r1     H 4445     0.098852      1.00800 ; qtot 21.516
  4446   ca     1   5r1     C 4446    -0.001148     12.01000 ; qtot 21.515
  4447   ha     1   5r1     H 4447     0.110852      1.00800 ; qtot 21.626
  4448   ca     1   5r1     C 4448     0.074852     12.01000 ; qtot 21.701
  4449   c3     1   5r1     C 4449     0.456852     12.01000 ; qtot 22.158
  4450   os     1   5r1     O 4450    -0.500148     16.00000 ; qtot 21.657
  4451   ca     1   5r1     C 4451    -0.005148     12.01000 ; qtot 21.652
  4452   ha     1   5r1     H 4452     0.092852      1.00800 ; qtot 21.745
  4453   ca     1   5r1     C 4453     0.005852     12.01000 ; qtot 21.751
  4454   ha     1   5r1     H 4454     0.161852      1.00800 ; qtot 21.913
  4455   ca     1   5r1     C 4455     0.043852     12.01000 ; qtot 21.957
  4456    c     1   5r1     C 4456     0.377852     12.01000 ; qtot 22.335
  4457    o     1   5r1     O 4457    -0.516148     16.00000 ; qtot 21.818
  4458   os     1   5r1     O 4458    -0.508148     16.00000 ; qtot 21.310
  4459   ca     1   5r1     C 4459    -0.019148     12.01000 ; qtot 21.291
  4460   ha     1   5r1     H 4460     0.107852      1.00800 ; qtot 21.399
  4461   ca     1   5r1     C 4461    -0.022148     12.01000 ; qtot 21.377
  4462   ha     1   5r1     H 4462     0.132852      1.00800 ; qtot 21.510
  4463   ca     1   5r1     C 4463     0.041852     12.01000 ; qtot 21.551
  4464    c     1   5r1     C 4464     0.368852     12.01000 ; qtot 21.920
  4465    o     1   5r1     O 4465    -0.479148     16.00000 ; qtot 21.441
  4466   ca     1   5r1     C 4466     0.009852     12.01000 ; qtot 21.451
  4467   ha     1   5r1     H 4467     0.162852      1.00800 ; qtot 21.614
  4468   ca     1   5r1     C 4468     0.009852     12.01000 ; qtot 21.624
  4469   ha     1   5r1     H 4469     0.117852      1.00800 ; qtot 21.742
  4470   ca     1   5r1     C 4470     0.059852     12.01000 ; qtot 21.801
  4471    c     1   5r1     C 4471     0.388852     12.01000 ; qtot 22.190
  4472    o     1   5r1     O 4472    -0.469148     16.00000 ; qtot 21.721
  4473   os     1   5r1     O 4473    -0.513148     16.00000 ; qtot 21.208
  4474   c3     1   5r1     C 4474     0.146852     12.01000 ; qtot 21.355
  4475   hc     1   5r1     H 4475     0.111852      1.00800 ; qtot 21.467
  4476   hc     1   5r1     H 4476     0.141852      1.00800 ; qtot 21.609
  4477   c3     1   5r1     C 4477     0.151852     12.01000 ; qtot 21.760
  4478   hc     1   5r1     H 4478     0.147852      1.00800 ; qtot 21.908
  4479   hc     1   5r1     H 4479     0.137852      1.00800 ; qtot 22.046
  4480   ca     1   5r1     C 4480    -0.018148     12.01000 ; qtot 22.028
  4481   ha     1   5r1     H 4481     0.119852      1.00800 ; qtot 22.148
  4482   ca     1   5r1     C 4482    -0.027148     12.01000 ; qtot 22.121
  4483   ha     1   5r1     H 4483     0.117852      1.00800 ; qtot 22.239
  4484   ca     1   5r1     C 4484     0.021852     12.01000 ; qtot 22.260
  4485    c     1   5r1     C 4485     0.379852     12.01000 ; qtot 22.640
  4486    o     1   5r1     O 4486    -0.472148     16.00000 ; qtot 22.168
  4487   ca     1   5r1     C 4487    -0.028148     12.01000 ; qtot 22.140
  4488   ha     1   5r1     H 4488     0.106852      1.00800 ; qtot 22.247
  4489   ca     1   5r1     C 4489    -0.013148     12.01000 ; qtot 22.234
  4490   ha     1   5r1     H 4490     0.106852      1.00800 ; qtot 22.340
  4491   ca     1   5r1     C 4491     0.044852     12.01000 ; qtot 22.385
  4492    c     1   5r1     C 4492     0.399852     12.01000 ; qtot 22.785
  4493    o     1   5r1     O 4493    -0.475148     16.00000 ; qtot 22.310
  4494   os     1   5r1     O 4494    -0.543148     16.00000 ; qtot 21.767
  4495   c3     1   5r1     C 4495     0.292852     12.01000 ; qtot 22.060
  4496   hc     1   5r1     H 4496     0.160852      1.00800 ; qtot 22.221
  4497   c3     1   5r1     C 4497     0.165852     12.01000 ; qtot 22.386
  4498   hc     1   5r1     H 4498     0.141852      1.00800 ; qtot 22.528
  4499   hc     1   5r1     H 4499     0.139852      1.00800 ; qtot 22.668
  4500   os     1   5r1     O 4500    -0.517148     16.00000 ; qtot 22.151
  4501   ca     1   5r1     C 4501     0.007852     12.01000 ; qtot 22.159
  4502   ha     1   5r1     H 4502     0.115852      1.00800 ; qtot 22.275
  4503   ca     1   5r1     C 4503     0.159852     12.01000 ; qtot 22.435
  4504   ca     1   5r1     C 4504     0.057852     12.01000 ; qtot 22.492
  4505    c     1   5r1     C 4505     0.377852     12.01000 ; qtot 22.870
  4506    o     1   5r1     O 4506    -0.504148     16.00000 ; qtot 22.366
  4507   ca     1   5r1     C 4507    -0.030148     12.01000 ; qtot 22.336
  4508   ha     1   5r1     H 4508     0.094852      1.00800 ; qtot 22.431
  4509   ca     1   5r1     C 4509    -0.032148     12.01000 ; qtot 22.399
  4510   ha     1   5r1     H 4510     0.095852      1.00800 ; qtot 22.495
  4511   ca     1   5r1     C 4511     0.023852     12.01000 ; qtot 22.518
  4512    c     1   5r1     C 4512     0.380852     12.01000 ; qtot 22.899
  4513    o     1   5r1     O 4513    -0.472148     16.00000 ; qtot 22.427
  4514   os     1   5r1     O 4514    -0.550148     16.00000 ; qtot 21.877
  4515   c3     1   5r1     C 4515     0.135852     12.01000 ; qtot 22.013
  4516   hc     1   5r1     H 4516     0.115852      1.00800 ; qtot 22.129
  4517   hc     1   5r1     H 4517     0.098852      1.00800 ; qtot 22.227
  4518   c3     1   5r1     C 4518     0.116852     12.01000 ; qtot 22.344
  4519   hc     1   5r1     H 4519     0.093852      1.00800 ; qtot 22.438
  4520   hc     1   5r1     H 4520     0.121852      1.00800 ; qtot 22.560
  4521   os     1   5r1     O 4521    -0.534148     16.00000 ; qtot 22.026
  4522   ca     1   5r1     C 4522    -0.006148     12.01000 ; qtot 22.020
  4523   ha     1   5r1     H 4523     0.095852      1.00800 ; qtot 22.116
  4524   ca     1   5r1     C 4524    -0.022148     12.01000 ; qtot 22.093
  4525   ha     1   5r1     H 4525     0.090852      1.00800 ; qtot 22.184
  4526   ca     1   5r1     C 4526     0.035852     12.01000 ; qtot 22.220
  4527    c     1   5r1     C 4527     0.361852     12.01000 ; qtot 22.582
  4528   oh     1   5r1     O 4528    -0.630148     16.00000 ; qtot 21.952
  4529   ca     1   5r1     C 4529    -0.006148     12.01000 ; qtot 21.946
  4530   ha     1   5r1     H 4530     0.123852      1.00800 ; qtot 22.070
  4531   ca     1   5r1     C 4531     0.011852     12.01000 ; qtot 22.081
  4532   ha     1   5r1     H 4532     0.118852      1.00800 ; qtot 22.200
  4533   ca     1   5r1     C 4533     0.082852     12.01000 ; qtot 22.283
  4534   c3     1   5r1     C 4534     0.444852     12.01000 ; qtot 22.728
  4535   os     1   5r1     O 4535    -0.506148     16.00000 ; qtot 22.222
  4536   os     1   5r1     O 4536    -0.517148     16.00000 ; qtot 21.705
  4537   c3     1   5r1     C 4537     0.127852     12.01000 ; qtot 21.833
  4538   hc     1   5r1     H 4538     0.095852      1.00800 ; qtot 21.928
  4539   hc     1   5r1     H 4539     0.133852      1.00800 ; qtot 22.062
  4540   c3     1   5r1     C 4540     0.117852     12.01000 ; qtot 22.180
  4541   hc     1   5r1     H 4541     0.107852      1.00800 ; qtot 22.288
  4542   hc     1   5r1     H 4542     0.108852      1.00800 ; qtot 22.397
  4543    o     1   5r1     O 4543    -0.474148     16.00000 ; qtot 21.923
  4544   c3     1   5r1     C 4544     0.171852     12.01000 ; qtot 22.094
  4545   hc     1   5r1     H 4545     0.133852      1.00800 ; qtot 22.228
  4546   c3     1   5r1     C 4546     0.134852     12.01000 ; qtot 22.363
  4547   hc     1   5r1     H 4547     0.080852      1.00800 ; qtot 22.444
  4548   c3     1   5r1     C 4548     0.169852     12.01000 ; qtot 22.614
  4549    c     1   5r1     C 4549     0.401852     12.01000 ; qtot 23.016
  4550    o     1   5r1     O 4550    -0.540148     16.00000 ; qtot 22.476
  4551   c3     1   5r1     C 4551     0.137852     12.01000 ; qtot 22.613
  4552   hc     1   5r1     H 4552     0.106852      1.00800 ; qtot 22.720
  4553   c3     1   5r1     C 4553     0.131852     12.01000 ; qtot 22.852
  4554   hc     1   5r1     H 4554     0.086852      1.00800 ; qtot 22.939
  4555   c3     1   5r1     C 4555     0.222852     12.01000 ; qtot 23.162
  4556    c     1   5r1     C 4556     0.425852     12.01000 ; qtot 23.588
  4557    o     1   5r1     O 4557    -0.491148     16.00000 ; qtot 23.097
  4558   os     1   5r1     O 4558    -0.513148     16.00000 ; qtot 22.583
  4559   c3     1   5r1     C 4559     0.118852     12.01000 ; qtot 22.702
  4560   hc     1   5r1     H 4560     0.092852      1.00800 ; qtot 22.795
  4561   hc     1   5r1     H 4561     0.105852      1.00800 ; qtot 22.901
  4562   c3     1   5r1     C 4562     0.119852     12.01000 ; qtot 23.021
  4563   hc     1   5r1     H 4563     0.122852      1.00800 ; qtot 23.144
  4564   hc     1   5r1     H 4564     0.131852      1.00800 ; qtot 23.276
  4565   os     1   5r1     O 4565    -0.539148     16.00000 ; qtot 22.736
  4566   ca     1   5r1     C 4566    -0.036148     12.01000 ; qtot 22.700
  4567   ha     1   5r1     H 4567     0.072852      1.00800 ; qtot 22.773
  4568   ca     1   5r1     C 4568    -0.045148     12.01000 ; qtot 22.728
  4569   ha     1   5r1     H 4569     0.060852      1.00800 ; qtot 22.789
  4570   ca     1   5r1     C 4570     0.061852     12.01000 ; qtot 22.851
  4571   c3     1   5r1     C 4571     0.452852     12.01000 ; qtot 23.303
  4572   oh     1   5r1     O 4572    -0.556148     16.00000 ; qtot 22.747
  4573   ca     1   5r1     C 4573    -0.007148     12.01000 ; qtot 22.740
  4574   ha     1   5r1     H 4574     0.107852      1.00800 ; qtot 22.848
  4575   ca     1   5r1     C 4575    -0.018148     12.01000 ; qtot 22.830
  4576   ha     1   5r1     H 4576     0.095852      1.00800 ; qtot 22.926
  4577   ca     1   5r1     C 4577     0.073852     12.01000 ; qtot 23.000
  4578   c3     1   5r1     C 4578     0.472852     12.01000 ; qtot 23.472
  4579   os     1   5r1     O 4579    -0.472148     16.00000 ; qtot 23.000
  4580   os     1   5r1     O 4580    -0.483148     16.00000 ; qtot 22.517
  4581   c3     1   5r1     C 4581     0.119852     12.01000 ; qtot 22.637
  4582   hc     1   5r1     H 4582     0.100852      1.00800 ; qtot 22.738
  4583   hc     1   5r1     H 4583     0.094852      1.00800 ; qtot 22.833
  4584   c3     1   5r1     C 4584     0.122852     12.01000 ; qtot 22.956
  4585   hc     1   5r1     H 4585     0.110852      1.00800 ; qtot 23.066
  4586   hc     1   5r1     H 4586     0.144852      1.00800 ; qtot 23.211
  4587   os     1   5r1     O 4587    -0.520148     16.00000 ; qtot 22.691
  4588   c3     1   5r1     C 4588     0.117852     12.01000 ; qtot 22.809
  4589   hc     1   5r1     H 4589     0.093852      1.00800 ; qtot 22.903
  4590   c3     1   5r1     C 4590     0.102852     12.01000 ; qtot 23.006
  4591   hc     1   5r1     H 4591     0.104852      1.00800 ; qtot 23.111
  4592   c3     1   5r1     C 4592     0.077852     12.01000 ; qtot 23.188
  4593   c3     1   5r1     C 4593     0.448852     12.01000 ; qtot 23.637
  4594   os     1   5r1     O 4594    -0.498148     16.00000 ; qtot 23.139
  4595   ca     1   5r1     C 4595    -0.028148     12.01000 ; qtot 23.111
  4596   ha     1   5r1     H 4596     0.131852      1.00800 ; qtot 23.243
  4597   ca     1   5r1     C 4597    -0.040148     12.01000 ; qtot 23.203
  4598   ha     1   5r1     H 4598     0.105852      1.00800 ; qtot 23.308
  4599   ca     1   5r1     C 4599     0.014852     12.01000 ; qtot 23.323
  4600    c     1   5r1     C 4600     0.349852     12.01000 ; qtot 23.673
  4601   os     1   5r1     O 4601    -0.535148     16.00000 ; qtot 23.138
  4602    o     1   5r1     O 4602    -0.507148     16.00000 ; qtot 22.631
  4603   c3     1   5r1     C 4603     0.130852     12.01000 ; qtot 22.762
  4604   hc     1   5r1     H 4604     0.084852      1.00800 ; qtot 22.847
  4605   hc     1   5r1     H 4605     0.114852      1.00800 ; qtot 22.961
  4606   c3     1   5r1     C 4606     0.142852     12.01000 ; qtot 23.104
  4607   hc     1   5r1     H 4607     0.138852      1.00800 ; qtot 23.243
  4608   hc     1   5r1     H 4608     0.133852      1.00800 ; qtot 23.377
  4609   os     1   5r1     O 4609    -0.498148     16.00000 ; qtot 22.879
  4610   ca     1   5r1     C 4610    -0.026148     12.01000 ; qtot 22.853
  4611   ha     1   5r1     H 4611     0.104852      1.00800 ; qtot 22.958
  4612   ca     1   5r1     C 4612    -0.018148     12.01000 ; qtot 22.939
  4613   ha     1   5r1     H 4613     0.114852      1.00800 ; qtot 23.054
  4614   ca     1   5r1     C 4614     0.035852     12.01000 ; qtot 23.090
  4615    c     1   5r1     C 4615     0.364852     12.01000 ; qtot 23.455
  4616   os     1   5r1     O 4616    -0.517148     16.00000 ; qtot 22.938
  4617   ca     1   5r1     C 4617    -0.009148     12.01000 ; qtot 22.929
  4618   ha     1   5r1     H 4618     0.117852      1.00800 ; qtot 23.047
  4619   ca     1   5r1     C 4619    -0.018148     12.01000 ; qtot 23.028
  4620   ha     1   5r1     H 4620     0.086852      1.00800 ; qtot 23.115
  4621   ca     1   5r1     C 4621     0.030852     12.01000 ; qtot 23.146
  4622    c     1   5r1     C 4622     0.361852     12.01000 ; qtot 23.508
  4623    o     1   5r1     O 4623    -0.525148     16.00000 ; qtot 22.983
  4624   os     1   5r1     O 4624    -0.512148     16.00000 ; qtot 22.471
  4625   c3     1   5r1     C 4625     0.129852     12.01000 ; qtot 22.601
  4626   hc     1   5r1     H 4626     0.112852      1.00800 ; qtot 22.713
  4627   hc     1   5r1     H 4627     0.090852      1.00800 ; qtot 22.804
  4628   c3     1   5r1     C 4628     0.145852     12.01000 ; qtot 22.950
  4629   hc     1   5r1     H 4629     0.132852      1.00800 ; qtot 23.083
  4630   hc     1   5r1     H 4630     0.115852      1.00800 ; qtot 23.199
  4631    o     1   5r1     O 4631    -0.465148     16.00000 ; qtot 22.734
  4632   ca     1   5r1     C 4632    -0.011148     12.01000 ; qtot 22.722
  4633   ha     1   5r1     H 4633     0.084852      1.00800 ; qtot 22.807
  4634   ca     1   5r1     C 4634    -0.010148     12.01000 ; qtot 22.797
  4635   ha     1   5r1     H 4635     0.093852      1.00800 ; qtot 22.891
  4636   ca     1   5r1     C 4636     0.094852     12.01000 ; qtot 22.986
  4637   c3     1   5r1     C 4637     0.473852     12.01000 ; qtot 23.460
  4638   os     1   5r1     O 4638    -0.476148     16.00000 ; qtot 22.984
  4639   ca     1   5r1     C 4639    -0.007148     12.01000 ; qtot 22.976
  4640   ha     1   5r1     H 4640     0.079852      1.00800 ; qtot 23.056
  4641   ca     1   5r1     C 4641    -0.000148     12.01000 ; qtot 23.056
  4642   ha     1   5r1     H 4642     0.106852      1.00800 ; qtot 23.163
  4643   ca     1   5r1     C 4643     0.086852     12.01000 ; qtot 23.250
  4644   c3     1   5r1     C 4644     0.470852     12.01000 ; qtot 23.721
  4645   os     1   5r1     O 4645    -0.510148     16.00000 ; qtot 23.211
  4646   os     1   5r1     O 4646    -0.521148     16.00000 ; qtot 22.689
  4647   c3     1   5r1     C 4647     0.127852     12.01000 ; qtot 22.817
  4648   hc     1   5r1     H 4648     0.109852      1.00800 ; qtot 22.927
  4649   hc     1   5r1     H 4649     0.139852      1.00800 ; qtot 23.067
  4650   c3     1   5r1     C 4650     0.148852     12.01000 ; qtot 23.216
  4651   hc     1   5r1     H 4651     0.089852      1.00800 ; qtot 23.306
  4652   hc     1   5r1     H 4652     0.193852      1.00800 ; qtot 23.500
  4653   os     1   5r1     O 4653    -0.539148     16.00000 ; qtot 22.960
  4654   ca     1   5r1     C 4654    -0.023148     12.01000 ; qtot 22.937
  4655   ha     1   5r1     H 4655     0.107852      1.00800 ; qtot 23.045
  4656   ca     1   5r1     C 4656    -0.031148     12.01000 ; qtot 23.014
  4657   ha     1   5r1     H 4657     0.099852      1.00800 ; qtot 23.114
  4658   ca     1   5r1     C 4658     0.027852     12.01000 ; qtot 23.142
  4659    c     1   5r1     C 4659     0.369852     12.01000 ; qtot 23.511
  4660    o     1   5r1     O 4660    -0.498148     16.00000 ; qtot 23.013
  4661   ca     1   5r1     C 4661    -0.057148     12.01000 ; qtot 22.956
  4662   ha     1   5r1     H 4662     0.066852      1.00800 ; qtot 23.023
  4663   ca     1   5r1     C 4663    -0.045148     12.01000 ; qtot 22.978
  4664   ha     1   5r1     H 4664     0.096852      1.00800 ; qtot 23.075
  4665   ca     1   5r1     C 4665     0.037852     12.01000 ; qtot 23.113
  4666    c     1   5r1     C 4666     0.380852     12.01000 ; qtot 23.493
  4667    o     1   5r1     O 4667    -0.495148     16.00000 ; qtot 22.998
  4668   os     1   5r1     O 4668    -0.503148     16.00000 ; qtot 22.495
  4669   c3     1   5r1     C 4669     0.153852     12.01000 ; qtot 22.649
  4670   hc     1   5r1     H 4670     0.099852      1.00800 ; qtot 22.749
  4671   hc     1   5r1     H 4671     0.110852      1.00800 ; qtot 22.860
  4672   c3     1   5r1     C 4672     0.156852     12.01000 ; qtot 23.017
  4673   hc     1   5r1     H 4673     0.129852      1.00800 ; qtot 23.146
  4674   hc     1   5r1     H 4674     0.125852      1.00800 ; qtot 23.272
  4675   os     1   5r1     O 4675    -0.509148     16.00000 ; qtot 22.763
  4676   ca     1   5r1     C 4676    -0.012148     12.01000 ; qtot 22.751
  4677   ha     1   5r1     H 4677     0.100852      1.00800 ; qtot 22.852
  4678   ca     1   5r1     C 4678    -0.017148     12.01000 ; qtot 22.835
  4679   ha     1   5r1     H 4679     0.093852      1.00800 ; qtot 22.929
  4680   ca     1   5r1     C 4680     0.069852     12.01000 ; qtot 22.998
  4681   c3     1   5r1     C 4681     0.450852     12.01000 ; qtot 23.449
  4682   os     1   5r1     O 4682    -0.493148     16.00000 ; qtot 22.956
  4683   ca     1   5r1     C 4683    -0.029148     12.01000 ; qtot 22.927
  4684   ha     1   5r1     H 4684     0.096852      1.00800 ; qtot 23.024
  4685   ca     1   5r1     C 4685    -0.013148     12.01000 ; qtot 23.011
  4686   ha     1   5r1     H 4686     0.114852      1.00800 ; qtot 23.125
  4687   ca     1   5r1     C 4687     0.057852     12.01000 ; qtot 23.183
  4688    c     1   5r1     C 4688     0.396852     12.01000 ; qtot 23.580
  4689    o     1   5r1     O 4689    -0.505148     16.00000 ; qtot 23.075
  4690   os     1   5r1     O 4690    -0.526148     16.00000 ; qtot 22.549
  4691   c3     1   5r1     C 4691     0.147852     12.01000 ; qtot 22.697
  4692   hc     1   5r1     H 4692     0.135852      1.00800 ; qtot 22.833
  4693   hc     1   5r1     H 4693     0.126852      1.00800 ; qtot 22.959
  4694   c3     1   5r1     C 4694     0.147852     12.01000 ; qtot 23.107
  4695   hc     1   5r1     H 4695     0.118852      1.00800 ; qtot 23.226
  4696   hc     1   5r1     H 4696     0.099852      1.00800 ; qtot 23.326
  4697   os     1   5r1     O 4697    -0.520148     16.00000 ; qtot 22.806
  4698   ca     1   5r1     C 4698     0.189852     12.01000 ; qtot 22.996
  4699   ca     1   5r1     C 4699     0.205852     12.01000 ; qtot 23.202
  4700   ho     1   5r1     H 4700     0.381852      1.00800 ; qtot 23.583
  4701   ca     1   5r1     C 4701     0.060852     12.01000 ; qtot 23.644
  4702    c     1   5r1     C 4702     0.381852     12.01000 ; qtot 24.026
  4703    o     1   5r1     O 4703    -0.521148     16.00000 ; qtot 23.505
  4704   ca     1   5r1     C 4704    -0.036148     12.01000 ; qtot 23.469
  4705   ha     1   5r1     H 4705     0.080852      1.00800 ; qtot 23.550
  4706   ca     1   5r1     C 4706    -0.015148     12.01000 ; qtot 23.535
  4707   ha     1   5r1     H 4707     0.144852      1.00800 ; qtot 23.679
  4708   ca     1   5r1     C 4708     0.061852     12.01000 ; qtot 23.741
  4709    c     1   5r1     C 4709     0.371852     12.01000 ; qtot 24.113
  4710    o     1   5r1     O 4710    -0.531148     16.00000 ; qtot 23.582
  4711   os     1   5r1     O 4711    -0.553148     16.00000 ; qtot 23.029
  4712   c3     1   5r1     C 4712     0.178852     12.01000 ; qtot 23.208
  4713   hc     1   5r1     H 4713     0.118852      1.00800 ; qtot 23.326
  4714   hc     1   5r1     H 4714     0.136852      1.00800 ; qtot 23.463
  4715   c3     1   5r1     C 4715     0.318852     12.01000 ; qtot 23.782
  4716   hc     1   5r1     H 4716     0.171852      1.00800 ; qtot 23.954
  4717   os     1   5r1     O 4717    -0.530148     16.00000 ; qtot 23.424
  4718   ca     1   5r1     C 4718    -0.039148     12.01000 ; qtot 23.385
  4719   ha     1   5r1     H 4719     0.095852      1.00800 ; qtot 23.481
  4720   ca     1   5r1     C 4720    -0.043148     12.01000 ; qtot 23.437
  4721   ha     1   5r1     H 4721     0.084852      1.00800 ; qtot 23.522
  4722   ca     1   5r1     C 4722     0.030852     12.01000 ; qtot 23.553
  4723    c     1   5r1     C 4723     0.364852     12.01000 ; qtot 23.918
  4724    o     1   5r1     O 4724    -0.483148     16.00000 ; qtot 23.435
  4725   ca     1   5r1     C 4725    -0.019148     12.01000 ; qtot 23.416
  4726   ha     1   5r1     H 4726     0.105852      1.00800 ; qtot 23.522
  4727   ca     1   5r1     C 4727    -0.029148     12.01000 ; qtot 23.492
  4728   ha     1   5r1     H 4728     0.126852      1.00800 ; qtot 23.619
  4729   ca     1   5r1     C 4729     0.025852     12.01000 ; qtot 23.645
  4730    c     1   5r1     C 4730     0.374852     12.01000 ; qtot 24.020
  4731    o     1   5r1     O 4731    -0.480148     16.00000 ; qtot 23.540
  4732   os     1   5r1     O 4732    -0.509148     16.00000 ; qtot 23.031
  4733   c3     1   5r1     C 4733     0.127852     12.01000 ; qtot 23.159
  4734   hc     1   5r1     H 4734     0.081852      1.00800 ; qtot 23.240
  4735   hc     1   5r1     H 4735     0.111852      1.00800 ; qtot 23.352
  4736   c3     1   5r1     C 4736     0.145852     12.01000 ; qtot 23.498
  4737   hc     1   5r1     H 4737     0.125852      1.00800 ; qtot 23.624
  4738   hc     1   5r1     H 4738     0.169852      1.00800 ; qtot 23.794
  4739   os     1   5r1     O 4739    -0.498148     16.00000 ; qtot 23.296
  4740   ca     1   5r1     C 4740    -0.032148     12.01000 ; qtot 23.263
  4741   ha     1   5r1     H 4741     0.085852      1.00800 ; qtot 23.349
  4742   ca     1   5r1     C 4742    -0.036148     12.01000 ; qtot 23.313
  4743   ha     1   5r1     H 4743     0.094852      1.00800 ; qtot 23.408
  4744   ca     1   5r1     C 4744     0.006852     12.01000 ; qtot 23.415
  4745    c     1   5r1     C 4745     0.373852     12.01000 ; qtot 23.789
  4746    o     1   5r1     O 4746    -0.501148     16.00000 ; qtot 23.288
  4747   ca     1   5r1     C 4747    -0.051148     12.01000 ; qtot 23.236
  4748   ha     1   5r1     H 4748     0.082852      1.00800 ; qtot 23.319
  4749   ca     1   5r1     C 4749    -0.038148     12.01000 ; qtot 23.281
  4750   ha     1   5r1     H 4750     0.103852      1.00800 ; qtot 23.385
  4751   ca     1   5r1     C 4751     0.024852     12.01000 ; qtot 23.410
  4752    c     1   5r1     C 4752     0.363852     12.01000 ; qtot 23.774
  4753    o     1   5r1     O 4753    -0.488148     16.00000 ; qtot 23.286
  4754   os     1   5r1     O 4754    -0.511148     16.00000 ; qtot 22.774
  4755   c3     1   5r1     C 4755     0.136852     12.01000 ; qtot 22.911
  4756   hc     1   5r1     H 4756     0.184852      1.00800 ; qtot 23.096
  4757   hc     1   5r1     H 4757     0.094852      1.00800 ; qtot 23.191
  4758   c3     1   5r1     C 4758     0.125852     12.01000 ; qtot 23.317
  4759   hc     1   5r1     H 4759     0.142852      1.00800 ; qtot 23.460
  4760   hc     1   5r1     H 4760     0.166852      1.00800 ; qtot 23.627
  4761   os     1   5r1     O 4761    -0.539148     16.00000 ; qtot 23.087
  4762   ca     1   5r1     C 4762    -0.035148     12.01000 ; qtot 23.052
  4763   ha     1   5r1     H 4763     0.080852      1.00800 ; qtot 23.133
  4764   ca     1   5r1     C 4764    -0.027148     12.01000 ; qtot 23.106
  4765   ha     1   5r1     H 4765     0.104852      1.00800 ; qtot 23.211
  4766   ca     1   5r1     C 4766     0.037852     12.01000 ; qtot 23.249
  4767   ca     1   5r1     C 4767     0.377852     12.01000 ; qtot 23.626
  4768   os     1   5r1     O 4768    -0.468148     16.00000 ; qtot 23.158
  4769   ca     1   5r1     C 4769    -0.026148     12.01000 ; qtot 23.132
  4770   ha     1   5r1     H 4770     0.118852      1.00800 ; qtot 23.251
  4771   ca     1   5r1     C 4771    -0.011148     12.01000 ; qtot 23.240
  4772   ha     1   5r1     H 4772     0.116852      1.00800 ; qtot 23.357
  4773   ca     1   5r1     C 4773     0.039852     12.01000 ; qtot 23.397
  4774    c     1   5r1     C 4774     0.389852     12.01000 ; qtot 23.786
  4775    o     1   5r1     O 4775    -0.502148     16.00000 ; qtot 23.284
  4776   os     1   5r1     O 4776    -0.482148     16.00000 ; qtot 22.802
  4777   c3     1   5r1     C 4777     0.131852     12.01000 ; qtot 22.934
  4778   hc     1   5r1     H 4778     0.084852      1.00800 ; qtot 23.019
  4779   hc     1   5r1     H 4779     0.112852      1.00800 ; qtot 23.132
  4780   c3     1   5r1     C 4780     0.156852     12.01000 ; qtot 23.289
  4781   hc     1   5r1     H 4781     0.142852      1.00800 ; qtot 23.431
  4782   hc     1   5r1     H 4782     0.135852      1.00800 ; qtot 23.567
  4783   os     1   5r1     O 4783    -0.515148     16.00000 ; qtot 23.052
  4784   ca     1   5r1     C 4784    -0.016148     12.01000 ; qtot 23.036
  4785   ha     1   5r1     H 4785     0.122852      1.00800 ; qtot 23.159
  4786   ca     1   5r1     C 4786    -0.000148     12.01000 ; qtot 23.159
  4787   ha     1   5r1     H 4787     0.110852      1.00800 ; qtot 23.270
  4788   ca     1   5r1     C 4788     0.091852     12.01000 ; qtot 23.361
  4789   c3     1   5r1     C 4789     0.477852     12.01000 ; qtot 23.839
  4790   os     1   5r1     O 4790    -0.473148     16.00000 ; qtot 23.366
  4791   ca     1   5r1     C 4791    -0.006148     12.01000 ; qtot 23.360
  4792   ha     1   5r1     H 4792     0.096852      1.00800 ; qtot 23.457
  4793   ca     1   5r1     C 4793    -0.025148     12.01000 ; qtot 23.432
  4794   ha     1   5r1     H 4794     0.103852      1.00800 ; qtot 23.535
  4795   ca     1   5r1     C 4795     0.026852     12.01000 ; qtot 23.562
  4796    c     1   5r1     C 4796     0.368852     12.01000 ; qtot 23.931
  4797   os     1   5r1     O 4797    -0.486148     16.00000 ; qtot 23.445
  4798   os     1   5r1     O 4798    -0.521148     16.00000 ; qtot 22.924
  4799   c3     1   5r1     C 4799     0.154852     12.01000 ; qtot 23.079
  4800   hc     1   5r1     H 4800     0.152852      1.00800 ; qtot 23.232
  4801   hc     1   5r1     H 4801     0.103852      1.00800 ; qtot 23.335
  4802   c3     1   5r1     C 4802     0.151852     12.01000 ; qtot 23.487
  4803   hc     1   5r1     H 4803     0.125852      1.00800 ; qtot 23.613
  4804   hc     1   5r1     H 4804     0.130852      1.00800 ; qtot 23.744
  4805   os     1   5r1     O 4805    -0.478148     16.00000 ; qtot 23.266
  4806   ca     1   5r1     C 4806    -0.000148     12.01000 ; qtot 23.266
  4807   ha     1   5r1     H 4807     0.100852      1.00800 ; qtot 23.367
  4808   ca     1   5r1     C 4808    -0.008148     12.01000 ; qtot 23.358
  4809   ha     1   5r1     H 4809     0.131852      1.00800 ; qtot 23.490
  4810   ca     1   5r1     C 4810     0.039852     12.01000 ; qtot 23.530
  4811    c     1   5r1     C 4811     0.385852     12.01000 ; qtot 23.916
  4812    o     1   5r1     O 4812    -0.495148     16.00000 ; qtot 23.421
  4813   ca     1   5r1     C 4813    -0.002148     12.01000 ; qtot 23.419
  4814   ha     1   5r1     H 4814     0.132852      1.00800 ; qtot 23.552
  4815   c3     1   5r1     C 4815     0.111852     12.01000 ; qtot 23.663
  4816   hc     1   5r1     H 4816     0.095852      1.00800 ; qtot 23.759
  4817   c3     1   5r1     C 4817     0.170852     12.01000 ; qtot 23.930
  4818    c     1   5r1     C 4818     0.401852     12.01000 ; qtot 24.332
  4819    o     1   5r1     O 4819    -0.460148     16.00000 ; qtot 23.872
  4820   os     1   5r1     O 4820    -0.520148     16.00000 ; qtot 23.352
  4821   c3     1   5r1     C 4821     0.121852     12.01000 ; qtot 23.473
  4822   hc     1   5r1     H 4822     0.067852      1.00800 ; qtot 23.541
  4823   hc     1   5r1     H 4823     0.100852      1.00800 ; qtot 23.642
  4824   c3     1   5r1     C 4824     0.129852     12.01000 ; qtot 23.772
  4825   hc     1   5r1     H 4825     0.122852      1.00800 ; qtot 23.895
  4826   hc     1   5r1     H 4826     0.109852      1.00800 ; qtot 24.005
  4827   os     1   5r1     O 4827    -0.498148     16.00000 ; qtot 23.507
  4828   ca     1   5r1     C 4828    -0.022148     12.01000 ; qtot 23.484
  4829   ha     1   5r1     H 4829     0.134852      1.00800 ; qtot 23.619
  4830   ca     1   5r1     C 4830    -0.019148     12.01000 ; qtot 23.600
  4831   ha     1   5r1     H 4831     0.105852      1.00800 ; qtot 23.706
  4832   ca     1   5r1     C 4832     0.044852     12.01000 ; qtot 23.751
  4833    c     1   5r1     C 4833     0.396852     12.01000 ; qtot 24.148
  4834    o     1   5r1     O 4834    -0.492148     16.00000 ; qtot 23.656
  4835   ca     1   5r1     C 4835    -0.019148     12.01000 ; qtot 23.636
  4836   ha     1   5r1     H 4836     0.090852      1.00800 ; qtot 23.727
  4837   ca     1   5r1     C 4837    -0.001148     12.01000 ; qtot 23.726
  4838   ha     1   5r1     H 4838     0.118852      1.00800 ; qtot 23.845
  4839   ca     1   5r1     C 4839     0.040852     12.01000 ; qtot 23.886
  4840    c     1   5r1     C 4840     0.376852     12.01000 ; qtot 24.263
  4841    o     1   5r1     O 4841    -0.485148     16.00000 ; qtot 23.778
  4842   os     1   5r1     O 4842    -0.536148     16.00000 ; qtot 23.241
  4843   c3     1   5r1     C 4843     0.151852     12.01000 ; qtot 23.393
  4844   hc     1   5r1     H 4844     0.112852      1.00800 ; qtot 23.506
  4845   hc     1   5r1     H 4845     0.201852      1.00800 ; qtot 23.708
  4846   c3     1   5r1     C 4846     0.132852     12.01000 ; qtot 23.841
  4847   hc     1   5r1     H 4847     0.139852      1.00800 ; qtot 23.981
  4848   hc     1   5r1     H 4848     0.101852      1.00800 ; qtot 24.082
  4849   os     1   5r1     O 4849    -0.525148     16.00000 ; qtot 23.557
  4850   ca     1   5r1     C 4850    -0.044148     12.01000 ; qtot 23.513
  4851   ha     1   5r1     H 4851     0.073852      1.00800 ; qtot 23.587
  4852   ca     1   5r1     C 4852    -0.035148     12.01000 ; qtot 23.552
  4853   ha     1   5r1     H 4853     0.101852      1.00800 ; qtot 23.654
  4854   ca     1   5r1     C 4854     0.025852     12.01000 ; qtot 23.680
  4855    c     1   5r1     C 4855     0.388852     12.01000 ; qtot 24.068
  4856    o     1   5r1     O 4856    -0.510148     16.00000 ; qtot 23.558
  4857   ca     1   5r1     C 4857    -0.019148     12.01000 ; qtot 23.539
  4858   ha     1   5r1     H 4858     0.111852      1.00800 ; qtot 23.651
  4859   ca     1   5r1     C 4859    -0.023148     12.01000 ; qtot 23.628
  4860   ha     1   5r1     H 4860     0.132852      1.00800 ; qtot 23.761
  4861   ca     1   5r1     C 4861     0.030852     12.01000 ; qtot 23.792
  4862    c     1   5r1     C 4862     0.364852     12.01000 ; qtot 24.156
  4863   os     1   5r1     O 4863    -0.532148     16.00000 ; qtot 23.624
  4864   oh     1   5r1     O 4864    -0.607148     16.00000 ; qtot 23.017
  4865   os     1   5r1     O 4865    -0.501148     16.00000 ; qtot 22.516
  4866   ca     1   5r1     C 4866    -0.022148     12.01000 ; qtot 22.494
  4867   ha     1   5r1     H 4867     0.116852      1.00800 ; qtot 22.611
  4868   ca     1   5r1     C 4868    -0.029148     12.01000 ; qtot 22.582
  4869   ha     1   5r1     H 4869     0.101852      1.00800 ; qtot 22.683
  4870   ca     1   5r1     C 4870     0.028852     12.01000 ; qtot 22.712
  4871    c     1   5r1     C 4871     0.388852     12.01000 ; qtot 23.101
  4872   ca     1   5r1     C 4872    -0.027148     12.01000 ; qtot 23.074
  4873   ha     1   5r1     H 4873     0.117852      1.00800 ; qtot 23.192
  4874   ca     1   5r1     C 4874    -0.034148     12.01000 ; qtot 23.158
  4875   ha     1   5r1     H 4875     0.097852      1.00800 ; qtot 23.256
  4876   ca     1   5r1     C 4876     0.028852     12.01000 ; qtot 23.284
  4877    c     1   5r1     C 4877     0.367852     12.01000 ; qtot 23.652
  4878    o     1   5r1     O 4878    -0.454148     16.00000 ; qtot 23.198
  4879   os     1   5r1     O 4879    -0.490148     16.00000 ; qtot 22.708
  4880   c3     1   5r1     C 4880     0.120852     12.01000 ; qtot 22.829
  4881   hc     1   5r1     H 4881     0.153852      1.00800 ; qtot 22.983
  4882   hc     1   5r1     H 4882     0.052852      1.00800 ; qtot 23.035
  4883   c3     1   5r1     C 4883     0.138852     12.01000 ; qtot 23.174
  4884   hc     1   5r1     H 4884     0.114852      1.00800 ; qtot 23.289
  4885   hc     1   5r1     H 4885     0.125852      1.00800 ; qtot 23.415
  4886    o     1   5r1     O 4886    -0.499148     16.00000 ; qtot 22.916
  4887   ca     1   5r1     C 4887    -0.032148     12.01000 ; qtot 22.884
  4888   ha     1   5r1     H 4888     0.076852      1.00800 ; qtot 22.961
  4889   ca     1   5r1     C 4889    -0.042148     12.01000 ; qtot 22.918
  4890   ha     1   5r1     H 4890     0.074852      1.00800 ; qtot 22.993
  4891   ca     1   5r1     C 4891     0.029852     12.01000 ; qtot 23.023
  4892    c     1   5r1     C 4892     0.360852     12.01000 ; qtot 23.384
  4893    o     1   5r1     O 4893    -0.479148     16.00000 ; qtot 22.905
  4894   ca     1   5r1     C 4894    -0.021148     12.01000 ; qtot 22.884
  4895   ha     1   5r1     H 4895     0.118852      1.00800 ; qtot 23.003
  4896   ca     1   5r1     C 4896    -0.024148     12.01000 ; qtot 22.978
  4897   ha     1   5r1     H 4897     0.099852      1.00800 ; qtot 23.078
  4898   ca     1   5r1     C 4898     0.040852     12.01000 ; qtot 23.119
  4899    c     1   5r1     C 4899     0.380852     12.01000 ; qtot 23.500
  4900    o     1   5r1     O 4900    -0.459148     16.00000 ; qtot 23.041
  4901   os     1   5r1     O 4901    -0.506148     16.00000 ; qtot 22.535
  4902   c3     1   5r1     C 4902     0.120852     12.01000 ; qtot 22.656
  4903   hc     1   5r1     H 4903     0.103852      1.00800 ; qtot 22.759
  4904   hc     1   5r1     H 4904     0.112852      1.00800 ; qtot 22.872
  4905   c3     1   5r1     C 4905     0.154852     12.01000 ; qtot 23.027
  4906   hc     1   5r1     H 4906     0.122852      1.00800 ; qtot 23.150
  4907   hc     1   5r1     H 4907     0.128852      1.00800 ; qtot 23.279
  4908   os     1   5r1     O 4908    -0.482148     16.00000 ; qtot 22.797
  4909   ca     1   5r1     C 4909    -0.018148     12.01000 ; qtot 22.778
  4910   ha     1   5r1     H 4910     0.090852      1.00800 ; qtot 22.869
  4911   ca     1   5r1     C 4911    -0.004148     12.01000 ; qtot 22.865
  4912   ha     1   5r1     H 4912     0.104852      1.00800 ; qtot 22.970
  4913   ca     1   5r1     C 4913     0.099852     12.01000 ; qtot 23.070
  4914   c3     1   5r1     C 4914     0.468852     12.01000 ; qtot 23.539
  4915   os     1   5r1     O 4915    -0.531148     16.00000 ; qtot 23.008
  4916   ca     1   5r1     C 4916    -0.007148     12.01000 ; qtot 23.000
  4917   ha     1   5r1     H 4917     0.133852      1.00800 ; qtot 23.134
  4918   ca     1   5r1     C 4918    -0.017148     12.01000 ; qtot 23.117
  4919   ha     1   5r1     H 4919     0.081852      1.00800 ; qtot 23.199
  4920   ca     1   5r1     C 4920     0.041852     12.01000 ; qtot 23.241
  4921    c     1   5r1     C 4921     0.365852     12.01000 ; qtot 23.607
  4922    o     1   5r1     O 4922    -0.497148     16.00000 ; qtot 23.110
  4923   os     1   5r1     O 4923    -0.510148     16.00000 ; qtot 22.599
  4924   c3     1   5r1     C 4924     0.136852     12.01000 ; qtot 22.736
  4925   hc     1   5r1     H 4925     0.142852      1.00800 ; qtot 22.879
  4926   hc     1   5r1     H 4926     0.114852      1.00800 ; qtot 22.994
  4927   c3     1   5r1     C 4927     0.145852     12.01000 ; qtot 23.140
  4928   hc     1   5r1     H 4928     0.117852      1.00800 ; qtot 23.258
  4929   hc     1   5r1     H 4929     0.116852      1.00800 ; qtot 23.375
  4930   os     1   5r1     O 4930    -0.506148     16.00000 ; qtot 22.868
  4931   ca     1   5r1     C 4931    -0.013148     12.01000 ; qtot 22.855
  4932   ha     1   5r1     H 4932     0.101852      1.00800 ; qtot 22.957
  4933   ca     1   5r1     C 4933     0.003852     12.01000 ; qtot 22.961
  4934   ha     1   5r1     H 4934     0.109852      1.00800 ; qtot 23.071
  4935   ca     1   5r1     C 4935     0.082852     12.01000 ; qtot 23.154
  4936   c3     1   5r1     C 4936     0.463852     12.01000 ; qtot 23.617
  4937   oh     1   5r1     O 4937    -0.563148     16.00000 ; qtot 23.054
  4938   ca     1   5r1     C 4938    -0.021148     12.01000 ; qtot 23.033
  4939   ha     1   5r1     H 4939     0.095852      1.00800 ; qtot 23.129
  4940   ca     1   5r1     C 4940    -0.035148     12.01000 ; qtot 23.094
  4941   ha     1   5r1     H 4941     0.075852      1.00800 ; qtot 23.170
  4942   ca     1   5r1     C 4942     0.034852     12.01000 ; qtot 23.205
  4943    c     1   5r1     C 4943     0.394852     12.01000 ; qtot 23.599
  4944    o     1   5r1     O 4944    -0.488148     16.00000 ; qtot 23.111
  4945    o     1   5r1     O 4945    -0.454148     16.00000 ; qtot 22.657
  4946   c3     1   5r1     C 4946     0.121852     12.01000 ; qtot 22.779
  4947   hc     1   5r1     H 4947     0.104852      1.00800 ; qtot 22.884
  4948   hc     1   5r1     H 4948     0.096852      1.00800 ; qtot 22.981
  4949   c3     1   5r1     C 4949     0.123852     12.01000 ; qtot 23.105
  4950   hc     1   5r1     H 4950     0.148852      1.00800 ; qtot 23.253
  4951   hc     1   5r1     H 4951     0.121852      1.00800 ; qtot 23.375
  4952   os     1   5r1     O 4952    -0.513148     16.00000 ; qtot 22.862
  4953   ca     1   5r1     C 4953     0.031852     12.01000 ; qtot 22.894
  4954   ha     1   5r1     H 4954     0.135852      1.00800 ; qtot 23.030
  4955   ca     1   5r1     C 4955     0.009852     12.01000 ; qtot 23.040
  4956   ha     1   5r1     H 4956     0.104852      1.00800 ; qtot 23.145
  4957   ca     1   5r1     C 4957     0.053852     12.01000 ; qtot 23.198
  4958   c3     1   5r1     C 4958     0.425852     12.01000 ; qtot 23.624
  4959   os     1   5r1     O 4959    -0.479148     16.00000 ; qtot 23.145
  4960   ca     1   5r1     C 4960    -0.003148     12.01000 ; qtot 23.142
  4961   ha     1   5r1     H 4961     0.120852      1.00800 ; qtot 23.263
  4962   ca     1   5r1     C 4962    -0.003148     12.01000 ; qtot 23.260
  4963   ha     1   5r1     H 4963     0.104852      1.00800 ; qtot 23.364
  4964   ca     1   5r1     C 4964     0.065852     12.01000 ; qtot 23.430
  4965    c     1   5r1     C 4965     0.395852     12.01000 ; qtot 23.826
  4966    o     1   5r1     O 4966    -0.514148     16.00000 ; qtot 23.312
  4967   os     1   5r1     O 4967    -0.511148     16.00000 ; qtot 22.801
  4968   c3     1   5r1     C 4968     0.138852     12.01000 ; qtot 22.940
  4969   hc     1   5r1     H 4969     0.140852      1.00800 ; qtot 23.081
  4970   hc     1   5r1     H 4970     0.112852      1.00800 ; qtot 23.193
  4971   c3     1   5r1     C 4971     0.115852     12.01000 ; qtot 23.309
  4972   hc     1   5r1     H 4972     0.107852      1.00800 ; qtot 23.417
  4973   hc     1   5r1     H 4973     0.098852      1.00800 ; qtot 23.516
  4974   os     1   5r1     O 4974    -0.499148     16.00000 ; qtot 23.017
  4975   ca     1   5r1     C 4975    -0.028148     12.01000 ; qtot 22.989
  4976   ha     1   5r1     H 4976     0.100852      1.00800 ; qtot 23.090
  4977   ca     1   5r1     C 4977    -0.050148     12.01000 ; qtot 23.039
  4978   ha     1   5r1     H 4978     0.067852      1.00800 ; qtot 23.107
  4979   ca     1   5r1     C 4979     0.043852     12.01000 ; qtot 23.151
  4980    c     1   5r1     C 4980     0.369852     12.01000 ; qtot 23.521
  4981    o     1   5r1     O 4981    -0.501148     16.00000 ; qtot 23.020
  4982   ca     1   5r1     C 4982     0.170852     12.01000 ; qtot 23.191
  4983   ca     1   5r1     C 4983     0.047852     12.01000 ; qtot 23.239
  4984   ha     1   5r1     H 4984     0.172852      1.00800 ; qtot 23.411
  4985   ca     1   5r1     C 4985     0.069852     12.01000 ; qtot 23.481
  4986   c3     1   5r1     C 4986     0.461852     12.01000 ; qtot 23.943
  4987   os     1   5r1     O 4987    -0.465148     16.00000 ; qtot 23.478
  4988   os     1   5r1     O 4988    -0.483148     16.00000 ; qtot 22.995
  4989   c3     1   5r1     C 4989     0.148852     12.01000 ; qtot 23.144
  4990   hc     1   5r1     H 4990     0.107852      1.00800 ; qtot 23.251
  4991   hc     1   5r1     H 4991     0.082852      1.00800 ; qtot 23.334
  4992   c3     1   5r1     C 4992     0.148852     12.01000 ; qtot 23.483
  4993   hc     1   5r1     H 4993     0.117852      1.00800 ; qtot 23.601
  4994   hc     1   5r1     H 4994     0.102852      1.00800 ; qtot 23.704
  4995   os     1   5r1     O 4995    -0.556148     16.00000 ; qtot 23.148
  4996   ca     1   5r1     C 4996    -0.033148     12.01000 ; qtot 23.115
  4997   ha     1   5r1     H 4997     0.102852      1.00800 ; qtot 23.217
  4998   ca     1   5r1     C 4998    -0.030148     12.01000 ; qtot 23.187
  4999   ha     1   5r1     H 4999     0.082852      1.00800 ; qtot 23.270
  5000   ca     1   5r1     C 5000     0.078852     12.01000 ; qtot 23.349
  5001   c3     1   5r1     C 5001     0.465852     12.01000 ; qtot 23.815
  5002   oh     1   5r1     O 5002    -0.571148     16.00000 ; qtot 23.244
  5003   ca     1   5r1     C 5003    -0.021148     12.01000 ; qtot 23.223
  5004   ha     1   5r1     H 5004     0.113852      1.00800 ; qtot 23.336
  5005   ca     1   5r1     C 5005    -0.039148     12.01000 ; qtot 23.297
  5006   ha     1   5r1     H 5006     0.084852      1.00800 ; qtot 23.382
  5007   ca     1   5r1     C 5007     0.033852     12.01000 ; qtot 23.416
  5008    c     1   5r1     C 5008     0.364852     12.01000 ; qtot 23.781
  5009    o     1   5r1     O 5009    -0.478148     16.00000 ; qtot 23.303
  5010   os     1   5r1     O 5010    -0.529148     16.00000 ; qtot 22.774
  5011   c3     1   5r1     C 5011     0.125852     12.01000 ; qtot 22.899
  5012   hc     1   5r1     H 5012     0.111852      1.00800 ; qtot 23.011
  5013   hc     1   5r1     H 5013     0.073852      1.00800 ; qtot 23.085
  5014   c3     1   5r1     C 5014     0.158852     12.01000 ; qtot 23.244
  5015   hc     1   5r1     H 5015     0.129852      1.00800 ; qtot 23.374
  5016   hc     1   5r1     H 5016     0.140852      1.00800 ; qtot 23.515
  5017   os     1   5r1     O 5017    -0.514148     16.00000 ; qtot 23.000
  5018   ca     1   5r1     C 5018    -0.021148     12.01000 ; qtot 22.979
  5019   ha     1   5r1     H 5019     0.147852      1.00800 ; qtot 23.127
  5020   ca     1   5r1     C 5020    -0.032148     12.01000 ; qtot 23.095
  5021   ha     1   5r1     H 5021     0.081852      1.00800 ; qtot 23.177
  5022   ca     1   5r1     C 5022     0.033852     12.01000 ; qtot 23.211
  5023    c     1   5r1     C 5023     0.362852     12.01000 ; qtot 23.574
  5024    o     1   5r1     O 5024    -0.473148     16.00000 ; qtot 23.100
  5025   ca     1   5r1     C 5025    -0.026148     12.01000 ; qtot 23.074
  5026   ha     1   5r1     H 5026     0.110852      1.00800 ; qtot 23.185
  5027   ca     1   5r1     C 5027    -0.036148     12.01000 ; qtot 23.149
  5028   ha     1   5r1     H 5028     0.097852      1.00800 ; qtot 23.247
  5029   ca     1   5r1     C 5029     0.025852     12.01000 ; qtot 23.273
  5030    c     1   5r1     C 5030     0.379852     12.01000 ; qtot 23.653
  5031    o     1   5r1     O 5031    -0.466148     16.00000 ; qtot 23.186
  5032   os     1   5r1     O 5032    -0.485148     16.00000 ; qtot 22.701
  5033   c3     1   5r1     C 5033     0.145852     12.01000 ; qtot 22.847
  5034   hc     1   5r1     H 5034     0.120852      1.00800 ; qtot 22.968
  5035   hc     1   5r1     H 5035     0.171852      1.00800 ; qtot 23.140
  5036   c3     1   5r1     C 5036     0.142852     12.01000 ; qtot 23.283
  5037   hc     1   5r1     H 5037     0.125852      1.00800 ; qtot 23.409
  5038   hc     1   5r1     H 5038     0.130852      1.00800 ; qtot 23.539
  5039   os     1   5r1     O 5039    -0.525148     16.00000 ; qtot 23.014
  5040   ca     1   5r1     C 5040    -0.013148     12.01000 ; qtot 23.001
  5041   ha     1   5r1     H 5041     0.117852      1.00800 ; qtot 23.119
  5042   ca     1   5r1     C 5042    -0.021148     12.01000 ; qtot 23.098
  5043   ha     1   5r1     H 5043     0.125852      1.00800 ; qtot 23.224
  5044   ca     1   5r1     C 5044     0.021852     12.01000 ; qtot 23.245
  5045    c     1   5r1     C 5045     0.364852     12.01000 ; qtot 23.610
  5046    o     1   5r1     O 5046    -0.461148     16.00000 ; qtot 23.149
  5047   ca     1   5r1     C 5047    -0.030148     12.01000 ; qtot 23.119
  5048   ha     1   5r1     H 5048     0.111852      1.00800 ; qtot 23.231
  5049   ca     1   5r1     C 5049    -0.024148     12.01000 ; qtot 23.207
  5050   ha     1   5r1     H 5050     0.107852      1.00800 ; qtot 23.315
  5051   ca     1   5r1     C 5051     0.040852     12.01000 ; qtot 23.355
  5052    c     1   5r1     C 5052     0.369852     12.01000 ; qtot 23.725
  5053    o     1   5r1     O 5053    -0.455148     16.00000 ; qtot 23.270
  5054   os     1   5r1     O 5054    -0.506148     16.00000 ; qtot 22.764
  5055   c3     1   5r1     C 5055     0.152852     12.01000 ; qtot 22.917
  5056   hc     1   5r1     H 5056     0.108852      1.00800 ; qtot 23.026
  5057   hc     1   5r1     H 5057     0.119852      1.00800 ; qtot 23.146
  5058   c3     1   5r1     C 5058     0.176852     12.01000 ; qtot 23.322
  5059   hc     1   5r1     H 5059     0.110852      1.00800 ; qtot 23.433
  5060   hc     1   5r1     H 5060     0.126852      1.00800 ; qtot 23.560
  5061   os     1   5r1     O 5061    -0.502148     16.00000 ; qtot 23.058
  5062   ca     1   5r1     C 5062    -0.052148     12.01000 ; qtot 23.006
  5063   ha     1   5r1     H 5063     0.060852      1.00800 ; qtot 23.067
  5064   ca     1   5r1     C 5064    -0.037148     12.01000 ; qtot 23.030
  5065   ha     1   5r1     H 5065     0.070852      1.00800 ; qtot 23.100
  5066   ca     1   5r1     C 5066     0.062852     12.01000 ; qtot 23.163
  5067    c     1   5r1     C 5067     0.392852     12.01000 ; qtot 23.556
  5068    o     1   5r1     O 5068    -0.473148     16.00000 ; qtot 23.083
  5069   ca     1   5r1     C 5069    -0.008148     12.01000 ; qtot 23.075
  5070   ha     1   5r1     H 5070     0.102852      1.00800 ; qtot 23.178
  5071   ca     1   5r1     C 5071    -0.023148     12.01000 ; qtot 23.154
  5072   ha     1   5r1     H 5072     0.084852      1.00800 ; qtot 23.239
  5073   ca     1   5r1     C 5073     0.030852     12.01000 ; qtot 23.270
  5074    c     1   5r1     C 5074     0.354852     12.01000 ; qtot 23.625
  5075    o     1   5r1     O 5075    -0.511148     16.00000 ; qtot 23.114
  5076   os     1   5r1     O 5076    -0.521148     16.00000 ; qtot 22.593
  5077   c3     1   5r1     C 5077     0.131852     12.01000 ; qtot 22.725
  5078   hc     1   5r1     H 5078     0.104852      1.00800 ; qtot 22.829
  5079   hc     1   5r1     H 5079     0.111852      1.00800 ; qtot 22.941
  5080   c3     1   5r1     C 5080     0.130852     12.01000 ; qtot 23.072
  5081   hc     1   5r1     H 5081     0.077852      1.00800 ; qtot 23.150
  5082   hc     1   5r1     H 5082     0.123852      1.00800 ; qtot 23.274
  5083   os     1   5r1     O 5083    -0.479148     16.00000 ; qtot 22.795
  5084   ca     1   5r1     C 5084    -0.039148     12.01000 ; qtot 22.756
  5085   ha     1   5r1     H 5085     0.079852      1.00800 ; qtot 22.835
  5086   c3     1   5r1     C 5086     0.110852     12.01000 ; qtot 22.946
  5087   hc     1   5r1     H 5087     0.125852      1.00800 ; qtot 23.072
  5088   ca     1   5r1     C 5088     0.055852     12.01000 ; qtot 23.128
  5089    c     1   5r1     C 5089     0.376852     12.01000 ; qtot 23.505
  5090    o     1   5r1     O 5090    -0.459148     16.00000 ; qtot 23.046
  5091   ca     1   5r1     C 5091    -0.026148     12.01000 ; qtot 23.020
  5092   ha     1   5r1     H 5092     0.084852      1.00800 ; qtot 23.104
  5093   ca     1   5r1     C 5093    -0.021148     12.01000 ; qtot 23.083
  5094   ha     1   5r1     H 5094     0.099852      1.00800 ; qtot 23.183
  5095   ca     1   5r1     C 5095    -0.001148     12.01000 ; qtot 23.182
  5096   c3     1   5r1     C 5096     0.250852     12.01000 ; qtot 23.433
  5097   os     1   5r1     O 5097    -0.481148     16.00000 ; qtot 22.952
  5098   os     1   5r1     O 5098    -0.505148     16.00000 ; qtot 22.446
  5099   c3     1   5r1     C 5099     0.110852     12.01000 ; qtot 22.557
  5100   hc     1   5r1     H 5100     0.098852      1.00800 ; qtot 22.656
  5101   hc     1   5r1     H 5101     0.109852      1.00800 ; qtot 22.766
  5102   c3     1   5r1     C 5102     0.139852     12.01000 ; qtot 22.906
  5103   hc     1   5r1     H 5103     0.147852      1.00800 ; qtot 23.054
  5104   hc     1   5r1     H 5104     0.121852      1.00800 ; qtot 23.176
  5105   os     1   5r1     O 5105    -0.510148     16.00000 ; qtot 22.665
  5106   ca     1   5r1     C 5106    -0.002148     12.01000 ; qtot 22.663
  5107   ha     1   5r1     H 5107     0.129852      1.00800 ; qtot 22.793
  5108   ca     1   5r1     C 5108    -0.026148     12.01000 ; qtot 22.767
  5109   ha     1   5r1     H 5109     0.063852      1.00800 ; qtot 22.831
  5110   ca     1   5r1     C 5110     0.052852     12.01000 ; qtot 22.884
  5111    c     1   5r1     C 5111     0.385852     12.01000 ; qtot 23.270
  5112   ca     1   5r1     C 5112     0.011852     12.01000 ; qtot 23.281
  5113   ha     1   5r1     H 5113     0.117852      1.00800 ; qtot 23.399
  5114   ca     1   5r1     C 5114     0.003852     12.01000 ; qtot 23.403
  5115   ha     1   5r1     H 5115     0.092852      1.00800 ; qtot 23.496
  5116   ca     1   5r1     C 5116     0.073852     12.01000 ; qtot 23.570
  5117   c3     1   5r1     C 5117     0.435852     12.01000 ; qtot 24.006
  5118   os     1   5r1     O 5118    -0.469148     16.00000 ; qtot 23.537
  5119   os     1   5r1     O 5119    -0.495148     16.00000 ; qtot 23.041
  5120   c3     1   5r1     C 5120     0.120852     12.01000 ; qtot 23.162
  5121   hc     1   5r1     H 5121     0.119852      1.00800 ; qtot 23.282
  5122   hc     1   5r1     H 5122     0.084852      1.00800 ; qtot 23.367
  5123   c3     1   5r1     C 5123     0.143852     12.01000 ; qtot 23.511
  5124   hc     1   5r1     H 5124     0.125852      1.00800 ; qtot 23.637
  5125   hc     1   5r1     H 5125     0.124852      1.00800 ; qtot 23.762
  5126   os     1   5r1     O 5126    -0.538148     16.00000 ; qtot 23.223
  5127   ca     1   5r1     C 5127     0.179852     12.01000 ; qtot 23.403
  5128   ho     1   5r1     H 5128     0.369852      1.00800 ; qtot 23.773
  5129   ca     1   5r1     C 5129     0.023852     12.01000 ; qtot 23.797
  5130   ha     1   5r1     H 5130     0.137852      1.00800 ; qtot 23.935
  5131   ca     1   5r1     C 5131     0.046852     12.01000 ; qtot 23.982
  5132    c     1   5r1     C 5132     0.393852     12.01000 ; qtot 24.375
  5133    o     1   5r1     O 5133    -0.501148     16.00000 ; qtot 23.874
  5134   ca     1   5r1     C 5134    -0.028148     12.01000 ; qtot 23.846
  5135   ha     1   5r1     H 5135     0.095852      1.00800 ; qtot 23.942
  5136   ca     1   5r1     C 5136    -0.011148     12.01000 ; qtot 23.931
  5137   ha     1   5r1     H 5137     0.103852      1.00800 ; qtot 24.035
  5138   ca     1   5r1     C 5138     0.187852     12.01000 ; qtot 24.223
  5139   c3     1   5r1     C 5139     0.612852     12.01000 ; qtot 24.835
  5140   oh     1   5r1     O 5140    -0.467148     16.00000 ; qtot 24.368
  5141   os     1   5r1     O 5141    -0.487148     16.00000 ; qtot 23.881
  5142   c3     1   5r1     C 5142     0.155852     12.01000 ; qtot 24.037
  5143   hc     1   5r1     H 5143     0.080852      1.00800 ; qtot 24.118
  5144   hc     1   5r1     H 5144     0.115852      1.00800 ; qtot 24.234
  5145   c3     1   5r1     C 5145     0.154852     12.01000 ; qtot 24.389
  5146   hc     1   5r1     H 5146     0.105852      1.00800 ; qtot 24.494
  5147   hc     1   5r1     H 5147     0.108852      1.00800 ; qtot 24.603
  5148   os     1   5r1     O 5148    -0.499148     16.00000 ; qtot 24.104
  5149   ca     1   5r1     C 5149    -0.026148     12.01000 ; qtot 24.078
  5150   ha     1   5r1     H 5150     0.117852      1.00800 ; qtot 24.196
  5151   ca     1   5r1     C 5151    -0.031148     12.01000 ; qtot 24.165
  5152   ha     1   5r1     H 5152     0.088852      1.00800 ; qtot 24.254
  5153   ca     1   5r1     C 5153     0.079852     12.01000 ; qtot 24.333
  5154   c3     1   5r1     C 5154     0.467852     12.01000 ; qtot 24.801
  5155   oh     1   5r1     O 5155    -0.594148     16.00000 ; qtot 24.207
  5156   ca     1   5r1     C 5156    -0.029148     12.01000 ; qtot 24.178
  5157   ha     1   5r1     H 5157     0.106852      1.00800 ; qtot 24.285
  5158   ca     1   5r1     C 5158    -0.038148     12.01000 ; qtot 24.247
  5159   ha     1   5r1     H 5159     0.080852      1.00800 ; qtot 24.327
  5160   ca     1   5r1     C 5160     0.068852     12.01000 ; qtot 24.396
  5161   c3     1   5r1     C 5161     0.488852     12.01000 ; qtot 24.885
  5162   os     1   5r1     O 5162    -0.476148     16.00000 ; qtot 24.409
  5163   os     1   5r1     O 5163    -0.533148     16.00000 ; qtot 23.876
  5164   c3     1   5r1     C 5164     0.170852     12.01000 ; qtot 24.047
  5165   hc     1   5r1     H 5165     0.145852      1.00800 ; qtot 24.193
  5166   hc     1   5r1     H 5166     0.124852      1.00800 ; qtot 24.317
  5167   c3     1   5r1     C 5167     0.145852     12.01000 ; qtot 24.463
  5168   hc     1   5r1     H 5168     0.089852      1.00800 ; qtot 24.553
  5169   hc     1   5r1     H 5169     0.107852      1.00800 ; qtot 24.661
  5170   os     1   5r1     O 5170    -0.508148     16.00000 ; qtot 24.153
  5171   ca     1   5r1     C 5171    -0.023148     12.01000 ; qtot 24.130
  5172   ha     1   5r1     H 5172     0.108852      1.00800 ; qtot 24.239
  5173   ca     1   5r1     C 5173    -0.040148     12.01000 ; qtot 24.198
  5174   ha     1   5r1     H 5174     0.077852      1.00800 ; qtot 24.276
  5175   ca     1   5r1     C 5175     0.057852     12.01000 ; qtot 24.334
  5176   c3     1   5r1     C 5176     0.458852     12.01000 ; qtot 24.793
  5177   os     1   5r1     O 5177    -0.487148     16.00000 ; qtot 24.306
  5178   ca     1   5r1     C 5178    -0.025148     12.01000 ; qtot 24.281
  5179   ha     1   5r1     H 5179     0.099852      1.00800 ; qtot 24.381
  5180   ca     1   5r1     C 5180    -0.030148     12.01000 ; qtot 24.350
  5181   ha     1   5r1     H 5181     0.106852      1.00800 ; qtot 24.457
  5182   ca     1   5r1     C 5182     0.049852     12.01000 ; qtot 24.507
  5183    c     1   5r1     C 5183     0.411852     12.01000 ; qtot 24.919
  5184    o     1   5r1     O 5184    -0.455148     16.00000 ; qtot 24.464
  5185   oh     1   5r1     O 5185    -0.624148     16.00000 ; qtot 23.840
  5186   c3     1   5r1     C 5186     0.304852     12.01000 ; qtot 24.144
  5187   hc     1   5r1     H 5187     0.113852      1.00800 ; qtot 24.258
  5188   c3     1   5r1     C 5188     0.159852     12.01000 ; qtot 24.418
  5189   hc     1   5r1     H 5189     0.115852      1.00800 ; qtot 24.534
  5190   hc     1   5r1     H 5190     0.093852      1.00800 ; qtot 24.628
  5191   os     1   5r1     O 5191    -0.460148     16.00000 ; qtot 24.168
  5192   ca     1   5r1     C 5192    -0.008148     12.01000 ; qtot 24.160
  5193   ha     1   5r1     H 5193     0.103852      1.00800 ; qtot 24.263
  5194   ca     1   5r1     C 5194    -0.034148     12.01000 ; qtot 24.229
  5195   ha     1   5r1     H 5195     0.089852      1.00800 ; qtot 24.319
  5196   ca     1   5r1     C 5196     0.029852     12.01000 ; qtot 24.349
  5197    c     1   5r1     C 5197     0.378852     12.01000 ; qtot 24.728
  5198    o     1   5r1     O 5198    -0.483148     16.00000 ; qtot 24.245
  5199   ca     1   5r1     C 5199    -0.018148     12.01000 ; qtot 24.227
  5200   ha     1   5r1     H 5200     0.124852      1.00800 ; qtot 24.351
  5201   ca     1   5r1     C 5201    -0.009148     12.01000 ; qtot 24.342
  5202   ha     1   5r1     H 5202     0.106852      1.00800 ; qtot 24.449
  5203   ca     1   5r1     C 5203     0.085852     12.01000 ; qtot 24.535
  5204   c3     1   5r1     C 5204     0.471852     12.01000 ; qtot 25.007
  5205   os     1   5r1     O 5205    -0.497148     16.00000 ; qtot 24.510
  5206   os     1   5r1     O 5206    -0.500148     16.00000 ; qtot 24.010
  5207   c3     1   5r1     C 5207     0.144852     12.01000 ; qtot 24.154
  5208   hc     1   5r1     H 5208     0.132852      1.00800 ; qtot 24.287
  5209   hc     1   5r1     H 5209     0.130852      1.00800 ; qtot 24.418
  5210   c3     1   5r1     C 5210     0.150852     12.01000 ; qtot 24.569
  5211   hc     1   5r1     H 5211     0.144852      1.00800 ; qtot 24.714
  5212   hc     1   5r1     H 5212     0.108852      1.00800 ; qtot 24.823
  5213   os     1   5r1     O 5213    -0.558148     16.00000 ; qtot 24.264
  5214   ca     1   5r1     C 5214    -0.015148     12.01000 ; qtot 24.249
  5215   ha     1   5r1     H 5215     0.105852      1.00800 ; qtot 24.355
  5216   ca     1   5r1     C 5216    -0.033148     12.01000 ; qtot 24.322
  5217   ha     1   5r1     H 5217     0.066852      1.00800 ; qtot 24.389
  5218   ca     1   5r1     C 5218     0.033852     12.01000 ; qtot 24.423
  5219    c     1   5r1     C 5219     0.366852     12.01000 ; qtot 24.790
  5220    o     1   5r1     O 5220    -0.506148     16.00000 ; qtot 24.283
  5221   ca     1   5r1     C 5221    -0.030148     12.01000 ; qtot 24.253
  5222   ha     1   5r1     H 5222     0.104852      1.00800 ; qtot 24.358
  5223   ca     1   5r1     C 5223    -0.020148     12.01000 ; qtot 24.338
  5224   ha     1   5r1     H 5224     0.107852      1.00800 ; qtot 24.446
  5225   ca     1   5r1     C 5225     0.049852     12.01000 ; qtot 24.496
  5226    c     1   5r1     C 5226     0.393852     12.01000 ; qtot 24.890
  5227    o     1   5r1     O 5227    -0.461148     16.00000 ; qtot 24.428
  5228   os     1   5r1     O 5228    -0.510148     16.00000 ; qtot 23.918
  5229   c3     1   5r1     C 5229     0.146852     12.01000 ; qtot 24.065
  5230   hc     1   5r1     H 5230     0.159852      1.00800 ; qtot 24.225
  5231   hc     1   5r1     H 5231     0.105852      1.00800 ; qtot 24.331
  5232   c3     1   5r1     C 5232     0.125852     12.01000 ; qtot 24.457
  5233   hc     1   5r1     H 5233     0.120852      1.00800 ; qtot 24.578
  5234   hc     1   5r1     H 5234     0.145852      1.00800 ; qtot 24.723
  5235   os     1   5r1     O 5235    -0.504148     16.00000 ; qtot 24.219
  5236   ca     1   5r1     C 5236    -0.013148     12.01000 ; qtot 24.206
  5237   ha     1   5r1     H 5237     0.088852      1.00800 ; qtot 24.295
  5238   ca     1   5r1     C 5238    -0.019148     12.01000 ; qtot 24.276
  5239   ha     1   5r1     H 5239     0.081852      1.00800 ; qtot 24.358
  5240   ca     1   5r1     C 5240     0.045852     12.01000 ; qtot 24.403
  5241    c     1   5r1     C 5241     0.390852     12.01000 ; qtot 24.794
  5242    o     1   5r1     O 5242    -0.465148     16.00000 ; qtot 24.329
  5243   ca     1   5r1     C 5243    -0.032148     12.01000 ; qtot 24.297
  5244   ha     1   5r1     H 5244     0.092852      1.00800 ; qtot 24.390
  5245   ca     1   5r1     C 5245    -0.031148     12.01000 ; qtot 24.359
  5246   ha     1   5r1     H 5246     0.112852      1.00800 ; qtot 24.472
  5247   ca     1   5r1     C 5247     0.035852     12.01000 ; qtot 24.507
  5248    c     1   5r1     C 5248     0.377852     12.01000 ; qtot 24.885
  5249    o     1   5r1     O 5249    -0.513148     16.00000 ; qtot 24.372
  5250   os     1   5r1     O 5250    -0.506148     16.00000 ; qtot 23.866
  5251   c3     1   5r1     C 5251     0.132852     12.01000 ; qtot 23.999
  5252   hc     1   5r1     H 5252     0.124852      1.00800 ; qtot 24.124
  5253   hc     1   5r1     H 5253     0.162852      1.00800 ; qtot 24.287
  5254   c3     1   5r1     C 5254     0.098852     12.01000 ; qtot 24.385
  5255   hc     1   5r1     H 5255     0.089852      1.00800 ; qtot 24.475
  5256   hc     1   5r1     H 5256     0.108852      1.00800 ; qtot 24.584
  5257   os     1   5r1     O 5257    -0.526148     16.00000 ; qtot 24.058
  5258   ca     1   5r1     C 5258    -0.016148     12.01000 ; qtot 24.042
  5259   ha     1   5r1     H 5259     0.133852      1.00800 ; qtot 24.176
  5260   ca     1   5r1     C 5260    -0.004148     12.01000 ; qtot 24.172
  5261   ha     1   5r1     H 5261     0.129852      1.00800 ; qtot 24.301
  5262   ca     1   5r1     C 5262     0.066852     12.01000 ; qtot 24.368
  5263   ca     1   5r1     C 5263     0.408852     12.01000 ; qtot 24.777
  5264   os     1   5r1     O 5264    -0.473148     16.00000 ; qtot 24.304
  5265   ca     1   5r1     C 5265    -0.002148     12.01000 ; qtot 24.302
  5266   ha     1   5r1     H 5266     0.109852      1.00800 ; qtot 24.412
  5267   ca     1   5r1     C 5267     0.005852     12.01000 ; qtot 24.417
  5268   ha     1   5r1     H 5268     0.120852      1.00800 ; qtot 24.538
  5269   ca     1   5r1     C 5269     0.045852     12.01000 ; qtot 24.584
  5270    c     1   5r1     C 5270     0.385852     12.01000 ; qtot 24.970
  5271    o     1   5r1     O 5271    -0.481148     16.00000 ; qtot 24.489
  5272   os     1   5r1     O 5272    -0.486148     16.00000 ; qtot 24.003
  5273   c3     1   5r1     C 5273     0.144852     12.01000 ; qtot 24.148
  5274   hc     1   5r1     H 5274     0.090852      1.00800 ; qtot 24.238
  5275   hc     1   5r1     H 5275     0.100852      1.00800 ; qtot 24.339
  5276   c3     1   5r1     C 5276     0.153852     12.01000 ; qtot 24.493
  5277   hc     1   5r1     H 5277     0.138852      1.00800 ; qtot 24.632
  5278   hc     1   5r1     H 5278     0.112852      1.00800 ; qtot 24.745
  5279   os     1   5r1     O 5279    -0.491148     16.00000 ; qtot 24.254
  5280   ca     1   5r1     C 5280    -0.014148     12.01000 ; qtot 24.240
  5281   ha     1   5r1     H 5281     0.105852      1.00800 ; qtot 24.345
  5282   ca     1   5r1     C 5282    -0.017148     12.01000 ; qtot 24.328
  5283   ha     1   5r1     H 5283     0.100852      1.00800 ; qtot 24.429
  5284   ca     1   5r1     C 5284     0.047852     12.01000 ; qtot 24.477
  5285    c     1   5r1     C 5285     0.395852     12.01000 ; qtot 24.873
  5286    o     1   5r1     O 5286    -0.482148     16.00000 ; qtot 24.391
  5287   ca     1   5r1     C 5287     0.000852     12.01000 ; qtot 24.392
  5288   ha     1   5r1     H 5288     0.126852      1.00800 ; qtot 24.518
  5289   ca     1   5r1     C 5289    -0.011148     12.01000 ; qtot 24.507
  5290   ha     1   5r1     H 5290     0.110852      1.00800 ; qtot 24.618
  5291   ca     1   5r1     C 5291     0.045852     12.01000 ; qtot 24.664
  5292    c     1   5r1     C 5292     0.390852     12.01000 ; qtot 25.055
  5293    o     1   5r1     O 5293    -0.500148     16.00000 ; qtot 24.555
  5294   os     1   5r1     O 5294    -0.501148     16.00000 ; qtot 24.053
  5295   c3     1   5r1     C 5295     0.148852     12.01000 ; qtot 24.202
  5296   hc     1   5r1     H 5296     0.072852      1.00800 ; qtot 24.275
  5297   hc     1   5r1     H 5297     0.161852      1.00800 ; qtot 24.437
  5298    c     1   5r1     C 5298     0.218852     12.01000 ; qtot 24.656
  5299   hc     1   5r1     H 5299     0.161852      1.00800 ; qtot 24.818
  5300   hc     1   5r1     H 5300     0.149852      1.00800 ; qtot 24.968
  5301   os     1   5r1     O 5301    -0.514148     16.00000 ; qtot 24.453
  5302   ca     1   5r1     C 5302     0.036852     12.01000 ; qtot 24.490
  5303   ha     1   5r1     H 5303     0.149852      1.00800 ; qtot 24.640
  5304   c3     1   5r1     C 5304     0.105852     12.01000 ; qtot 24.746
  5305   hc     1   5r1     H 5305     0.100852      1.00800 ; qtot 24.847
  5306   ca     1   5r1     C 5306     0.033852     12.01000 ; qtot 24.881
  5307    c     1   5r1     C 5307     0.209852     12.01000 ; qtot 25.091
  5308   ca     1   5r1     C 5308    -0.003148     12.01000 ; qtot 25.087
  5309   ha     1   5r1     H 5309     0.125852      1.00800 ; qtot 25.213
  5310   ca     1   5r1     C 5310    -0.027148     12.01000 ; qtot 25.186
  5311   ha     1   5r1     H 5311     0.110852      1.00800 ; qtot 25.297
  5312   ca     1   5r1     C 5312     0.054852     12.01000 ; qtot 25.352
  5313   c3     1   5r1     C 5313     0.425852     12.01000 ; qtot 25.778
  5314   os     1   5r1     O 5314    -0.564148     16.00000 ; qtot 25.214
  5315   os     1   5r1     O 5315    -0.509148     16.00000 ; qtot 24.704
  5316   c3     1   5r1     C 5316     0.097852     12.01000 ; qtot 24.802
  5317   hc     1   5r1     H 5317     0.072852      1.00800 ; qtot 24.875
  5318   hc     1   5r1     H 5318     0.120852      1.00800 ; qtot 24.996
  5319   c3     1   5r1     C 5319     0.125852     12.01000 ; qtot 25.122
  5320   hc     1   5r1     H 5320     0.142852      1.00800 ; qtot 25.265
  5321   hc     1   5r1     H 5321     0.141852      1.00800 ; qtot 25.406
  5322    o     1   5r1     O 5322    -0.461148     16.00000 ; qtot 24.945
  5323   ca     1   5r1     C 5323    -0.021148     12.01000 ; qtot 24.924
  5324   ha     1   5r1     H 5324     0.108852      1.00800 ; qtot 25.033
  5325   ca     1   5r1     C 5325    -0.034148     12.01000 ; qtot 24.999
  5326   ha     1   5r1     H 5326     0.076852      1.00800 ; qtot 25.076
  5327   ca     1   5r1     C 5327     0.058852     12.01000 ; qtot 25.135
  5328   ca     1   5r1     C 5328     0.448852     12.01000 ; qtot 25.583
  5329   os     1   5r1     O 5329    -0.515148     16.00000 ; qtot 25.068
  5330   ca     1   5r1     C 5330    -0.004148     12.01000 ; qtot 25.064
  5331   ha     1   5r1     H 5331     0.104852      1.00800 ; qtot 25.169
  5332   ca     1   5r1     C 5332     0.125852     12.01000 ; qtot 25.295
  5333   ca     1   5r1     C 5333     0.072852     12.01000 ; qtot 25.368
  5334   c3     1   5r1     C 5334     0.303852     12.01000 ; qtot 25.672
  5335   os     1   5r1     O 5335    -0.469148     16.00000 ; qtot 25.202
  5336   oh     1   5r1     O 5336    -0.601148     16.00000 ; qtot 24.601
  5337   hc     1   5r1     H 5337     0.153852      1.00800 ; qtot 24.755
  5338   os     1   5r1     O 5338    -0.499148     16.00000 ; qtot 24.256
  5339   ca     1   5r1     C 5339    -0.024148     12.01000 ; qtot 24.232
  5340   ha     1   5r1     H 5340     0.110852      1.00800 ; qtot 24.343
[truncated: 5,955,924 more chars]
