# Supplementary material for: Size-Dependent Interactions of Degraded PET Nanoparticles with Human Serum Albumin: Thermodynamic and Molecular Insights
Source: J Phys Chem B. 2025 Apr 28;129(18):4581–94. doi: 10.1021/acs.jpcb.5c01362 (PMC12067432; doi:10.1021/acs.jpcb.5c01362)
Supplement: Supplementary file 3 — jp5c01362_si_003.txt [file jp5c01362_si_003.txt]

l25
9026
    1PET      C    1   0.406  -1.383  -2.260
    1PET      H    1   0.407  -1.275  -2.249
    1PET      C    1   0.422  -1.425  -2.408
    1PET      C    1   0.312  -1.402  -2.503
    1PET      C    1   0.327  -1.417  -2.645
    1PET      O    1   0.436  -1.444  -2.681
    1PET      C    1   0.183  -1.373  -2.452
    1PET      H    1   0.101  -1.361  -2.524
    1PET      C    1   0.163  -1.364  -2.319
    1PET      H    1   0.073  -1.336  -2.272
    1PET      C    1   0.258  -1.376  -2.213
    1PET      C    1   0.213  -1.307  -2.080
    1PET      O    1   0.326  -1.250  -1.980
    1PET      O    1   0.106  -1.228  -2.066
    1PET      C    1  -0.053  -1.257  -2.025
    1PET      H    1  -0.076  -1.220  -1.922
    1PET      C    1  -0.072  -1.411  -2.033
    1PET      H    1  -0.044  -1.432  -2.138
    1PET      H    1  -0.004  -1.460  -1.961
    1PET      O    1   0.214  -1.409  -2.727
    1PET      C    1  -0.233  -0.454  -1.751
    1PET      H    1  -0.308  -0.509  -1.806
    1PET      H    1  -0.287  -0.384  -1.682
    1PET      H    1  -0.183  -0.530  -1.682
    1PET      C    1  -0.397  -1.449  -1.572
    1PET      H    1  -0.379  -1.507  -1.487
    1PET      C    1  -0.393  -1.509  -1.707
    1PET      H    1  -0.485  -1.547  -1.751
    1PET      C    1  -0.341  -1.400  -1.803
    1PET      C    1  -0.336  -1.452  -1.947
    1PET      O    1  -0.212  -1.354  -1.765
    1PET      C    1  -0.429  -1.284  -1.808
    1PET      H    1  -0.382  -1.207  -1.880
    1PET      C    1  -0.449  -1.221  -1.663
    1PET      H    1  -0.528  -1.316  -1.837
    1PET      C    1  -0.429  -1.318  -1.551
    1PET      C    1  -0.445  -1.285  -1.410
    1PET      O    1  -0.476  -1.178  -1.377
    1PET      O    1  -0.408  -1.393  -1.315
    1PET      C    1  -0.411  -1.441  -1.180
    1PET      H    1  -0.340  -1.379  -1.127
    1PET      H    1  -0.366  -1.542  -1.171
    1PET      C    1  -0.545  -1.423  -1.113
    1PET      H    1  -0.591  -1.327  -1.138
    1PET      H    1  -0.628  -1.481  -1.154
    1PET      O    1  -0.214  -1.453  -2.017
    1PET      C    1  -0.585  -1.449  -0.541
    1PET      H    1  -0.674  -1.412  -0.487
    1PET      C    1  -0.580  -1.459  -0.677
    1PET      H    1  -0.674  -1.428  -0.726
    1PET      C    1  -0.459  -1.498  -0.744
    1PET      C    1  -0.430  -1.485  -0.888
    1PET      O    1  -0.325  -1.502  -0.934
    1PET      C    1  -0.348  -1.538  -0.666
    1PET      H    1  -0.263  -1.577  -0.726
    1PET      C    1  -0.353  -1.535  -0.527
    1PET      H    1  -0.272  -1.571  -0.473
    1PET      C    1  -0.473  -1.490  -0.472
    1PET      C    1  -0.482  -1.499  -0.321
    1PET      O    1  -0.361  -1.479  -0.276
    1PET      O    1  -0.588  -1.421  -0.269
    1PET      C    1  -0.608  -1.304  -0.178
    1PET      H    1  -0.509  -1.272  -0.161
    1PET      H    1  -0.639  -1.337  -0.079
    1PET      C    1  -0.698  -1.194  -0.237
    1PET      H    1  -0.788  -1.173  -0.177
    1PET      H    1  -0.646  -1.104  -0.253
    1PET      O    1  -0.540  -1.452  -0.969
    1PET      C    1  -0.924  -0.906  -0.699
    1PET      H    1  -0.996  -0.867  -0.776
    1PET      C    1  -0.944  -1.024  -0.627
    1PET      H    1  -1.040  -1.078  -0.644
    1PET      C    1  -0.858  -1.080  -0.535
    1PET      C    1  -0.864  -1.212  -0.462
    1PET      O    1  -0.945  -1.294  -0.472
    1PET      C    1  -0.761  -0.980  -0.516
    1PET      H    1  -0.696  -0.995  -0.430
    1PET      C    1  -0.757  -0.849  -0.571
    1PET      H    1  -0.673  -0.785  -0.539
    1PET      C    1  -0.804  -0.831  -0.698
    1PET      C    1  -0.764  -0.726  -0.788
    1PET      O    1  -0.858  -0.687  -0.865
    1PET      O    1  -0.649  -0.674  -0.777
    1PET      C    1  -0.500  -0.670  -0.759
    1PET      H    1  -0.469  -0.598  -0.679
    1PET      H    1  -0.458  -0.621  -0.847
    1PET      C    1  -0.444  -0.804  -0.735
    1PET      H    1  -0.456  -0.844  -0.634
    1PET      H    1  -0.483  -0.885  -0.801
    1PET      O    1  -0.753  -1.222  -0.377
    1PET      C    1  -0.209  -0.343  -0.779
    1PET      H    1  -0.236  -0.252  -0.841
    1PET      C    1  -0.229  -0.472  -0.834
    1PET      H    1  -0.287  -0.480  -0.929
    1PET      C    1  -0.210  -0.593  -0.768
    1PET      C    1  -0.216  -0.730  -0.816
    1PET      O    1  -0.276  -0.743  -0.946
    1PET      C    1  -0.180  -0.557  -0.640
    1PET      H    1  -0.186  -0.642  -0.567
    1PET      C    1  -0.129  -0.429  -0.594
    1PET      H    1  -0.092  -0.414  -0.492
    1PET      C    1  -0.134  -0.315  -0.666
    1PET      C    1  -0.092  -0.182  -0.627
    1PET      O    1  -0.168  -0.150  -0.493
    1PET      O    1   0.122  -0.228  -0.357
    1PET      C    1   0.134  -0.203  -0.194
    1PET      H    1   0.032  -0.184  -0.165
    1PET      H    1   0.187  -0.109  -0.187
    1PET      C    1   0.210  -0.301  -0.108
    1PET      H    1   0.152  -0.391  -0.111
    1PET      H    1   0.310  -0.310  -0.142
    1PET      O    1  -0.297  -0.792  -0.719
    1PET      C    1   0.493  -0.409   0.424
    1PET      H    1   0.542  -0.395   0.518
    1PET      C    1   0.410  -0.315   0.351
    1PET      H    1   0.372  -0.226   0.399
    1PET      C    1   0.369  -0.330   0.222
    1PET      C    1   0.322  -0.226   0.136
    1PET      O    1   0.275  -0.094   0.206
    1PET      C    1   0.387  -0.465   0.196
    1PET      H    1   0.328  -0.493   0.111
    1PET      C    1   0.471  -0.558   0.263
    1PET      H    1   0.472  -0.660   0.230
    1PET      C    1   0.540  -0.528   0.380
    1PET      C    1   0.638  -0.613   0.454
    1PET      O    1   0.785  -0.544   0.431
    1PET      O    1   0.803  -0.905   0.417
    1PET      C    1   0.919  -0.967   0.491
    1PET      H    1   0.875  -0.996   0.588
    1PET      H    1   0.997  -0.892   0.510
    1PET      C    1   0.986  -1.090   0.431
    1PET      H    1   1.082  -1.056   0.388
    1PET      H    1   1.015  -1.166   0.506
    1PET      O    1   0.228  -0.272   0.052
    1PET      C    1   0.971  -1.020  -0.161
    1PET      H    1   0.926  -1.030  -0.260
    1PET      C    1   0.921  -1.112  -0.066
    1PET      H    1   0.851  -1.185  -0.083
    1PET      C    1   0.950  -1.112   0.071
    1PET      C    1   0.884  -1.196   0.184
    1PET      O    1   0.819  -1.286   0.150
    1PET      C    1   1.048  -1.018   0.087
    1PET      H    1   1.086  -1.012   0.186
    1PET      C    1   1.107  -0.935  -0.014
    1PET      H    1   1.176  -0.854   0.017
    1PET      C    1   1.047  -0.912  -0.135
    1PET      C    1   1.080  -0.797  -0.222
    1PET      O    1   1.063  -0.684  -0.152
    1PET      O    1   1.210  -0.819  -0.272
    1PET      C    1   1.305  -0.923  -0.281
    1PET      H    1   1.349  -0.911  -0.381
    1PET      H    1   1.254  -1.022  -0.294
    1PET      C    1   1.411  -0.920  -0.169
    1PET      H    1   1.385  -0.980  -0.080
    1PET      H    1   1.492  -0.974  -0.221
    1PET      O    1   0.929  -1.172   0.311
    1PET      C    1   1.171  -0.789  -0.827
    1PET      H    1   1.171  -0.860  -0.905
    1PET      C    1   1.258  -0.811  -0.712
    1PET      H    1   1.324  -0.898  -0.720
    1PET      C    1   1.277  -0.706  -0.625
    1PET      C    1   1.397  -0.681  -0.552
    1PET      O    1   1.498  -0.766  -0.556
    1PET      C    1   1.150  -0.649  -0.613
    1PET      H    1   1.138  -0.606  -0.510
    1PET      C    1   1.051  -0.648  -0.711
    1PET      H    1   0.952  -0.599  -0.703
    1PET      C    1   1.082  -0.688  -0.843
    1PET      C    1   1.010  -0.654  -0.962
    1PET      O    1   1.110  -0.676  -1.090
    1PET      O    1   0.904  -0.735  -0.975
    1PET      C    1   0.776  -0.657  -0.960
    1PET      H    1   0.713  -0.690  -0.878
    1PET      H    1   0.717  -0.670  -1.049
    1PET      C    1   0.811  -0.515  -0.936
    1PET      H    1   0.766  -0.439  -1.003
    1PET      H    1   0.783  -0.481  -0.837
    1PET      O    1   1.449  -0.789  -0.132
    1PET      C    1   1.073  -0.305  -1.398
    1PET      H    1   1.066  -0.275  -1.505
    1PET      C    1   1.064  -0.443  -1.364
    1PET      H    1   1.051  -0.520  -1.441
    1PET      C    1   1.088  -0.501  -1.241
    1PET      C    1   1.078  -0.642  -1.208
    1PET      O    1   1.027  -0.723  -1.294
    1PET      C    1   1.138  -0.396  -1.162
    1PET      H    1   1.169  -0.423  -1.062
    1PET      C    1   1.140  -0.257  -1.195
    1PET      H    1   1.181  -0.192  -1.120
    1PET      C    1   1.069  -0.204  -1.301
    1PET      C    1   1.021  -0.070  -1.319
    1PET      O    1   0.873  -0.054  -1.402
    1PET      O    1   0.979  -0.020  -1.175
    1PET      C    1   0.894  -0.074  -1.082
    1PET      H    1   0.927  -0.026  -0.986
    1PET      H    1   0.918  -0.182  -1.055
    1PET      C    1   0.745  -0.065  -1.125
    1PET      H    1   0.715  -0.104  -1.028
    1PET      H    1   0.346  -0.217  -0.818
    1PET      O    1   0.958  -0.518  -0.949
    1PET      C    1   0.823  -0.464  -1.605
    1PET      H    1   0.862  -0.559  -1.636
    1PET      C    1   0.795  -0.437  -1.469
    1PET      H    1   0.791  -0.519  -1.398
    1PET      C    1   0.756  -0.313  -1.422
    1PET      C    1   0.735  -0.285  -1.274
    1PET      O    1   0.758  -0.366  -1.194
    1PET      C    1   0.715  -0.245  -1.532
    1PET      H    1   0.659  -0.152  -1.506
    1PET      C    1   0.760  -0.265  -1.669
    1PET      H    1   0.728  -0.202  -1.747
    1PET      C    1   0.856  -0.365  -1.700
    1PET      C    1   0.838  -0.411  -1.849
    1PET      O    1   1.006  -0.297  -1.679
    1PET      O    1   0.848  -0.286  -1.937
    1PET      C    1   0.737  -0.267  -2.026
    1PET      H    1   0.773  -0.290  -2.127
    1PET      H    1   0.703  -0.164  -2.042
    1PET      C    1   0.640  -0.363  -1.971
    1PET      H    1   0.562  -0.310  -1.915
    1PET      H    1   0.577  -0.416  -2.039
    1PET      O    1   0.688  -0.163  -1.239
    1PET      C    1   0.682  -0.688  -2.517
    1PET      H    1   0.672  -0.736  -2.606
    1PET      C    1   0.684  -0.767  -2.404
    1PET      H    1   0.665  -0.873  -2.413
    1PET      C    1   0.701  -0.714  -2.277
    1PET      C    1   0.695  -0.800  -2.146
    1PET      O    1   0.688  -0.742  -2.045
    1PET      C    1   0.712  -0.574  -2.263
    1PET      H    1   0.718  -0.536  -2.166
    1PET      C    1   0.711  -0.494  -2.377
    1PET      H    1   0.719  -0.387  -2.367
    1PET      C    1   0.690  -0.550  -2.502
    1PET      C    1   0.679  -0.456  -2.622
    1PET      O    1   0.667  -0.510  -2.724
    1PET      O    1   0.588  -0.314  -2.606
    1PET      C    1   0.517  -0.255  -2.469
    1PET      H    1   0.519  -0.338  -2.403
    1PET      H    1   0.412  -0.248  -2.498
    1PET      C    1   0.598  -0.133  -2.434
    1PET      H    1   0.552  -0.043  -2.479
    1PET      H    1   0.611  -0.119  -2.325
    1PET      O    1   0.712  -0.455  -1.868
    1PET      C    1   0.814  -0.072  -3.048
    1PET      H    1   0.750   0.019  -3.022
    1PET      C    1   0.715  -0.245  -2.872
    1PET      H    1   0.779  -0.333  -2.855
    1PET      C    1   0.713  -0.155  -2.760
    1PET      C    1   0.723  -0.223  -2.630
    1PET      O    1   0.551  -0.080  -2.760
    1PET      C    1   0.797  -0.041  -2.766
    1PET      H    1   0.796  -0.008  -2.667
    1PET      C    1   0.945  -0.053  -2.827
    1PET      H    1   1.002   0.036  -2.802
    1PET      C    1   0.950  -0.071  -2.985
    1PET      C    1   1.028   0.046  -3.043
    1PET      O    1   1.149   0.003  -3.085
    1PET      C    1   1.276  -0.083  -3.094
    1PET      H    1   0.755   0.349  -2.658
    1PET      H    1   1.270  -0.121  -3.200
    1PET      C    1   1.412  -0.016  -3.104
    1PET      H    1   1.449  -0.024  -3.209
    1PET      O    1   0.732  -0.143  -2.521
    1PET      C    1   1.209   0.192  -2.225
    1PET      H    1   1.159   0.249  -2.150
    1PET      C    1   1.173   0.203  -2.353
    1PET      H    1   1.099   0.269  -2.396
    1PET      C    1   1.222   0.121  -2.456
    1PET      C    1   1.157   0.109  -2.586
    1PET      O    1   1.223   0.036  -2.672
    1PET      C    1   1.334   0.039  -2.421
    1PET      H    1   1.382  -0.017  -2.497
    1PET      C    1   1.374   0.026  -2.293
    1PET      H    1   1.461  -0.033  -2.264
    1PET      C    1   1.301   0.089  -2.189
    1PET      C    1   1.325   0.050  -2.046
    1PET      O    1   1.260   0.082  -1.958
    1PET      O    1   1.436  -0.045  -2.035
    1PET      C    1   1.481  -0.180  -2.021
    1PET      H    1   1.583  -0.173  -2.068
    1PET      H    1   1.411  -0.245  -2.079
    1PET      C    1   1.507  -0.242  -1.879
    1PET      H    1   1.591  -0.195  -1.821
    1PET      H    1   1.415  -0.223  -1.817
    1PET      O    1   1.419  -0.198  -2.702
    1PET      C    1   1.683  -0.615  -1.565
    1PET      H    1   1.639  -0.588  -1.467
    1PET      C    1   1.642  -0.531  -1.665
    1PET      H    1   1.570  -0.454  -1.644
    1PET      C    1   1.695  -0.553  -1.795
    1PET      C    1   1.650  -0.462  -1.906
    1PET      O    1   1.708  -0.443  -2.003
    1PET      C    1   1.791  -0.651  -1.816
    1PET      H    1   1.825  -0.656  -1.917
    1PET      C    1   1.827  -0.737  -1.715
    1PET      H    1   1.902  -0.810  -1.737
    1PET      C    1   1.778  -0.718  -1.585
    1PET      C    1   1.832  -0.792  -1.466
    1PET      O    1   1.822  -0.750  -1.359
    1PET      O    1   1.891  -0.917  -1.501
    1PET      C    1   2.584  -0.692  -1.599
    1PET      H    1   2.650  -0.647  -1.533
    1PET      H    1   2.630  -0.694  -1.701
    1PET      C    1   2.528  -0.820  -1.544
    1PET      H    1   2.557  -0.902  -1.613
    1PET      H    1   2.566  -0.854  -1.451
    1PET      O    1   1.530  -0.384  -1.875
    1PET      C    1   2.136  -0.728  -1.918
    1PET      H    1   2.119  -0.665  -2.006
    1PET      C    1   2.216  -0.673  -1.811
    1PET      H    1   2.236  -0.566  -1.811
    1PET      C    1   2.256  -0.739  -1.697
    1PET      C    1   2.326  -0.689  -1.582
    1PET      O    1   2.248  -0.604  -1.504
    1PET      C    1   2.197  -0.868  -1.710
    1PET      H    1   2.211  -0.920  -1.618
    1PET      C    1   2.122  -0.922  -1.817
    1PET      H    1   2.075  -1.017  -1.814
    1PET      C    1   2.094  -0.855  -1.939
    1PET      C    1   2.006  -0.916  -2.037
    1PET      O    1   1.839  -0.856  -2.009
    1PET      O    1   2.207  -0.984  -2.253
    1PET      C    1   2.188  -1.091  -2.368
    1PET      H    1   2.141  -1.183  -2.336
    1PET      H    1   2.287  -1.132  -2.391
    1PET      C    1   2.107  -1.030  -2.472
    1PET      H    1   2.149  -1.003  -2.566
    1PET      H    1   2.018  -1.087  -2.505
    1PET      O    1   2.381  -0.791  -1.511
    1PET      C    1   2.269  -0.542  -2.387
    1PET      H    1   2.249  -0.462  -2.465
    1PET      C    1   2.193  -0.659  -2.384
    1PET      H    1   2.116  -0.658  -2.458
    1PET      C    1   2.214  -0.758  -2.291
    1PET      C    1   2.127  -0.878  -2.281
    1PET      O    1   2.020  -0.861  -2.158
    1PET      C    1   2.318  -0.744  -2.199
    1PET      H    1   2.337  -0.825  -2.130
    1PET      C    1   2.397  -0.628  -2.201
    1PET      H    1   2.483  -0.619  -2.141
    1PET      C    1   2.377  -0.528  -2.298
    1PET      C    1   2.474  -0.412  -2.308
    1PET      O    1   2.573  -0.413  -2.249
    1PET      O    1   2.440  -0.298  -2.393
    1PET      C    1   2.449  -0.245  -2.527
    1PET      H    1   2.349  -0.254  -2.574
    1PET      H    1   2.511  -0.320  -2.582
    1PET      C    1   2.512  -0.110  -2.544
    1PET      H    1   2.593  -0.114  -2.625
    1PET      H    1   2.434  -0.043  -2.590
    1PET      O    1   2.065  -0.901  -2.402
    1PET      C    1   2.779  -0.063  -1.994
    1PET      H    1   2.858  -0.042  -1.924
    1PET      C    1   2.792  -0.020  -2.122
    1PET      H    1   2.881   0.031  -2.154
    1PET      C    1   2.689  -0.043  -2.217
    1PET      C    1   2.698  -0.010  -2.361
    1PET      O    1   2.786   0.050  -2.408
    1PET      C    1   2.566  -0.102  -2.171
    1PET      H    1   2.489  -0.102  -2.247
    1PET      C    1   2.548  -0.139  -2.042
    1PET      H    1   2.456  -0.168  -2.012
    1PET      C    1   2.657  -0.122  -1.952
    1PET      C    1   2.644  -0.152  -1.809
    1PET      O    1   2.727  -0.161  -1.730
    1PET      O    1   2.502  -0.193  -1.794
    1PET      C    1   2.480  -0.335  -1.784
    1PET      H    1   2.404  -0.350  -1.707
    1PET      H    1   2.578  -0.369  -1.744
    1PET      C    1   2.439  -0.405  -1.917
    1PET      H    1   2.527  -0.418  -1.987
    1PET      H    1   2.406  -0.508  -1.905
    1PET      O    1   2.578  -0.040  -2.432
    1PET      C    1   1.906  -0.333  -1.754
    1PET      H    1   1.808  -0.358  -1.721
    1PET      C    1   1.975  -0.376  -1.865
    1PET      H    1   1.946  -0.437  -1.950
    1PET      C    1   2.113  -0.342  -1.875
    1PET      C    1   2.189  -0.381  -1.999
    1PET      O    1   2.144  -0.447  -2.082
    1PET      C    1   2.170  -0.257  -1.783
    1PET      H    1   2.269  -0.229  -1.793
    1PET      C    1   2.097  -0.211  -1.671
    1PET      H    1   2.137  -0.141  -1.600
    1PET      C    1   1.966  -0.249  -1.660
    1PET      C    1   1.885  -0.174  -1.548
    1PET      O    1   1.789  -0.238  -1.522
    1PET      O    1   1.845  -0.015  -1.593
    1PET      C    1   1.735   0.034  -1.528
    1PET      H    1   1.665  -0.054  -1.518
    1PET      H    1   1.686   0.119  -1.584
    1PET      C    1   1.769   0.076  -1.380
    1PET      H    1   1.843  -0.002  -1.352
    1PET      H    1   1.813   0.177  -1.385
    1PET      O    1   2.329  -0.347  -1.987
    1PET      C    1   1.266   0.082  -1.003
    1PET      H    1   1.170   0.118  -0.965
    1PET      C    1   1.338   0.146  -1.098
    1PET      H    1   1.306   0.239  -1.136
    1PET      C    1   1.463   0.090  -1.145
    1PET      C    1   1.548   0.151  -1.246
    1PET      O    1   1.528   0.254  -1.293
    1PET      C    1   1.513  -0.030  -1.086
    1PET      H    1   1.609  -0.057  -1.117
    1PET      C    1   1.430  -0.098  -1.001
    1PET      H    1   1.445  -0.193  -0.951
    1PET      C    1   1.308  -0.042  -0.956
    1PET      C    1   1.228  -0.117  -0.853
    1PET      O    1   1.139  -0.074  -0.796
    1PET      O    1   1.268  -0.262  -0.835
    1PET      C    1   1.231  -0.388  -0.787
    1PET      H    1   1.141  -0.431  -0.828
    1PET      H    1   1.190  -0.396  -0.688
    1PET      C    1   1.353  -0.482  -0.788
    1PET      H    1   1.316  -0.586  -0.762
    1PET      H    1   1.373  -0.493  -0.900
    1PET      O    1   1.667   0.070  -1.284
    1PET      C    1   1.613  -0.157  -0.383
    1PET      H    1   1.658  -0.121  -0.295
    1PET      C    1   1.557  -0.286  -0.406
    1PET      H    1   1.576  -0.366  -0.341
    1PET      C    1   1.513  -0.327  -0.528
    1PET      C    1   1.517  -0.461  -0.587
    1PET      O    1   1.412  -0.563  -0.504
    1PET      C    1   1.451  -0.219  -0.583
    1PET      H    1   1.375  -0.238  -0.657
    1PET      C    1   1.507  -0.086  -0.561
    1PET      H    1   1.472  -0.003  -0.618
    1PET      C    1   1.620  -0.064  -0.487
    1PET      C    1   1.723   0.033  -0.515
    1PET      O    1   1.781   0.078  -0.408
    1PET      O    1   1.819  -0.054  -0.609
    1PET      C    1   1.829  -0.163  -0.697
    1PET      H    1   1.810  -0.262  -0.651
    1PET      H    1   1.940  -0.165  -0.717
    1PET      C    1   1.739  -0.147  -0.822
    1PET      H    1   1.633  -0.169  -0.793
    1PET      H    1   1.755  -0.045  -0.865
    1PET      O    1   1.467  -0.443  -0.722
    1PET      C    1   1.961  -0.834  -0.937
    1PET      H    1   1.907  -0.898  -1.005
    1PET      C    1   1.942  -0.692  -0.920
    1PET      H    1   1.874  -0.653  -0.994
    1PET      C    1   2.004  -0.618  -0.825
    1PET      C    1   1.980  -0.480  -0.788
    1PET      O    1   1.948  -0.400  -0.920
    1PET      C    1   2.113  -0.693  -0.782
    1PET      H    1   2.181  -0.637  -0.724
    1PET      C    1   2.144  -0.829  -0.816
    1PET      H    1   2.244  -0.871  -0.789
    1PET      C    1   2.050  -0.914  -0.869
    1PET      C    1   2.059  -1.058  -0.865
    1PET      O    1   2.114  -1.112  -0.973
    1PET      O    1   2.118  -1.103  -0.742
    1PET      C    1   2.045  -1.148  -0.626
    1PET      H    1   2.073  -1.244  -0.587
    1PET      H    1   1.940  -1.172  -0.652
    1PET      C    1   2.043  -1.043  -0.518
    1PET      H    1   2.149  -1.022  -0.488
    1PET      H    1   1.997  -0.950  -0.556
    1PET      O    1   1.846  -0.485  -0.705
    1PET      C    1   1.618  -1.219  -0.239
    1PET      H    1   1.560  -1.282  -0.300
    1PET      C    1   1.731  -1.171  -0.290
    1PET      H    1   1.757  -1.198  -0.385
    1PET      C    1   1.817  -1.089  -0.208
    1PET      C    1   1.949  -1.038  -0.261
    1PET      O    1   2.021  -0.980  -0.192
    1PET      C    1   1.770  -1.058  -0.079
    1PET      H    1   1.833  -0.995  -0.013
    1PET      C    1   1.658  -1.111  -0.021
    1PET      H    1   1.625  -1.081   0.073
    1PET      C    1   1.577  -1.192  -0.107
    1PET      C    1   1.447  -1.242  -0.066
    1PET      O    1   1.369  -1.282  -0.140
    1PET      O    1   1.418  -1.232   0.081
    1PET      C    1   1.285  -1.260   0.114
    1PET      H    1   1.217  -1.232   0.030
    1PET      H    1   1.265  -1.199   0.202
    1PET      C    1   1.258  -1.409   0.144
    1PET      H    1   1.298  -1.465   0.056
    1PET      H    1   1.317  -1.453   0.229
    1PET      O    1   1.959  -1.070  -0.399
    1PET      C    1   0.965  -1.883   0.104
    1PET      H    1   1.002  -1.983   0.098
    1PET      C    1   1.028  -1.787   0.191
    1PET      H    1   1.119  -1.817   0.249
    1PET      C    1   0.998  -1.653   0.195
    1PET      C    1   1.065  -1.538   0.265
    1PET      O    1   0.976  -1.466   0.342
    1PET      C    1   0.876  -1.641   0.135
    1PET      H    1   0.824  -1.546   0.142
    1PET      C    1   0.819  -1.732   0.044
    1PET      H    1   0.726  -1.702  -0.015
    1PET      C    1   0.870  -1.857   0.007
    1PET      C    1   0.833  -1.954  -0.105
    1PET      O    1   0.896  -2.044  -0.135
    1PET      O    1   0.726  -1.897  -0.187
    1PET      C    1   0.715  -1.880  -0.331
    1PET      H    1   0.770  -1.781  -0.353
    1PET      H    1   0.608  -1.878  -0.358
    1PET      C    1   0.781  -1.998  -0.407
    1PET      H    1   0.891  -1.991  -0.422
    1PET      H    1   0.792  -2.089  -0.352
    1PET      O    1   1.122  -1.436   0.155
    1PET      C    1   0.466  -2.340  -0.794
    1PET      H    1   0.379  -2.388  -0.823
    1PET      C    1   0.458  -2.251  -0.693
    1PET      H    1   0.370  -2.219  -0.647
    1PET      C    1   0.576  -2.194  -0.650
    1PET      C    1   0.576  -2.103  -0.540
    1PET      O    1   0.547  -2.206  -0.419
    1PET      C    1   0.698  -2.224  -0.707
    1PET      H    1   0.786  -2.179  -0.675
    1PET      C    1   0.707  -2.315  -0.813
    1PET      H    1   0.800  -2.348  -0.856
    1PET      C    1   0.589  -2.373  -0.856
    1PET      C    1   0.598  -2.478  -0.958
    1PET      O    1   0.704  -2.489  -1.006
    1PET      O    1   0.475  -2.540  -0.989
    1PET      C    1   0.363  -2.628  -0.951
    1PET      H    1   0.417  -2.687  -0.875
    1PET      H    1   0.331  -2.696  -1.036
    1PET      C    1   0.229  -2.574  -0.902
    1PET      H    1   0.149  -2.651  -0.923
    1PET      H    1   0.214  -2.576  -0.790
    1PET      O    1   0.707  -2.026  -0.524
    1PET      C    1   0.205  -2.032  -1.186
    1PET      H    1   0.206  -1.929  -1.179
    1PET      C    1   0.197  -2.092  -1.066
    1PET      H    1   0.192  -2.041  -0.969
    1PET      C    1   0.191  -2.235  -1.064
    1PET      C    1   0.191  -2.304  -0.935
    1PET      O    1   0.189  -2.245  -0.834
    1PET      C    1   0.202  -2.304  -1.186
    1PET      H    1   0.186  -2.414  -1.189
    1PET      C    1   0.213  -2.243  -1.306
    1PET      H    1   0.215  -2.301  -1.399
    1PET      C    1   0.224  -2.106  -1.307
    1PET      C    1   0.247  -2.038  -1.437
    1PET      O    1   0.045  -1.812  -1.361
    1PET      C    1   0.146  -1.771  -1.399
    1PET      C    1   0.210  -1.660  -1.298
    1PET      O    1   0.189  -2.448  -0.949
    1PET      C    1   0.710  -1.497  -1.096
    1PET      H    1   0.809  -1.495  -1.136
    1PET      C    1   0.629  -1.606  -1.133
    1PET      H    1   0.657  -1.676  -1.209
    1PET      C    1   0.501  -1.630  -1.082
    1PET      C    1   0.419  -1.742  -1.129
    1PET      O    1   0.503  -1.842  -1.161
    1PET      C    1   0.457  -1.532  -0.995
    1PET      H    1   0.363  -1.535  -0.951
    1PET      C    1   0.540  -1.427  -0.956
    1PET      H    1   0.503  -1.348  -0.898
    1PET      C    1   0.674  -1.416  -0.992
    1PET      C    1   0.759  -1.312  -0.936
    1PET      O    1   0.647  -1.160  -0.731
    1PET      O    1   0.903  -1.337  -1.007
    1PET      C    1   1.021  -1.298  -1.069
    1PET      H    1   1.079  -1.224  -1.009
    1PET      H    1   0.986  -1.243  -1.158
    1PET      C    1   1.112  -1.412  -1.106
    1PET      H    1   1.182  -1.369  -1.180
    1PET      H    1   1.174  -1.448  -1.026
    1PET      O    1   0.332  -1.691  -1.275
    1PET      C    1   0.908  -1.774  -1.558
    1PET      H    1   0.880  -1.873  -1.597
    1PET      C    1   0.925  -1.769  -1.421
    1PET      H    1   0.899  -1.847  -1.362
    1PET      C    1   0.973  -1.649  -1.365
    1PET      C    1   0.974  -1.638  -1.217
    1PET      O    1   0.933  -1.714  -1.141
    1PET      C    1   1.004  -1.537  -1.448
    1PET      H    1   1.045  -1.446  -1.405
    1PET      C    1   0.999  -1.555  -1.585
    1PET      H    1   1.044  -1.481  -1.649
    1PET      C    1   0.939  -1.665  -1.642
    1PET      C    1   0.923  -1.680  -1.785
    1PET      O    1   0.723  -1.431  -1.882
    1PET      O    1   0.990  -1.571  -1.854
    1PET      C    1   0.970  -1.447  -1.912
    1PET      H    1   0.985  -1.455  -2.023
    1PET      H    1   1.060  -1.383  -1.895
    1PET      C    1   0.843  -1.361  -1.875
    1PET      H    1   0.826  -1.268  -1.912
    1PET      H    1   0.860  -1.333  -1.769
    1PET      O    1   1.041  -1.516  -1.172
    1PET      C    1   0.414  -1.154  -1.954
    1PET      C    1   0.540  -1.136  -2.018
    1PET      H    1   0.562  -1.204  -2.096
    1PET      C    1   0.630  -1.039  -1.979
    1PET      C    1   0.754  -1.029  -2.050
    1PET      O    1   0.694  -0.931  -2.168
    1PET      C    1   0.600  -0.954  -1.872
    1PET      H    1   0.678  -0.895  -1.821
    1PET      C    1   0.472  -0.959  -1.816
    1PET      H    1   0.448  -0.887  -1.737
    1PET      C    1   0.380  -1.057  -1.856
    1PET      C    1   0.252  -1.054  -1.773
    1PET      O    1   0.176  -1.140  -1.784
    1PET      O    1   0.153  -1.214  -1.406
    1PET      C    1   0.054  -1.202  -1.507
    1PET      H    1   0.107  -1.160  -1.592
    1PET      H    1  -0.018  -1.128  -1.473
    1PET      C    1   0.000  -1.337  -1.554
    1PET      H    1  -0.076  -1.370  -1.489
    1PET      H    1  -0.059  -1.327  -1.651
    1PET      O    1   0.847  -0.956  -1.973
    1PET      C    1   0.559  -1.610  -1.627
    1PET      H    1   0.644  -1.670  -1.600
    1PET      C    1   0.444  -1.587  -1.549
    1PET      H    1   0.445  -1.634  -1.455
    1PET      C    1   0.329  -1.524  -1.594
    1PET      C    1   0.198  -1.528  -1.529
    1PET      O    1   0.330  -1.768  -1.031
    1PET      C    1   0.340  -1.456  -1.716
    1PET      H    1   0.258  -1.400  -1.746
    1PET      C    1   0.456  -1.464  -1.791
    1PET      H    1   0.470  -1.413  -1.881
    1PET      C    1   0.558  -1.551  -1.752
    1PET      C    1   0.670  -1.571  -1.843
    1PET      O    1   0.759  -1.655  -1.795
    1PET      O    1   0.618  -1.626  -1.985
    1PET      C    1   0.684  -1.593  -2.100
    1PET      H    1   0.639  -1.658  -2.183
    1PET      C    1   0.656  -1.446  -2.145
    1PET      H    1   0.704  -1.368  -2.080
    1PET      H    1   0.711  -1.443  -2.242
    1PET      O    1   0.102  -1.440  -1.575
    1PET      C    1   1.203  -1.072  -2.388
    1PET      H    1   1.306  -1.080  -2.418
    1PET      C    1   1.148  -1.132  -2.278
    1PET      H    1   1.213  -1.188  -2.207
    1PET      C    1   1.009  -1.115  -2.265
    1PET      C    1   0.950  -1.177  -2.139
    1PET      O    1   1.012  -1.242  -2.069
    1PET      C    1   0.934  -1.048  -2.362
    1PET      H    1   0.826  -1.047  -2.337
    1PET      C    1   0.986  -0.985  -2.471
    1PET      H    1   0.923  -0.941  -2.543
    1PET      C    1   1.128  -0.996  -2.484
    1PET      C    1   1.193  -0.937  -2.600
    1PET      O    1   1.309  -0.935  -2.621
    1PET      O    1   1.102  -0.873  -2.685
    1PET      C    1   1.027  -0.746  -2.726
    1PET      H    1   0.922  -0.773  -2.733
    1PET      H    1   1.051  -0.748  -2.833
    1PET      C    1   1.056  -0.620  -2.659
    1PET      H    1   1.057  -0.625  -2.555
    1PET      H    1   1.156  -0.581  -2.672
    1PET      O    1   0.813  -1.143  -2.107
    1PET      C    1   1.184  -0.098  -2.748
    1PET      H    1   1.202  -0.076  -2.853
    1PET      C    1   1.034  -0.153  -2.746
    1PET      H    1   1.000  -0.147  -2.639
    1PET      C    1   1.018  -0.296  -2.791
    1PET      C    1   0.974  -0.381  -2.674
    1PET      O    1   0.826  -0.328  -2.624
    1PET      C    1   1.126  -0.364  -2.870
    1PET      H    1   1.150  -0.464  -2.838
    1PET      C    1   1.260  -0.283  -2.898
    1PET      H    1   1.345  -0.363  -2.907
    1PET      C    1   1.280  -0.205  -2.766
    1PET      C    1   1.334  -0.281  -2.650
    1PET      O    1   1.343  -0.442  -2.695
    1PET      O    1   1.501  -0.361  -2.545
    1PET      C    1   1.455  -0.486  -2.639
    1PET      H    1   1.445  -0.577  -2.582
    1PET      C    1   1.556  -0.519  -2.748
    1PET      H    1   1.519  -0.598  -2.815
    1PET      H    1   1.571  -0.426  -2.812
    1PET      O    1   0.967  -0.505  -2.715
    1PET      C    1   1.835  -0.654  -2.236
    1PET      H    1   1.898  -0.640  -2.151
    1PET      C    1   1.831  -0.567  -2.348
    1PET      H    1   1.905  -0.489  -2.355
    1PET      C    1   1.759  -0.587  -2.466
    1PET      C    1   1.772  -0.508  -2.597
    1PET      O    1   1.848  -0.424  -2.603
    1PET      C    1   1.689  -0.705  -2.446
    1PET      H    1   1.637  -0.726  -2.537
    1PET      C    1   1.682  -0.786  -2.328
    1PET      H    1   1.618  -0.875  -2.310
    1PET      C    1   1.758  -0.771  -2.210
    1PET      C    1   1.755  -0.863  -2.101
    1PET      O    1   1.653  -0.947  -2.104
    1PET      C    1   1.579  -1.010  -1.978
    1PET      H    1   1.649  -1.055  -1.918
    1PET      H    1   1.514  -1.088  -2.021
    1PET      C    1   1.482  -0.914  -1.910
    1PET      H    1   1.396  -0.972  -1.874
    1PET      H    1   1.521  -0.867  -1.817
    1PET      O    1   1.688  -0.562  -2.703
    1PET      C    1   1.315  -0.539  -2.382
    1PET      H    1   1.251  -0.511  -2.463
    1PET      C    1   1.292  -0.658  -2.312
    1PET      H    1   1.222  -0.725  -2.356
    1PET      C    1   1.370  -0.690  -2.198
    1PET      C    1   1.357  -0.811  -2.106
    1PET      O    1   1.442  -0.799  -1.993
    1PET      C    1   1.463  -0.592  -2.160
    1PET      H    1   1.508  -0.618  -2.066
    1PET      C    1   1.495  -0.484  -2.240
    1PET      H    1   1.574  -0.412  -2.222
    1PET      C    1   1.418  -0.453  -2.352
    1PET      C    1   1.438  -0.329  -2.427
    1PET      O    1   1.291  -0.264  -2.490
    1PET      O    1   1.510  -0.241  -2.348
    1PET      C    1   1.656  -0.203  -2.383
    1PET      H    1   1.634  -0.128  -2.461
    1PET      H    1   1.697  -0.293  -2.434
    1PET      C    1   1.757  -0.140  -2.285
    1PET      H    1   1.802  -0.219  -2.219
    1PET      H    1   1.836  -0.093  -2.346
    1PET      O    1   1.275  -0.891  -2.122
    1PET      C    1   1.676   0.411  -2.046
    1PET      H    1   1.668   0.518  -2.059
    1PET      C    1   1.683   0.327  -2.152
    1PET      H    1   1.668   0.352  -2.260
    1PET      C    1   1.690   0.189  -2.121
    1PET      C    1   1.688   0.099  -2.240
    1PET      O    1   1.706   0.144  -2.344
    1PET      C    1   1.686   0.136  -1.996
    1PET      H    1   1.685   0.032  -1.979
    1PET      C    1   1.664   0.223  -1.889
    1PET      H    1   1.659   0.192  -1.785
    1PET      C    1   1.660   0.359  -1.917
    1PET      C    1   1.646   0.462  -1.805
    1PET      O    1   1.607   0.568  -1.823
    1PET      O    1   1.672   0.406  -1.676
    1PET      C    1   1.601   0.454  -1.558
    1PET      H    1   1.640   0.384  -1.472
    1PET      H    1   1.493   0.433  -1.549
    1PET      C    1   1.640   0.596  -1.532
    1PET      H    1   1.747   0.610  -1.520
    1PET      H    1   1.622   0.675  -1.611
    1PET      O    1   1.704  -0.037  -2.199
    1PET      C    1   1.328   0.626  -0.989
    1PET      H    1   1.308   0.657  -0.888
    1PET      C    1   1.424   0.677  -1.073
    1PET      H    1   1.487   0.759  -1.047
    1PET      C    1   1.444   0.634  -1.206
    1PET      C    1   1.544   0.702  -1.298
    1PET      O    1   1.618   0.781  -1.257
    1PET      C    1   1.373   0.526  -1.257
    1PET      H    1   1.393   0.491  -1.359
    1PET      C    1   1.279   0.469  -1.174
    1PET      H    1   1.214   0.395  -1.206
    1PET      C    1   1.256   0.516  -1.043
    1PET      C    1   1.142   0.452  -0.971
    1PET      O    1   1.115   0.487  -0.864
    1PET      O    1   1.072   0.346  -1.036
    1PET      C    1   0.949   0.352  -1.122
    1PET      H    1   0.916   0.247  -1.123
    1PET      H    1   0.984   0.371  -1.225
    1PET      C    1   0.854   0.460  -1.079
    1PET      H    1   0.804   0.439  -0.985
    1PET      H    1   0.894   0.556  -1.067
    1PET      O    1   1.550   0.643  -1.426
    1PET      C    1   0.666   0.927  -1.366
    1PET      H    1   0.650   0.988  -1.452
    1PET      C    1   0.708   0.797  -1.382
    1PET      H    1   0.740   0.762  -1.477
    1PET      C    1   0.706   0.706  -1.271
    1PET      C    1   0.715   0.566  -1.285
    1PET      O    1   0.703   0.515  -1.402
    1PET      C    1   0.681   0.761  -1.142
    1PET      H    1   0.682   0.695  -1.061
    1PET      C    1   0.646   0.894  -1.126
    1PET      H    1   0.621   0.923  -1.028
    1PET      C    1   0.630   0.975  -1.239
    1PET      C    1   0.578   1.110  -1.225
    1PET      O    1   0.453   1.107  -1.166
    1PET      O    1   0.581   1.189  -1.333
    1PET      C    1   0.632   1.339  -1.349
    1PET      H    1   0.643   1.348  -1.457
    1PET      H    1   0.733   1.324  -1.309
    1PET      C    1   0.547   1.447  -1.285
    1PET      H    1   0.583   1.472  -1.185
    1PET      H    1   0.566   1.541  -1.334
    1PET      O    1   0.725   0.490  -1.181
    1PET      C    1  -0.134   1.149  -1.213
    1PET      H    1  -0.206   1.161  -1.294
    1PET      C    1  -0.031   1.249  -1.201
    1PET      H    1  -0.027   1.333  -1.274
    1PET      C    1   0.080   1.248  -1.118
    1PET      C    1   0.179   1.365  -1.098
    1PET      O    1   0.257   1.360  -1.011
    1PET      C    1   0.064   1.136  -1.038
    1PET      H    1   0.140   1.135  -0.959
    1PET      C    1  -0.056   1.059  -1.029
    1PET      H    1  -0.071   0.983  -0.956
    1PET      C    1  -0.164   1.056  -1.118
    1PET      C    1  -0.264   0.953  -1.134
    1PET      O    1  -0.232   0.840  -1.064
    1PET      O    1  -0.280   0.932  -1.273
    1PET      C    1  -0.277   0.840  -1.384
    1PET      H    1  -0.288   0.905  -1.472
    1PET      H    1  -0.368   0.779  -1.389
    1PET      C    1  -0.154   0.751  -1.396
    1PET      H    1  -0.133   0.699  -1.490
    1PET      H    1  -0.067   0.816  -1.386
    1PET      O    1   0.396   1.438  -1.278
    1PET      C    1  -0.024   0.231  -1.139
    1PET      H    1  -0.048   0.133  -1.103
    1PET      C    1  -0.120   0.310  -1.202
    1PET      H    1  -0.222   0.280  -1.211
    1PET      C    1  -0.081   0.430  -1.254
    1PET      C    1  -0.177   0.515  -1.316
    1PET      O    1  -0.321   0.486  -1.264
    1PET      C    1   0.052   0.479  -1.258
    1PET      H    1   0.076   0.574  -1.307
    1PET      C    1   0.143   0.400  -1.200
    1PET      H    1   0.251   0.416  -1.190
    1PET      C    1   0.108   0.270  -1.151
    1PET      C    1   0.208   0.172  -1.118
    1PET      O    1   0.170   0.059  -1.076
    1PET      O    1   0.332   0.214  -1.124
    1PET      C    1   0.462   0.132  -1.155
    1PET      H    1   0.475   0.139  -1.260
    1PET      H    1   0.431   0.031  -1.127
    1PET      C    1   0.586   0.153  -1.090
    1PET      H    1   0.620   0.251  -1.119
    1PET      O    1  -0.150   0.657  -1.286
    1PET      C    1   0.600   0.447  -0.694
    1PET      H    1   0.629   0.473  -0.593
    1PET      C    1   0.615   0.324  -0.751
    1PET      H    1   0.658   0.240  -0.699
    1PET      C    1   0.558   0.300  -0.879
    1PET      C    1   0.580   0.162  -0.939
    1PET      O    1   0.608   0.065  -0.880
    1PET      C    1   0.497   0.403  -0.955
    1PET      H    1   0.455   0.375  -1.052
    1PET      C    1   0.491   0.530  -0.900
    1PET      H    1   0.448   0.612  -0.957
    1PET      C    1   0.549   0.549  -0.775
    1PET      C    1   0.538   0.690  -0.723
    1PET      O    1   0.588   0.713  -0.619
    1PET      O    1   0.492   0.786  -0.804
    1PET      C    1   0.342   0.833  -0.784
    1PET      H    1   0.351   0.935  -0.753
    1PET      H    1   0.294   0.772  -0.708
    1PET      C    1   0.249   0.821  -0.906
    1PET      H    1   0.198   0.723  -0.910
    1PET      H    1   0.166   0.884  -0.880
    1PET      O    1   0.693   0.054  -1.148
    1PET      C    1   0.159   0.745  -1.508
    1PET      H    1   0.166   0.672  -1.585
    1PET      C    1   0.222   0.715  -1.397
    1PET      H    1   0.271   0.625  -1.381
    1PET      C    1   0.219   0.802  -1.281
    1PET      C    1   0.294   0.759  -1.161
    1PET      O    1   0.350   0.657  -1.152
    1PET      C    1   0.158   0.929  -1.287
    1PET      H    1   0.154   0.993  -1.196
    1PET      C    1   0.096   0.963  -1.403
    1PET      H    1   0.058   1.061  -1.406
    1PET      C    1   0.096   0.877  -1.516
    1PET      C    1   0.021   0.914  -1.630
    1PET      O    1  -0.168   0.491  -1.450
    1PET      O    1  -0.039   1.031  -1.632
    1PET      C    1  -0.102   1.121  -1.743
    1PET      H    1  -0.180   1.047  -1.773
    1PET      H    1  -0.041   1.133  -1.832
    1PET      C    1  -0.139   1.260  -1.698
    1PET      H    1  -0.213   1.252  -1.619
    1PET      H    1  -0.053   1.307  -1.648
    1PET      O    1   0.289   0.841  -1.047
    1PET      C    1  -0.256   1.812  -1.906
    1PET      H    1  -0.214   1.903  -1.948
    1PET      C    1  -0.185   1.686  -1.913
    1PET      H    1  -0.085   1.682  -1.958
    1PET      C    1  -0.229   1.560  -1.880
    1PET      C    1  -0.161   1.433  -1.906
    1PET      O    1   0.004   1.456  -1.893
    1PET      C    1  -0.355   1.576  -1.828
    1PET      H    1  -0.395   1.486  -1.777
    1PET      C    1  -0.421   1.703  -1.812
    1PET      H    1  -0.521   1.684  -1.767
    1PET      C    1  -0.383   1.827  -1.860
    1PET      C    1  -0.451   1.957  -1.845
    1PET      O    1  -0.342   2.047  -1.819
    1PET      O    1  -0.526   2.011  -1.946
    1PET      C    1  -0.671   2.041  -1.892
    1PET      H    1  -0.689   2.149  -1.912
    1PET      C    1  -0.669   1.998  -1.747
    1PET      H    1  -0.702   2.082  -1.681
    1PET      H    1  -0.752   1.935  -1.724
    1PET      O    1  -0.206   1.349  -1.810
    1PET      C    1  -0.848   1.615  -1.504
    1PET      H    1  -0.840   1.644  -1.404
    1PET      C    1  -0.899   1.703  -1.607
    1PET      H    1  -0.930   1.800  -1.575
    1PET      C    1  -0.876   1.676  -1.739
    1PET      C    1  -0.976   1.759  -1.837
    1PET      O    1  -0.722   1.692  -1.772
    1PET      C    1  -0.917   1.536  -1.743
    1PET      H    1  -0.969   1.502  -1.830
    1PET      C    1  -0.878   1.445  -1.641
    1PET      H    1  -0.889   1.344  -1.654
    1PET      C    1  -0.808   1.485  -1.528
    1PET      C    1  -0.741   1.392  -1.442
    1PET      O    1  -0.700   1.461  -1.318
    1PET      O    1  -0.716   1.282  -1.469
    1PET      C    1   0.084   1.653  -1.767
    1PET      H    1   0.175   1.711  -1.743
    1PET      H    1  -0.007   1.675  -1.714
    1PET      C    1   0.090   1.552  -1.854
    1PET      H    1  -0.471   1.139  -1.249
    1PET      H    1   0.179   1.542  -1.912
    1PET      O    1  -0.541   1.949  -1.720
    1PET      C    1  -0.617   0.642  -1.102
    1PET      H    1  -0.581   0.558  -1.045
    1PET      C    1  -0.560   0.770  -1.074
    1PET      H    1  -0.480   0.781  -1.003
    1PET      C    1  -0.589   0.888  -1.134
    1PET      C    1  -0.534   1.021  -1.099
    1PET      O    1  -0.560   1.110  -1.207
    1PET      C    1  -0.695   0.858  -1.222
    1PET      H    1  -0.737   0.946  -1.261
    1PET      C    1  -0.754   0.731  -1.251
    1PET      H    1  -0.822   0.716  -1.326
    1PET      C    1  -0.713   0.607  -1.197
    1PET      C    1  -0.764   0.472  -1.237
    1PET      O    1  -0.847   0.456  -1.315
    1PET      O    1  -0.704   0.365  -1.159
    1PET      C    1  -0.719   0.222  -1.158
    1PET      H    1  -0.622   0.173  -1.160
    1PET      H    1  -0.762   0.185  -1.250
    1PET      C    1  -0.814   0.175  -1.051
    1PET      H    1  -0.815   0.209  -0.944
    1PET      H    1  -0.907   0.224  -1.080
    1PET      O    1  -0.404   1.010  -1.069
    1PET      C    1  -0.846  -0.453  -1.041
    1PET      H    1  -0.833  -0.549  -1.088
    1PET      C    1  -0.869  -0.327  -1.151
    1PET      H    1  -0.793  -0.312  -1.223
    1PET      C    1  -0.877  -0.205  -1.072
    1PET      C    1  -0.814  -0.087  -1.132
    1PET      O    1  -0.772  -0.075  -1.237
    1PET      C    1  -0.958  -0.204  -0.961
    1PET      H    1  -0.979  -0.109  -0.926
    1PET      C    1  -0.982  -0.324  -0.887
    1PET      H    1  -1.042  -0.325  -0.795
    1PET      C    1  -0.932  -0.445  -0.930
    1PET      C    1  -0.963  -0.568  -0.859
    1PET      O    1  -1.090  -0.634  -0.933
    1PET      O    1  -0.992  -0.538  -0.731
    1PET      C    1  -0.895  -0.519  -0.611
    1PET      H    1  -0.793  -0.542  -0.646
    1PET      H    1  -0.906  -0.600  -0.541
    1PET      C    1  -0.895  -0.385  -0.545
    1PET      H    1  -0.874  -0.310  -0.621
    1PET      H    1  -0.994  -0.366  -0.502
    1PET      O    1  -0.815   0.031  -1.042
    1PET      C    1  -0.424  -0.108  -0.587
    1PET      H    1  -0.333  -0.112  -0.650
    1PET      C    1  -0.491  -0.229  -0.570
    1PET      H    1  -0.447  -0.323  -0.615
    1PET      C    1  -0.605  -0.241  -0.492
    1PET      C    1  -0.665  -0.378  -0.471
    1PET      O    1  -0.614  -0.476  -0.508
    1PET      C    1  -0.648  -0.121  -0.420
    1PET      H    1  -0.733  -0.141  -0.362
    1PET      C    1  -0.587  -0.004  -0.432
    1PET      H    1  -0.627   0.082  -0.383
    1PET      C    1  -0.471   0.003  -0.521
    1PET      C    1  -0.407   0.126  -0.527
    1PET      O    1  -0.293   0.139  -0.592
    1PET      O    1  -0.460   0.229  -0.467
    1PET      C    1  -0.378   0.363  -0.453
    1PET      H    1  -0.283   0.333  -0.407
    1PET      H    1  -0.427   0.433  -0.384
    1PET      C    1  -0.359   0.440  -0.585
    1PET      H    1  -0.325   0.368  -0.657
    1PET      H    1  -0.456   0.452  -0.627
    1PET      O    1  -0.800  -0.373  -0.431
    1PET      C    1   0.069   1.112  -0.686
    1PET      H    1   0.114   1.201  -0.723
    1PET      C    1  -0.057   1.064  -0.715
    1PET      H    1  -0.130   1.124  -0.769
    1PET      C    1  -0.108   0.951  -0.649
    1PET      C    1  -0.249   0.921  -0.649
    1PET      O    1  -0.329   1.013  -0.702
    1PET      C    1  -0.012   0.865  -0.589
    1PET      H    1  -0.052   0.767  -0.565
    1PET      C    1   0.119   0.901  -0.564
    1PET      H    1   0.195   0.842  -0.517
    1PET      C    1   0.151   1.032  -0.600
    1PET      C    1   0.291   1.074  -0.554
    1PET      O    1   0.356   1.000  -0.494
    1PET      O    1   0.331   1.197  -0.608
    1PET      C    1   0.463   1.258  -0.666
    1PET      H    1   0.542   1.209  -0.610
    1PET      H    1   0.468   1.365  -0.653
    1PET      C    1   0.466   1.219  -0.811
    1PET      H    1   0.461   1.110  -0.816
    1PET      H    1   0.380   1.251  -0.866
    1PET      O    1  -0.269   0.555  -0.578
    1PET      C    1   1.000   1.017  -0.885
    1PET      H    1   1.090   0.979  -0.935
    1PET      C    1   0.896   1.065  -0.965
    1PET      H    1   0.898   1.077  -1.067
    1PET      C    1   0.788   1.132  -0.902
    1PET      C    1   0.684   1.194  -0.979
    1PET      O    1   0.682   1.181  -1.106
    1PET      C    1   0.783   1.140  -0.755
    1PET      H    1   0.710   1.194  -0.705
    1PET      C    1   0.872   1.072  -0.684
    1PET      H    1   0.867   1.061  -0.584
    1PET      C    1   0.984   1.006  -0.749
    1PET      C    1   1.074   0.918  -0.669
    1PET      O    1   1.168   0.871  -0.716
    1PET      O    1   1.018   0.886  -0.542
    1PET      C    1   0.903   0.799  -0.508
    1PET      H    1   0.920   0.703  -0.550
    1PET      H    1   0.817   0.840  -0.576
    1PET      C    1   0.863   0.790  -0.360
    1PET      H    1   0.789   0.866  -0.333
    1PET      H    1   0.818   0.693  -0.340
    1PET      O    1   0.589   1.260  -0.916
    1PET      C    1   1.073   0.875   0.213
    1PET      H    1   1.127   0.938   0.284
    1PET      C    1   1.078   0.916   0.081
    1PET      H    1   1.118   1.006   0.049
    1PET      C    1   1.023   0.835  -0.021
    1PET      C    1   1.031   0.881  -0.163
    1PET      O    1   1.097   0.975  -0.181
    1PET      C    1   0.965   0.709   0.015
    1PET      H    1   0.930   0.652  -0.069
    1PET      C    1   0.951   0.672   0.144
    1PET      H    1   0.902   0.577   0.166
    1PET      C    1   0.997   0.759   0.248
    1PET      C    1   0.987   0.712   0.390
    1PET      O    1   0.934   0.612   0.412
    1PET      O    1   1.053   0.791   0.493
    1PET      C    1   1.166   0.776   0.571
    1PET      H    1   1.161   0.845   0.661
    1PET      H    1   1.253   0.812   0.517
    1PET      C    1   1.178   0.627   0.621
    1PET      H    1   1.093   0.590   0.680
    1PET      H    1   1.195   0.559   0.534
    1PET      O    1   0.969   0.804  -0.262
    1PET      C    1   1.731   0.415   0.695
    1PET      H    1   1.837   0.418   0.706
    1PET      C    1   1.656   0.517   0.742
    1PET      H    1   1.695   0.601   0.802
    1PET      C    1   1.516   0.518   0.720
    1PET      C    1   1.436   0.632   0.770
    1PET      O    1   1.485   0.756   0.744
    1PET      C    1   1.454   0.411   0.656
    1PET      H    1   1.344   0.406   0.650
    1PET      C    1   1.526   0.310   0.601
    1PET      H    1   1.493   0.220   0.554
    1PET      C    1   1.668   0.310   0.620
    1PET      C    1   1.739   0.202   0.563
    1PET      O    1   1.863   0.201   0.570
    1PET      O    1   1.675   0.094   0.517
    1PET      C    1   1.638  -0.058   0.480
    1PET      H    1   1.640  -0.073   0.375
    1PET      H    1   1.535  -0.080   0.504
    1PET      C    1   1.731  -0.160   0.534
    1PET      H    1   1.827  -0.142   0.473
    1PET      H    1   1.757  -0.148   0.641
    1PET      O    1   1.287   0.609   0.706
    1PET      C    1   1.408  -0.661   0.366
    1PET      H    1   1.372  -0.726   0.292
    1PET      C    1   1.521  -0.586   0.351
    1PET      H    1   1.575  -0.588   0.261
    1PET      C    1   1.560  -0.496   0.456
    1PET      C    1   1.663  -0.405   0.432
    1PET      O    1   1.787  -0.911   0.429
    1PET      C    1   1.486  -0.501   0.579
    1PET      H    1   1.532  -0.436   0.652
    1PET      C    1   1.385  -0.585   0.598
    1PET      H    1   1.327  -0.589   0.693
    1PET      C    1   1.339  -0.667   0.490
    1PET      C    1   1.222  -0.759   0.505
    1PET      O    1   1.195  -0.833   0.423
    1PET      O    1   1.147  -0.745   0.631
    1PET      C    1   1.066  -0.652   0.708
    1PET      H    1   1.072  -0.550   0.660
    1PET      H    1   1.100  -0.638   0.813
    1PET      C    1   0.921  -0.701   0.709
    1PET      H    1   0.885  -0.715   0.611
    1PET      H    1   0.900  -0.798   0.750
    1PET      O    1   1.676  -0.314   0.521
    1PET      C    1   0.487  -0.238   0.702
    1PET      H    1   0.468  -0.136   0.678
    1PET      C    1   0.621  -0.288   0.726
    1PET      H    1   0.703  -0.223   0.717
    1PET      C    1   0.664  -0.418   0.740
    1PET      C    1   0.802  -0.470   0.748
    1PET      O    1   0.860  -0.385   0.879
    1PET      C    1   0.550  -0.495   0.753
    1PET      H    1   0.568  -0.600   0.766
    1PET      C    1   0.419  -0.448   0.725
    1PET      H    1   0.333  -0.506   0.728
    1PET      C    1   0.374  -0.317   0.701
    1PET      C    1   0.229  -0.276   0.668
    1PET      O    1   0.200  -0.143   0.687
    1PET      O    1   0.153  -0.361   0.647
    1PET      C    1   0.108  -0.018   0.684
    1PET      H    1   0.108   0.027   0.586
    1PET      H    1   0.160   0.042   0.755
    1PET      C    1  -0.036  -0.029   0.725
    1PET      H    1  -0.043  -0.039   0.831
    1PET      O    1   0.829  -0.603   0.779
    1PET      C    1  -0.235  -0.385   1.090
    1PET      H    1  -0.252  -0.491   1.093
    1PET      C    1  -0.109  -0.338   1.061
    1PET      H    1  -0.032  -0.411   1.038
    1PET      C    1  -0.088  -0.200   1.071
    1PET      C    1   0.047  -0.143   1.042
    1PET      O    1   0.152  -0.238   1.036
    1PET      C    1  -0.188  -0.110   1.116
    1PET      H    1  -0.163  -0.006   1.124
    1PET      C    1  -0.312  -0.158   1.143
    1PET      H    1  -0.399  -0.100   1.177
    1PET      C    1  -0.338  -0.296   1.130
    1PET      C    1  -0.468  -0.356   1.173
    1PET      O    1  -0.495  -0.462   1.136
    1PET      O    1  -0.563  -0.267   1.230
    1PET      C    1  -0.700  -0.223   1.217
    1PET      H    1  -0.735  -0.200   1.316
    1PET      H    1  -0.755  -0.321   1.181
    1PET      C    1  -0.727  -0.108   1.121
    1PET      H    1  -0.706  -0.008   1.165
    1PET      H    1   0.064   0.430   1.250
    1PET      O    1   0.061  -0.028   1.036
    1PET      C    1  -0.802  -0.258   0.581
    1PET      H    1  -0.846  -0.251   0.481
    1PET      C    1  -0.762  -0.153   0.658
    1PET      H    1  -0.765  -0.049   0.627
    1PET      C    1  -0.714  -0.183   0.788
    1PET      C    1  -0.667  -0.070   0.872
    1PET      O    1  -0.655   0.040   0.844
    1PET      C    1  -0.714  -0.317   0.836
    1PET      H    1  -0.679  -0.340   0.943
    1PET      C    1  -0.755  -0.418   0.756
    1PET      H    1  -0.760  -0.522   0.785
    1PET      C    1  -0.795  -0.394   0.622
    1PET      C    1  -0.828  -0.510   0.535
    1PET      O    1  -0.875  -0.464   0.411
    1PET      O    1  -0.907  -0.596   0.599
    1PET      C    1  -0.931  -0.696   0.718
    1PET      H    1  -0.936  -0.791   0.659
    1PET      H    1  -0.795  -0.473   0.351
    1PET      C    1  -1.062  -0.682   0.797
    1PET      H    1  -1.067  -0.573   0.811
    1PET      H    1  -1.152  -0.709   0.740
    1PET      O    1  -0.648  -0.123   1.007
    1PET      C    1  -0.917  -0.630   1.356
    1PET      H    1  -0.867  -0.659   1.448
    1PET      C    1  -0.950  -0.715   1.245
    1PET      H    1  -0.897  -0.810   1.247
    1PET      C    1  -1.040  -0.682   1.145
    1PET      C    1  -1.106  -0.777   1.056
    1PET      O    1  -1.081  -0.907   1.105
    1PET      C    1  -1.040  -0.545   1.141
    1PET      H    1  -1.082  -0.508   1.050
    1PET      C    1  -0.986  -0.456   1.240
    1PET      H    1  -0.984  -0.349   1.224
    1PET      C    1  -0.947  -0.493   1.365
    1PET      C    1  -0.908  -0.399   1.473
    1PET      O    1  -0.838  -0.430   1.559
    1PET      O    1  -0.969  -0.264   1.470
    1PET      C    1  -1.089  -0.197   1.451
    1PET      H    1  -1.121  -0.206   1.341
    1PET      H    1  -1.067  -0.086   1.444
    1PET      C    1  -1.209  -0.231   1.542
    1PET      H    1  -1.227  -0.151   1.617
    1PET      H    1  -1.173  -0.315   1.601
    1PET      O    1  -1.061  -0.749   0.930
    1PET      C    1  -1.060  -0.044   0.658
    1PET      H    1  -1.088   0.003   0.563
    1PET      C    1  -1.013   0.020   0.772
    1PET      H    1  -0.997   0.120   0.774
    1PET      C    1  -0.987  -0.058   0.883
    1PET      C    1  -0.926   0.000   1.005
    1PET      O    1  -0.925   0.113   1.032
    1PET      C    1  -1.021  -0.200   0.880
    1PET      H    1  -1.010  -0.262   0.967
    1PET      C    1  -1.068  -0.255   0.765
    1PET      H    1  -1.095  -0.354   0.747
    1PET      C    1  -1.085  -0.180   0.644
    1PET      C    1  -1.131  -0.248   0.514
    1PET      O    1  -1.172  -0.354   0.521
    1PET      O    1  -1.128  -0.163   0.399
    1PET      C    1  -1.022  -0.153   0.297
    1PET      H    1  -0.935  -0.126   0.356
    1PET      H    1  -1.043  -0.068   0.225
    1PET      C    1  -1.002  -0.283   0.222
    1PET      H    1  -1.008  -0.367   0.299
    1PET      H    1  -1.077  -0.310   0.142
    1PET      O    1  -0.868  -0.097   1.091
    1PET      C    1  -0.528  -0.256  -0.188
    1PET      H    1  -0.503  -0.254  -0.292
    1PET      C    1  -0.661  -0.304  -0.151
    1PET      H    1  -0.730  -0.355  -0.218
    1PET      C    1  -0.726  -0.279  -0.035
    1PET      C    1  -0.864  -0.316   0.014
    1PET      O    1  -0.946  -0.348  -0.060
    1PET      C    1  -0.628  -0.229   0.053
    1PET      H    1  -0.670  -0.226   0.150
    1PET      C    1  -0.494  -0.194   0.019
    1PET      H    1  -0.428  -0.166   0.098
    1PET      C    1  -0.441  -0.193  -0.108
    1PET      C    1  -0.303  -0.153  -0.139
    1PET      O    1  -0.288  -0.071  -0.282
    1PET      O    1  -0.219  -0.280  -0.157
    1PET      C    1  -0.188  -0.293  -0.296
    1PET      H    1  -0.275  -0.337  -0.356
    1PET      H    1  -0.106  -0.363  -0.315
    1PET      C    1  -0.166  -0.156  -0.358
    1PET      H    1  -0.073  -0.109  -0.326
    1PET      H    1  -0.247   0.050  -0.566
    1PET      O    1  -0.873  -0.293   0.155
    1PET      C    1  -0.335   0.401  -0.126
    1PET      H    1  -0.295   0.503  -0.114
    1PET      C    1  -0.250   0.292  -0.135
    1PET      H    1  -0.144   0.321  -0.131
    1PET      C    1  -0.299   0.167  -0.148
    1PET      C    1  -0.206   0.050  -0.167
    1PET      O    1  -0.094   0.067  -0.189
    1PET      C    1  -0.440   0.140  -0.139
    1PET      H    1  -0.472   0.036  -0.152
    1PET      C    1  -0.525   0.241  -0.130
    1PET      H    1  -0.634   0.233  -0.129
    1PET      C    1  -0.472   0.374  -0.116
    1PET      C    1  -0.565   0.490  -0.099
    1PET      O    1  -0.523   0.597  -0.087
    1PET      O    1  -0.705   0.456  -0.069
    1PET      C    1  -0.789   0.557  -0.015
    1PET      H    1  -0.894   0.542  -0.006
    1PET      H    1  -0.792   0.643  -0.077
    1PET      C    1  -0.736   0.606   0.119
    1PET      H    1  -0.727   0.515   0.180
    1PET      H    1  -0.623   0.616   0.122
    1PET      O    1  -0.255  -0.076  -0.051
    1PET      C    1  -0.947   0.973   0.517
    1PET      H    1  -0.880   1.039   0.564
    1PET      C    1  -0.910   0.901   0.400
    1PET      H    1  -0.812   0.919   0.365
    1PET      C    1  -0.985   0.822   0.317
    1PET      C    1  -0.935   0.744   0.195
    1PET      O    1  -1.009   0.700   0.121
    1PET      C    1  -1.110   0.817   0.376
    1PET      H    1  -1.176   0.748   0.331
    1PET      C    1  -1.145   0.880   0.499
    1PET      H    1  -1.250   0.862   0.525
    1PET      C    1  -1.069   0.967   0.582
    1PET      C    1  -1.107   1.023   0.717
    1PET      O    1  -1.038   1.085   0.785
    1PET      O    1  -1.241   0.984   0.746
    1PET      C    1  -1.340   1.031   0.836
    1PET      H    1  -1.302   1.083   0.927
    1PET      H    1  -1.385   0.940   0.881
    1PET      C    1  -1.452   1.123   0.779
    1PET      H    1  -1.546   1.090   0.834
    1PET      H    1  -1.435   1.231   0.807
    1PET      O    1  -0.793   0.716   0.185
    1PET      C    1  -1.355   1.360   0.237
    1PET      H    1  -1.371   1.407   0.139
    1PET      C    1  -1.455   1.308   0.308
    1PET      H    1  -1.555   1.327   0.276
    1PET      C    1  -1.430   1.237   0.429
    1PET      C    1  -1.542   1.192   0.513
    1PET      O    1  -1.634   1.286   0.547
    1PET      C    1  -1.304   1.222   0.469
    1PET      H    1  -1.281   1.175   0.567
    1PET      C    1  -1.185   1.268   0.391
    1PET      H    1  -1.113   1.188   0.371
    1PET      C    1  -1.215   1.348   0.269
    1PET      C    1  -1.111   1.348   0.151
    1PET      O    1  -1.141   1.372   0.021
    1PET      O    1  -1.005   1.238   0.183
    1PET      C    1  -0.938   1.152   0.099
    1PET      H    1  -0.981   1.049   0.096
    1PET      H    1  -0.832   1.141   0.131
    1PET      C    1  -0.952   1.225  -0.041
    1PET      H    1  -0.935   1.329  -0.043
    1PET      H    1  -0.858   1.202  -0.094
    1PET      O    1  -1.472   1.132   0.640
    1PET      C    1  -1.548   1.158  -0.057
    1PET      H    1  -1.634   1.159  -0.120
    1PET      C    1  -1.428   1.208  -0.118
    1PET      H    1  -1.430   1.258  -0.214
    1PET      C    1  -1.303   1.205  -0.067
    1PET      C    1  -1.177   1.269  -0.099
    1PET      O    1  -1.188   1.337  -0.214
    1PET      C    1  -1.307   1.117   0.039
    1PET      H    1  -1.207   1.087   0.074
    1PET      C    1  -1.425   1.093   0.113
    1PET      H    1  -1.415   1.044   0.210
    1PET      C    1  -1.561   1.123   0.078
    1PET      C    1  -1.674   1.110   0.159
    1PET      O    1  -1.791   1.116   0.113
    1PET      O    1  -1.657   1.097   0.289
    1PET      C    1  -1.612   1.072   0.434
    1PET      H    1  -1.715   1.074   0.481
    1PET      C    1  -1.528   0.946   0.455
    1PET      H    1  -1.428   0.972   0.484
    1PET      H    1  -1.567   0.898   0.549
    1PET      O    1  -1.063   1.176  -0.113
    1PET      C    1  -1.339   0.624  -0.029
    1PET      H    1  -1.267   0.568  -0.078
    1PET      C    1  -1.349   0.625   0.110
    1PET      H    1  -1.309   0.548   0.173
    1PET      C    1  -1.429   0.727   0.164
    1PET      C    1  -1.454   0.727   0.311
    1PET      O    1  -1.405   0.653   0.386
    1PET      C    1  -1.505   0.818   0.081
    1PET      H    1  -1.572   0.888   0.120
    1PET      C    1  -1.488   0.815  -0.052
    1PET      H    1  -1.529   0.889  -0.120
    1PET      C    1  -1.410   0.710  -0.112
    1PET      C    1  -1.394   0.722  -0.260
    1PET      O    1  -1.333   0.642  -0.318
    1PET      O    1  -1.463   0.832  -0.314
    1PET      C    1  -1.433   0.965  -0.377
    1PET      H    1  -1.515   1.024  -0.335
    1PET      H    1  -1.456   0.945  -0.479
    1PET      C    1  -1.292   1.026  -0.364
    1PET      H    1  -1.254   1.008  -0.261
    1PET      H    1  -1.218   0.966  -0.426
    1PET      O    1  -1.532   0.839   0.345
    1PET      C    1  -0.946   1.413  -0.619
    1PET      H    1  -0.947   1.478  -0.699
    1PET      C    1  -1.071   1.390  -0.551
    1PET      H    1  -1.168   1.428  -0.583
    1PET      C    1  -1.093   1.310  -0.443
    1PET      C    1  -1.215   1.298  -0.371
    1PET      O    1  -1.299   1.402  -0.418
    1PET      C    1  -0.969   1.255  -0.411
    1PET      H    1  -0.986   1.181  -0.332
    1PET      C    1  -0.844   1.277  -0.479
    1PET      H    1  -0.758   1.228  -0.447
    1PET      C    1  -0.823   1.375  -0.575
    1PET      C    1  -0.686   1.414  -0.621
    1PET      O    1  -0.670   1.480  -0.750
    1PET      O    1  -0.600   1.275  -0.631
    1PET      C    1  -0.402   1.149  -0.711
    1PET      H    1  -0.327   1.212  -0.670
    1PET      H    1  -0.424   1.170  -0.817
    1PET      C    1  -0.539   1.158  -0.643
    1PET      H    1  -0.184   0.782  -1.127
    1PET      H    1  -0.536   1.104  -0.551
    1PET      O    1  -1.268   1.167  -0.382
    1PET      C    1  -1.025   1.136  -1.027
    1PET      H    1  -1.060   1.144  -1.123
    1PET      C    1  -0.891   1.118  -1.010
    1PET      H    1  -0.831   1.108  -1.098
    1PET      C    1  -0.824   1.109  -0.882
    1PET      C    1  -0.682   1.089  -0.863
    1PET      O    1  -0.603   1.093  -0.964
    1PET      C    1  -0.909   1.101  -0.768
    1PET      H    1  -0.863   1.076  -0.669
    1PET      C    1  -1.038   1.135  -0.785
    1PET      H    1  -1.097   1.131  -0.697
    1PET      C    1  -1.104   1.163  -0.913
    1PET      C    1  -1.243   1.212  -0.921
    1PET      O    1  -1.301   1.240  -1.017
    1PET      O    1  -1.299   1.227  -0.785
    1PET      C    1  -1.398   1.181  -0.694
    1PET      H    1  -1.385   1.223  -0.597
    1PET      H    1  -1.383   1.074  -0.680
    1PET      C    1  -1.545   1.188  -0.731
    1PET      H    1  -1.559   1.160  -0.833
    1PET      H    1  -1.585   1.287  -0.722
    1PET      O    1  -0.650   1.054  -0.746
    1PET      C    1  -1.191   0.845  -1.095
    1PET      H    1  -1.126   0.842  -1.181
    1PET      C    1  -1.150   0.830  -0.966
    1PET      H    1  -1.047   0.804  -0.952
    1PET      C    1  -1.240   0.850  -0.858
    1PET      C    1  -1.194   0.848  -0.714
    1PET      O    1  -1.065   0.808  -0.707
    1PET      C    1  -1.372   0.881  -0.876
    1PET      H    1  -1.439   0.898  -0.795
    1PET      C    1  -1.419   0.888  -1.007
    1PET      H    1  -1.525   0.912  -1.010
    1PET      C    1  -1.330   0.872  -1.113
    1PET      C    1  -1.386   0.886  -1.249
    1PET      O    1  -1.323   0.896  -1.344
    1PET      O    1  -1.420   0.621  -1.745
    1PET      C    1  -1.529   0.665  -1.835
    1PET      H    1  -1.589   0.719  -1.763
    1PET      H    1  -1.585   0.577  -1.862
    1PET      C    1  -1.496   0.753  -1.956
    1PET      H    1  -1.591   0.808  -1.981
    1PET      H    1  -1.080   0.447  -1.176
    1PET      O    1  -1.265   0.878  -0.627
    1PET      C    1  -1.255   1.136  -1.593
    1PET      H    1  -1.290   1.203  -1.516
    1PET      C    1  -1.332   1.115  -1.707
    1PET      H    1  -1.430   1.152  -1.710
    1PET      C    1  -1.282   1.030  -1.809
    1PET      C    1  -1.369   0.995  -1.923
    1PET      O    1  -1.294   1.030  -2.039
    1PET      C    1  -1.159   0.971  -1.795
    1PET      H    1  -1.113   0.910  -1.868
    1PET      C    1  -1.083   0.992  -1.679
    1PET      H    1  -0.985   0.963  -1.660
    1PET      C    1  -1.134   1.070  -1.572
    1PET      C    1  -1.052   1.088  -1.449
    1PET      O    1  -0.945   1.048  -1.440
    1PET      O    1  -1.098   1.205  -1.369
    1PET      C    1  -1.040   1.333  -1.330
    1PET      H    1  -1.018   1.389  -1.420
    1PET      H    1  -0.945   1.321  -1.280
    1PET      C    1  -1.131   1.436  -1.256
    1PET      H    1  -1.140   1.395  -1.155
    1PET      H    1  -1.075   1.529  -1.237
    1PET      O    1  -1.398   0.839  -1.935
    1PET      C    1  -1.564   1.192  -1.246
    1PET      H    1  -1.580   1.112  -1.322
    1PET      C    1  -1.477   1.292  -1.270
    1PET      H    1  -1.420   1.291  -1.357
    1PET      C    1  -1.457   1.403  -1.179
    1PET      C    1  -1.345   1.493  -1.204
    1PET      O    1  -1.303   1.574  -1.134
    1PET      C    1  -1.535   1.410  -1.062
    1PET      H    1  -1.537   1.497  -1.003
    1PET      C    1  -1.630   1.311  -1.038
    1PET      C    1  -1.639   1.192  -1.123
    1PET      C    1  -1.728   1.079  -1.098
    1PET      O    1  -2.045   1.438   0.032
    1PET      O    1  -1.791   1.086  -0.993
    1PET      C    1  -2.007   1.336  -0.066
    1PET      H    1  -2.091   1.301  -0.122
    1PET      H    1  -1.970   1.247  -0.006
    1PET      C    1  -1.908   1.396  -0.167
    1PET      H    1  -1.820   1.329  -0.180
    1PET      H    1  -1.955   1.402  -0.271
    1PET      O    1  -1.259   1.456  -1.321
    1PET      C    1  -1.380   1.588  -0.128
    1PET      H    1  -1.297   1.520  -0.133
    1PET      C    1  -1.499   1.538  -0.078
    1PET      H    1  -1.492   1.432  -0.051
    1PET      C    1  -1.613   1.617  -0.073
    1PET      C    1  -1.742   1.566  -0.027
    1PET      O    1  -1.720   1.465   0.063
    1PET      C    1  -1.607   1.750  -0.112
    1PET      H    1  -1.687   1.817  -0.102
    1PET      C    1  -1.493   1.795  -0.180
    1PET      H    1  -1.484   1.897  -0.217
    1PET      C    1  -1.379   1.715  -0.187
    1PET      C    1  -1.262   1.762  -0.269
    1PET      O    1  -1.260   1.870  -0.310
    1PET      O    1  -1.154   1.669  -0.286
    1PET      C    1  -1.039   1.683  -0.372
    1PET      H    1  -1.004   1.789  -0.365
    1PET      H    1  -1.071   1.676  -0.482
    1PET      C    1  -0.929   1.592  -0.334
    1PET      H    1  -0.913   1.601  -0.231
    1PET      H    1  -0.946   1.481  -0.353
    1PET      O    1  -1.847   1.520  -0.140
    1PET      C    1  -0.429   1.881  -0.890
    1PET      H    1  -0.422   1.979  -0.935
    1PET      C    1  -0.550   1.812  -0.874
    1PET      H    1  -0.642   1.859  -0.902
    1PET      C    1  -0.549   1.684  -0.818
    1PET      C    1  -0.681   1.612  -0.788
    1PET      O    1  -0.782   1.668  -0.804
    1PET      C    1  -0.425   1.625  -0.782
    1PET      H    1  -0.432   1.524  -0.745
    1PET      C    1  -0.307   1.692  -0.795
    1PET      H    1  -0.208   1.654  -0.768
    1PET      C    1  -0.311   1.825  -0.844
    1PET      C    1  -0.191   1.913  -0.860
    1PET      O    1  -0.204   2.026  -0.883
    1PET      O    1  -0.063   1.856  -0.830
    1PET      C    1   0.071   1.911  -0.823
    1PET      H    1   0.130   1.851  -0.890
    1PET      H    1   0.110   1.896  -0.717
    1PET      C    1   0.065   2.064  -0.846
    1PET      H    1   0.013   2.086  -0.940
    1PET      H    1   0.016   2.113  -0.765
    1PET      O    1  -0.807   1.619  -0.415
    1PET      C    1   0.651   2.201  -0.986
    1PET      H    1   0.751   2.164  -1.009
    1PET      C    1   0.542   2.121  -0.961
    1PET      H    1   0.552   2.014  -0.949
    1PET      C    1   0.415   2.180  -0.944
    1PET      C    1   0.306   2.086  -0.902
    1PET      O    1   0.320   1.974  -0.925
    1PET      C    1   0.395   2.318  -0.952
    1PET      H    1   0.300   2.361  -0.924
    1PET      C    1   0.508   2.395  -0.976
    1PET      H    1   0.496   2.506  -0.978
    1PET      C    1   0.632   2.338  -1.009
    1PET      C    1   0.750   2.423  -1.041
    1PET      O    1   0.867   2.350  -1.037
    1PET      O    1   0.766   2.556  -0.967
    1PET      C    1   0.798   2.686  -1.021
    1PET      H    1   0.758   2.748  -0.935
    1PET      H    1   0.749   2.706  -1.116
    1PET      C    1   0.950   2.713  -1.054
    1PET      H    1   1.006   2.715  -0.961
    1PET      H    1   1.003   2.625  -1.101
    1PET      O    1   0.192   2.141  -0.836
    1PET      C    1   1.044   3.298  -1.084
    1PET      H    1   1.049   3.394  -1.130
    1PET      C    1   1.046   3.171  -1.148
    1PET      H    1   1.057   3.155  -1.258
    1PET      C    1   1.052   3.049  -1.081
    1PET      C    1   1.085   2.917  -1.139
    1PET      O    1   1.107   2.942  -1.299
    1PET      C    1   1.027   3.082  -0.946
    1PET      H    1   1.016   2.995  -0.884
    1PET      C    1   1.012   3.209  -0.886
    1PET      H    1   1.003   3.209  -0.781
    1PET      C    1   1.033   3.331  -0.950
    1PET      C    1   1.051   3.465  -0.878
    1PET      O    1   1.038   3.474  -0.765
    1PET      O    1   1.090   3.566  -0.971
    1PET      C    1   1.068   3.691  -1.035
    1PET      H    1   1.079   3.778  -0.965
    1PET      H    1   0.960   3.676  -1.061
    1PET      C    1   1.138   3.714  -1.169
    1PET      H    1   1.080   3.784  -1.227
    1PET      H    1   1.232   3.768  -1.152
    1PET      O    1   0.959   2.838  -1.117
    1PET      C    1   1.220   3.288  -1.623
    1PET      H    1   1.195   3.242  -1.714
    1PET      C    1   1.134   3.358  -1.550
    1PET      H    1   1.030   3.353  -1.563
    1PET      C    1   1.182   3.436  -1.440
    1PET      C    1   1.094   3.507  -1.345
    1PET      O    1   0.979   3.488  -1.357
    1PET      C    1   1.323   3.447  -1.423
    1PET      H    1   1.355   3.512  -1.342
    1PET      C    1   1.409   3.371  -1.497
    1PET      H    1   1.518   3.385  -1.481
    1PET      C    1   1.365   3.286  -1.594
    1PET      C    1   1.467   3.200  -1.662
    1PET      O    1   1.974   3.050  -1.932
    1PET      O    1   1.606   3.234  -1.628
    1PET      C    1   1.723   3.221  -1.555
    1PET      H    1   1.710   3.175  -1.455
    1PET      H    1   1.769   3.328  -1.539
    1PET      C    1   1.841   3.144  -1.621
    1PET      H    1   1.930   3.178  -1.570
    1PET      H    1   1.826   3.039  -1.599
    1PET      O    1   1.161   3.596  -1.263
    1PET      C    1   1.561   2.856  -1.820
    1PET      H    1   1.463   2.866  -1.774
    1PET      C    1   1.661   2.953  -1.807
    1PET      H    1   1.652   3.039  -1.751
    1PET      C    1   1.779   2.942  -1.878
    1PET      C    1   1.882   3.047  -1.862
    1PET      O    1   1.867   3.151  -1.762
    1PET      C    1   1.798   2.826  -1.964
    1PET      H    1   1.891   2.815  -2.021
    1PET      C    1   1.702   2.728  -1.970
    1PET      H    1   1.725   2.643  -2.032
    1PET      C    1   1.582   2.746  -1.898
    1PET      C    1   1.478   2.639  -1.902
    1PET      O    1   1.455   2.593  -2.024
    1PET      O    1   1.368   2.670  -1.821
    1PET      C    1   1.301   2.590  -1.716
    1PET      H    1   1.373   2.575  -1.635
    1PET      H    1   1.299   2.481  -1.723
    1PET      C    1   1.154   2.623  -1.688
    1PET      H    1   1.146   2.716  -1.635
    1PET      H    1   1.093   2.622  -1.780
    1PET      C    1   1.225   2.221  -1.242
    1PET      H    1   1.228   2.184  -1.140
    1PET      C    1   1.172   2.341  -1.281
    1PET      H    1   1.133   2.414  -1.213
    1PET      C    1   1.152   2.373  -1.418
    1PET      C    1   1.089   2.499  -1.466
    1PET      O    1   1.037   2.581  -1.403
    1PET      C    1   1.201   2.279  -1.513
    1PET      H    1   1.197   2.299  -1.618
    1PET      C    1   1.270   2.167  -1.475
    1PET      H    1   1.309   2.106  -1.555
    1PET      C    1   1.275   2.129  -1.340
    1PET      C    1   1.328   1.992  -1.310
    1PET      O    1   1.325   1.953  -1.200
    1PET      O    1   1.361   1.909  -1.419
    1PET      C    1   1.288   1.781  -1.408
    1PET      H    1   1.256   1.756  -1.505
    1PET      H    1   1.198   1.802  -1.349
    1PET      C    1   1.363   1.668  -1.336
    1PET      H    1   1.388   1.692  -1.227
    1PET      H    1   1.300   1.581  -1.318
    1PET      O    1   1.097   2.509  -1.607
    1PET      C    1   1.624   1.839  -1.724
    1PET      H    1   1.573   1.821  -1.818
    1PET      C    1   1.593   1.755  -1.624
    1PET      H    1   1.518   1.678  -1.633
    1PET      C    1   1.658   1.770  -1.497
    1PET      C    1   1.610   1.682  -1.384
    1PET      O    1   1.667   1.677  -1.284
    1PET      C    1   1.752   1.871  -1.472
    1PET      H    1   1.783   1.889  -1.369
    1PET      C    1   1.780   1.959  -1.572
    1PET      H    1   1.847   2.044  -1.552
    1PET      C    1   1.718   1.943  -1.701
    1PET      C    1   1.748   2.032  -1.816
    1PET      O    1   1.746   2.357  -1.852
    1PET      O    1   1.825   2.149  -1.776
    1PET      C    1   1.786   2.287  -1.744
    1PET      H    1   1.872   2.344  -1.697
    1PET      C    1   1.669   2.276  -1.642
    1PET      H    1   1.670   2.198  -1.567
    1PET      H    1   1.671   2.348  -1.555
    1PET      O    1   1.483   1.617  -1.402
    1PET      C    1   1.380   2.365  -2.163
    1PET      H    1   1.340   2.434  -2.233
    1PET      C    1   1.479   2.427  -2.064
    1PET      H    1   1.573   2.468  -2.120
    1PET      C    1   1.505   2.342  -1.958
    1PET      C    1   1.585   2.390  -1.847
    1PET      O    1   1.566   2.519  -1.833
    1PET      C    1   1.485   2.210  -1.974
    1PET      H    1   1.531   2.150  -1.899
    1PET      C    1   1.414   2.163  -2.089
    1PET      H    1   1.400   2.058  -2.099
    1PET      C    1   1.334   2.246  -2.171
    1PET      C    1   1.229   2.193  -2.270
    1PET      O    1   1.173   2.252  -2.349
    1PET      O    1   1.233   2.046  -2.256
    1PET      C    1   1.207   1.917  -2.319
    1PET      H    1   1.118   1.949  -2.376
    1PET      H    1   1.169   1.840  -2.248
    1PET      C    1   1.320   1.847  -2.398
    1PET      H    1   1.340   1.749  -2.343
    1PET      H    1   1.287   1.805  -2.494
    1PET      O    1   1.560   2.311  -1.720
    1PET      C    1   1.741   2.267  -2.242
    1PET      H    1   1.815   2.306  -2.173
    1PET      C    1   1.699   2.139  -2.247
    1PET      H    1   1.740   2.066  -2.184
    1PET      C    1   1.608   2.095  -2.347
    1PET      C    1   1.566   1.951  -2.350
    1PET      O    1   1.620   1.872  -2.286
    1PET      C    1   1.542   2.187  -2.429
    1PET      H    1   1.468   2.150  -2.496
    1PET      C    1   1.573   2.320  -2.425
    1PET      H    1   1.528   2.389  -2.498
    1PET      C    1   1.676   2.355  -2.337
    1PET      C    1   1.714   2.500  -2.333
    1PET      O    1   1.775   2.545  -2.246
    1PET      O    1   1.646   2.580  -2.428
    1PET      C    1   1.512   2.650  -2.439
    1PET      H    1   1.499   2.696  -2.535
    1PET      C    1   1.522   2.780  -2.352
    1PET      H    1   1.543   2.747  -2.249
    1PET      H    1   1.603   2.842  -2.388
    1PET      O    1   1.443   1.923  -2.422
    1PET      C    1   1.215   2.977  -1.900
    1PET      H    1   1.227   3.019  -1.801
    1PET      C    1   1.307   3.005  -2.009
    1PET      H    1   1.395   3.063  -1.987
    1PET      C    1   1.306   2.959  -2.138
    1PET      C    1   1.414   2.976  -2.234
    1PET      O    1   1.532   2.984  -2.169
    1PET      C    1   1.182   2.902  -2.154
    1PET      H    1   1.157   2.872  -2.258
    1PET      C    1   1.086   2.881  -2.050
    1PET      H    1   0.991   2.842  -2.074
    1PET      C    1   1.097   2.910  -1.915
    1PET      C    1   0.991   2.900  -1.815
    1PET      O    1   0.902   3.027  -1.832
    1PET      O    1   0.910   2.779  -1.846
    1PET      C    1   0.885   2.665  -1.927
    1PET      H    1   0.842   2.582  -1.861
    1PET      H    1   0.981   2.624  -1.956
    1PET      C    1   0.798   2.680  -2.055
    1PET      H    1   0.847   2.641  -2.146
    1PET      O    1   1.402   2.873  -2.324
    1PET      C    1   0.432   3.032  -1.967
    1PET      H    1   0.346   3.096  -1.946
    1PET      C    1   0.422   2.891  -1.984
    1PET      H    1   0.332   2.834  -1.990
    1PET      C    1   0.534   2.827  -2.017
    1PET      C    1   0.539   2.683  -2.039
    1PET      O    1   0.437   2.630  -2.038
    1PET      C    1   0.665   2.892  -2.009
    1PET      H    1   0.710   2.865  -1.912
    1PET      C    1   0.643   3.041  -2.023
    1PET      H    1   0.732   3.104  -2.031
    1PET      C    1   0.554   3.102  -1.948
    1PET      C    1   0.574   3.240  -1.894
    1PET      O    1   0.484   3.310  -1.876
    1PET      O    1   0.704   3.268  -1.848
    1PET      C    1   0.772   3.207  -1.739
    1PET      H    1   0.715   3.132  -1.688
    1PET      H    1   0.768   3.289  -1.663
    1PET      C    1   0.914   3.149  -1.764
    1PET      O    1   0.669   2.615  -2.045
    1PET      C    1   0.776   2.763  -1.399
    1PET      H    1   0.780   2.655  -1.398
    1PET      C    1   0.890   2.821  -1.468
    1PET      H    1   0.969   2.763  -1.520
    1PET      C    1   0.915   2.952  -1.488
    1PET      C    1   1.028   3.007  -1.576
    1PET      O    1   1.051   2.904  -1.693
    1PET      C    1   0.816   3.019  -1.417
    1PET      H    1   0.828   3.125  -1.405
    1PET      C    1   0.706   2.964  -1.350
    1PET      H    1   0.636   3.032  -1.299
    1PET      C    1   0.679   2.827  -1.336
    1PET      C    1   0.556   2.781  -1.269
    1PET      O    1   0.543   2.824  -1.141
    1PET      O    1   0.424   2.843  -1.355
    1PET      C    1   0.323   2.935  -1.357
    1PET      H    1   0.223   2.892  -1.348
    1PET      H    1   0.329   2.970  -1.463
    1PET      C    1   0.342   3.064  -1.268
    1PET      H    1   0.442   3.106  -1.285
    1PET      H    1   0.269   3.147  -1.292
    1PET      O    1   0.979   3.125  -1.634
    1PET      C    1  -0.193   3.103  -0.617
    1PET      H    1  -0.282   3.138  -0.554
    1PET      C    1  -0.150   3.153  -0.737
    1PET      H    1  -0.222   3.231  -0.772
    1PET      C    1  -0.038   3.102  -0.807
    1PET      C    1   0.010   3.159  -0.939
    1PET      O    1  -0.056   3.223  -1.011
    1PET      C    1   0.039   3.004  -0.739
    1PET      H    1   0.124   2.971  -0.795
    1PET      C    1   0.006   2.954  -0.616
    1PET      H    1   0.071   2.883  -0.563
    1PET      C    1  -0.113   3.004  -0.558
    1PET      C    1  -0.133   2.959  -0.416
    1PET      O    1  -0.228   2.996  -0.361
    1PET      O    1  -0.047   2.858  -0.364
    1PET      C    1   0.057   2.849  -0.261
    1PET      H    1   0.033   2.762  -0.200
    1PET      H    1   0.038   2.933  -0.190
    1PET      C    1   0.204   2.841  -0.303
    1PET      H    1   0.241   2.946  -0.321
    1PET      H    1   0.264   2.798  -0.220
    1PET      O    1   0.131   3.114  -0.981
    1PET      C    1   0.346   2.958  -0.846
    1PET      H    1   0.386   3.054  -0.870
    1PET      C    1   0.367   2.903  -0.713
    1PET      H    1   0.423   2.962  -0.643
    1PET      C    1   0.319   2.786  -0.662
    1PET      C    1   0.327   2.732  -0.525
    1PET      O    1   0.317   2.607  -0.522
    1PET      C    1   0.256   2.721  -0.768
    1PET      H    1   0.230   2.619  -0.745
    1PET      C    1   0.225   2.783  -0.897
    1PET      H    1   0.162   2.740  -0.972
    1PET      C    1   0.255   2.910  -0.936
    1PET      C    1   0.203   2.993  -1.049
    1PET      O    1   0.330   3.048  -1.130
    1PET      O    1  -0.007   2.732  -1.141
    1PET      C    1  -0.134   2.675  -1.472
    1PET      H    1  -0.104   2.613  -1.556
    1PET      C    1  -0.029   2.785  -1.420
    1PET      H    1   0.059   2.738  -1.379
    1PET      H    1   0.014   2.840  -1.502
    1PET      O    1   0.213   2.796  -0.436
    1PET      C    1  -0.337   3.048  -1.005
    1PET      H    1  -0.388   3.143  -1.024
    1PET      C    1  -0.235   3.009  -1.095
    1PET      H    1  -0.209   3.069  -1.181
    1PET      C    1  -0.161   2.895  -1.080
    1PET      C    1  -0.034   2.843  -1.165
    1PET      O    1   0.124   2.927  -1.122
    1PET      C    1  -0.194   2.840  -0.961
    1PET      H    1  -0.132   2.759  -0.935
    1PET      C    1  -0.293   2.888  -0.866
    1PET      H    1  -0.308   2.843  -0.768
    1PET      C    1  -0.398   2.968  -0.905
    1PET      C    1  -0.519   2.883  -0.951
    1PET      O    1  -0.621   2.893  -0.850
    1PET      C    1  -0.667   2.768  -0.767
    1PET      H    1  -0.706   2.803  -0.674
    1PET      H    1  -0.572   2.714  -0.747
    1PET      C    1  -0.750   2.666  -0.843
    1PET      H    1  -0.850   2.708  -0.869
    1PET      H    1  -0.696   2.622  -0.929
    1PET      O    1  -0.068   2.873  -1.323
    1PET      C    1  -0.914   2.297  -0.438
    1PET      C    1  -0.882   2.422  -0.523
    1PET      H    1  -0.936   2.410  -0.616
    1PET      C    1  -0.741   2.437  -0.555
    1PET      C    1  -0.722   2.443  -0.703
    1PET      O    1  -0.761   2.287  -0.760
    1PET      C    1  -0.656   2.354  -0.482
    1PET      H    1  -0.566   2.341  -0.547
    1PET      C    1  -0.711   2.221  -0.424
    1PET      C    1  -0.842   2.174  -0.459
    1PET      C    1  -0.893   2.062  -0.379
    1PET      O    1  -0.978   2.004  -0.430
    1PET      O    1  -0.959   2.272   0.076
    1PET      C    1  -0.850   2.353   0.020
    1PET      H    1  -0.771   2.363   0.098
    1PET      H    1  -0.888   2.451   0.009
    1PET      C    1  -0.778   2.291  -0.099
    1PET      H    1  -0.760   2.185  -0.079
    1PET      H    1  -0.850   2.306  -0.181
    1PET      O    1  -0.794   2.533  -0.766
    1PET      C    1  -0.253   2.212  -0.062
    1PET      H    1  -0.239   2.169   0.036
    1PET      C    1  -0.387   2.224  -0.100
    1PET      H    1  -0.461   2.193  -0.029
    1PET      C    1  -0.428   2.297  -0.213
    1PET      C    1  -0.566   2.326  -0.254
    1PET      O    1  -0.629   2.183  -0.331
    1PET      C    1  -0.314   2.323  -0.282
    1PET      H    1  -0.347   2.359  -0.378
    1PET      C    1  -0.174   2.293  -0.250
    1PET      H    1  -0.093   2.312  -0.320
    1PET      C    1  -0.136   2.242  -0.130
    1PET      C    1   0.008   2.225  -0.078
    1PET      O    1   0.025   2.195   0.032
    1PET      O    1   0.109   2.227  -0.174
    1PET      C    1   0.226   2.324  -0.163
    1PET      H    1   0.291   2.316  -0.251
    1PET      C    1   0.175   2.468  -0.192
    1PET      H    1   0.084   2.500  -0.142
    1PET      H    1   0.250   2.534  -0.146
    1PET      O    1  -0.650   2.353  -0.146
    1PET      C    1   0.046   2.379  -0.778
    1PET      H    1   0.054   2.309  -0.858
    1PET      C    1   0.141   2.387  -0.678
    1PET      H    1   0.221   2.315  -0.670
    1PET      C    1   0.123   2.471  -0.573
    1PET      C    1   0.221   2.482  -0.467
    1PET      O    1   0.299   2.375  -0.464
    1PET      C    1   0.004   2.550  -0.573
    1PET      H    1   0.000   2.609  -0.482
    1PET      C    1  -0.088   2.556  -0.674
    1PET      H    1  -0.179   2.619  -0.671
    1PET      C    1  -0.066   2.467  -0.781
    1PET      C    1  -0.152   2.464  -0.905
    1PET      O    1  -0.127   2.392  -0.993
    1PET      O    1  -0.255   2.557  -0.917
    1PET      C    1  -0.310   2.575  -1.059
    1PET      H    1  -0.221   2.548  -1.123
    1PET      H    1  -0.318   2.686  -1.067
    1PET      C    1  -0.433   2.509  -1.117
    1PET      H    1  -0.521   2.553  -1.062
    1PET      H    1  -0.441   2.537  -1.222
    1PET      O    1   0.157   2.504  -0.333
    1PET      C    1  -0.357   1.996  -1.396
    1PET      H    1  -0.371   1.946  -1.488
    1PET      C    1  -0.427   2.107  -1.368
    1PET      H    1  -0.489   2.159  -1.441
    1PET      C    1  -0.410   2.171  -1.237
    1PET      C    1  -0.490   2.282  -1.204
    1PET      C    1  -0.306   2.119  -1.150
    1PET      H    1  -0.284   2.183  -1.065
    1PET      C    1  -0.235   2.009  -1.185
    1PET      H    1  -0.160   1.966  -1.123
    1PET      C    1  -0.265   1.935  -1.305
    1PET      C    1  -0.196   1.812  -1.344
    1PET      O    1  -0.230   1.741  -1.428
    1PET      O    1  -0.101   1.776  -1.239
    1PET      C    1   0.034   1.742  -1.211
    1PET      H    1   0.066   1.665  -1.290
    1PET      H    1   0.035   1.683  -1.119
    1PET      C    1   0.141   1.854  -1.223
    1PET      H    1   0.125   1.922  -1.133
    1PET      H    1   0.240   1.812  -1.213
    1PET      O    1  -0.461   2.348  -1.096
    1PET      C    1  -0.190   2.243  -1.546
    1PET      H    1  -0.235   2.339  -1.546
    1PET      C    1  -0.084   2.222  -1.463
    1PET      H    1  -0.067   2.297  -1.389
    1PET      C    1  -0.019   2.096  -1.455
    1PET      C    1   0.093   2.068  -1.356
    1PET      O    1   0.130   2.158  -1.292
    1PET      C    1  -0.048   1.993  -1.547
    1PET      H    1   0.002   1.896  -1.546
    1PET      C    1  -0.140   2.026  -1.644
    1PET      H    1  -0.166   1.955  -1.725
    1PET      C    1  -0.219   2.143  -1.642
    1PET      C    1  -0.338   2.158  -1.730
    1PET      O    1  -0.382   2.262  -1.752
    1PET      O    1   0.378   1.603  -1.644
    1PET      C    1   0.413   1.679  -1.563
    1PET      H    1   0.505   1.727  -1.591
    1PET      C    1   0.344   1.706  -1.430
    1PET      H    1   0.411   1.733  -1.352
    1PET      H    1   0.275   1.792  -1.449
    1PET      O    1   0.141   1.936  -1.344
    1PET      C    1   0.307   1.170  -1.551
    1PET      H    1   0.356   1.078  -1.535
    1PET      C    1   0.295   1.254  -1.437
    1PET      H    1   0.332   1.236  -1.337
    1PET      C    1   0.240   1.383  -1.428
    1PET      C    1   0.266   1.477  -1.324
    1PET      O    1   0.165   1.458  -1.190
    1PET      C    1   0.188   1.407  -1.550
    1PET      H    1   0.142   1.506  -1.565
    1PET      C    1   0.192   1.318  -1.666
    1PET      H    1   0.149   1.351  -1.759
    1PET      C    1   0.263   1.201  -1.679
    1PET      C    1   0.301   1.136  -1.799
    1PET      O    1  -0.198   1.394  -2.037
    1PET      O    1   0.224   1.140  -1.900
    1PET      C    1   0.235   1.233  -2.037
    1PET      H    1   0.310   1.168  -2.088
    1PET      H    1   0.281   1.324  -2.000
    1PET      C    1   0.114   1.262  -2.117
    1PET      H    1   0.056   1.169  -2.134
    1PET      H    1   0.042   1.328  -2.065
    1PET      O    1   0.247   1.602  -1.375
    1PET      C    1   0.216   1.827  -2.225
    1PET      H    1   0.288   1.907  -2.205
    1PET      C    1   0.254   1.696  -2.264
    1PET      H    1   0.366   1.684  -2.272
    1PET      C    1   0.174   1.579  -2.271
    1PET      C    1   0.228   1.439  -2.293
    1PET      O    1   0.333   1.421  -2.337
    1PET      C    1   0.045   1.627  -2.236
    1PET      H    1  -0.027   1.544  -2.242
    1PET      C    1   0.006   1.762  -2.214
    1PET      H    1  -0.100   1.761  -2.193
    1PET      C    1   0.087   1.873  -2.194
    1PET      C    1   0.060   2.009  -2.148
    1PET      O    1   0.167   2.089  -2.127
    1PET      O    1  -0.037   2.073  -2.218
    1PET      C    1  -0.006   2.205  -2.304
    1PET      H    1   0.011   2.279  -2.223
    1PET      H    1  -0.099   2.241  -2.344
    1PET      C    1   0.103   2.193  -2.409
    1PET      H    1   0.094   2.278  -2.479
    1PET      H    1   0.206   2.206  -2.361
    1PET      O    1   0.139   1.335  -2.251
    1PET      C    1  -0.994   1.946  -2.336
    1PET      H    1  -1.084   1.952  -2.387
    1PET      C    1  -0.960   1.881  -2.218
    1PET      H    1  -1.033   1.824  -2.162
    1PET      C    1  -0.829   1.896  -2.171
    1PET      C    1  -0.795   1.835  -2.043
    1PET      O    1  -0.769   1.973  -1.952
    1PET      C    1  -0.741   1.977  -2.242
    1PET      H    1  -0.640   1.984  -2.202
    1PET      C    1  -0.778   2.037  -2.358
    1PET      H    1  -0.717   2.094  -2.428
    1PET      C    1  -0.904   2.014  -2.418
    1PET      C    1  -0.933   2.065  -2.557
    1PET      O    1  -1.040   2.058  -2.600
    1PET      O    1  -0.823   2.123  -2.624
    1PET      C    1  -0.728   2.066  -2.722
    1PET      H    1  -0.665   2.141  -2.775
    1PET      H    1  -0.790   2.031  -2.806
    1PET      C    1  -0.642   1.950  -2.676
    1PET      H    1  -0.591   1.901  -2.763
    1PET      H    1  -0.574   1.977  -2.591
    1PET      O    1   0.112   2.071  -2.487
    1PET      C    1  -0.947   1.549  -2.429
    1PET      H    1  -0.931   1.519  -2.330
    1PET      C    1  -0.880   1.648  -2.497
    1PET      H    1  -0.810   1.712  -2.446
    1PET      C    1  -0.898   1.669  -2.633
    1PET      C    1  -0.821   1.777  -2.701
    1PET      O    1  -0.833   1.796  -2.815
    1PET      C    1  -0.994   1.590  -2.701
    1PET      H    1  -1.015   1.616  -2.802
    1PET      C    1  -1.073   1.502  -2.634
    1PET      H    1  -1.143   1.453  -2.691
    1PET      C    1  -1.049   1.475  -2.497
    1PET      C    1  -1.128   1.374  -2.427
    1PET      O    1  -1.115   1.350  -2.315
    1PET      O    1  -1.402   1.476  -2.533
    1PET      C    1  -1.438   1.559  -2.424
    1PET      H    1  -1.484   1.494  -2.345
    1PET      H    1  -1.516   1.632  -2.443
    1PET      C    1  -1.311   1.634  -2.367
    1PET      H    1  -1.221   1.576  -2.361
    1PET      H    1  -1.280   1.703  -2.448
    1PET      O    1  -0.726   1.842  -2.617
    1PET      C    1  -1.582   1.417  -1.920
    1PET      H    1  -1.667   1.413  -1.852
    1PET      C    1  -1.551   1.542  -1.977
    1PET      H    1  -1.602   1.637  -1.955
    1PET      C    1  -1.449   1.573  -2.066
    1PET      C    1  -1.428   1.711  -2.129
    1PET      O    1  -1.490   1.802  -2.101
    1PET      C    1  -1.383   1.452  -2.087
    1PET      H    1  -1.297   1.459  -2.153
    1PET      C    1  -1.411   1.325  -2.023
    1PET      H    1  -1.336   1.247  -2.031
    1PET      C    1  -1.528   1.295  -1.956
    1PET      C    1  -1.588   1.164  -1.930
    1PET      O    1  -1.669   1.179  -1.817
    1PET      O    1  -1.486   1.063  -1.907
    1PET      C    1  -1.810   1.147  -1.823
    1PET      H    1  -1.818   1.033  -1.818
    1PET      H    1  -1.848   1.174  -1.919
    1PET      C    1  -1.895   1.214  -1.711
    1PET      H    1  -1.938   1.309  -1.749
    1PET      H    1  -1.983   1.153  -1.689
    1PET      O    1  -1.336   1.697  -2.244
    1PET      C    1  -1.576   1.598  -1.394
    1PET      H    1  -1.558   1.663  -1.311
    1PET      C    1  -1.685   1.514  -1.384
    1PET      H    1  -1.755   1.520  -1.304
    1PET      C    1  -1.702   1.417  -1.486
    1PET      C    1  -1.811   1.316  -1.465
    1PET      O    1  -1.879   1.319  -1.373
    1PET      C    1  -1.604   1.404  -1.589
    1PET      H    1  -1.624   1.321  -1.657
    1PET      C    1  -1.497   1.493  -1.591
    1PET      H    1  -1.424   1.482  -1.669
    1PET      C    1  -1.476   1.591  -1.493
    1PET      C    1  -1.359   1.687  -1.498
    1PET      O    1  -1.343   1.776  -1.427
    1PET      O    1  -1.281   1.678  -1.617
    1PET      C    1  -1.300   1.766  -1.733
    1PET      H    1  -1.278   1.865  -1.692
    1PET      H    1  -1.410   1.757  -1.743
    1PET      C    1  -1.233   1.761  -1.874
    1PET      H    1  -1.299   1.708  -1.946
    1PET      H    1  -1.221   1.862  -1.915
    1PET      O    1  -1.836   1.242  -1.584
    1PET      C    1  -0.870   2.600  -1.222
    1PET      H    1  -0.925   2.585  -1.133
    1PET      C    1  -0.770   2.514  -1.252
    1PET      H    1  -0.749   2.434  -1.187
    1PET      C    1  -0.698   2.526  -1.374
    1PET      C    1  -0.605   2.419  -1.411
    1PET      O    1  -0.581   2.314  -1.287
    1PET      C    1  -0.724   2.637  -1.462
    1PET      H    1  -0.672   2.648  -1.559
    1PET      C    1  -0.821   2.724  -1.423
    1PET      H    1  -0.842   2.808  -1.485
    1PET      C    1  -0.905   2.704  -1.310
    1PET      C    1  -1.023   2.793  -1.287
    1PET      O    1  -1.083   2.779  -1.189
    1PET      O    1  -2.076   2.005   0.103
    1PET      C    1  -1.941   1.961   0.100
    1PET      H    1  -1.884   2.038   0.049
    1PET      H    1  -1.929   1.863   0.045
    1PET      C    1  -1.891   1.948   0.243
    1PET      H    1  -1.916   2.047   0.292
    1PET      H    1  -1.949   1.876   0.305
    1PET      O    1  -1.107   1.695  -1.880
    1PET      C    1  -1.297   1.763   0.231
    1PET      C    1  -1.422   1.741   0.285
    1PET      H    1  -1.215   1.693   0.244
    1PET      C    1  -1.529   1.828   0.246
    1PET      C    1  -1.668   1.811   0.292
    1PET      O    1  -1.696   1.720   0.357
    1PET      C    1  -1.509   1.930   0.152
    1PET      H    1  -1.593   1.987   0.123
    1PET      C    1  -1.378   1.956   0.101
    1PET      C    1  -1.270   1.868   0.137
    1PET      C    1  -1.132   1.881   0.083
    1PET      O    1  -1.118   1.944  -0.014
    1PET      O    1  -1.035   1.799   0.144
    1PET      C    1  -0.952   1.701   0.066
    1PET      H    1  -1.018   1.652  -0.005
    1PET      H    1  -0.919   1.623   0.136
    1PET      C    1  -0.837   1.762  -0.011
    1PET      H    1  -0.855   1.842  -0.080
    1PET      H    1  -0.763   1.803   0.058
    1PET      O    1  -1.751   1.924   0.252
    1PET      C    1  -0.393   1.872  -0.464
    1PET      H    1  -0.293   1.904  -0.442
    1PET      C    1  -0.468   1.764  -0.410
    1PET      H    1  -0.409   1.690  -0.349
    1PET      C    1  -0.592   1.729  -0.447
    1PET      C    1  -0.665   1.603  -0.411
    1PET      O    1  -0.625   1.486  -0.530
    1PET      C    1  -0.635   1.825  -0.536
    1PET      H    1  -0.725   1.797  -0.577
    1PET      C    1  -0.567   1.947  -0.574
    1PET      H    1  -0.630   2.017  -0.622
    1PET      C    1  -0.437   1.977  -0.544
    1PET      C    1  -0.358   2.104  -0.570
    1PET      O    1  -0.250   2.117  -0.535
    1PET      O    1  -0.425   2.206  -0.652
    1PET      C    1  -0.381   2.296  -0.753
    1PET      H    1  -0.329   2.239  -0.833
    1PET      H    1  -0.303   2.355  -0.698
    1PET      C    1  -0.492   2.385  -0.820
    1PET      H    1  -0.431   2.450  -0.881
    1PET      H    1  -0.563   2.336  -0.892
    1PET      O    1  -0.626   1.558  -0.296
    1PET      C    1  -0.881   1.873  -0.993
    1PET      H    1  -0.940   1.779  -0.987
    1PET      C    1  -0.868   1.955  -0.878
    1PET      H    1  -0.913   1.925  -0.789
    1PET      C    1  -0.805   2.082  -0.863
    1PET      C    1  -0.800   2.168  -0.745
    1PET      O    1  -0.834   2.126  -0.630
    1PET      C    1  -0.752   2.107  -0.988
    1PET      H    1  -0.693   2.206  -0.991
    1PET      C    1  -0.757   2.018  -1.101
    1PET      H    1  -0.706   2.053  -1.196
    1PET      C    1  -0.821   1.899  -1.115
    1PET      C    1  -0.815   1.807  -1.234
    1PET      O    1  -0.944   1.770  -1.248
    1PET      O    1  -0.761   1.877  -1.336
    1PET      C    1  -0.640   1.876  -1.425
    1PET      H    1  -0.569   1.930  -1.352
    1PET      H    1  -0.656   1.934  -1.521
    1PET      C    1  -0.586   1.744  -1.479
    1PET      H    1  -0.640   1.699  -1.560
    1PET      H    1  -0.485   1.760  -1.530
    1PET      O    1  -0.580   2.457  -0.738
    1PET      C    1  -0.403   1.348  -1.067
    1PET      H    1  -0.400   1.247  -1.033
    1PET      C    1  -0.502   1.387  -1.152
    1PET      H    1  -0.578   1.322  -1.187
    1PET      C    1  -0.514   1.520  -1.186
    1PET      C    1  -0.617   1.566  -1.279
    1PET      O    1  -0.719   1.677  -1.191
    1PET      C    1  -0.426   1.612  -1.133
    1PET      H    1  -0.446   1.715  -1.150
    1PET      C    1  -0.319   1.576  -1.051
    1PET      H    1  -0.250   1.652  -1.010
    1PET      C    1  -0.312   1.443  -1.010
    1PET      C    1  -0.216   1.386  -0.909
    1PET      O    1  -0.220   1.275  -0.876
    1PET      O    1  -0.115   1.483  -0.878
    1PET      C    1   0.016   1.531  -0.846
    1PET      H    1   0.022   1.641  -0.858
    1PET      H    1   0.084   1.508  -0.925
    1PET      C    1   0.080   1.492  -0.711
    1PET      H    1   0.162   1.423  -0.727
    1PET      H    1   0.124   1.580  -0.663
    1PET      O    1  -0.563   1.633  -1.384
    1PET      C    1  -0.431   1.337  -0.389
    1PET      H    1  -0.529   1.361  -0.356
    1PET      C    1  -0.343   1.430  -0.438
    1PET      H    1  -0.379   1.533  -0.449
    1PET      C    1  -0.214   1.389  -0.481
    1PET      C    1  -0.119   1.485  -0.542
    1PET      O    1  -0.148   1.597  -0.551
    1PET      C    1  -0.181   1.248  -0.471
    1PET      H    1  -0.087   1.219  -0.505
    1PET      C    1  -0.274   1.159  -0.424
    1PET      H    1  -0.249   1.057  -0.421
    1PET      C    1  -0.399   1.202  -0.375
    1PET      C    1  -0.505   1.107  -0.318
    1PET      O    1  -0.606   1.149  -0.282
    1PET      O    1  -0.464   0.973  -0.329
    1PET      C    1  -0.560   0.864  -0.374
    1PET      H    1  -0.654   0.911  -0.382
    1PET      H    1  -0.554   0.809  -0.277
    1PET      C    1  -0.531   0.767  -0.487
    1PET      H    1  -0.616   0.702  -0.510
    1PET      H    1  -0.510   0.817  -0.587
    1PET      O    1   0.002   1.430  -0.611
    1PET      C    1   0.013   0.652  -0.305
    1PET      H    1   0.098   0.583  -0.300
    1PET      C    1  -0.084   0.613  -0.396
    1PET      H    1  -0.081   0.528  -0.461
    1PET      C    1  -0.190   0.702  -0.410
    1PET      C    1  -0.291   0.674  -0.513
    1PET      O    1  -0.290   0.808  -0.619
    1PET      C    1  -0.206   0.812  -0.324
    1PET      H    1  -0.302   0.861  -0.339
    1PET      C    1  -0.117   0.838  -0.223
    1PET      H    1  -0.128   0.918  -0.150
    1PET      C    1  -0.004   0.755  -0.211
    1PET      C    1   0.095   0.774  -0.106
    1PET      O    1   0.096   0.861  -0.032
    1PET      O    1   0.104   0.008   0.336
    1PET      C    1   0.029  -0.105   0.310
    1PET      H    1  -0.053  -0.100   0.384
    1PET      H    1   0.085  -0.195   0.334
    1PET      C    1  -0.017  -0.116   0.160
    1PET      H    1  -0.095  -0.041   0.144
    1PET      H    1   0.066  -0.070   0.098
    1PET      C    1  -0.048  -0.261   0.139
    1PET      H    1  -0.124  -0.302   0.199
    1PET      H    1   0.031  -0.329   0.159
    1PET      H    1  -0.095  -0.283   0.045
    1PET      O    1  -0.416   0.674  -0.459
    1PET      C    1  -0.515  -2.000   0.644
    1PET      H    1  -0.473  -1.907   0.676
    1PET      C    1  -0.588  -2.016   0.528
    1PET      H    1  -0.591  -1.936   0.454
    1PET      C    1  -0.642  -2.138   0.483
    1PET      C    1  -0.726  -2.144   0.359
    1PET      O    1  -0.767  -2.240   0.313
    1PET      C    1  -0.634  -2.250   0.567
    1PET      H    1  -0.683  -2.335   0.535
    1PET      C    1  -0.565  -2.234   0.684
    1PET      H    1  -0.560  -2.323   0.743
    1PET      C    1  -0.501  -2.114   0.726
    1PET      C    1  -0.426  -2.111   0.857
    1PET      O    1  -0.417  -2.208   0.920
    1PET      O    1  -0.360  -1.988   0.882
    1PET      C    1  -0.240  -1.908   0.885
    1PET      H    1  -0.167  -1.965   0.944
    1PET      H    1  -0.272  -1.821   0.943
    1PET      C    1  -0.168  -1.856   0.756
    1PET      H    1  -0.222  -1.768   0.726
    1PET      H    1  -0.073  -1.825   0.795
    1PET      O    1  -0.768  -2.008   0.309
    1PET      C    1  -0.828  -1.888   0.341
    1PET      H    1  -0.792  -1.803   0.281
    1PET      H    1  -0.806  -1.864   0.449
    1PET      H    1  -0.937  -1.896   0.325
    1PET      C    1   0.270  -1.980   0.423
    1PET      H    1   0.353  -2.033   0.381
    1PET      C    1   0.168  -2.046   0.479
    1PET      H    1   0.164  -2.154   0.494
    1PET      C    1   0.059  -1.970   0.534
    1PET      C    1  -0.048  -2.038   0.609
    1PET      O    1  -0.052  -2.151   0.631
    1PET      C    1   0.057  -1.828   0.517
    1PET      H    1  -0.026  -1.776   0.565
    1PET      C    1   0.154  -1.765   0.450
    1PET      H    1   0.149  -1.657   0.434
    1PET      C    1   0.264  -1.840   0.398
    1PET      C    1   0.365  -1.766   0.317
    1PET      O    1   0.465  -1.817   0.289
    1PET      O    1   0.331  -1.637   0.270
    1PET      C    1   0.253  -1.594   0.156
    1PET      H    1   0.144  -1.585   0.190
    1PET      H    1   0.259  -1.669   0.076
    1PET      C    1   0.292  -1.465   0.084
    1PET      H    1   0.330  -1.482  -0.018
    1PET      H    1   0.204  -1.406   0.051
    1PET      O    1  -0.155  -1.951   0.649
    1PET      C    1   0.451  -0.973   0.417
    1PET      H    1   0.425  -0.894   0.485
    1PET      C    1   0.360  -1.060   0.361
    1PET      H    1   0.256  -1.054   0.389
    1PET      C    1   0.404  -1.160   0.275
    1PET      C    1   0.313  -1.277   0.233
    1PET      O    1   0.201  -1.279   0.260
    1PET      C    1   0.540  -1.153   0.233
    1PET      H    1   0.583  -1.225   0.166
    1PET      C    1   0.629  -1.063   0.282
    1PET      H    1   0.730  -1.065   0.246
    1PET      C    1   0.585  -0.981   0.380
    1PET      C    1   0.670  -0.882   0.441
    1PET      O    1   0.634  -0.737   0.401
    1PET      O    1   0.634  -0.893   0.589
    1PET      C    1   0.601  -0.972   0.693
    1PET      H    1   0.626  -0.603   0.565
    1PET      H    1   0.684  -0.973   0.770
    1PET      C    1   0.566  -1.113   0.659
    1PET      H    1   0.606  -1.148   0.562
    1PET      H    1   0.628  -1.191   0.712
    1PET      O    1   0.380  -1.374   0.152
    1PET      C    1   0.231  -1.229   1.060
    1PET      H    1   0.199  -1.326   1.064
    1PET      C    1   0.300  -1.186   0.941
    1PET      H    1   0.322  -1.270   0.873
    1PET      C    1   0.328  -1.058   0.893
    1PET      C    1   0.375  -1.022   0.763
    1PET      O    1   0.234  -0.964   0.686
    1PET      C    1   0.297  -0.973   0.997
    1PET      H    1   0.325  -0.872   0.975
    1PET      C    1   0.239  -1.016   1.122
    1PET      H    1   0.207  -0.951   1.196
    1PET      C    1   0.195  -1.142   1.163
    1PET      C    1   0.126  -1.176   1.294
    1PET      O    1   0.083  -1.282   1.313
    1PET      O    1   0.120  -1.071   1.391
    1PET      C    1   0.135  -0.946   1.455
    1PET      H    1   0.035  -0.918   1.486
    1PET      H    1   0.162  -0.866   1.390
    1PET      C    1   0.232  -0.956   1.572
    1PET      H    1   0.194  -1.023   1.658
    1PET      H    1   0.326  -1.000   1.537
    1PET      O    1   0.427  -1.136   0.697
    1PET      C    1   0.637  -1.082   1.602
    1PET      H    1   0.704  -1.077   1.688
    1PET      C    1   0.652  -0.999   1.487
    1PET      H    1   0.731  -0.922   1.481
    1PET      C    1   0.549  -0.974   1.404
    1PET      C    1   0.509  -0.852   1.343
    1PET      O    1   0.533  -0.832   1.177
    1PET      C    1   0.490  -1.095   1.381
    1PET      H    1   0.437  -1.109   1.291
    1PET      C    1   0.486  -1.191   1.486
    1PET      H    1   0.428  -1.278   1.482
    1PET      C    1   0.541  -1.183   1.613
    1PET      C    1   0.516  -1.270   1.731
    1PET      O    1   0.557  -1.235   1.834
    1PET      O    1   0.434  -1.386   1.718
    1PET      C    1   0.449  -1.503   1.807
    1PET      H    1   0.395  -1.594   1.766
    1PET      H    1   0.401  -1.494   1.904
    1PET      C    1   0.599  -1.528   1.826
    1PET      H    1   0.638  -1.532   1.723
    1PET      H    1   0.639  -1.440   1.876
    1PET      O    1   0.265  -0.830   1.619
    1PET      C    1   0.964  -1.585   1.903
    1PET      H    1   1.037  -1.600   1.825
    1PET      C    1   0.930  -1.680   2.007
    1PET      H    1   0.997  -1.766   2.006
    1PET      C    1   0.816  -1.664   2.084
    1PET      C    1   0.690  -1.712   2.022
    1PET      O    1   0.717  -1.842   1.990
    1PET      C    1   0.812  -1.522   2.101
    1PET      H    1   0.770  -1.473   2.189
    1PET      C    1   0.845  -1.428   1.999
    1PET      H    1   0.827  -1.322   2.028
    1PET      C    1   0.909  -1.461   1.880
    1PET      C    1   0.922  -1.391   1.756
    1PET      O    1   1.052  -1.370   1.728
    1PET      O    1   0.867  -1.258   1.762
    1PET      C    1   0.966  -1.154   1.766
    1PET      H    1   0.977  -1.115   1.868
    1PET      H    1   0.942  -1.063   1.713
    1PET      C    1   1.094  -1.217   1.725
    1PET      H    1   1.173  -1.187   1.793
    1PET      O    1   0.643  -1.641   1.891
    1PET      C    1   1.186  -0.800   1.296
    1PET      H    1   1.133  -0.728   1.238
    1PET      C    1   1.106  -0.897   1.356
    1PET      H    1   1.005  -0.907   1.354
    1PET      C    1   1.166  -0.994   1.438
    1PET      C    1   1.081  -1.096   1.505
    1PET      O    1   0.969  -1.094   1.485
    1PET      C    1   1.301  -0.983   1.473
    1PET      H    1   1.350  -1.058   1.539
    1PET      C    1   1.381  -0.885   1.415
    1PET      H    1   1.483  -0.890   1.434
    1PET      C    1   1.322  -0.794   1.321
    1PET      C    1   1.399  -0.684   1.253
    1PET      O    1   1.354  -0.635   1.159
    1PET      O    1   1.532  -0.683   1.301
    1PET      C    1   1.637  -0.627   1.391
    1PET      H    1   1.712  -0.706   1.395
    1PET      H    1   1.596  -0.619   1.490
    1PET      C    1   1.698  -0.492   1.356
    1PET      H    1   1.716  -0.427   1.448
    1PET      H    1   1.800  -0.501   1.314
    1PET      O    1   1.150  -1.180   1.607
    1PET      C    1   1.312  -0.194   1.100
    1PET      H    1   1.226  -0.240   1.066
    1PET      C    1   1.421  -0.253   1.162
    1PET      H    1   1.433  -0.359   1.183
    1PET      C    1   1.531  -0.177   1.207
    1PET      C    1   1.635  -0.253   1.277
    1PET      O    1   1.738  -0.210   1.317
    1PET      C    1   1.528  -0.037   1.195
    1PET      H    1   1.609   0.013   1.230
    1PET      C    1   1.414   0.022   1.139
    1PET      H    1   1.411   0.132   1.139
    1PET      C    1   1.311  -0.056   1.088
    1PET      C    1   1.191   0.004   1.031
    1PET      O    1   1.076  -0.059   1.050
    1PET      O    1   1.169   0.149   1.085
    1PET      C    1   1.053   0.220   1.052
    1PET      H    1   1.061   0.326   1.085
    1PET      H    1   0.970   0.179   1.109
    1PET      C    1   1.029   0.216   0.899
    1PET      H    1   0.978   0.122   0.867
    1PET      H    1   0.956   0.294   0.880
    1PET      O    1   1.611  -0.393   1.285
    1PET      C    1   1.516   0.341   0.991
    1PET      H    1   1.516   0.445   1.025
    1PET      C    1   1.390   0.286   0.952
    1PET      H    1   1.300   0.336   0.979
    1PET      C    1   1.372   0.176   0.868
    1PET      C    1   1.247   0.140   0.806
    1PET      O    1   1.143   0.245   0.824
    1PET      C    1   1.482   0.099   0.890
    1PET      H    1   1.465  -0.001   0.866
    1PET      C    1   1.612   0.154   0.922
    1PET      H    1   1.700   0.097   0.918
    1PET      C    1   1.644   0.277   0.981
    1PET      C    1   1.778   0.338   1.021
    1PET      O    1   1.872   0.273   1.009
    1PET      O    1   1.775   0.476   1.059
    1PET      C    1   2.019   0.145   0.510
    1PET      H    1   2.007   0.036   0.521
    1PET      H    1   2.091   0.189   0.579
    1PET      C    1   2.054   0.168   0.367
    1PET      H    1   1.979   0.138   0.294
    1PET      H    1   2.057   0.276   0.351
    1PET      O    1   1.208   0.029   0.875
    1PET      C    1   2.306   0.406   0.050
    1PET      C    1   2.363   0.368   0.199
    1PET      H    1   2.266   0.394   0.250
    1PET      C    1   2.401   0.223   0.209
    1PET      C    1   2.331   0.157   0.328
    1PET      O    1   2.396   0.115   0.413
    1PET      C    1   2.361   0.149   0.082
    1PET      H    1   2.372   0.048   0.115
    1PET      C    1   2.211   0.178   0.040
    1PET      H    1   2.142   0.161   0.117
    1PET      C    1   2.197   0.315  -0.003
    1PET      C    1   2.066   0.369   0.046
    1PET      O    1   2.095   0.546   0.420
    1PET      O    1   1.983   0.444  -0.051
    1PET      C    1   2.038   0.578  -0.083
    1PET      H    1   2.014   0.597  -0.188
    1PET      H    1   2.151   0.562  -0.071
    1PET      C    1   2.003   0.688   0.016
    1PET      H    1   1.893   0.691   0.019
    1PET      H    1   2.041   0.670   0.118
    1PET      O    1   2.190   0.120   0.323
    1PET      C    1   2.360   1.098   0.018
    1PET      H    1   2.371   1.156   0.107
    1PET      C    1   2.263   1.012  -0.005
    1PET      H    1   2.177   1.001   0.060
    1PET      C    1   2.257   0.932  -0.126
    1PET      C    1   2.151   0.832  -0.143
    1PET      O    1   2.142   0.766  -0.237
    1PET      C    1   2.363   0.944  -0.219
    1PET      H    1   2.362   0.875  -0.303
    1PET      C    1   2.459   1.038  -0.199
    1PET      H    1   2.537   1.054  -0.273
    1PET      C    1   2.455   1.118  -0.086
    1PET      C    1   2.571   1.210  -0.067
    1PET      O    1   2.653   1.223  -0.146
    1PET      O    1   2.567   1.274   0.060
    1PET      C    1   2.555   1.279   0.205
    1PET      H    1   2.520   1.193   0.256
    1PET      H    1   2.474   1.351   0.216
    1PET      C    1   2.679   1.325   0.279
    1PET      H    1   2.661   1.334   0.386
    1PET      H    1   2.753   1.248   0.311
    1PET      O    1   2.050   0.817  -0.035
    1PET      C    1   2.597   1.752  -0.128
    1PET      C    1   2.638   1.741   0.007
    1PET      C    1   2.682   1.612   0.056
    1PET      C    1   2.709   1.576   0.198
    1PET      O    1   2.709   1.655   0.281
    1PET      C    1   2.709   1.511  -0.041
    1PET      H    1   2.749   1.421   0.007
    1PET      C    1   2.680   1.525  -0.175
    1PET      H    1   2.695   1.442  -0.243
    1PET      C    1   2.631   1.649  -0.224
    1PET      C    1   2.612   1.655  -0.370
    1PET      O    1   2.571   1.769  -0.424
    1PET      C    1   2.298   1.688  -0.508
    1PET      H    1   2.361   1.658  -0.423
    1PET      H    1   2.348   1.782  -0.533
    1PET      C    1   2.324   1.593  -0.630
    1PET      H    1   2.252   1.507  -0.628
    1PET      O    1   2.743   1.437   0.223
    1PET      C    1   2.594   1.084  -0.557
    1PET      H    1   2.564   0.989  -0.516
    1PET      C    1   2.545   1.206  -0.499
    1PET      H    1   2.473   1.209  -0.418
    1PET      C    1   2.568   1.334  -0.548
    1PET      C    1   2.509   1.461  -0.494
    1PET      O    1   2.419   1.443  -0.398
    1PET      C    1   2.675   1.322  -0.633
    1PET      H    1   2.723   1.416  -0.656
    1PET      C    1   2.717   1.199  -0.699
    1PET      H    1   2.780   1.202  -0.779
    1PET      C    1   2.668   1.075  -0.673
    1PET      C    1   2.687   0.948  -0.744
    1PET      O    1   2.699   0.838  -0.659
    1PET      O    1   2.784   0.965  -0.837
    1PET      C    1   2.901   0.866  -0.879
    1PET      H    1   2.959   0.923  -0.958
    1PET      C    1   2.861   0.763  -0.985
    1PET      H    1   2.780   0.705  -0.943
    1PET      H    1   2.818   0.805  -1.072
    1PET      O    1   2.459   1.530  -0.606
    1PET      C    1   3.134   0.537  -1.451
    1PET      H    1   3.192   0.470  -1.509
    1PET      C    1   3.132   0.500  -1.317
    1PET      H    1   3.170   0.406  -1.291
    1PET      C    1   3.063   0.585  -1.228
    1PET      C    1   3.021   0.543  -1.091
    1PET      O    1   3.035   0.440  -1.044
    1PET      C    1   3.023   0.716  -1.261
    1PET      H    1   2.980   0.780  -1.184
    1PET      C    1   3.038   0.749  -1.393
    1PET      H    1   3.004   0.840  -1.434
    1PET      C    1   3.084   0.661  -1.491
    1PET      C    1   3.082   0.708  -1.634
    1PET      O    1   3.125   0.639  -1.717
    1PET      O    1   3.016   0.830  -1.666
    1PET      C    1   2.895   0.892  -1.718
    1PET      H    1   2.905   0.867  -1.824
    1PET      H    1   2.909   1.003  -1.714
    1PET      C    1   2.749   0.869  -1.671
    1PET      H    1   2.684   0.942  -1.721
    1PET      H    1   2.720   0.768  -1.701
    1PET      O    1   2.959   0.659  -1.021
    1PET      C    1   2.546   1.063  -1.109
    1PET      C    1   2.593   1.089  -1.246
    1PET      C    1   2.629   0.986  -1.328
    1PET      C    1   2.673   1.005  -1.471
    1PET      O    1   2.663   1.105  -1.527
    1PET      C    1   2.638   0.851  -1.275
    1PET      H    1   2.677   0.777  -1.344
    1PET      C    1   2.588   0.827  -1.151
    1PET      H    1   2.580   0.725  -1.123
    1PET      C    1   2.540   0.928  -1.066
    1PET      C    1   2.467   0.892  -0.945
    1PET      O    1   2.536   0.937  -0.826
    1PET      O    1   2.433   0.762  -0.939
    1PET      C    1   2.458   0.657  -0.828
    1PET      H    1   2.359   0.629  -0.798
    1PET      H    1   2.493   0.687  -0.733
    1PET      C    1   2.536   0.531  -0.870
    1PET      H    1   2.253   0.212  -0.793
    1PET      O    1   2.721   0.881  -1.527
    1PET      C    1   2.801   0.054  -0.654
    1PET      H    1   2.871  -0.007  -0.602
    1PET      C    1   2.735   0.167  -0.615
    1PET      H    1   2.748   0.200  -0.513
    1PET      C    1   2.649   0.232  -0.708
    1PET      C    1   2.568   0.345  -0.660
    1PET      O    1   2.614   0.389  -0.541
    1PET      C    1   2.636   0.187  -0.835
    1PET      H    1   2.572   0.241  -0.904
    1PET      C    1   2.709   0.076  -0.876
    1PET      H    1   2.709   0.034  -0.973
    1PET      C    1   2.792   0.004  -0.786
    1PET      C    1   2.867  -0.118  -0.824
    1PET      O    1   2.884  -0.159  -0.930
    1PET      O    1   2.940  -0.175  -0.711
    1PET      C    1   2.942  -0.300  -0.640
    1PET      H    1   2.969  -0.281  -0.532
    1PET      H    1   3.018  -0.361  -0.679
    1PET      C    1   2.817  -0.383  -0.645
    1PET      H    1   2.788  -0.416  -0.746
    1PET      H    1   2.846  -0.483  -0.605
    1PET      O    1   2.567   0.450  -0.758
    1PET      C    1   2.468  -0.001  -0.680
    1PET      H    1   2.459   0.032  -0.777
    1PET      C    1   2.546  -0.110  -0.643
    1PET      H    1   2.592  -0.170  -0.713
    1PET      C    1   2.549  -0.162  -0.513
    1PET      C    1   2.636  -0.279  -0.475
    1PET      O    1   2.646  -0.318  -0.366
    1PET      C    1   2.466  -0.096  -0.417
    1PET      H    1   2.469  -0.132  -0.311
    1PET      C    1   2.400   0.022  -0.448
    1PET      H    1   2.342   0.071  -0.366
    1PET      C    1   2.401   0.068  -0.582
    1PET      C    1   2.334   0.194  -0.612
    1PET      O    1   2.237   0.166  -0.716
    1PET      O    1   2.261   0.238  -0.473
    1PET      C    1   2.161   0.332  -0.488
    1PET      H    1   2.160   0.383  -0.585
    1PET      H    1   2.190   0.404  -0.415
    1PET      C    1   2.022   0.270  -0.462
    1PET      H    1   1.957   0.356  -0.446
    1PET      H    1   1.966   0.224  -0.552
    1PET      O    1   2.695  -0.331  -0.592
    1PET      C    1   2.120  -0.189  -0.543
    1PET      H    1   2.193  -0.191  -0.627
    1PET      C    1   2.076  -0.067  -0.480
    1PET      H    1   2.113   0.030  -0.514
    1PET      C    1   1.990  -0.054  -0.375
    1PET      C    1   1.924   0.066  -0.328
    1PET      O    1   1.894   0.050  -0.197
    1PET      C    1   1.973  -0.182  -0.324
    1PET      H    1   1.928  -0.182  -0.230
    1PET      C    1   2.038  -0.300  -0.373
    1PET      H    1   2.028  -0.389  -0.309
    1PET      C    1   2.090  -0.313  -0.501
    1PET      C    1   2.141  -0.434  -0.568
    1PET      O    1   2.079  -0.424  -0.723
    1PET      O    1   2.280  -0.424  -0.575
    1PET      C    1   2.385  -0.523  -0.535
    1PET      H    1   2.361  -0.557  -0.432
    1PET      H    1   2.469  -0.459  -0.537
    1PET      C    1   2.399  -0.651  -0.621
    1PET      H    1   2.472  -0.731  -0.598
    1PET      H    1   2.310  -0.710  -0.603
    1PET      O    1   2.008   0.178  -0.356
    1PET      C    1   2.618  -0.318  -1.074
    1PET      H    1   2.697  -0.299  -1.143
    1PET      C    1   2.624  -0.435  -1.008
    1PET      H    1   2.706  -0.509  -1.019
    1PET      C    1   2.517  -0.460  -0.918
    1PET      C    1   2.501  -0.600  -0.866
    1PET      O    1   2.563  -0.690  -0.905
    1PET      C    1   2.421  -0.364  -0.876
    1PET      H    1   2.348  -0.393  -0.806
    1PET      C    1   2.425  -0.240  -0.932
    1PET      H    1   2.352  -0.170  -0.902
    1PET      C    1   2.520  -0.219  -1.038
    1PET      C    1   2.527  -0.095  -1.119
    1PET      O    1   2.601  -0.087  -1.208
    1PET      O    1   2.446   0.011  -1.079
    1PET      C    1   2.442   0.130  -1.171
    1PET      H    1   2.379   0.103  -1.257
    1PET      H    1   2.540   0.156  -1.210
    1PET      C    1   2.386   0.258  -1.114
    1PET      H    1   2.456   0.321  -1.064
    1PET      H    1   2.357   0.319  -1.196
    1PET      O    1   2.406  -0.612  -0.762
    1PET      C    1   1.963  -0.113  -1.131
    1PET      H    1   1.889  -0.159  -1.200
    1PET      C    1   2.026   0.014  -1.140
    1PET      H    1   1.996   0.077  -1.221
    1PET      C    1   2.107   0.078  -1.047
    1PET      C    1   2.157   0.218  -1.065
    1PET      O    1   2.132   0.276  -1.176
    1PET      C    1   2.144  -0.018  -0.958
    1PET      H    1   2.209   0.016  -0.877
    1PET      C    1   2.083  -0.150  -0.952
    1PET      H    1   2.099  -0.223  -0.873
    1PET      C    1   1.977  -0.197  -1.023
    1PET      C    1   1.882  -0.308  -0.994
    1PET      O    1   1.759  -0.244  -0.919
    1PET      O    1   1.840  -0.362  -1.119
    1PET      C    1   1.897  -0.473  -1.204
    1PET      H    1   1.823  -0.536  -1.248
    1PET      H    1   1.953  -0.541  -1.143
    1PET      C    1   1.986  -0.412  -1.309
    1PET      H    1   1.936  -0.358  -1.394
    1PET      H    1   2.054  -0.335  -1.277
    1PET      O    1   2.284   0.230  -1.014
    1PET      C    1   2.317  -0.851  -1.134
    1PET      H    1   2.401  -0.858  -1.068
    1PET      C    1   2.310  -0.720  -1.199
    1PET      H    1   2.388  -0.643  -1.194
    1PET      C    1   2.213  -0.679  -1.286
    1PET      C    1   2.210  -0.565  -1.373
    1PET      O    1   2.304  -0.437  -1.326
    1PET      C    1   2.135  -0.790  -1.308
    1PET      H    1   2.060  -0.768  -1.381
    1PET      C    1   2.152  -0.924  -1.255
    1PET      C    1   2.236  -0.958  -1.147
    1PET      C    1   2.242  -1.078  -1.066
    1PET      O    1   2.345  -1.074  -0.983
    1PET      O    1   2.258  -1.199  -1.158
    1PET      C    1   2.390  -1.252  -1.141
    1PET      H    1   2.447  -1.231  -1.234
    1PET      H    1   2.392  -1.362  -1.143
    1PET      C    1   2.452  -1.195  -1.015
    1PET      H    1   2.443  -1.264  -0.931
    1PET      O    1   2.080  -0.520  -1.368
    1PET      C    1   2.692  -1.052  -1.275
    1PET      H    1   2.597  -1.043  -1.222
    1PET      C    1   2.767  -1.189  -1.239
    1PET      H    1   2.701  -1.282  -1.246
    1PET      C    1   2.817  -1.185  -1.098
    1PET      C    1   2.706  -1.230  -1.003
    1PET      O    1   2.943  -1.275  -1.089
    1PET      C    1   2.854  -1.054  -1.055
    1PET      H    1   2.902  -1.071  -0.959
    1PET      C    1   2.812  -0.933  -1.097
    1PET      H    1   2.849  -0.855  -1.033
    1PET      C    1   2.764  -0.927  -1.232
    1PET      C    1   2.868  -0.869  -1.323
    1PET      O    1   2.631  -0.804  -1.236
    1PET      O    1   2.847  -0.729  -1.339
    1PET      C    1   2.919  -0.592  -1.315
    1PET      H    1   3.028  -0.603  -1.342
    1PET      H    1   2.916  -0.578  -1.206
    1PET      C    1   2.868  -0.474  -1.391
    1PET      H    1   2.899  -0.383  -1.343
    1PET      H    1   2.922  -0.473  -1.487
    1PET      O    1   2.720  -1.302  -0.916
    1PET      C    1   2.296  -0.212  -1.404
    1PET      H    1   2.192  -0.209  -1.379
    1PET      C    1   2.362  -0.332  -1.378
    1PET      C    1   2.502  -0.338  -1.395
    1PET      C    1   2.588  -0.450  -1.359
    1PET      O    1   2.557  -0.537  -1.288
    1PET      C    1   2.566  -0.231  -1.460
    1PET      H    1   2.674  -0.240  -1.479
    1PET      C    1   2.499  -0.115  -1.492
    1PET      H    1   2.546  -0.035  -1.547
    1PET      C    1   2.362  -0.104  -1.458
    1PET      C    1   2.285   0.020  -1.493
    1PET      O    1   2.177   0.038  -1.454
    1PET      O    1   2.203   0.072  -1.770
    1PET      C    1   2.042   0.124  -1.808
    1PET      H    1   2.057   0.231  -1.796
    1PET      H    1   1.980   0.098  -1.721
    1PET      C    1   1.982   0.082  -1.937
    1PET      H    1   1.910   0.002  -1.920
    1PET      H    1   1.923   0.156  -1.995
    1PET      O    1   2.722  -0.447  -1.414
    1PET      C    1   2.282   0.251  -2.414
    1PET      H    1   2.363   0.290  -2.469
    1PET      C    1   2.305   0.190  -2.292
    1PET      H    1   2.408   0.186  -2.253
    1PET      C    1   2.193   0.142  -2.221
    1PET      C    1   2.210   0.072  -2.090
    1PET      O    1   2.314   0.050  -2.044
    1PET      C    1   2.065   0.142  -2.279
    1PET      H    1   1.986   0.094  -2.222
    1PET      C    1   2.044   0.210  -2.397
    1PET      H    1   1.948   0.220  -2.442
    1PET      C    1   2.154   0.259  -2.468
    1PET      C    1   2.135   0.332  -2.600
    1PET      O    1   2.232   0.370  -2.654
    1PET      O    1   1.500   0.284  -2.700
    1PET      C    1   1.548   0.327  -2.574
    1PET      H    1   1.652   0.308  -2.561
    1PET      H    1   1.504   0.259  -2.499
    1PET      C    1   1.510   0.474  -2.552
    1PET      H    1   1.562   0.534  -2.623
    1PET      H    1   1.399   0.489  -2.549
    1PET      O    1   2.090   0.026  -2.038
    1PET      C    1   1.368   0.711  -2.007
    1PET      H    1   1.317   0.706  -1.917
    1PET      C    1   1.378   0.608  -2.088
    1PET      H    1   1.322   0.518  -2.073
    1PET      C    1   1.464   0.613  -2.202
    1PET      C    1   1.462   0.497  -2.293
    1PET      O    1   1.398   0.404  -2.272
    1PET      C    1   1.535   0.728  -2.231
    1PET      H    1   1.603   0.744  -2.309
    1PET      C    1   1.513   0.839  -2.153
    1PET      H    1   1.563   0.934  -2.163
    1PET      C    1   1.422   0.839  -2.044
    1PET      C    1   1.404   0.961  -1.959
    1PET      O    1   1.348   0.963  -1.857
    1PET      O    1   1.456   1.083  -2.007
    1PET      C    1   1.536   1.198  -1.961
    1PET      H    1   1.470   1.249  -1.888
    1PET      H    1   1.532   1.266  -2.050
    1PET      C    1   1.678   1.184  -1.904
    1PET      H    1   1.747   1.262  -1.937
    1PET      H    1   1.682   1.201  -1.795
    1PET      O    1   1.547   0.512  -2.419
    1PET      C    1   1.921   0.623  -2.036
    1PET      H    1   1.943   0.545  -2.102
    1PET      C    1   1.870   0.744  -2.075
    1PET      H    1   1.848   0.782  -2.169
    1PET      C    1   1.835   0.841  -1.979
    1PET      C    1   1.768   0.967  -2.016
    1PET      O    1   1.756   0.997  -2.128
    1PET      C    1   1.871   0.820  -1.841
    1PET      H    1   1.854   0.897  -1.768
    1PET      C    1   1.928   0.703  -1.806
    1PET      H    1   1.949   0.695  -1.706
    1PET      C    1   1.956   0.603  -1.901
    1PET      C    1   2.022   0.476  -1.857
    1PET      O    1   2.047   0.394  -1.936
    1PET      O    1   2.050   0.461  -1.723
    1PET      C    1   1.996   0.381  -1.597
    1PET      H    1   1.903   0.332  -1.627
    1PET      H    1   1.956   0.451  -1.524
    1PET      C    1   2.103   0.309  -1.544
    1PET      H    1   2.149   0.363  -1.460
    1PET      H    1   2.073   0.219  -1.492
    1PET      O    1   1.739   1.049  -1.908
    1PET      C    1   2.488   0.357  -1.970
    1PET      H    1   2.471   0.440  -2.036
    1PET      C    1   2.386   0.320  -1.876
    1PET      H    1   2.300   0.385  -1.868
    1PET      C    1   2.392   0.218  -1.785
    1PET      C    1   2.300   0.184  -1.681
    1PET      O    1   2.356   0.122  -1.570
    1PET      C    1   2.512   0.155  -1.805
    1PET      H    1   2.512   0.068  -1.738
    1PET      C    1   2.610   0.190  -1.902
    1PET      H    1   2.703   0.145  -1.917
    1PET      C    1   2.612   0.300  -1.988
    1PET      C    1   2.712   0.339  -2.090
    1PET      O    1   2.799   0.271  -2.118
    1PET      O    1   2.693   0.479  -2.143
    1PET      C    1   2.639   0.612  -2.165
    1PET      H    1   2.529   0.594  -2.165
    1PET      H    1   2.659   0.652  -2.267
    1PET      C    1   2.685   0.719  -2.066
    1PET      H    1   2.784   0.746  -2.110
    1PET      O    1   2.217   0.288  -1.644
    1PET      C    1   3.044   0.365  -1.858
    1PET      H    1   3.129   0.368  -1.921
    1PET      C    1   2.946   0.461  -1.890
    1PET      H    1   2.963   0.538  -1.963
    1PET      C    1   2.829   0.472  -1.815
    1PET      C    1   2.722   0.578  -1.835
    1PET      O    1   2.623   0.569  -1.774
    1PET      C    1   2.797   0.373  -1.716
    1PET      H    1   2.703   0.385  -1.665
    1PET      C    1   2.893   0.283  -1.687
    1PET      H    1   2.885   0.205  -1.612
    1PET      C    1   3.018   0.274  -1.757
    1PET      C    1   3.108   0.156  -1.728
    1PET      O    1   3.214   0.149  -1.775
    1PET      O    1   3.048   0.052  -1.647
    1PET      C    1   3.057  -0.096  -1.656
    1PET      H    1   3.153  -0.109  -1.707
    1PET      H    1   2.979  -0.117  -1.728
    1PET      C    1   3.047  -0.180  -1.529
    1PET      H    1   3.021  -0.286  -1.558
    1PET      H    1   3.148  -0.189  -1.482
    1PET      O    1   2.753   0.676  -1.925
    1PET      C    1   2.716   0.190  -1.439
    1PET      H    1   2.640   0.189  -1.515
    1PET      C    1   2.796   0.078  -1.424
    1PET      H    1   2.784  -0.003  -1.492
    1PET      C    1   2.893   0.086  -1.330
    1PET      C    1   2.983  -0.036  -1.318
    1PET      O    1   3.076  -0.049  -1.252
    1PET      C    1   2.916   0.197  -1.240
    1PET      H    1   2.996   0.185  -1.165
    1PET      C    1   2.839   0.303  -1.265
    1PET      H    1   2.843   0.394  -1.212
    1PET      C    1   2.736   0.305  -1.362
    1PET      C    1   2.639   0.418  -1.366
    1PET      O    1   2.656   0.507  -1.294
    1PET      O    1   2.532   0.391  -1.454
    1PET      C    1   2.433   0.493  -1.514
    1PET      H    1   2.368   0.455  -1.594
    1PET      H    1   2.479   0.568  -1.578
    1PET      C    1   2.358   0.546  -1.401
    1PET      H    1   2.282   0.475  -1.367
    1PET      H    1   2.415   0.584  -1.309
    1PET      O    1   2.954  -0.138  -1.415
    1PET      C    1   2.422   0.937  -1.815
    1PET      H    1   2.467   1.027  -1.861
    1PET      C    1   2.401   0.925  -1.678
    1PET      H    1   2.426   1.008  -1.613
    1PET      C    1   2.349   0.805  -1.626
    1PET      C    1   2.314   0.794  -1.480
    1PET      C    1   2.306   0.709  -1.723
    1PET      H    1   2.252   0.620  -1.684
    1PET      C    1   2.333   0.722  -1.856
    1PET      H    1   2.306   0.647  -1.927
    1PET      C    1   2.402   0.835  -1.906
    1PET      C    1   2.439   0.842  -2.050
    1PET      O    1   2.420   0.970  -2.099
    1PET      O    1   2.382   0.742  -2.121
    1PET      C    1   2.266   0.740  -2.223
    1PET      H    1   2.186   0.677  -2.187
    1PET      H    1   2.307   0.703  -2.317
    1PET      C    1   2.216   0.878  -2.246
    1PET      H    1   2.199   0.928  -2.150
    1PET      H    1   2.292   0.941  -2.293
    1PET      O    1   2.276   0.660  -1.448
    1PET      C    1   1.711   0.792  -2.612
    1PET      H    1   1.655   0.744  -2.687
    1PET      C    1   1.850   0.779  -2.597
    1PET      H    1   1.912   0.731  -2.667
    1PET      C    1   1.906   0.837  -2.485
    1PET      C    1   2.054   0.815  -2.458
    1PET      O    1   2.118   0.754  -2.533
    1PET      C    1   1.827   0.904  -2.389
    1PET      H    1   1.878   0.944  -2.298
    1PET      C    1   1.696   0.932  -2.421
    1PET      H    1   1.641   0.991  -2.349
    1PET      C    1   1.636   0.879  -2.534
    1PET      C    1   1.502   0.914  -2.569
    1PET      O    1   1.446   1.001  -2.467
    1PET      O    1   1.489   0.970  -2.697
    1PET      C    1   1.514   0.942  -2.844
    1PET      H    1   1.631   0.963  -2.853
    1PET      H    1   1.467   1.021  -2.904
    1PET      C    1   1.472   0.806  -2.893
    1PET      H    1   1.404   0.799  -2.976
    1PET      H    1   1.563   0.763  -2.929
    1PET      O    1   2.098   0.869  -2.337
    1PET      C    1   1.080   0.517  -2.491
    1PET      H    1   1.014   0.513  -2.405
    1PET      C    1   1.172   0.621  -2.506
    1PET      C    1   1.251   0.622  -2.631
    1PET      C    1   1.359   0.704  -2.663
    1PET      C    1   1.210   0.533  -2.738
    1PET      H    1   1.265   0.546  -2.830
    1PET      C    1   1.106   0.444  -2.722
    1PET      H    1   1.071   0.382  -2.799
    1PET      C    1   1.047   0.430  -2.596
    1PET      C    1   0.955   0.318  -2.576
    1PET      O    1   1.063   0.184  -2.614
    1PET      O    1   0.908   0.307  -2.449
    1PET      C    1   0.795   0.340  -2.357
    1PET      H    1   0.814   0.300  -2.253
    1PET      H    1   0.711   0.277  -2.377
    1PET      C    1   0.756   0.483  -2.353
    1PET      H    1   0.835   0.553  -2.325
    1PET      H    1   0.717   0.518  -2.448
    1PET      O    1   1.412   0.696  -2.782
    1PET      C    1   0.437   0.391  -1.821
    1PET      H    1   0.360   0.336  -1.764
    1PET      C    1   0.463   0.364  -1.953
    1PET      H    1   0.408   0.288  -2.004
    1PET      C    1   0.554   0.444  -2.027
    1PET      C    1   0.583   0.408  -2.171
    1PET      O    1   0.548   0.306  -2.216
    1PET      C    1   0.617   0.549  -1.960
    1PET      H    1   0.681   0.609  -2.018
    1PET      C    1   0.588   0.582  -1.829
    1PET      H    1   0.631   0.668  -1.780
    1PET      C    1   0.501   0.496  -1.756
    1PET      C    1   0.468   0.536  -1.612
    1PET      O    1   0.452   0.428  -1.534
    1PET      O    1   0.477   0.648  -1.584
    1PET      C    1   0.535   0.324  -1.453
    1PET      H    1   0.522   0.229  -1.500
    1PET      H    1   0.479   0.311  -1.363
    1PET      C    1   0.679   0.366  -1.432
    1PET      H    1   0.725   0.305  -1.356
    1PET      H    1   0.742   0.348  -1.525
    1PET      O    1   0.654   0.504  -2.240
    1PET      C    1   0.940  -0.015  -1.833
    1PET      H    1   0.929  -0.103  -1.896
    1PET      C    1   0.960  -0.018  -1.698
    1PET      H    1   0.978  -0.113  -1.639
    1PET      C    1   0.956   0.100  -1.623
    1PET      C    1   0.967   0.103  -1.467
    1PET      O    1   1.093   0.004  -1.393
    1PET      C    1   0.945   0.221  -1.687
    1PET      H    1   0.952   0.302  -1.617
    1PET      C    1   0.937   0.229  -1.827
    1PET      H    1   0.928   0.323  -1.875
    1PET      C    1   0.933   0.109  -1.901
    1PET      C    1   0.924   0.110  -2.051
    1PET      O    1   0.895   0.208  -2.105
    1PET      O    1   0.920  -0.013  -2.122
    1PET      C    1   1.001  -0.105  -2.199
    1PET      H    1   0.991  -0.206  -2.159
    1PET      H    1   1.105  -0.074  -2.175
    1PET      C    1   0.981  -0.086  -2.350
    1PET      H    1   0.883  -0.131  -2.386
    1PET      H    1   0.970   0.018  -2.380
    1PET      O    1   0.947   0.196  -1.404
    1PET      C    1   1.014  -0.488  -2.159
    1PET      H    1   0.924  -0.544  -2.130
    1PET      C    1   1.020  -0.434  -2.290
    1PET      H    1   0.942  -0.467  -2.356
    1PET      C    1   1.123  -0.351  -2.334
    1PET      C    1   1.127  -0.284  -2.462
    1PET      O    1   1.066  -0.368  -2.562
    1PET      C    1   1.208  -0.340  -2.228
    1PET      H    1   1.291  -0.272  -2.248
    1PET      C    1   1.207  -0.403  -2.098
    1PET      H    1   1.285  -0.385  -2.021
    1PET      C    1   1.101  -0.477  -2.050
    1PET      C    1   1.080  -0.509  -1.906
    1PET      O    1   1.161  -0.533  -1.829
    1PET      O    1   0.937  -0.505  -1.877
    1PET      C    1   0.983  -0.931  -1.916
    1PET      H    1   1.053  -0.901  -1.989
    1PET      H    1   0.957  -0.836  -1.866
    1PET      C    1   1.055  -1.033  -1.838
    1PET      H    1   0.933  -1.076  -1.696
    1PET      H    1   1.109  -1.102  -1.905
    1PET      O    1   1.074  -0.161  -2.443
    1PET      C    1   1.363  -0.745  -1.365
    1PET      H    1   1.289  -0.738  -1.284
    1PET      C    1   1.343  -0.871  -1.448
    1PET      H    1   1.377  -0.960  -1.412
    1PET      C    1   1.271  -0.881  -1.562
    1PET      C    1   1.241  -1.005  -1.649
    1PET      O    1   1.273  -1.110  -1.615
    1PET      C    1   1.237  -0.747  -1.605
    1PET      H    1   1.188  -0.760  -1.701
    1PET      C    1   1.270  -0.621  -1.548
    1PET      H    1   1.233  -0.531  -1.599
    1PET      C    1   1.335  -0.615  -1.428
    1PET      C    1   1.369  -0.487  -1.372
    1PET      O    1   1.425  -0.481  -1.270
    1PET      O    1   1.350  -0.372  -1.461
    1PET      C    1   1.394  -0.250  -1.524
    1PET      H    1   1.323  -0.224  -1.605
    1PET      H    1   1.489  -0.269  -1.569
    1PET      C    1   1.390  -0.141  -1.425
    1PET      H    1   1.291  -0.114  -1.386
    1PET      H    1   1.439  -0.152  -1.329
    1PET      O    1   1.168  -0.970  -1.763
    1PET      C    1   1.294   0.366  -1.767
    1PET      H    1   1.288   0.420  -1.859
    1PET      C    1   1.370   0.253  -1.756
    1PET      H    1   1.410   0.208  -1.840
    1PET      C    1   1.381   0.184  -1.633
    1PET      C    1   1.443   0.046  -1.619
    1PET      O    1   1.505  -0.001  -1.705
    1PET      C    1   1.314   0.231  -1.519
    1PET      H    1   1.331   0.178  -1.427
    1PET      C    1   1.247   0.352  -1.528
    1PET      H    1   1.214   0.387  -1.434
    1PET      C    1   1.225   0.415  -1.651
    1PET      C    1   1.150   0.546  -1.666
    1PET      O    1   1.152   0.613  -1.760
    1PET      O    1   1.078   0.584  -1.547
    1PET      C    1   1.078   0.696  -1.454
    1PET      H    1   1.037   0.781  -1.518
    1PET      H    1   1.175   0.742  -1.429
    1PET      C    1   1.010   0.682  -1.321
    1PET      H    1   0.917   0.635  -1.343
    1PET      H    1   1.061   0.612  -1.254
    1PET      O    1   1.423  -0.016  -1.492
    1PET      C    1   1.177   1.249  -1.321
    1PET      H    1   1.255   1.327  -1.313
    1PET      C    1   1.188   1.121  -1.267
    1PET      H    1   1.275   1.077  -1.224
    1PET      C    1   1.079   1.034  -1.287
    1PET      C    1   1.103   0.892  -1.241
    1PET      O    1   1.211   0.857  -1.219
    1PET      C    1   0.955   1.083  -1.337
    1PET      H    1   0.868   1.015  -1.346
    1PET      C    1   0.949   1.212  -1.383
    1PET      H    1   0.857   1.242  -1.425
    1PET      C    1   1.060   1.296  -1.377
    1PET      C    1   1.049   1.441  -1.434
    1PET      O    1   0.999   1.516  -1.337
    1PET      O    1   1.171   1.473  -1.481
    1PET      C    1   1.251   1.494  -1.619
    1PET      H    1   1.342   1.547  -1.579
    1PET      H    1   1.177   1.564  -1.668
    1PET      C    1   1.289   1.372  -1.699
    1PET      H    1   1.375   1.322  -1.655
    1PET      H    1   1.214   1.295  -1.692
    1PET      O    1   0.992   0.813  -1.246
    1PET      C    1   1.522   1.574  -2.255
    1PET      H    1   1.598   1.635  -2.304
    1PET      C    1   1.499   1.588  -2.122
    1PET      H    1   1.558   1.655  -2.065
    1PET      C    1   1.406   1.506  -2.052
    1PET      C    1   1.395   1.513  -1.904
    1PET      O    1   1.448   1.593  -1.840
    1PET      C    1   1.329   1.410  -2.124
    1PET      H    1   1.263   1.355  -2.061
    1PET      C    1   1.342   1.403  -2.261
    1PET      H    1   1.277   1.340  -2.320
    1PET      C    1   1.440   1.482  -2.327
    1PET      C    1   1.456   1.473  -2.476
    1PET      O    1   1.517   1.555  -2.530
    1PET      O    1   1.378   1.371  -2.540
    1PET      C    1   1.415   1.237  -2.558
    1PET      H    1   1.515   1.228  -2.600
    1PET      H    1   1.353   1.193  -2.637
    1PET      C    1   1.411   1.139  -2.439
    1PET      H    1   1.490   1.169  -2.364
    1PET      H    1   1.304   1.148  -2.401
    1PET      O    1   1.318   1.406  -1.844
    1PET      C    1   0.351   0.912  -2.470
    1PET      H    1   0.251   0.937  -2.488
    1PET      C    1   0.446   0.919  -2.570
    1PET      H    1   0.411   0.958  -2.664
    1PET      C    1   0.582   0.880  -2.540
    1PET      C    1   0.671   0.881  -2.659
    1PET      O    1   0.611   0.947  -2.769
    1PET      C    1   0.624   0.849  -2.410
    1PET      H    1   0.728   0.828  -2.401
    1PET      C    1   0.526   0.832  -2.314
    1PET      H    1   0.550   0.798  -2.218
    1PET      C    1   0.388   0.853  -2.349
    1PET      C    1   0.289   0.821  -2.242
    1PET      O    1   0.177   0.847  -2.255
    1PET      O    1   0.338   0.756  -2.127
    1PET      C    1   0.370   0.801  -1.989
    1PET      H    1   0.372   0.707  -1.936
    1PET      H    1   0.288   0.852  -1.946
    1PET      C    1   0.477   0.906  -1.954
    1PET      H    1   0.464   1.143  -1.074
    1PET      H    1   0.582   0.868  -1.974
    1PET      O    1   0.775   0.829  -2.655
    1PET      C    1   0.615   1.403  -1.692
    1PET      H    1   0.601   1.512  -1.688
    1PET      C    1   0.520   1.301  -1.737
    1PET      H    1   0.420   1.343  -1.758
    1PET      C    1   0.544   1.171  -1.768
    1PET      C    1   0.440   1.078  -1.827
    1PET      O    1   0.459   0.954  -1.792
    1PET      C    1   0.672   1.143  -1.716
    1PET      H    1   0.717   1.045  -1.727
    1PET      C    1   0.761   1.240  -1.663
    1PET      H    1   0.863   1.199  -1.638
    1PET      C    1   0.734   1.375  -1.634
    1PET      C    1   0.825   1.481  -1.581
    1PET      O    1   0.947   1.446  -1.568
    1PET      O    1   0.813   1.603  -1.668
    1PET      C    1   0.839   1.687  -1.781
    1PET      H    1   0.783   1.638  -1.864
    1PET      H    1   0.952   1.685  -1.802
    1PET      C    1   0.783   1.828  -1.766
    1PET      H    1   0.859   1.875  -1.701
    1PET      H    1   0.782   1.884  -1.866
    1PET      O    1   0.472   1.029  -1.999
    1PET      C    1   0.235   2.080  -1.743
    1PET      H    1   0.163   2.146  -1.698
    1PET      C    1   0.347   2.056  -1.665
    1PET      H    1   0.359   2.098  -1.567
    1PET      C    1   0.445   1.968  -1.720
    1PET      C    1   0.566   1.943  -1.638
    1PET      O    1   0.573   1.990  -1.532
    1PET      C    1   0.432   1.908  -1.847
    1PET      H    1   0.515   1.845  -1.883
    1PET      C    1   0.318   1.935  -1.920
    1PET      H    1   0.317   1.889  -2.017
    1PET      C    1   0.228   2.032  -1.874
    1PET      C    1   0.122   2.091  -1.960
    1PET      O    1   0.022   2.019  -1.972
    1PET      O    1   0.090   2.232  -1.920
    1PET      C    1  -0.049   2.276  -1.916
    1PET      H    1  -0.098   2.229  -1.829
    1PET      H    1  -0.098   2.222  -2.001
    1PET      C    1  -0.092   2.421  -1.901
    1PET      H    1  -0.138   2.469  -1.990
    1PET      H    1  -0.183   2.417  -1.836
    1PET      O    1   0.656   1.855  -1.698
    1PET      C    1   0.430   2.656  -1.684
    1PET      H    1   0.503   2.728  -1.646
    1PET      C    1   0.298   2.690  -1.700
    1PET      C    1   0.206   2.589  -1.750
    1PET      C    1   0.062   2.618  -1.765
    1PET      O    1   0.015   2.723  -1.746
    1PET      C    1   0.257   2.467  -1.793
    1PET      H    1   0.187   2.393  -1.836
    1PET      C    1   0.391   2.437  -1.784
    1PET      H    1   0.431   2.341  -1.815
    1PET      C    1   0.479   2.527  -1.719
    1PET      C    1   0.622   2.492  -1.704
    1PET      O    1   0.694   2.561  -1.649
    1PET      O    1   0.655   2.357  -1.754
    1PET      C    1   0.717   2.250  -1.679
    1PET      H    1   0.722   2.153  -1.731
    1PET      H    1   0.633   2.229  -1.609
    1PET      C    1   0.838   2.294  -1.605
    1PET      H    1   0.912   2.345  -1.675
    1PET      H    1   0.827   2.360  -1.516
    1PET      O    1   0.000   2.516  -1.834
    1PET      C    1   0.822   1.813  -1.253
    1PET      H    1   0.783   1.778  -1.156
    1PET      C    1   0.824   1.949  -1.270
    1PET      H    1   0.787   2.022  -1.200
    1PET      C    1   0.881   2.006  -1.383
    1PET      C    1   0.892   2.152  -1.412
    1PET      O    1   0.857   2.224  -1.329
    1PET      C    1   0.939   1.919  -1.475
    1PET      H    1   0.995   1.957  -1.559
    1PET      C    1   0.928   1.781  -1.465
    1PET      H    1   0.961   1.707  -1.542
    1PET      C    1   0.872   1.727  -1.351
    1PET      C    1   0.850   1.582  -1.335
    1PET      O    1   0.772   1.539  -1.437
    1PET      O    1   0.800   1.555  -1.204
    1PET      C    1   0.829   1.487  -1.080
    1PET      H    1   0.940   1.502  -1.060
    1PET      H    1   0.807   1.379  -1.093
    1PET      C    1   0.751   1.538  -0.960
    1PET      H    1   0.651   1.487  -0.954
    1PET      H    1   0.803   1.516  -0.869
    1PET      O    1   0.925   2.192  -1.546
    1PET      C    1   0.647   1.878  -0.519
    1PET      H    1   0.690   1.930  -0.439
    1PET      C    1   0.710   1.881  -0.640
    1PET      H    1   0.792   1.947  -0.664
    1PET      C    1   0.671   1.790  -0.740
    1PET      C    1   0.746   1.793  -0.870
    1PET      O    1   0.814   1.877  -0.908
    1PET      C    1   0.559   1.702  -0.727
    1PET      H    1   0.538   1.637  -0.806
    1PET      C    1   0.492   1.703  -0.613
    1PET      H    1   0.410   1.639  -0.595
    1PET      C    1   0.536   1.792  -0.503
    1PET      C    1   0.468   1.779  -0.377
    1PET      O    1   0.507   1.862  -0.288
    1PET      O    1   0.365   1.702  -0.365
    1PET      C    1   0.373   1.551  -0.299
    1PET      H    1   0.452   1.495  -0.354
    1PET      H    1   0.283   1.504  -0.331
    1PET      C    1   0.386   1.539  -0.151
    1PET      H    1   0.342   1.444  -0.127
    1PET      H    1   0.486   1.556  -0.118
    1PET      O    1   0.716   1.677  -0.951
    1PET      C    1  -0.010   1.876   0.214
    1PET      H    1  -0.039   1.957   0.279
    1PET      C    1   0.101   1.883   0.120
    1PET      H    1   0.161   1.973   0.120
    1PET      C    1   0.142   1.778   0.038
    1PET      C    1   0.277   1.762  -0.015
    1PET      O    1   0.304   1.852  -0.129
    1PET      C    1   0.041   1.686   0.041
    1PET      H    1   0.070   1.616  -0.038
    1PET      C    1  -0.056   1.673   0.147
    1PET      H    1  -0.129   1.597   0.137
    1PET      C    1  -0.078   1.763   0.251
    1PET      C    1  -0.154   1.745   0.368
    1PET      O    1  -0.102   1.836   0.462
    1PET      O    1  -0.304   1.776   0.319
    1PET      C    1  -0.419   1.700   0.338
    1PET      H    1  -0.517   1.750   0.325
    1PET      H    1  -0.429   1.673   0.448
    1PET      C    1  -0.417   1.561   0.267
    1PET      H    1  -0.498   1.499   0.314
    1PET      H    1  -0.450   1.559   0.161
    1PET      O    1   0.304   1.636  -0.045
    1PET      C    1  -0.032   1.169   0.537
    1PET      H    1  -0.008   1.120   0.631
    1PET      C    1  -0.104   1.290   0.529
    1PET      H    1  -0.143   1.331   0.622
    1PET      C    1  -0.136   1.365   0.415
    1PET      C    1  -0.210   1.490   0.404
    1PET      O    1  -0.140   1.608   0.414
    1PET      C    1  -0.056   1.306   0.315
    1PET      H    1  -0.057   1.367   0.225
    1PET      C    1   0.014   1.183   0.321
    1PET      H    1   0.055   1.134   0.236
    1PET      C    1   0.034   1.100   0.432
    1PET      C    1   0.112   0.972   0.440
    1PET      O    1   0.122   0.898   0.527
    1PET      O    1   0.173   0.951   0.308
    1PET      C    1   0.298   0.900   0.258
    1PET      H    1   0.335   0.824   0.331
    1PET      H    1   0.274   0.835   0.176
    1PET      C    1   0.397   1.009   0.230
    1PET      H    1   0.365   1.078   0.144
    1PET      H    1   0.397   1.080   0.309
    1PET      O    1  -0.287   1.509   0.266
    1PET      C    1   0.934   1.128   0.449
    1PET      H    1   1.030   1.116   0.500
    1PET      C    1   0.858   1.030   0.403
    1PET      H    1   0.892   0.933   0.422
    1PET      C    1   0.735   1.053   0.330
    1PET      C    1   0.653   0.936   0.290
    1PET      O    1   0.684   0.828   0.311
    1PET      C    1   0.704   1.182   0.296
    1PET      H    1   0.619   1.201   0.230
    1PET      C    1   0.785   1.287   0.336
    1PET      H    1   0.749   1.383   0.298
    1PET      C    1   0.886   1.264   0.431
    1PET      C    1   0.959   1.378   0.493
    1PET      O    1   1.047   1.372   0.568
    1PET      O    1   0.892   1.502   0.447
    1PET      C    1   0.871   1.631   0.500
    1PET      H    1   0.953   1.672   0.554
    1PET      H    1   0.802   1.617   0.595
    1PET      C    1   0.797   1.738   0.420
    1PET      H    1   0.725   1.790   0.491
    1PET      H    1   0.870   1.817   0.413
    1PET      O    1   0.535   0.972   0.211
    1PET      C    1   0.456   1.355   0.105
    1PET      H    1   0.362   1.304   0.122
    1PET      C    1   0.477   1.471   0.179
    1PET      H    1   0.404   1.510   0.249
    1PET      C    1   0.582   1.566   0.174
    1PET      C    1   0.607   1.691   0.248
    1PET      O    1   0.586   1.796   0.160
    1PET      C    1   0.663   1.518   0.075
    1PET      H    1   0.740   1.587   0.040
    1PET      C    1   0.647   1.396   0.005
    1PET      H    1   0.717   1.365  -0.070
    1PET      C    1   0.547   1.298   0.010
    1PET      C    1   0.529   1.177  -0.072
    1PET      O    1   0.608   1.128  -0.138
    1PET      O    1   0.392   1.119  -0.058
    1PET      C    1   0.333   1.062  -0.176
    1PET      H    1   0.284   0.969  -0.140
    1PET      H    1   0.413   1.017  -0.239
    1PET      C    1   0.235   1.152  -0.246
    1PET      H    1   0.264   1.168  -0.355
    1PET      H    1   0.135   1.098  -0.255
    1PET      O    1   0.742   1.697   0.296
    1PET      C    1  -0.222   1.268   0.038
    1PET      H    1  -0.316   1.304   0.081
    1PET      C    1  -0.134   1.335  -0.046
    1PET      H    1  -0.159   1.432  -0.077
    1PET      C    1  -0.012   1.275  -0.072
    1PET      C    1   0.079   1.351  -0.168
    1PET      O    1   0.047   1.440  -0.235
    1PET      C    1   0.016   1.145  -0.017
    1PET      H    1   0.110   1.102  -0.035
    1PET      C    1  -0.082   1.074   0.048
    1PET      H    1  -0.063   0.972   0.079
    1PET      C    1  -0.205   1.136   0.075
    1PET      C    1  -0.302   1.056   0.153
    1PET      O    1  -0.338   1.136   0.278
    1PET      O    1  -0.230   0.921   0.189
    1PET      C    1  -0.240   0.786   0.224
    1PET      H    1  -0.200   0.772   0.326
    1PET      H    1  -0.157   0.743   0.158
    1PET      C    1  -0.377   0.717   0.210
    1PET      H    1  -0.456   0.752   0.278
    1PET      H    1  -0.417   0.740   0.116
    1PET      O    1   0.203   1.285  -0.187
    1PET      C    1  -0.232   0.121   0.360
    1PET      H    1  -0.161   0.055   0.394
    1PET      C    1  -0.220   0.256   0.365
    1PET      H    1  -0.138   0.311   0.404
    1PET      C    1  -0.314   0.340   0.294
    1PET      C    1  -0.285   0.485   0.291
    1PET      O    1  -0.196   0.524   0.354
    1PET      C    1  -0.432   0.288   0.238
    1PET      H    1  -0.503   0.347   0.189
    1PET      C    1  -0.451   0.153   0.247
    1PET      H    1  -0.544   0.119   0.210
    1PET      C    1  -0.350   0.066   0.296
    1PET      C    1  -0.362  -0.082   0.298
    1PET      O    1  -0.268  -0.147   0.312
    1PET      O    1  -0.494  -0.133   0.309
    1PET      C    1  -0.522  -0.280   0.359
    1PET      H    1  -0.495  -0.334   0.274
    1PET      H    1  -0.631  -0.287   0.373
    1PET      C    1  -0.453  -0.331   0.481
    1PET      H    1  -0.345  -0.346   0.482
    1PET      H    1  -0.494  -0.268   0.564
    1PET      O    1  -0.375   0.569   0.221
    1PET      C    1  -0.518  -0.949   0.608
    1PET      H    1  -0.578  -1.037   0.612
    1PET      C    1  -0.582  -0.837   0.579
    1PET      H    1  -0.685  -0.826   0.568
    1PET      C    1  -0.501  -0.718   0.564
    1PET      C    1  -0.555  -0.592   0.531
    1PET      O    1  -0.683  -0.590   0.509
    1PET      C    1  -0.357  -0.715   0.576
    1PET      H    1  -0.284  -0.631   0.560
    1PET      C    1  -0.298  -0.831   0.607
    1PET      H    1  -0.194  -0.842   0.629
    1PET      C    1  -0.375  -0.947   0.631
    1PET      C    1  -0.316  -1.074   0.680
    1PET      O    1  -0.365  -1.179   0.679
    1PET      O    1  -0.185  -1.051   0.727
    1PET      C    1  -0.077  -1.008   0.817
    1PET      H    1   0.002  -0.976   0.745
    1PET      H    1  -0.035  -1.093   0.869
    1PET      C    1  -0.110  -0.897   0.917
    1PET      H    1  -0.169  -0.936   1.007
    1PET      H    1  -0.025  -0.840   0.959
    1PET      O    1  -0.484  -0.483   0.529
    1PET      C    1  -0.164  -0.408   0.761
    1PET      H    1  -0.068  -0.377   0.715
    1PET      C    1  -0.177  -0.536   0.798
    1PET      H    1  -0.091  -0.598   0.798
    1PET      C    1  -0.307  -0.573   0.849
    1PET      C    1  -0.328  -0.712   0.892
    1PET      O    1  -0.431  -0.753   0.920
    1PET      C    1  -0.412  -0.476   0.855
    1PET      H    1  -0.502  -0.523   0.887
    1PET      C    1  -0.391  -0.348   0.823
    1PET      H    1  -0.468  -0.277   0.835
    1PET      C    1  -0.264  -0.310   0.764
    1PET      C    1  -0.238  -0.177   0.723
    1PET      O    1  -0.117  -0.162   0.676
    1PET      O    1  -0.305  -0.076   0.758
    1PET      C    1  -0.574   0.201   0.517
    1PET      H    1  -0.514   0.254   0.441
    1PET      H    1  -0.592   0.269   0.604
    1PET      C    1  -0.488   0.093   0.573
    1PET      H    1  -0.534   0.033   0.657
    1PET      H    1  -0.462   0.027   0.490
    1PET      O    1  -0.204  -0.797   0.879
    1PET      C    1  -0.178   0.261   1.063
    1PET      H    1  -0.086   0.269   1.111
    1PET      C    1  -0.172   0.184   0.944
    1PET      H    1  -0.076   0.145   0.923
    1PET      C    1  -0.278   0.156   0.857
    1PET      C    1  -0.265   0.084   0.729
    1PET      O    1  -0.124   0.076   0.696
    1PET      C    1  -0.390   0.204   0.920
    1PET      H    1  -0.483   0.192   0.865
    1PET      C    1  -0.395   0.283   1.041
    1PET      H    1  -0.492   0.318   1.079
    1PET      C    1  -0.288   0.325   1.119
    1PET      C    1  -0.291   0.415   1.231
    1PET      O    1   0.023   0.516   1.269
    1PET      O    1  -0.402   0.420   1.297
    1PET      C    1  -0.546   0.503   1.270
    1PET      H    1  -0.612   0.421   1.293
    1PET      H    1  -0.563   0.522   1.167
    1PET      C    1  -0.572   0.625   1.355
    1PET      H    1  -0.528   0.712   1.309
    1PET      H    1  -0.675   0.658   1.355
    1PET      O    1  -0.348   0.135   0.641
    1PET      C    1  -0.691   0.543   1.953
    1PET      H    1  -0.708   0.483   2.039
    1PET      C    1  -0.643   0.496   1.839
    1PET      H    1  -0.618   0.392   1.824
    1PET      C    1  -0.620   0.590   1.733
    1PET      C    1  -0.570   0.534   1.603
    1PET      O    1  -0.593   0.424   1.576
    1PET      C    1  -0.636   0.726   1.754
    1PET      H    1  -0.609   0.803   1.679
    1PET      C    1  -0.694   0.774   1.870
    1PET      H    1  -0.708   0.880   1.891
    1PET      C    1  -0.728   0.680   1.967
    1PET      C    1  -0.791   0.727   2.094
    1PET      O    1  -0.861   0.858   2.088
    1PET      C    1  -0.985   0.927   2.107
    1PET      H    1  -0.963   1.039   2.098
    1PET      H    1  -1.012   0.911   2.214
    1PET      C    1  -1.114   0.889   2.027
    1PET      H    1  -1.200   0.896   2.095
    1PET      H    1  -1.125   0.966   1.949
    1PET      O    1  -0.541   0.628   1.503
    1PET      C    1  -1.461   0.543   1.815
    1PET      H    1  -1.533   0.510   1.893
    1PET      C    1  -1.348   0.616   1.858
    1PET      H    1  -1.326   0.643   1.962
    1PET      C    1  -1.253   0.662   1.771
    1PET      C    1  -1.150   0.747   1.821
    1PET      O    1  -1.086   0.808   1.742
    1PET      C    1  -1.270   0.628   1.630
    1PET      H    1  -1.209   0.544   1.603
    1PET      C    1  -1.420   0.598   1.608
    1PET      H    1  -1.456   0.606   1.507
    1PET      C    1  -1.502   0.526   1.685
    1PET      C    1  -1.627   0.463   1.632
    1PET      O    1  -1.583   0.322   1.550
    1PET      O    1  -1.679   0.556   1.545
    1PET      C    1  -1.681   0.600   1.402
    1PET      H    1  -1.604   0.671   1.376
    1PET      H    1  -1.770   0.663   1.392
    1PET      C    1  -1.697   0.500   1.288
    1PET      H    1  -1.809   0.511   1.260
    1PET      H    1  -1.633   0.529   1.206
    1PET      O    1  -1.132   0.760   1.961
    1PET      C    1  -1.961   0.127   1.610
    1PET      H    1  -1.968   0.039   1.671
    1PET      C    1  -1.866   0.091   1.482
    1PET      H    1  -1.926   0.073   1.387
    1PET      C    1  -1.773   0.194   1.455
    1PET      C    1  -1.771   0.249   1.330
    1PET      O    1  -1.861   0.212   1.241
    1PET      C    1  -1.676   0.225   1.564
    1PET      H    1  -1.628   0.128   1.579
    1PET      C    1  -1.769   0.274   1.694
    1PET      H    1  -1.743   0.223   1.792
    1PET      C    1  -1.917   0.251   1.678
    1PET      C    1  -1.982   0.272   1.807
    1PET      O    1  -2.106   0.189   1.820
    1PET      O    1  -1.970   0.374   1.582
    1PET      C    1  -2.000   0.506   1.607
    1PET      H    1  -2.082   0.549   1.547
    1PET      H    1  -1.917   0.570   1.568
    1PET      C    1  -2.020   0.529   1.758
    1PET      H    1  -1.940   0.596   1.795
    1PET      H    1  -2.101   0.595   1.796
    1PET      O    1  -1.684   0.342   1.304
    1PET      C    1  -1.444   0.333   2.142
    1PET      H    1  -1.401   0.370   2.047
    1PET      C    1  -1.584   0.305   2.146
    1PET      H    1  -1.658   0.333   2.074
    1PET      C    1  -1.641   0.245   2.254
    1PET      C    1  -1.782   0.228   2.266
    1PET      O    1  -1.848   0.275   2.158
    1PET      C    1  -1.540   0.208   2.355
    1PET      H    1  -1.506   0.110   2.324
    1PET      C    1  -1.425   0.304   2.357
    1PET      H    1  -1.368   0.313   2.446
    1PET      C    1  -1.356   0.338   2.247
    1PET      C    1  -1.216   0.378   2.241
    1PET      O    1  -1.143   0.286   2.302
    1PET      O    1  -1.146   0.364   2.088
    1PET      C    1  -1.063   0.501   2.079
    1PET      H    1  -1.081   0.542   1.984
    1PET      H    1  -0.957   0.470   2.082
    1PET      C    1  -1.101   0.587   2.199
    1PET      H    1  -1.006   0.634   2.241
    1PET      H    1  -1.159   0.674   2.165
    1PET      O    1  -2.020   0.411   1.841
    1PET      C    1  -1.299  -0.067   2.155
    1PET      H    1  -1.397  -0.097   2.190
    1PET      C    1  -1.256   0.071   2.157
    1PET      H    1  -1.327   0.148   2.185
    1PET      C    1  -1.122   0.107   2.140
    1PET      C    1  -1.068   0.239   2.173
    1PET      O    1  -1.173   0.505   2.295
    1PET      C    1  -1.070   0.008   2.059
    1PET      H    1  -0.982   0.035   2.005
    1PET      C    1  -1.106  -0.131   2.069
    1PET      H    1  -1.055  -0.206   2.012
    1PET      C    1  -1.209  -0.172   2.152
    1PET      C    1  -1.220  -0.302   2.208
    1PET      O    1  -1.258  -0.269   2.354
    1PET      O    1  -1.312  -0.380   2.149
    1PET      C    1  -1.309  -0.481   2.029
    1PET      H    1  -1.278  -0.413   1.953
    1PET      H    1  -1.406  -0.514   1.996
    1PET      C    1  -1.226  -0.604   2.045
    1PET      H    1  -1.114  -0.582   2.067
    1PET      H    1  -1.262  -0.668   2.122
    1PET      O    1  -0.939   0.252   2.185
    1PET      C    1  -1.289  -0.492   1.366
    1PET      H    1  -1.253  -0.559   1.287
    1PET      C    1  -1.319  -0.544   1.493
    1PET      H    1  -1.292  -0.642   1.515
    1PET      C    1  -1.389  -0.470   1.587
    1PET      C    1  -1.420  -0.534   1.715
    1PET      O    1  -1.374  -0.662   1.736
    1PET      C    1  -1.444  -0.342   1.545
    1PET      H    1  -1.467  -0.292   1.640
    1PET      C    1  -1.340  -0.269   1.451
    1PET      H    1  -1.390  -0.177   1.422
    1PET      C    1  -1.299  -0.360   1.337
    1PET      C    1  -1.273  -0.302   1.206
    1PET      O    1  -1.250  -0.352   1.105
    1PET      O    1  -1.287  -0.154   1.194
    1PET      C    1  -1.324  -0.073   1.080
    1PET      H    1  -1.272  -0.115   0.990
    1PET      H    1  -1.280   0.021   1.097
    1PET      C    1  -1.476  -0.064   1.046
    1PET      H    1  -1.498   0.025   0.987
    1PET      H    1  -1.492  -0.148   0.981
    1PET      O    1  -1.478  -0.474   1.800
    1PET      C    1  -1.955  -0.205   1.400
    1PET      H    1  -2.042  -0.270   1.391
    1PET      C    1  -1.885  -0.178   1.279
    1PET      H    1  -1.929  -0.199   1.179
    1PET      C    1  -1.765  -0.116   1.280
    1PET      C    1  -1.696  -0.094   1.158
    1PET      O    1  -1.734  -0.137   1.058
    1PET      C    1  -1.698  -0.095   1.405
    1PET      H    1  -1.614  -0.031   1.388
    1PET      C    1  -1.800  -0.061   1.520
    1PET      H    1  -1.754  -0.061   1.622
    1PET      C    1  -1.913  -0.162   1.521
    1PET      C    1  -1.975  -0.216   1.638
    1PET      O    1  -2.072  -0.279   1.636
    1PET      O    1  -1.904  -0.170   1.763
    1PET      C    1  -1.969  -0.141   1.884
    1PET      H    1  -1.925  -0.047   1.919
    1PET      H    1  -1.946  -0.217   1.966
    1PET      C    1  -2.124  -0.117   1.885
    1PET      H    1  -2.181  -0.213   1.873
    1PET      H    1  -2.165  -0.071   1.979
    1PET      O    1  -1.557  -0.046   1.162
    1PET      C    1  -2.154   0.258   1.370
    1PET      H    1  -2.138   0.360   1.329
    1PET      C    1  -2.201   0.238   1.512
    1PET      C    1  -2.133   0.126   1.591
    1PET      C    1  -2.184   0.118   1.733
    1PET      O    1  -2.320   0.149   1.753
    1PET      C    1  -2.163   0.024   1.499
    1PET      H    1  -2.195  -0.076   1.538
    1PET      C    1  -2.141   0.040   1.361
    1PET      H    1  -2.145  -0.049   1.299
    1PET      C    1  -2.095   0.157   1.303
    1PET      C    1  -2.010   0.169   1.179
    1PET      O    1  -2.054   0.268   1.101
    1PET      O    1  -2.008   0.039   1.119
    1PET      C    1  -2.074  -0.004   1.005
    1PET      H    1  -2.019  -0.075   0.941
    1PET      H    1  -2.072   0.074   0.929
    1PET      C    1  -2.214  -0.068   1.038
    1PET      H    1  -2.271   0.008   1.084
    1PET      H    1  -2.267  -0.109   0.949
    1PET      O    1  -2.157  -0.034   1.779
    1PET      C    1  -2.177  -0.679   1.175
    1PET      H    1  -2.154  -0.773   1.127
    1PET      C    1  -2.160  -0.561   1.102
    1PET      H    1  -2.126  -0.549   1.000
    1PET      C    1  -2.184  -0.431   1.150
    1PET      C    1  -2.162  -0.309   1.063
    1PET      O    1  -2.122  -0.320   0.956
    1PET      C    1  -2.216  -0.452   1.286
    1PET      H    1  -2.221  -0.356   1.338
    1PET      C    1  -2.247  -0.574   1.355
    1PET      H    1  -2.289  -0.569   1.456
    1PET      C    1  -2.229  -0.699   1.303
    1PET      C    1  -2.274  -0.826   1.366
    1PET      O    1  -2.292  -0.822   1.494
    1PET      O    1  -2.384  -0.890   1.291
    1PET      C    1  -2.389  -1.034   1.269
    1PET      H    1  -2.452  -1.071   1.184
    1PET      H    1  -2.451  -1.083   1.345
    1PET      C    1  -2.245  -1.071   1.283
    1PET      H    1  -2.216  -1.160   1.339
    1PET      H    1  -2.196  -1.096   1.184
    1PET      O    1  -2.207  -0.188   1.120
    1PET      C    1  -1.963  -1.066   1.797
    1PET      H    1  -1.955  -1.126   1.885
    1PET      C    1  -2.082  -1.064   1.729
    1PET      H    1  -2.159  -1.127   1.764
    1PET      C    1  -2.097  -0.986   1.616
    1PET      C    1  -2.224  -0.980   1.534
    1PET      O    1  -2.303  -1.061   1.559
    1PET      C    1  -1.985  -0.914   1.568
    1PET      H    1  -1.988  -0.863   1.469
    1PET      C    1  -1.869  -0.905   1.646
    1PET      H    1  -1.789  -0.852   1.613
    1PET      C    1  -1.851  -0.983   1.765
    1PET      C    1  -1.741  -0.961   1.859
    1PET      O    1  -1.737  -1.013   1.961
    1PET      O    1  -1.653  -0.856   1.805
    1PET      C    1  -1.661  -0.728   1.868
    1PET      H    1  -1.764  -0.692   1.880
    1PET      H    1  -1.613  -0.667   1.786
    1PET      C    1  -1.577  -0.709   1.990
    1PET      H    1  -1.588  -0.601   2.027
    1PET      H    1  -1.615  -0.776   2.069
    1PET      O    1  -2.170  -0.957   1.354
    1PET      C    1  -1.381  -1.118   1.788
    1PET      H    1  -1.467  -1.183   1.764
    1PET      C    1  -1.390  -0.976   1.779
    1PET      H    1  -1.490  -0.940   1.738
    1PET      C    1  -1.312  -0.885   1.844
    1PET      C    1  -1.325  -0.741   1.859
    1PET      O    1  -1.215  -0.688   1.905
    1PET      C    1  -1.204  -0.958   1.893
    1PET      H    1  -1.121  -0.912   1.944
    1PET      C    1  -1.185  -1.101   1.884
    1PET      H    1  -1.094  -1.130   1.933
    1PET      C    1  -1.274  -1.192   1.836
    1PET      C    1  -1.247  -1.331   1.813
    1PET      O    1  -1.186  -1.400   1.955
    1PET      O    1  -1.361  -1.395   1.777
    1PET      C    1  -1.389  -1.474   1.650
    1PET      H    1  -1.471  -1.540   1.669
    1PET      H    1  -1.302  -1.542   1.626
    1PET      C    1  -1.414  -1.377   1.537
    1PET      H    1  -1.326  -1.326   1.507
    1PET      H    1  -1.440  -1.419   1.447
    1PET      O    1  -1.442  -0.737   1.972
    1PET      C    1  -1.959  -1.354   1.426
    1PET      H    1  -2.058  -1.402   1.438
    1PET      C    1  -1.871  -1.351   1.531
    1PET      H    1  -1.886  -1.394   1.627
    1PET      C    1  -1.747  -1.287   1.507
    1PET      C    1  -1.642  -1.279   1.615
    1PET      O    1  -1.675  -1.305   1.724
    1PET      C    1  -1.717  -1.228   1.382
    1PET      H    1  -1.618  -1.185   1.365
    1PET      C    1  -1.807  -1.234   1.279
    1PET      H    1  -1.786  -1.186   1.180
    1PET      C    1  -1.926  -1.306   1.297
    1PET      C    1  -2.021  -1.319   1.181
    1PET      O    1  -2.124  -1.368   1.202
    1PET      O    1  -1.976  -1.264   1.061
    1PET      C    1  -2.076  -1.268   0.950
    1PET      H    1  -2.154  -1.204   0.991
    1PET      H    1  -2.126  -1.364   0.943
    1PET      C    1  -2.029  -1.225   0.812
    1PET      H    1  -2.016  -1.308   0.742
    1PET      H    1  -2.101  -1.160   0.763
    1PET      O    1  -1.512  -1.261   1.573
    1PET      C    1  -1.542  -1.123   0.605
    1PET      H    1  -1.505  -1.167   0.513
    1PET      C    1  -1.665  -1.124   0.666
    1PET      H    1  -1.747  -1.183   0.632
    1PET      C    1  -1.686  -1.046   0.785
    1PET      C    1  -1.810  -1.055   0.868
    1PET      O    1  -1.819  -0.992   0.966
    1PET      C    1  -1.589  -0.961   0.836
    1PET      H    1  -1.599  -0.899   0.921
    1PET      C    1  -1.465  -0.968   0.772
    1PET      H    1  -1.376  -0.918   0.808
    1PET      C    1  -1.441  -1.039   0.653
    1PET      C    1  -1.316  -1.038   0.569
    1PET      O    1  -1.313  -1.100   0.471
    1PET      O    1  -1.212  -0.971   0.633
    1PET      C    1  -1.080  -1.015   0.673
    1PET      H    1  -1.080  -1.117   0.715
    1PET      H    1  -1.048  -0.960   0.762
    1PET      C    1  -0.972  -1.016   0.560
    1PET      H    1  -0.869  -1.036   0.584
    1PET      H    1  -1.023  -1.099   0.501
    1PET      O    1  -1.904  -1.145   0.816
    1PET      C    1  -1.216  -0.598   0.164
    1PET      H    1  -1.223  -0.549   0.073
    1PET      C    1  -1.127  -0.691   0.191
    1PET      H    1  -1.057  -0.735   0.126
    1PET      C    1  -1.117  -0.759   0.316
    1PET      C    1  -1.008  -0.859   0.328
    1PET      O    1  -0.951  -0.903   0.239
    1PET      C    1  -1.204  -0.721   0.421
    1PET      H    1  -1.191  -0.771   0.512
    1PET      C    1  -1.297  -0.624   0.396
    1PET      H    1  -1.372  -0.602   0.470
    1PET      C    1  -1.314  -0.566   0.268
    1PET      C    1  -1.418  -0.470   0.240
    1PET      O    1  -1.424  -0.431   0.130
    1PET      O    1  -1.501  -0.432   0.347
    1PET      C    1  -1.483  -0.358   0.468
    1PET      H    1  -1.408  -0.417   0.528
    1PET      H    1  -1.578  -0.367   0.524
    1PET      C    1  -1.446  -0.211   0.457
    1PET      H    1  -1.455  -0.153   0.550
    1PET      H    1  -1.336  -0.208   0.427
    1PET      O    1  -0.984  -0.905   0.472
    1PET      C    1  -1.630  -0.200  -0.097
    1PET      H    1  -1.698  -0.233  -0.177
    1PET      C    1  -1.671  -0.175   0.031
    1PET      H    1  -1.769  -0.198   0.055
    1PET      C    1  -1.570  -0.142   0.127
    1PET      C    1  -1.623  -0.134   0.267
    1PET      O    1  -1.730  -0.141   0.308
    1PET      C    1  -1.437  -0.100   0.102
    1PET      H    1  -1.360  -0.064   0.171
    1PET      C    1  -1.403  -0.129  -0.026
    1PET      H    1  -1.301  -0.131  -0.060
    1PET      C    1  -1.490  -0.177  -0.127
    1PET      C    1  -1.447  -0.213  -0.258
    1PET      O    1  -1.536  -0.256  -0.339
    1PET      O    1  -1.324  -0.207  -0.294
    1PET      C    1  -1.167  -0.187  -0.271
    1PET      H    1  -1.126  -0.233  -0.360
    1PET      H    1  -1.140  -0.251  -0.188
    1PET      C    1  -1.123  -0.046  -0.247
    1PET      H    1  -1.129   0.018  -0.339
    1PET      H    1  -1.177   0.005  -0.169
    1PET      O    1  -1.507  -0.133   0.356
    1PET      C    1  -0.898   0.274   0.171
    1PET      H    1  -0.932   0.368   0.207
    1PET      C    1  -0.915   0.244   0.028
    1PET      H    1  -0.962   0.318  -0.037
    1PET      C    1  -0.883   0.130  -0.035
    1PET      C    1  -0.920   0.098  -0.178
    1PET      O    1  -1.008   0.204  -0.213
    1PET      C    1  -0.804   0.055   0.052
    1PET      H    1  -0.753  -0.031   0.015
    1PET      C    1  -0.790   0.083   0.192
    1PET      H    1  -0.733   0.013   0.241
    1PET      C    1  -0.831   0.198   0.258
    1PET      C    1  -0.795   0.238   0.395
    1PET      O    1  -0.705   0.151   0.442
    1PET      O    1  -0.747   0.372   0.394
    1PET      C    1  -0.763   0.507   0.444
    1PET      H    1  -0.708   0.582   0.384
    1PET      H    1  -0.728   0.500   0.551
    1PET      C    1  -0.906   0.564   0.455
    1PET      H    1  -0.902   0.641   0.524
    1PET      H    1  -0.940   0.611   0.360
    1PET      O    1  -0.975  -0.031  -0.209
    1PET      C    1  -1.372   0.321   0.301
    1PET      H    1  -1.402   0.366   0.207
    1PET      C    1  -1.235   0.336   0.343
    1PET      H    1  -1.166   0.384   0.275
    1PET      C    1  -1.177   0.279   0.452
    1PET      C    1  -1.044   0.303   0.501
    1PET      O    1  -1.055   0.324   0.663
    1PET      C    1  -1.272   0.203   0.513
    1PET      H    1  -1.241   0.142   0.597
    1PET      C    1  -1.411   0.212   0.489
    1PET      H    1  -1.484   0.169   0.557
    1PET      C    1  -1.474   0.276   0.381
    1PET      C    1  -1.619   0.310   0.350
    1PET      O    1  -1.705   0.258   0.406
    1PET      O    1  -1.649   0.415   0.256
    1PET      C    1  -1.849   0.240   0.131
    1PET      H    1  -1.952   0.217   0.103
    1PET      H    1  -1.860   0.282   0.237
    1PET      C    1  -1.750   0.126   0.130
    1PET      H    1  -1.720   0.098   0.231
    1PET      H    1  -1.789   0.031   0.085
    1PET      O    1  -0.946   0.230   0.464
    1PET      C    1  -1.811   0.779  -0.002
    1PET      H    1  -1.825   0.836  -0.096
    1PET      C    1  -1.743   0.653   0.003
    1PET      H    1  -1.718   0.605  -0.089
    1PET      C    1  -1.719   0.584   0.118
    1PET      C    1  -1.659   0.454   0.123
    1PET      O    1  -1.566   0.404   0.037
    1PET      C    1  -1.762   0.667   0.221
    1PET      H    1  -1.733   0.629   0.317
    1PET      C    1  -1.811   0.801   0.215
    1PET      H    1  -1.830   0.849   0.311
    1PET      C    1  -1.854   0.863   0.101
    1PET      C    1  -1.915   0.996   0.100
    1PET      O    1  -1.979   1.012  -0.020
    1PET      O    1  -1.999   1.020   0.211
    1PET      C    1  -2.139   1.011   0.244
    1PET      H    1  -2.195   1.075   0.174
    1PET      H    1  -2.151   1.051   0.348
    1PET      C    1  -2.204   0.871   0.241
    1PET      H    1  -2.312   0.873   0.264
    1PET      H    1  -2.187   0.821   0.142
    1PET      O    1  -1.791   0.351   0.043
    1PET      C    1  -1.812   0.784   0.589
    1PET      H    1  -1.776   0.873   0.634
    1PET      C    1  -1.925   0.782   0.510
    1PET      H    1  -1.976   0.867   0.490
    1PET      C    1  -1.976   0.659   0.463
    1PET      C    1  -2.102   0.657   0.377
    1PET      O    1  -2.155   0.557   0.355
    1PET      C    1  -1.894   0.546   0.468
    1PET      H    1  -1.925   0.459   0.410
    1PET      C    1  -1.779   0.540   0.544
    1PET      H    1  -1.722   0.451   0.549
    1PET      C    1  -1.742   0.661   0.610
    1PET      C    1  -1.626   0.672   0.698
    1PET      O    1  -1.578   0.767   0.743
    1PET      O    1  -1.571   0.541   0.718
    1PET      C    1  -1.433   0.522   0.760
    1PET      H    1  -1.430   0.417   0.788
    1PET      H    1  -1.406   0.574   0.852
    1PET      C    1  -1.332   0.547   0.647
    1PET      H    1  -1.366   0.490   0.555
    1PET      H    1  -1.336   0.646   0.602
    1PET      O    1  -2.152   0.785   0.348
    1PET      C    1  -0.867   0.734   0.826
    1PET      H    1  -0.871   0.841   0.831
    1PET      C    1  -0.987   0.662   0.789
    1PET      H    1  -1.072   0.723   0.778
    1PET      C    1  -0.980   0.532   0.743
    1PET      C    1  -1.070   0.454   0.661
    1PET      O    1  -1.016   0.461   0.484
    1PET      C    1  -0.861   0.480   0.792
    1PET      H    1  -0.848   0.376   0.770
    1PET      C    1  -0.744   0.552   0.835
    1PET      H    1  -0.658   0.485   0.857
    1PET      C    1  -0.741   0.687   0.855
    1PET      C    1  -0.624   0.765   0.896
    1PET      O    1  -0.619   0.735   1.078
    1PET      O    1  -0.647   0.897   0.885
    1PET      C    1  -0.693   0.981   1.006
    1PET      H    1  -0.796   1.010   0.998
    1PET      H    1  -0.646   1.080   1.013
    1PET      C    1  -0.681   0.888   1.120
    1PET      H    1  -0.601   0.914   1.195
    1PET      O    1  -1.201   0.498   0.680
    1PET      C    1  -0.527   0.943   0.493
    1PET      H    1  -0.613   0.925   0.429
    1PET      C    1  -0.519   0.882   0.619
    1PET      H    1  -0.592   0.809   0.655
    1PET      C    1  -0.405   0.903   0.699
    1PET      C    1  -0.402   0.821   0.825
    1PET      O    1  -0.323   0.830   0.907
    1PET      C    1  -0.299   0.978   0.649
    1PET      H    1  -0.206   0.985   0.705
    1PET      C    1  -0.310   1.043   0.526
    1PET      H    1  -0.244   1.117   0.487
    1PET      C    1  -0.430   1.033   0.454
    1PET      C    1  -0.449   1.129   0.352
    1PET      O    1  -0.575   1.086   0.263
    1PET      O    1  -0.486   1.264   0.423
    1PET      C    1  -0.564   1.326   0.516
    1PET      H    1  -0.662   1.348   0.460
    1PET      C    1  -0.587   1.246   0.646
    1PET      H    1  -0.671   1.291   0.706
    1PET      H    1  -0.622   1.148   0.629
    1PET      O    1  -0.512   0.717   0.841
    1PET      C    1  -0.379   1.059   1.117
    1PET      H    1  -0.343   0.960   1.109
    1PET      C    1  -0.401   1.124   0.998
    1PET      H    1  -0.378   1.077   0.905
    1PET      C    1  -0.453   1.258   0.996
    1PET      C    1  -0.480   1.333   0.869
    1PET      O    1  -0.515   1.443   0.867
    1PET      C    1  -0.477   1.332   1.115
    1PET      H    1  -0.517   1.436   1.120
    1PET      C    1  -0.472   1.256   1.228
    1PET      H    1  -0.496   1.301   1.326
    1PET      C    1  -0.425   1.125   1.237
    1PET      C    1  -0.438   1.045   1.364
    1PET      O    1  -0.402   0.936   1.372
    1PET      O    1  -0.514   1.106   1.469
    1PET      C    1  -0.631   1.122   1.552
    1PET      H    1  -0.619   1.216   1.605
    1PET      H    1  -0.622   1.040   1.625
    1PET      C    1  -0.772   1.121   1.485
    1PET      H    1  -0.851   1.091   1.559
    1PET      H    1  -0.808   1.216   1.440
    1PET      O    1  -0.481   1.257   0.743
    1PET      C    1  -0.882   0.677   1.612
    1PET      H    1  -0.876   0.670   1.717
    1PET      C    1  -0.869   0.791   1.534
    1PET      H    1  -0.850   0.877   1.587
    1PET      C    1  -0.879   0.792   1.394
    1PET      C    1  -0.862   0.917   1.322
    1PET      O    1  -0.802   0.878   1.187
    1PET      C    1  -0.917   0.675   1.329
    1PET      H    1  -0.938   0.707   1.227
    1PET      C    1  -0.936   0.558   1.402
    1PET      H    1  -0.972   0.471   1.358
    1PET      C    1  -0.918   0.559   1.540
    1PET      C    1  -0.939   0.435   1.628
    1PET      O    1  -0.918   0.444   1.740
    1PET      O    1  -1.039   0.105   1.588
    1PET      C    1  -0.908   0.069   1.619
    1PET      H    1  -0.847   0.071   1.532
    1PET      H    1  -0.904  -0.026   1.667
    1PET      C    1  -0.829   0.145   1.730
    1PET      H    1  -0.804   0.244   1.689
    1PET      H    1  -0.885   0.163   1.827
    1PET      O    1  -0.789   1.021   1.384
    1PET      C    1  -0.443  -0.263   2.000
    1PET      H    1  -0.413  -0.329   2.082
    1PET      C    1  -0.561  -0.204   1.972
    1PET      H    1  -0.654  -0.224   2.026
    1PET      C    1  -0.566  -0.097   1.876
    1PET      C    1  -0.699  -0.029   1.860
    1PET      O    1  -0.794  -0.069   1.911
    1PET      C    1  -0.447  -0.065   1.807
    1PET      H    1  -0.457   0.011   1.735
    1PET      C    1  -0.326  -0.124   1.833
    1PET      H    1  -0.240  -0.100   1.785
    1PET      C    1  -0.322  -0.223   1.936
    1PET      C    1  -0.187  -0.268   1.982
    1PET      O    1  -0.167  -0.351   2.060
    1PET      O    1  -0.190  -0.210   2.655
    1PET      C    1  -0.208  -0.093   2.579
    1PET      H    1  -0.129  -0.021   2.597
    1PET      H    1  -0.303  -0.042   2.610
    1PET      C    1  -0.189  -0.112   2.428
    1PET      H    1  -0.266  -0.185   2.390
    1PET      H    1  -0.207  -0.016   2.375
    1PET      O    1  -0.706   0.081   1.763
    1PET      C    1   0.204  -0.404   2.123
    1PET      H    1   0.262  -0.388   2.035
    1PET      C    1   0.196  -0.301   2.224
    1PET      H    1   0.256  -0.210   2.209
    1PET      C    1   0.112  -0.310   2.336
    1PET      C    1   0.083  -0.209   2.437
    1PET      O    1   0.184  -0.117   2.418
    1PET      C    1   0.045  -0.430   2.319
    1PET      H    1  -0.031  -0.437   2.397
    1PET      C    1   0.069  -0.540   2.231
    1PET      H    1   0.004  -0.625   2.235
    1PET      C    1   0.158  -0.533   2.129
    1PET      C    1   0.180  -0.642   2.031
    1PET      O    1   0.295  -0.754   2.093
    1PET      O    1   0.055  -0.707   2.012
    1PET      C    1  -0.056  -0.719   1.912
    1PET      H    1  -0.134  -0.784   1.954
    1PET      H    1  -0.018  -0.765   1.820
    1PET      C    1  -0.113  -0.586   1.866
    1PET      H    1  -0.184  -0.548   1.933
    1PET      H    1  -0.031  -0.514   1.858
    1PET      O    1  -0.058  -0.151   2.397
    1PET      C    1  -0.541  -0.311   1.562
    1PET      H    1  -0.643  -0.299   1.536
    1PET      C    1  -0.493  -0.433   1.613
    1PET      H    1  -0.564  -0.520   1.625
    1PET      C    1  -0.364  -0.462   1.654
    1PET      C    1  -0.309  -0.594   1.709
    1PET      O    1  -0.384  -0.674   1.746
    1PET      C    1  -0.290  -0.348   1.625
    1PET      H    1  -0.184  -0.345   1.647
    1PET      C    1  -0.337  -0.229   1.565
    1PET      H    1  -0.271  -0.146   1.549
    1PET      C    1  -0.469  -0.193   1.534
    1PET      C    1  -0.518  -0.060   1.480
    1PET      O    1  -0.624  -0.026   1.461
    1PET      O    1  -0.400   0.024   1.455
    1PET      C    1  -0.371   0.159   1.448
    1PET      H    1  -0.406   0.206   1.355
    1PET      H    1  -0.266   0.167   1.407
    1PET      C    1  -0.398   0.245   1.573
    1PET      H    1  -0.381   0.346   1.537
    1PET      H    1  -0.514   0.236   1.584
    1PET      O    1  -0.174  -0.594   1.729
    1PET      C    1  -0.141   0.370   2.106
    1PET      H    1  -0.071   0.425   2.163
    1PET      C    1  -0.132   0.363   1.971
    1PET      H    1  -0.054   0.414   1.917
    1PET      C    1  -0.230   0.286   1.903
    1PET      C    1  -0.209   0.259   1.755
    1PET      O    1  -0.109   0.280   1.702
    1PET      C    1  -0.334   0.230   1.968
    1PET      H    1  -0.395   0.172   1.907
    1PET      C    1  -0.343   0.234   2.113
    1PET      H    1  -0.282  -0.254   2.653
    1PET      C    1  -0.240   0.302   2.180
    1PET      C    1  -0.214   0.308   2.329
    1PET      O    1  -0.251   0.197   2.413
    1PET      O    1  -0.699   0.568   2.569
    1PET      C    1  -0.625   0.439   2.555
    1PET      H    1  -0.697   0.362   2.576
    1PET      H    1  -0.550   0.427   2.629
    1PET      C    1  -0.574   0.426   2.416
    1PET      H    1  -0.659   0.445   2.349
    1PET      H    1  -0.505   0.505   2.391
    1PET      O    1  -0.333   0.219   1.695
    1PET      C    1  -0.568  -0.100   2.555
    1PET      H    1  -0.574  -0.118   2.662
    1PET      C    1  -0.572   0.030   2.494
    1PET      H    1  -0.592   0.114   2.564
    1PET      C    1  -0.562   0.059   2.360
    1PET      C    1  -0.559   0.189   2.294
    1PET      O    1  -0.522   0.291   2.387
    1PET      C    1  -0.520  -0.058   2.299
    1PET      H    1  -0.491  -0.052   2.196
    1PET      C    1  -0.531  -0.187   2.358
    1PET      H    1  -0.510  -0.278   2.300
    1PET      C    1  -0.553  -0.221   2.492
    1PET      C    1  -0.549  -0.356   2.557
    1PET      O    1  -0.655  -0.383   2.640
    1PET      O    1  -0.541  -0.452   2.458
    1PET      C    1  -0.432  -0.563   2.449
    1PET      H    1  -0.482  -0.655   2.480
    1PET      H    1  -0.357  -0.536   2.528
    1PET      C    1  -0.357  -0.570   2.319
    1PET      H    1  -0.431  -0.610   2.244
    1PET      H    1  -0.310  -0.480   2.284
    1PET      O    1  -0.438   0.173   2.180
    1PET      C    1  -0.073  -1.065   2.545
    1PET      H    1  -0.009  -1.114   2.618
    1PET      C    1  -0.073  -0.933   2.529
    1PET      H    1  -0.002  -0.871   2.579
    1PET      C    1  -0.172  -0.869   2.444
    1PET      C    1  -0.168  -0.731   2.421
    1PET      O    1  -0.088  -0.660   2.497
    1PET      C    1  -0.261  -0.954   2.370
    1PET      H    1  -0.316  -0.896   2.300
    1PET      C    1  -0.267  -1.087   2.390
    1PET      H    1  -0.337  -1.148   2.333
    1PET      C    1  -0.176  -1.147   2.480
    1PET      C    1  -0.184  -1.284   2.507
    1PET      O    1  -0.091  -1.336   2.586
    1PET      C    1  -0.077  -1.496   2.587
    1PET      H    1  -0.178  -1.538   2.589
    1PET      H    1  -0.027  -1.513   2.683
    1PET      C    1   0.006  -1.563   2.479
    1PET      H    1  -0.031  -1.537   2.383
    1PET      H    1   0.109  -1.529   2.477
    1PET      O    1  -0.235  -0.676   2.326
    1PET      C    1  -0.363  -1.899   2.218
    1PET      H    1  -0.454  -1.954   2.204
    1PET      C    1  -0.300  -1.872   2.340
    1PET      H    1  -0.335  -1.913   2.432
    1PET      C    1  -0.175  -1.809   2.347
    1PET      C    1  -0.111  -1.796   2.484
    1PET      O    1  -0.156  -1.857   2.572
    1PET      C    1  -0.115  -1.770   2.225
    1PET      H    1  -0.016  -1.728   2.225
    1PET      C    1  -0.181  -1.783   2.104
    1PET      H    1  -0.130  -1.745   2.016
    1PET      C    1  -0.307  -1.849   2.100
    1PET      C    1  -0.383  -1.863   1.977
    1PET      O    1  -0.394  -1.995   1.950
    1PET      O    1  -0.298  -1.795   1.882
    1PET      C    1  -0.294  -1.680   1.793
    1PET      H    1  -0.227  -1.608   1.838
    1PET      H    1  -0.391  -1.625   1.801
    1PET      C    1  -0.252  -1.716   1.650
    1PET      H    1  -0.153  -1.763   1.627
    1PET      H    1  -0.325  -1.789   1.614
    1PET      O    1   0.000  -1.714   2.487
    1PET      C    1  -0.884  -1.789   1.626
    1PET      H    1  -0.989  -1.775   1.632
    1PET      C    1  -0.814  -1.680   1.578
    1PET      H    1  -0.874  -1.603   1.523
    1PET      C    1  -0.679  -1.677   1.586
    1PET      C    1  -0.595  -1.561   1.533
    1PET      O    1  -0.645  -1.494   1.452
    1PET      C    1  -0.608  -1.779   1.651
    1PET      H    1  -0.499  -1.782   1.667
    1PET      C    1  -0.675  -1.891   1.691
    1PET      H    1  -0.617  -1.978   1.732
    1PET      C    1  -0.815  -1.896   1.687
    1PET      C    1  -0.888  -2.006   1.751
    1PET      O    1  -1.020  -1.995   1.730
    1PET      O    1  -0.860  -2.030   1.884
    1PET      C    1  -0.810  -2.168   1.923
    1PET      H    1  -0.894  -2.226   1.957
    1PET      H    1  -0.753  -2.172   2.012
    1PET      C    1  -0.751  -2.219   1.801
    1PET      H    1  -0.645  -2.193   1.795
    1PET      H    1  -0.735  -2.327   1.788
    1PET      O    1  -0.237  -1.611   1.551
    1PET      C    1  -1.399  -2.149   1.444
    1PET      H    1  -1.479  -2.216   1.438
    1PET      C    1  -1.307  -2.158   1.554
    1PET      H    1  -1.328  -2.232   1.633
    1PET      C    1  -1.201  -2.079   1.578
    1PET      C    1  -1.128  -2.097   1.712
    1PET      O    1  -1.214  -2.094   1.816
    1PET      C    1  -1.185  -1.999   1.468
    1PET      H    1  -1.099  -1.929   1.475
    1PET      C    1  -1.282  -1.982   1.364
    1PET      H    1  -1.280  -1.910   1.282
    1PET      C    1  -1.399  -2.053   1.345
    1PET      C    1  -1.503  -2.030   1.244
    1PET      O    1  -1.606  -2.124   1.264
    1PET      O    1  -1.442  -2.049   1.089
    1PET      C    1  -1.349  -2.068   1.002
    1PET      H    1  -1.360  -2.164   0.952
    1PET      C    1  -1.332  -1.979   0.881
    1PET      H    1  -1.296  -1.883   0.918
    1PET      H    1  -1.268  -2.030   0.809
    1PET      O    1  -0.821  -2.155   1.678
    1PET      C    1  -1.891  -1.872   0.616
    1PET      H    1  -1.985  -1.829   0.615
    1PET      C    1  -1.797  -1.838   0.709
    1PET      H    1  -1.798  -1.762   0.785
    1PET      C    1  -1.675  -1.906   0.724
    1PET      C    1  -1.566  -1.863   0.819
    1PET      O    1  -1.575  -1.778   0.897
    1PET      C    1  -1.645  -2.005   0.632
    1PET      H    1  -1.544  -2.058   0.637
    1PET      C    1  -1.732  -2.041   0.535
    1PET      H    1  -1.708  -2.118   0.466
    1PET      C    1  -1.859  -1.982   0.529
    1PET      C    1  -1.954  -2.028   0.419
    1PET      O    1  -1.913  -2.093   0.333
    1PET      O    1  -2.086  -1.976   0.426
    1PET      C    1  -2.198  -1.990   0.340
    1PET      H    1  -2.173  -1.955   0.241
    1PET      H    1  -2.277  -1.913   0.360
    1PET      C    1  -2.268  -2.128   0.354
    1PET      H    1  -2.353  -2.134   0.426
    1PET      H    1  -2.331  -2.157   0.270
    1PET      O    1  -1.447  -1.942   0.810
    1PET      C    1  -1.835  -2.577   0.483
    1PET      H    1  -1.870  -2.677   0.489
    1PET      C    1  -1.918  -2.464   0.531
    1PET      H    1  -1.951  -2.458   0.634
    1PET      C    1  -2.000  -2.382   0.456
    1PET      C    1  -2.118  -2.299   0.501
    1PET      O    1  -2.179  -2.237   0.385
    1PET      C    1  -1.950  -2.369   0.328
    1PET      H    1  -1.994  -2.298   0.263
    1PET      C    1  -1.814  -2.421   0.283
    1PET      H    1  -1.741  -2.349   0.320
    1PET      C    1  -1.777  -2.551   0.350
    1PET      C    1  -1.824  -2.672   0.265
    1PET      O    1  -1.941  -2.649   0.191
    1PET      O    1  -1.520  -1.849   0.109
    1PET      C    1  -1.467  -1.946   0.198
    1PET      H    1  -1.471  -2.045   0.148
    1PET      H    1  -1.548  -1.955   0.277
    1PET      C    1  -1.330  -1.911   0.261
    1PET      H    1  -1.325  -1.940   0.368
    1PET      H    1  -1.256  -1.973   0.214
    1PET      O    1  -2.161  -2.293   0.607
    1PET      C    1  -1.163  -1.387   0.516
    1PET      H    1  -1.200  -1.304   0.573
    1PET      C    1  -1.260  -1.465   0.456
    1PET      H    1  -1.362  -1.437   0.463
    1PET      C    1  -1.222  -1.578   0.378
    1PET      C    1  -1.333  -1.661   0.317
    1PET      O    1  -1.445  -1.636   0.317
    1PET      C    1  -1.087  -1.612   0.367
    1PET      H    1  -1.063  -1.699   0.313
    1PET      C    1  -0.991  -1.543   0.438
    1PET      H    1  -0.887  -1.568   0.447
    1PET      C    1  -1.029  -1.430   0.520
    1PET      C    1  -0.937  -1.359   0.607
    1PET      O    1  -0.956  -1.271   0.679
    1PET      O    1  -0.797  -1.415   0.600
    1PET      C    1  -0.693  -1.321   0.618
    1PET      H    1  -0.700  -1.246   0.536
    1PET      H    1  -0.602  -1.384   0.606
    1PET      C    1  -0.674  -1.241   0.751
    1PET      H    1  -0.589  -1.175   0.756
    1PET      H    1  -0.759  -1.177   0.758
    1PET      O    1  -1.283  -1.775   0.249
    1PET      C    1  -0.606  -1.642   0.685
    1PET      H    1  -0.701  -1.681   0.650
    1PET      C    1  -0.586  -1.591   0.808
    1PET      H    1  -0.663  -1.603   0.884
    1PET      C    1  -0.462  -1.528   0.844
    1PET      C    1  -0.447  -1.467   0.972
    1PET      O    1  -0.330  -1.415   1.001
    1PET      C    1  -0.357  -1.527   0.749
    1PET      H    1  -0.263  -1.492   0.788
    1PET      C    1  -0.384  -1.561   0.620
    1PET      H    1  -0.315  -1.548   0.537
    1PET      C    1  -0.508  -1.623   0.582
    1PET      C    1  -0.542  -1.653   0.442
    1PET      O    1  -0.641  -1.700   0.408
    1PET      O    1  -0.430  -1.620   0.355
    1PET      C    1  -0.318  -1.686   0.294
    1PET      H    1  -0.355  -1.723   0.199
    1PET      H    1  -0.305  -1.776   0.364
    1PET      C    1  -0.193  -1.595   0.268
    1PET      H    1  -0.102  -1.659   0.256
    1PET      H    1  -0.199  -1.561   0.166
    1PET      O    1  -0.686  -1.313   0.879
    1PET      C    1   0.116  -1.220   0.643
    1PET      H    1   0.182  -1.204   0.727
    1PET      C    1   0.058  -1.342   0.622
    1PET      H    1   0.079  -1.413   0.694
    1PET      C    1  -0.026  -1.358   0.505
    1PET      C    1  -0.093  -1.487   0.491
    1PET      O    1  -0.073  -1.580   0.555
    1PET      C    1  -0.045  -1.249   0.416
    1PET      H    1  -0.120  -1.257   0.339
    1PET      C    1   0.021  -1.135   0.441
    1PET      H    1   0.003  -1.045   0.391
    1PET      C    1   0.110  -1.108   0.555
    1PET      C    1   0.170  -0.980   0.579
    1PET      O    1   0.466  -0.923   0.768
    1PET      O    1   0.146  -0.880   0.496
    1PET      C    1   0.181  -0.734   0.552
    1PET      H    1   0.259  -0.728   0.626
    1PET      H    1   0.094  -0.716   0.614
    1PET      C    1   0.210  -0.626   0.452
    1PET      H    1   0.198  -0.527   0.488
    1PET      H    1   0.310  -0.628   0.417
    1PET      O    1  -0.167  -1.489   0.360
    1PET      C    1  -0.214  -0.575  -0.012
    1PET      H    1  -0.317  -0.568  -0.048
    1PET      C    1  -0.175  -0.563   0.118
    1PET      H    1  -0.238  -0.535   0.202
    1PET      C    1  -0.043  -0.591   0.158
    1PET      C    1  -0.008  -0.601   0.298
    1PET      O    1  -0.087  -0.582   0.383
    1PET      C    1   0.061  -0.618   0.064
    1PET      H    1   0.161  -0.639   0.100
    1PET      C    1   0.030  -0.625  -0.066
    1PET      H    1   0.106  -0.653  -0.139
    1PET      C    1  -0.106  -0.597  -0.102
    1PET      C    1  -0.143  -0.611  -0.243
    1PET      O    1  -0.066  -0.648  -0.322
    1PET      O    1  -0.275  -0.566  -0.274
    1PET      C    1  -0.421  -0.607  -0.281
    1PET      H    1  -0.454  -0.602  -0.389
    1PET      H    1  -0.476  -0.537  -0.214
    1PET      C    1  -0.454  -0.754  -0.256
    1PET      H    1  -0.457  -0.780  -0.149
    1PET      H    1  -0.559  -0.774  -0.272
    1PET      O    1   0.129  -0.614   0.318
    1PET      C    1  -0.188  -1.276  -0.478
    1PET      H    1  -0.170  -1.383  -0.467
    1PET      C    1  -0.256  -1.207  -0.380
    1PET      H    1  -0.305  -1.250  -0.295
    1PET      C    1  -0.270  -1.067  -0.387
    1PET      C    1  -0.348  -0.982  -0.289
    1PET      O    1  -0.393  -1.029  -0.193
    1PET      C    1  -0.206  -0.997  -0.497
    1PET      H    1  -0.217  -0.892  -0.500
    1PET      C    1  -0.137  -1.067  -0.592
    1PET      H    1  -0.090  -1.007  -0.671
    1PET      C    1  -0.118  -1.203  -0.574
    1PET      C    1  -0.009  -1.271  -0.647
    1PET      O    1  -0.028  -1.403  -0.668
    1PET      O    1   0.011  -1.210  -0.779
    1PET      C    1  -0.003  -1.302  -0.887
    1PET      H    1   0.092  -1.302  -0.951
    1PET      H    1  -0.074  -1.259  -0.961
    1PET      C    1  -0.037  -1.435  -0.823
    1PET      H    1  -0.147  -1.441  -0.849
    1PET      O    1  -0.368  -0.853  -0.329
    1PET      C    1   0.169  -1.977  -0.666
    1PET      H    1   0.165  -2.083  -0.656
    1PET      C    1   0.105  -1.914  -0.768
    1PET      H    1   0.047  -1.971  -0.841
    1PET      C    1   0.104  -1.773  -0.765
    1PET      C    1   0.026  -1.700  -0.869
    1PET      O    1  -0.026  -1.761  -0.952
    1PET      C    1   0.182  -1.698  -0.675
    1PET      H    1   0.172  -1.593  -0.673
    1PET      C    1   0.256  -1.768  -0.580
    1PET      H    1   0.317  -1.713  -0.511
    1PET      C    1   0.253  -1.906  -0.576
    1PET      C    1   0.336  -1.974  -0.478
    1PET      O    1   0.482  -2.015  -0.558
    1PET      O    1   0.267  -2.102  -0.435
    1PET      C    1   0.315  -2.170  -0.322
    1PET      H    1   0.268  -2.272  -0.329
    1PET      H    1   0.263  -2.121  -0.241
    1PET      C    1   0.471  -2.184  -0.312
    1PET      H    1   0.497  -2.080  -0.270
    1PET      O    1   0.016  -1.556  -0.854
    1PET      C    1   0.874  -2.573  -0.078
    1PET      H    1   0.915  -2.668  -0.044
    1PET      C    1   0.740  -2.556  -0.099
    1PET      H    1   0.678  -2.638  -0.092
    1PET      C    1   0.693  -2.427  -0.127
    1PET      C    1   0.549  -2.397  -0.124
    1PET      O    1   0.471  -2.511  -0.164
    1PET      C    1   0.780  -2.319  -0.143
    1PET      H    1   0.735  -2.218  -0.157
    1PET      C    1   0.917  -2.331  -0.127
    1PET      H    1   0.993  -2.258  -0.144
    1PET      C    1   0.957  -2.459  -0.091
    1PET      C    1   1.108  -2.475  -0.077
    1PET      O    1   1.187  -2.407  -0.129
    1PET      O    1   1.147  -2.597  -0.017
    1PET      C    1   1.268  -2.633   0.053
    1PET      H    1   1.347  -2.635  -0.028
    1PET      H    1   1.259  -2.745   0.065
    1PET      C    1   1.310  -2.554   0.177
    1PET      H    1   1.380  -2.476   0.137
    1PET      H    1   1.375  -2.619   0.241
    1PET      O    1   0.518  -2.280  -0.191
    1PET      C    1   0.767  -2.478   0.201
    1PET      H    1   0.715  -2.572   0.186
    1PET      C    1   0.906  -2.478   0.235
    1PET      H    1   0.944  -2.575   0.259
    1PET      C    1   0.991  -2.368   0.251
    1PET      C    1   1.139  -2.372   0.284
    1PET      O    1   1.194  -2.274   0.311
    1PET      C    1   0.909  -2.257   0.242
    1PET      H    1   0.964  -2.165   0.265
    1PET      C    1   0.767  -2.259   0.216
    1PET      H    1   0.717  -2.170   0.209
    1PET      C    1   0.690  -2.364   0.176
    1PET      C    1   0.545  -2.368   0.157
    1PET      O    1   0.509  -2.385   0.027
    1PET      O    1   0.494  -2.481   0.232
    1PET      C    1   0.380  -2.509   0.307
    1PET      H    1   0.362  -2.617   0.331
    1PET      H    1   0.290  -2.495   0.251
    1PET      C    1   0.380  -2.432   0.439
    1PET      H    1   0.374  -2.323   0.426
    1PET      H    1   0.292  -2.450   0.499
    1PET      O    1   1.198  -2.496   0.254
    1PET      C    1   0.932  -2.266   0.604
    1PET      H    1   1.038  -2.272   0.609
    1PET      C    1   0.854  -2.375   0.584
    1PET      H    1   0.885  -2.479   0.582
    1PET      C    1   0.717  -2.357   0.552
    1PET      C    1   0.633  -2.481   0.541
    1PET      O    1   0.679  -2.586   0.555
    1PET      C    1   0.657  -2.232   0.548
    1PET      H    1   0.554  -2.222   0.525
    1PET      C    1   0.732  -2.120   0.580
    1PET      H    1   0.687  -2.020   0.588
    1PET      C    1   0.869  -2.135   0.605
    1PET      C    1   0.957  -2.023   0.643
    1PET      O    1   1.072  -2.034   0.649
    1PET      O    1   0.888  -1.901   0.671
    1PET      C    1   0.893  -1.803   0.781
    1PET      H    1   0.823  -1.726   0.748
    1PET      H    1   0.989  -1.758   0.800
    1PET      C    1   0.849  -1.855   0.918
    1PET      H    1   0.744  -1.879   0.922
    1PET      H    1   0.896  -1.948   0.939
    1PET      O    1   0.497  -2.451   0.517
    1PET      C    1   1.165  -1.384   1.132
    1PET      H    1   1.254  -1.342   1.171
    1PET      C    1   1.146  -1.519   1.132
    1PET      H    1   1.217  -1.594   1.156
    1PET      C    1   1.023  -1.567   1.083
    1PET      C    1   1.004  -1.713   1.073
    1PET      O    1   1.080  -1.791   1.110
    1PET      C    1   0.919  -1.483   1.033
    1PET      H    1   0.833  -1.515   0.987
    1PET      C    1   0.938  -1.347   1.034
    1PET      H    1   0.862  -1.283   1.002
    1PET      C    1   1.056  -1.299   1.096
    1PET      C    1   1.080  -1.150   1.114
    1PET      O    1   1.185  -1.110   1.147
    1PET      O    1   0.969  -1.078   1.082
    1PET      C    1   0.967  -0.328   0.944
    1PET      H    1   1.053  -0.355   0.885
    1PET      H    1   0.966  -0.218   0.932
    1PET      C    1   0.970  -0.373   1.093
    1PET      H    1   0.876  -0.417   1.125
    1PET      H    1   1.046  -0.456   1.099
    1PET      O    1   0.876  -1.758   1.020
    1PET      C    1   0.751   0.081   1.359
    1PET      H    1   0.735   0.138   1.445
    1PET      C    1   0.878   0.025   1.325
    1PET      H    1   0.572  -1.380   0.993
    1PET      C    1   0.903  -0.058   1.220
    1PET      C    1   1.035  -0.122   1.191
    1PET      O    1   1.126  -0.087   1.279
    1PET      C    1   0.791  -0.054   1.141
    1PET      H    1   0.802  -0.131   1.065
    1PET      C    1   0.663   0.009   1.171
    1PET      H    1   0.584  -0.004   1.108
    1PET      C    1   0.634   0.077   1.286
    1PET      C    1   0.505   0.135   1.341
    1PET      O    1   0.494   0.156   1.455
    1PET      O    1   0.401   0.182   1.260
    1PET      C    1   0.226   0.258   1.014
    1PET      H    1   0.159   0.330   0.958
    1PET      H    1   0.171   0.165   1.012
    1PET      C    1   0.358   0.253   0.932
    1PET      H    1   0.414   0.162   0.959
    1PET      H    1   0.342   0.229   0.825
    1PET      O    1   1.025  -0.272   1.173
    1PET      C    1   0.869   0.524   1.044
    1PET      H    1   0.956   0.587   1.011
    1PET      C    1   0.782   0.476   0.941
    1PET      H    1   0.808   0.507   0.837
    1PET      C    1   0.672   0.395   0.955
    1PET      C    1   0.571   0.351   0.856
    1PET      O    1   0.586   0.206   0.824
    1PET      C    1   0.672   0.353   1.087
    1PET      H    1   0.598   0.283   1.115
    1PET      C    1   0.763   0.400   1.188
    1PET      H    1   0.754   0.363   1.287
    1PET      C    1   0.868   0.487   1.175
    1PET      C    1   0.976   0.525   1.272
    1PET      O    1   1.055   0.604   1.247
    1PET      O    1   0.954   0.477   1.409
    1PET      C    1   0.957   0.515   1.542
    1PET      H    1   0.950   0.427   1.606
    1PET      H    1   0.882   0.592   1.572
    1PET      C    1   1.075   0.600   1.591
    1PET      H    1   1.177   0.564   1.577
    1PET      H    1   1.074   0.702   1.548
    1PET      C    1   1.059   0.614   1.742
    1PET      H    1   1.077   0.523   1.794
    1PET      H    1   0.963   0.659   1.770
    1PET      H    1   1.135   0.684   1.778
    1PET      O    1   0.431   0.372   0.928
    1PET      C    1  -0.217   0.596   1.511
    1PET      H    1  -0.308   0.596   1.451
    1PET      C    1  -0.219   0.641   1.643
    1PET      H    1  -0.313   0.679   1.683
    1PET      C    1  -0.101   0.648   1.722
    1PET      C    1  -0.142   0.667   1.847
    1PET      O    1  -0.794   0.654   2.182
    1PET      C    1   0.018   0.590   1.667
    1PET      H    1   0.100   0.595   1.736
    1PET      C    1   0.021   0.553   1.535
    1PET      H    1   0.114   0.521   1.492
    1PET      C    1  -0.098   0.551   1.461
    1PET      C    1  -0.103   0.497   1.325
    1PET      O    1  -0.158   0.380   1.326
    1PET      O    1  -0.233   0.562   1.217
    1PET      C    1  -0.166   0.615   1.077
    1PET      H    1  -0.258   0.639   1.025
    1PET      H    1  -0.130   0.526   1.024
    1PET      C    1  -0.054   0.714   1.087
    1PET      H    1   0.047   0.668   1.097
    1PET      H    1  -0.041   0.779   0.996
    1PET      C    1   0.261   1.121   1.427
    1PET      H    1   0.315   1.217   1.422
    1PET      C    1   0.187   1.074   1.308
    1PET      H    1   0.179   1.143   1.225
    1PET      C    1   0.106   0.965   1.306
    1PET      C    1   0.003   0.938   1.194
    1PET      O    1  -0.012   1.007   1.103
    1PET      C    1   0.138   0.889   1.421
    1PET      H    1   0.092   0.792   1.434
    1PET      C    1   0.232   0.927   1.522
    1PET      H    1   0.237   0.867   1.607
    1PET      C    1   0.294   1.051   1.540
    1PET      C    1   0.380   1.097   1.646
    1PET      O    1   0.315   1.233   1.719
    1PET      O    1   0.509   1.129   1.605
    1PET      C    1   0.606   1.048   1.686
    1PET      H    1   0.668   1.118   1.741
    1PET      H    1   0.690   1.001   1.625
    1PET      C    1   0.525   0.956   1.764
    1PET      H    1   0.519   0.844   1.742
    1PET      H    1   0.552   0.943   1.872
    1PET      O    1  -0.052   0.814   1.211
    1PET      C    1   0.227   1.655   1.538
    1PET      H    1   0.154   1.731   1.525
    1PET      C    1   0.189   1.553   1.618
    1PET      H    1   0.088   1.551   1.657
    1PET      C    1   0.275   1.443   1.630
    1PET      C    1   0.231   1.328   1.699
    1PET      O    1   0.105   1.316   1.734
    1PET      C    1   0.408   1.454   1.588
    1PET      H    1   0.479   1.370   1.607
    1PET      C    1   0.451   1.563   1.516
    1PET      H    1   0.551   1.576   1.481
    1PET      C    1   0.360   1.663   1.489
    1PET      C    1   0.407   1.785   1.411
    1PET      O    1   0.515   1.800   1.373
    1PET      O    1   0.297   1.865   1.387
    1PET      C    1   0.232   1.863   1.251
    1PET      H    1   0.280   1.952   1.204
    1PET      H    1   0.128   1.890   1.250
    1PET      C    1   0.274   1.743   1.168
    1PET      H    1   0.244   1.748   1.065
    1PET      H    1   0.384   1.723   1.161
    1PET      O    1   0.384   1.003   1.745
    1PET      C    1   0.018   1.314   1.409
    1PET      H    1   0.050   1.265   1.502
    1PET      C    1   0.090   1.403   1.338
    1PET      H    1   0.180   1.452   1.376
    1PET      C    1   0.043   1.442   1.210
    1PET      C    1   0.114   1.546   1.144
    1PET      O    1   0.068   1.583   1.032
    1PET      C    1  -0.065   1.364   1.148
    1PET      C    1  -0.136   1.280   1.224
    1PET      H    1  -0.221   1.231   1.182
    1PET      C    1  -0.115   1.277   1.366
    1PET      C    1  -0.214   1.384   1.431
    1PET      O    1  -0.294   1.338   1.499
    1PET      O    1  -0.424   0.652   2.242
    1PET      C    1  -0.309   0.696   2.171
    1PET      H    1  -0.310   0.796   2.126
    1PET      H    1  -0.297   0.613   2.097
    1PET      C    1  -0.184   0.703   2.256
    1PET      H    1  -0.191   0.762   2.345
    1PET      H    1  -0.179   0.601   2.304
    1PET      O    1   0.223   1.598   1.198
    1PET      C    1  -0.059   1.116   2.016
    1PET      H    1  -0.131   1.194   2.037
    1PET      C    1  -0.067   0.980   2.057
    1PET      H    1  -0.147   0.958   2.131
    1PET      C    1   0.020   0.879   2.022
    1PET      C    1   0.016   0.741   2.069
    1PET      O    1  -0.062   0.650   1.948
    1PET      C    1   0.096   0.929   1.921
    1PET      H    1   0.154   0.861   1.862
    1PET      C    1   0.113   1.068   1.891
    1PET      H    1   0.176   1.104   1.817
    1PET      C    1   0.033   1.173   1.931
    1PET      C    1   0.026   1.306   1.866
    1PET      O    1  -0.035   1.389   1.917
    1PET      O    1  -0.064   0.738   2.186
    1PET      C    1   0.771   0.307   2.258
    1PET      H    1   0.822   0.225   2.306
    1PET      C    1   0.806   0.355   2.133
    1PET      H    1   0.878   0.317   2.070
    1PET      C    1   0.731   0.461   2.074
    1PET      C    1   0.764   0.495   1.933
    1PET      O    1   0.833   0.427   1.869
    1PET      C    1   0.632   0.533   2.148
    1PET      H    1   0.579   0.617   2.098
    1PET      C    1   0.598   0.486   2.269
    1PET      H    1   0.521   0.535   2.327
    1PET      C    1   0.663   0.368   2.324
    1PET      C    1   0.620   0.316   2.457
    1PET      O    1   0.676   0.230   2.511
    1PET      O    1   0.518   0.391   2.523
    1PET      C    1   0.484   0.362   2.661
    1PET      H    1   0.440   0.263   2.658
    1PET      H    1   0.399   0.434   2.681
    1PET      C    1   0.598   0.364   2.766
    1PET      H    1   0.672   0.278   2.755
    1PET      H    1   0.647   0.464   2.770
    1PET      C    1   0.182   0.217   3.191
    1PET      H    1   0.123   0.216   3.276
    1PET      C    1   0.277   0.309   3.163
    1PET      H    1   0.294   0.388   3.232
    1PET      C    1   0.354   0.297   3.042
    1PET      C    1   0.461   0.399   3.010
    1PET      O    1   0.475   0.499   3.064
    1PET      C    1   0.337   0.182   2.963
    1PET      H    1   0.399   0.183   2.877
    1PET      C    1   0.242   0.087   2.991
    1PET      H    1   0.224   0.003   2.922
    1PET      C    1   0.162   0.104   3.106
    1PET      C    1   0.064   0.000   3.147
    1PET      O    1   0.000   0.028   3.242
    1PET      O    1   0.040  -0.113   3.071
    1PET      C    1  -0.076  -0.105   2.968
    1PET      H    1  -0.052  -0.183   2.896
    1PET      C    1  -0.210  -0.111   3.042
    1PET      H    1  -0.219  -0.220   3.066
    1PET      H    1  -0.189  -0.056   3.134
    1PET      O    1   0.552   0.350   2.906
    1PET      C    1  -0.738   0.178   2.845
    1PET      H    1  -0.796   0.253   2.790
    1PET      C    1  -0.600   0.180   2.843
    1PET      C    1  -0.524   0.075   2.911
    1PET      C    1  -0.378   0.071   2.915
    1PET      O    1  -0.153   0.396   2.372
    1PET      C    1  -0.601  -0.026   2.977
    1PET      H    1  -0.543  -0.108   3.023
    1PET      C    1  -0.735  -0.026   2.983
    1PET      H    1  -0.789  -0.099   3.037
    1PET      C    1  -0.806   0.079   2.913
    1PET      C    1  -0.957   0.075   2.925
    1PET      O    1  -1.012  -0.017   2.969
    1PET      O    1  -0.410  -0.347   2.644
    1PET      C    1  -0.383  -0.409   2.772
    1PET      H    1  -0.280  -0.405   2.803
    1PET      H    1  -0.392  -0.521   2.759
    1PET      C    1  -0.486  -0.370   2.875
    1PET      H    1  -0.491  -0.264   2.891
    1PET      H    1  -0.588  -0.402   2.848
    1PET      O    1  -0.325  -0.047   2.973
    1PET      C    1   0.317  -0.578   2.626
    1PET      H    1   0.395  -0.575   2.553
    1PET      C    1   0.189  -0.596   2.580
    1PET      H    1   0.162  -0.607   2.474
    1PET      C    1   0.085  -0.601   2.675
    1PET      C    1  -0.060  -0.624   2.645
    1PET      O    1  -0.462  -0.424   3.014
    1PET      C    1   0.126  -0.596   2.810
    1PET      H    1   0.033  -0.600   2.869
    1PET      C    1   0.251  -0.583   2.857
    1PET      H    1   0.282  -0.585   2.957
    1PET      C    1   0.353  -0.562   2.760
    1PET      C    1   0.485  -0.532   2.807
    1PET      O    1   0.574  -0.506   2.712
    1PET      O    1   0.527  -0.626   2.903
    1PET      C    1   0.598  -0.672   3.026
    1PET      H    1   0.686  -0.729   2.990
    1PET      H    1   0.534  -0.748   3.072
    1PET      C    1   0.624  -0.568   3.136
    1PET      H    1   0.545  -0.560   3.209
    1PET      H    1   0.708  -0.592   3.199
    1PET      O    1  -0.142  -0.623   2.725
    1PET      C    1   0.524  -0.138   2.718
    1PET      H    1   0.433  -0.198   2.742
    1PET      C    1   0.625  -0.170   2.842
    1PET      H    1   0.727  -0.127   2.818
    1PET      C    1   0.630  -0.320   2.859
    1PET      C    1   0.716  -0.359   2.973
    1PET      O    1   0.830  -0.344   2.979
    1PET      C    1   0.673  -0.387   2.735
    1PET      H    1   0.765  -0.443   2.757
    1PET      C    1   0.701  -0.277   2.622
    1PET      H    1   0.784  -0.206   2.645
    1PET      C    1   0.593  -0.172   2.590
    1PET      C    1   0.494  -0.236   2.492
    1PET      O    1   0.422  -0.317   2.530
    1PET      O    1   0.489  -0.197   2.351
    1PET      C    1   0.517  -0.090   2.255
    1PET      H    1   0.499  -0.118   2.151
    1PET      H    1   0.625  -0.083   2.260
    1PET      C    1   0.452   0.042   2.290
    1PET      H    1   0.351   0.006   2.320
    1PET      H    1   0.486   0.086   2.386
    1PET      O    1   0.641  -0.422   3.082
    1PET      C    1   0.261  -0.115   1.902
    1PET      H    1   0.324  -0.188   1.857
    1PET      C    1   0.334  -0.010   1.968
    1PET      H    1   0.440  -0.023   1.977
    1PET      C    1   0.288   0.107   2.024
    1PET      C    1   0.365   0.213   2.092
    1PET      O    1   0.285   0.314   2.136
    1PET      C    1   0.156   0.118   1.989
    1PET      H    1   0.109   0.212   2.022
    1PET      C    1   0.083   0.008   1.932
    1PET      H    1  -0.019   0.011   1.925
    1PET      C    1   0.125  -0.115   1.888
    1PET      C    1   0.041  -0.220   1.828
    1PET      O    1  -0.087  -0.213   1.891
    1PET      O    1   0.093  -0.341   1.845
    1PET      C    1   0.152  -0.428   1.733
    1PET      H    1   0.223  -0.373   1.673
    1PET      H    1   0.066  -0.459   1.676
    1PET      C    1   0.235  -0.550   1.770
    1PET      H    1   0.341  -0.530   1.757
    1PET      H    1   0.204  -0.631   1.710
    1PET      O    1   0.443   0.154   2.185
    1PET      C    1   0.754  -0.718   1.593
    1PET      H    1   0.810  -0.624   1.606
    1PET      C    1   0.613  -0.686   1.530
    1PET      H    1   0.594  -0.585   1.524
    1PET      C    1   0.494  -0.721   1.616
    1PET      C    1   0.373  -0.748   1.534
    1PET      O    1   0.390  -0.822   1.387
    1PET      C    1   0.503  -0.747   1.751
    1PET      H    1   0.417  -0.764   1.811
    1PET      C    1   0.628  -0.779   1.805
    1PET      H    1   0.623  -0.813   1.906
    1PET      C    1   0.746  -0.774   1.730
    1PET      C    1   0.869  -0.811   1.799
    1PET      O    1   0.999  -0.829   1.733
    1PET      O    1   0.865  -0.835   1.913
    1PET      C    1   1.146  -0.824   1.758
    1PET      H    1   1.194  -0.851   1.666
    1PET      H    1   1.166  -0.898   1.834
    1PET      C    1   1.213  -0.692   1.803
    1PET      H    1   1.212  -0.670   1.913
    1PET      H    1   1.321  -0.706   1.788
    1PET      O    1   0.354  -0.625   1.538
    1PET      C    1   0.781  -0.413   1.694
    1PET      H    1   0.719  -0.409   1.778
    1PET      C    1   0.912  -0.458   1.701
    1PET      H    1   0.943  -0.487   1.798
    1PET      C    1   0.988  -0.474   1.586
    1PET      C    1   1.120  -0.539   1.602
    1PET      O    1   1.161  -0.575   1.736
    1PET      C    1   0.944  -0.412   1.462
    1PET      H    1   1.000  -0.414   1.375
    1PET      C    1   0.822  -0.354   1.459
    1PET      H    1   0.794  -0.308   1.370
    1PET      C    1   0.738  -0.358   1.575
    1PET      C    1   0.602  -0.300   1.574
    1PET      O    1   0.536  -0.282   1.667
    1PET      O    1   0.558  -0.274   1.440
    1PET      C    1   0.417  -0.299   1.421
    1PET      H    1   0.394  -0.400   1.443
    1PET      H    1   0.407  -0.291   1.311
    1PET      C    1   0.328  -0.208   1.509
    1PET      H    1   0.357  -0.217   1.616
    1PET      H    1   0.342  -0.100   1.485
    1PET      O    1   1.188  -0.557   1.510
    1PET      C    1   0.070   0.130   1.318
    1PET      H    1   0.033   0.153   1.215
    1PET      C    1   0.008   0.022   1.389
    1PET      H    1  -0.065  -0.047   1.339
    1PET      C    1   0.057  -0.033   1.506
    1PET      C    1   0.050  -0.176   1.542
    1PET      O    1   0.024  -0.184   1.673
    1PET      C    1   0.117   0.071   1.572
    1PET      H    1   0.137   0.067   1.676
    1PET      C    1   0.171   0.184   1.502
    1PET      H    1   0.230   0.255   1.563
    1PET      C    1   0.180   0.193   1.364
    1PET      C    1   0.279   0.271   1.291
    1PET      O    1   0.228   0.302   1.146
    1PET      O    1   0.315   0.380   1.362
    1PET      C    1   0.336   0.523   1.311
    1PET      H    1   0.368   0.581   1.394
    1PET      H    1   0.236   0.547   1.279
    1PET      C    1   0.435   0.534   1.196
    1PET      H    1   0.539   0.510   1.229
    1PET      H    1   0.414   0.458   1.119
    1PET      O    1   0.188  -0.223   1.499
    1PET      C    1   0.295   1.080   0.905
    1PET      H    1   0.234   1.134   0.833
    1PET      C    1   0.280   0.947   0.926
    1PET      H    1   0.202   0.886   0.885
    1PET      C    1   0.367   0.871   1.014
    1PET      C    1   0.348   0.727   1.033
    1PET      O    1   0.258   0.672   0.984
    1PET      C    1   0.468   0.946   1.081
    1PET      H    1   0.531   0.889   1.143
    1PET      C    1   0.487   1.081   1.060
    1PET      H    1   0.568   1.124   1.110
    1PET      C    1   0.399   1.152   0.974
    1PET      C    1   0.436   1.290   0.946
    1PET      O    1   0.527   1.354   0.979
    1PET      O    1   0.334   1.352   0.864
    1PET      C    1   0.293   1.482   0.832
    1PET      H    1   0.368   1.534   0.773
    1PET      H    1   0.290   1.547   0.924
    1PET      C    1   0.158   1.484   0.751
    1PET      H    1   0.139   1.585   0.722
    1PET      H    1   0.168   1.429   0.660
    1PET      O    1   0.440   0.659   1.121
    1PET      C    1  -0.305   1.662   0.715
    1PET      H    1  -0.325   1.668   0.611
    1PET      C    1  -0.191   1.584   0.756
    1PET      H    1  -0.137   1.531   0.678
    1PET      C    1  -0.142   1.575   0.883
    1PET      C    1  -0.030   1.494   0.928
    1PET      O    1  -0.082   1.391   1.015
    1PET      C    1  -0.212   1.666   0.959
    1PET      H    1  -0.178   1.663   1.060
    1PET      C    1  -0.334   1.735   0.924
    1PET      H    1  -0.393   1.797   0.989
    1PET      C    1  -0.381   1.750   0.795
    1PET      C    1  -0.505   1.823   0.746
    1PET      O    1  -0.530   1.814   0.633
    1PET      O    1  -0.562   1.916   0.830
    1PET      C    1  -0.536   2.063   0.803
    1PET      H    1  -0.630   2.115   0.835
    1PET      H    1  -0.546   2.057   0.698
    1PET      C    1  -0.404   2.126   0.851
    1PET      H    1  -0.354   2.166   0.760
    1PET      H    1  -0.416   2.213   0.916
    1PET      O    1   0.033   1.449   0.816
    1PET      C    1   0.167   1.938   0.917
    1PET      C    1   0.053   1.996   0.980
    1PET      H    1  -0.032   2.103   1.126
    1PET      C    1  -0.077   1.981   0.919
    1PET      C    1  -0.198   2.039   0.979
    1PET      O    1  -0.193   2.089   1.084
    1PET      C    1  -0.082   1.915   0.791
    1PET      H    1  -0.181   1.910   0.737
    1PET      C    1   0.028   1.867   0.731
    1PET      H    1   0.019   1.820   0.642
    1PET      C    1   0.157   1.870   0.796
    1PET      C    1   0.269   1.796   0.728
    1PET      O    1   0.379   1.811   0.755
    1PET      O    1   0.218   1.728   0.609
    1PET      C    1   0.291   1.715   0.484
    1PET      H    1   0.286   1.821   0.449
    1PET      H    1   0.213   1.661   0.425
    1PET      C    1   0.435   1.660   0.475
    1PET      H    1   0.486   1.708   0.564
    1PET      O    1  -0.320   2.027   0.909
    1PET      C    1   0.425   1.041   0.576
    1PET      H    1   0.375   0.949   0.583
    1PET      C    1   0.365   1.157   0.526
    1PET      H    1   0.277   1.156   0.477
    1PET      C    1   0.428   1.279   0.542
    1PET      C    1   0.356   1.395   0.484
    1PET      O    1   0.256   1.385   0.427
    1PET      C    1   0.547   1.286   0.624
    1PET      H    1   0.590   1.380   0.639
    1PET      C    1   0.603   1.174   0.666
    1PET      H    1   0.699   1.189   0.714
    1PET      C    1   0.547   1.043   0.649
    1PET      C    1   0.621   0.923   0.703
    1PET      O    1   0.583   0.814   0.685
    1PET      O    1   0.743   0.950   0.769
    1PET      C    1   0.761   0.982   0.908
    1PET      H    1   0.713   0.899   0.959
    1PET      H    1   0.712   1.072   0.934
    1PET      C    1   0.908   0.999   0.950
    1PET      H    1   0.969   0.913   0.935
    1PET      H    1   0.950   1.081   0.883
    1PET      O    1   0.438   1.513   0.494
    1PET      C    1   0.568   0.905   1.411
    1PET      H    1   0.474   0.933   1.455
    1PET      C    1   0.627   0.999   1.331
    1PET      H    1   0.588   1.096   1.316
    1PET      C    1   0.748   0.970   1.263
    1PET      C    1   0.821   1.072   1.174
    1PET      O    1   0.774   1.178   1.169
    1PET      C    1   0.808   0.847   1.292
    1PET      H    1   0.904   0.839   1.239
    1PET      C    1   0.750   0.751   1.373
    1PET      H    1   0.793   0.657   1.393
    1PET      C    1   0.626   0.775   1.427
    1PET      C    1   0.552   0.674   1.510
    1PET      O    1   0.458   0.705   1.569
    1PET      O    1   0.618   0.550   1.525
    1PET      C    1   0.602   0.445   1.636
    1PET      H    1   0.641   0.484   1.725
    1PET      H    1   0.661   0.355   1.602
    1PET      C    1   0.462   0.399   1.643
    1PET      H    1   0.393   0.466   1.681
    1PET      H    1   0.427   0.354   1.550
    1PET      O    1   0.925   1.034   1.095
    1PET      C    1   0.802   0.051   1.976
    1PET      H    1   0.858   0.022   2.063
    1PET      C    1   0.694   0.136   1.981
    1PET      H    1   0.656   0.181   2.069
    1PET      C    1   0.621   0.159   1.860
    1PET      C    1   0.500   0.242   1.863
    1PET      O    1   0.477   0.287   1.975
    1PET      C    1   0.658   0.097   1.742
    1PET      H    1   0.601   0.136   1.657
    1PET      C    1   0.765   0.012   1.734
    1PET      H    1   0.798  -0.040   1.646
    1PET      C    1   0.837  -0.015   1.854
    1PET      C    1   0.959  -0.104   1.856
    1PET      O    1   1.012  -0.137   1.955
    1PET      O    1   0.998  -0.144   1.732
    1PET      C    1   1.126  -0.217   1.705
    1PET      H    1   1.106  -0.320   1.695
    1PET      H    1   1.185  -0.202   1.794
    1PET      C    1   1.207  -0.172   1.585
    1PET      H    1   1.310  -0.171   1.616
    1PET      H    1   1.208  -0.242   1.500
    1PET      O    1   0.441   0.279   1.753
    1PET      C    1   1.267   0.372   1.346
    1PET      H    1   1.235   0.472   1.327
    1PET      C    1   1.174   0.263   1.355
    1PET      H    1   1.068   0.273   1.338
    1PET      C    1   1.209   0.129   1.378
    1PET      C    1   1.123   0.013   1.395
    1PET      O    1   0.994   0.056   1.410
    1PET      C    1   1.348   0.124   1.384
    1PET      H    1   1.384   0.024   1.401
    1PET      C    1   1.438   0.233   1.359
    1PET      H    1   1.545   0.217   1.349
    1PET      C    1   1.406   0.366   1.350
    1PET      C    1   1.508   0.478   1.342
    1PET      O    1   1.427   0.617   0.907
    1PET      O    1   1.643   0.452   1.378
    1PET      C    1   1.703   0.528   1.483
    1PET      H    1   1.775   0.452   1.529
    1PET      H    1   1.646   0.542   1.574
    1PET      C    1   1.770   0.654   1.427
    1PET      H    1   1.707   0.743   1.435
    1PET      H    1   1.855   0.688   1.487
    1PET      O    1   1.170  -0.050   1.516
    1PET      C    1   1.669   0.886   0.861
    1PET      H    1   1.691   0.941   0.771
    1PET      C    1   1.757   0.871   0.960
    1PET      H    1   1.858   0.905   0.948
    1PET      C    1   1.730   0.783   1.073
    1PET      C    1   1.834   0.767   1.184
    1PET      O    1   1.934   0.821   1.169
    1PET      C    1   1.610   0.718   1.079
    1PET      H    1   1.592   0.659   1.167
    1PET      C    1   1.498   0.747   0.983
    1PET      H    1   1.415   0.788   1.041
    1PET      C    1   1.534   0.847   0.876
    1PET      C    1   1.448   0.970   0.888
    1PET      O    1   1.357   0.976   0.818
    1PET      O    1   1.481   1.062   0.990
    1PET      C    1   1.425   1.196   1.011
    1PET      H    1   1.423   1.266   0.928
    1PET      H    1   1.496   1.239   1.084
    1PET      C    1   1.286   1.181   1.059
    1PET      H    1   1.225   1.115   0.993
    1PET      H    1   1.273   1.135   1.155
    1PET      O    1   1.802   0.670   1.283
    1PET      C    1   1.265   1.557   0.739
    1PET      H    1   1.229   1.523   0.641
    1PET      C    1   1.239   1.474   0.844
    1PET      H    1   1.197   1.376   0.832
    1PET      C    1   1.269   1.522   0.973
    1PET      C    1   1.253   1.441   1.099
    1PET      O    1   1.279   1.483   1.204
    1PET      C    1   1.326   1.650   0.991
    1PET      H    1   1.365   1.679   1.091
    1PET      C    1   1.352   1.733   0.885
    1PET      H    1   1.391   1.833   0.903
    1PET      C    1   1.317   1.689   0.755
    1PET      C    1   1.350   1.777   0.638
    1PET      O    1   1.340   1.748   0.528
    1PET      O    1   1.383   1.909   0.688
    1PET      C    1   1.493   2.001   0.661
    1PET      H    1   1.501   2.088   0.724
    1PET      H    1   1.453   2.035   0.560
    1PET      C    1   1.627   1.942   0.660
    1PET      H    1   1.669   1.922   0.759
    1PET      H    1   1.629   1.851   0.601
    1PET      O    1   1.212   1.312   1.065
    1PET      C    1   2.014   2.111   0.211
    1PET      H    1   2.098   2.158   0.163
    1PET      C    1   1.993   2.113   0.348
    1PET      H    1   2.080   2.148   0.405
    1PET      C    1   1.877   2.066   0.402
    1PET      C    1   1.854   2.075   0.553
    1PET      O    1   1.938   2.118   0.621
    1PET      C    1   1.780   1.997   0.322
    1PET      H    1   1.694   1.952   0.370
    1PET      C    1   1.797   1.990   0.190
    1PET      H    1   1.732   1.937   0.119
    1PET      C    1   1.920   2.042   0.132
    1PET      C    1   1.958   2.025  -0.012
    1PET      O    1   2.073   2.092  -0.048
    1PET      O    1   1.054   1.751   0.253
    1PET      O    1   1.732   2.033   0.599
    1PET      C    1   1.441   2.546  -0.849
    1PET      H    1   1.431   2.552  -0.955
    1PET      C    1   1.554   2.583  -0.784
    1PET      H    1   1.640   2.630  -0.831
    1PET      C    1   1.563   2.576  -0.640
    1PET      C    1   1.682   2.621  -0.562
    1PET      C    1   1.452   2.528  -0.562
    1PET      H    1   1.462   2.523  -0.454
    1PET      C    1   1.346   2.473  -0.632
    1PET      H    1   1.270   2.422  -0.575
    1PET      C    1   1.331   2.490  -0.774
    1PET      C    1   1.206   2.448  -0.842
    1PET      O    1   1.195   2.471  -0.955
    1PET      O    1   1.114   2.389  -0.748
    1PET      C    1   0.973   2.396  -0.712
    1PET      H    1   0.923   2.404  -0.812
    1PET      H    1   0.949   2.488  -0.655
    1PET      C    1   0.908   2.277  -0.634
    1PET      H    1   0.909   2.305  -0.527
    1PET      H    1   0.806   2.263  -0.669
    1PET      O    1   1.679   2.617  -0.444
    1PET      C    1   1.389   2.007  -0.429
    1PET      H    1   1.440   1.960  -0.351
    1PET      C    1   1.254   1.997  -0.442
    1PET      H    1   1.183   1.955  -0.373
    1PET      C    1   1.188   2.059  -0.548
    1PET      C    1   1.039   2.062  -0.551
    1PET      O    1   0.967   2.005  -0.482
    1PET      C    1   1.269   2.114  -0.652
    1PET      H    1   1.213   2.160  -0.736
    1PET      C    1   1.406   2.116  -0.649
    1PET      H    1   1.466   2.153  -0.729
    1PET      C    1   1.468   2.056  -0.535
    1PET      C    1   1.619   2.053  -0.526
    1PET      O    1   1.681   2.020  -0.435
    1PET      O    1   1.681   2.074  -0.652
    1PET      C    1   1.805   2.015  -0.724
    1PET      H    1   1.830   2.085  -0.810
    1PET      H    1   1.772   1.923  -0.774
    1PET      C    1   1.910   2.002  -0.622
    1PET      H    1   1.932   2.097  -0.558
    1PET      H    1   1.872   1.934  -0.545
    1PET      O    1   0.982   2.154  -0.651
    1PET      C    1   2.356   2.078  -0.433
    1PET      H    1   2.363   2.044  -0.332
    1PET      C    1   2.250   2.039  -0.523
    1PET      H    1   2.166   1.976  -0.483
    1PET      C    1   2.247   2.052  -0.659
    1PET      C    1   2.147   2.000  -0.748
    1PET      O    1   2.038   1.956  -0.672
    1PET      C    1   2.336   2.158  -0.684
    1PET      H    1   2.341   2.191  -0.788
    1PET      C    1   2.433   2.204  -0.594
    1PET      H    1   2.505   2.285  -0.632
    1PET      C    1   2.460   2.164  -0.462
    1PET      C    1   2.570   2.215  -0.372
    1PET      O    1   2.665   2.267  -0.412
    1PET      O    1   2.559   2.175  -0.234
    1PET      C    1   2.667   2.199  -0.139
    1PET      H    1   2.683   2.308  -0.144
    1PET      H    1   2.756   2.152  -0.183
    1PET      C    1   2.651   2.154   0.009
    1PET      H    1   2.740   2.099   0.036
    1PET      H    1   2.658   2.244   0.081
    1PET      O    1   2.222   1.875  -0.813
    1PET      C    1   2.329   1.826   0.416
    1PET      H    1   2.313   1.787   0.511
    1PET      C    1   2.434   1.898   0.363
    1PET      H    1   2.515   1.917   0.430
    1PET      C    1   2.437   1.941   0.229
    1PET      C    1   2.562   1.979   0.165
    1PET      O    1   2.652   2.013   0.255
    1PET      C    1   2.320   1.936   0.153
    1PET      H    1   2.312   1.980   0.058
    1PET      C    1   2.212   1.865   0.201
    1PET      H    1   2.129   1.868   0.137
    1PET      C    1   2.217   1.802   0.330
    1PET      C    1   2.111   1.707   0.379
    1PET      O    1   2.111   1.664   0.488
    1PET      O    1   1.884   1.975  -0.085
    1PET      C    1   2.063   2.138  -0.192
    1PET      H    1   2.067   2.045  -0.252
    1PET      H    1   2.152   2.190  -0.211
    1PET      C    1   1.943   2.215  -0.241
    1PET      H    1   1.853   2.148  -0.244
    1PET      H    1   1.916   2.308  -0.186
    1PET      O    1   2.540   2.075   0.054
    1PET      C    1   2.071   2.379  -0.832
    1PET      H    1   2.142   2.401  -0.910
    1PET      C    1   2.111   2.363  -0.701
    1PET      H    1   2.215   2.385  -0.667
    1PET      C    1   2.014   2.335  -0.607
    1PET      C    1   2.048   2.338  -0.465
    1PET      O    1   2.175   2.323  -0.429
    1PET      C    1   1.876   2.329  -0.642
    1PET      H    1   1.803   2.313  -0.563
    1PET      C    1   1.837   2.351  -0.771
    1PET      H    1   1.733   2.342  -0.798
    1PET      C    1   1.938   2.369  -0.868
    1PET      C    1   1.898   2.390  -1.012
    1PET      O    1   1.975   2.397  -1.099
    1PET      O    1   1.763   2.405  -1.021
    1PET      C    1   1.715   2.479  -1.143
    1PET      H    1   1.776   2.572  -1.148
    1PET      H    1   1.611   2.500  -1.114
    1PET      C    1   1.700   2.393  -1.269
    1PET      H    1   1.792   2.352  -1.303
    1PET      H    1   1.628   2.310  -1.263
    1PET      O    1   1.960   2.272  -0.388
    1PET      C    1   1.418   2.914  -1.482
    1PET      H    1   1.417   3.012  -1.521
    1PET      C    1   1.529   2.830  -1.493
    1PET      H    1   1.612   2.849  -1.558
    1PET      C    1   1.530   2.702  -1.431
    1PET      C    1   1.649   2.614  -1.445
    1PET      O    1   1.737   2.643  -1.514
    1PET      C    1   1.414   2.660  -1.360
    1PET      C    1   1.305   2.751  -1.352
    1PET      H    1   1.209   2.733  -1.296
    1PET      C    1   1.312   2.880  -1.401
    1PET      C    1   1.201   2.975  -1.381
    1PET      O    1   1.148   3.017  -1.518
    1PET      O    1   1.278   3.101  -1.312
    1PET      C    1   1.394   3.151  -1.256
    1PET      H    1   1.398   3.259  -1.282
    1PET      H    1   1.474   3.109  -1.317
    1PET      C    1   1.411   3.143  -1.099
    1PET      H    1   1.517   3.129  -1.076
    1PET      H    1   1.383   3.235  -1.057
    1PET      O    1   1.647   2.478  -1.382
    1PET      C    1   1.287   2.935  -0.633
    1PET      H    1   1.308   3.009  -0.557
    1PET      C    1   1.315   2.957  -0.770
    1PET      H    1   1.373   3.044  -0.795
    1PET      C    1   1.290   2.870  -0.878
    1PET      C    1   1.320   2.900  -1.015
    1PET      O    1   1.433   2.833  -1.054
    1PET      C    1   1.222   2.766  -0.824
    1PET      H    1   1.195   2.696  -0.897
    1PET      C    1   1.183   2.750  -0.687
    1PET      H    1   1.137   2.667  -0.638
    1PET      C    1   1.208   2.834  -0.579
    1PET      C    1   1.189   2.817  -0.431
    1PET      O    1   1.220   2.892  -0.351
    1PET      O    1   1.107   2.698  -0.407
    1PET      C    1   1.138   2.587  -0.322
    1PET      H    1   1.183   2.507  -0.387
    1PET      H    1   1.035   2.537  -0.312
    1PET      C    1   1.217   2.621  -0.196
    1PET      H    1   1.301   2.688  -0.225
    1PET      H    1   1.158   2.679  -0.121
    1PET      O    1   1.331   3.044  -1.031
    1PET      C    1   1.419   2.080   0.019
    1PET      H    1   1.442   1.975   0.012
    1PET      C    1   1.396   2.157  -0.089
    1PET      H    1   1.406   2.114  -0.188
    1PET      C    1   1.354   2.292  -0.067
    1PET      C    1   1.324   2.383  -0.182
    1PET      O    1   1.337   2.359  -0.292
    1PET      C    1   1.338   2.336   0.065
    1PET      H    1   1.297   2.436   0.081
    1PET      C    1   1.374   2.263   0.174
    1PET      H    1   1.364   2.293   0.280
    1PET      C    1   1.411   2.130   0.150
    1PET      C    1   1.438   2.036   0.265
    1PET      O    1   1.467   2.082   0.369
    1PET      O    1   1.430   1.901   0.242
    1PET      C    1   1.323   1.795   0.228
    1PET      H    1   1.237   1.860   0.210
    1PET      H    1   1.298   1.767   0.336
    1PET      C    1   1.336   1.679   0.124
    1PET      H    1   1.374   1.588   0.173
    1PET      H    1   1.225   1.658   0.103
    1PET      O    1   1.255   2.507  -0.128
    1PET      C    1   1.617   1.712  -0.437
    1PET      H    1   1.701   1.738  -0.497
    1PET      C    1   1.614   1.760  -0.308
    1PET      H    1   1.694   1.818  -0.270
    1PET      C    1   1.513   1.715  -0.216
    1PET      C    1   1.512   1.761  -0.075
    1PET      O    1   1.596   1.829  -0.033
    1PET      C    1   1.406   1.639  -0.266
    1PET      H    1   1.324   1.615  -0.197
    1PET      C    1   1.397   1.609  -0.398
    1PET      H    1   1.320   1.555  -0.455
    1PET      C    1   1.508   1.639  -0.485
    1PET      C    1   1.503   1.605  -0.627
    1PET      O    1   1.411   1.552  -0.671
    1PET      O    1   1.613   1.667  -0.704
    1PET      C    1   1.621   1.655  -0.842
    1PET      H    1   1.601   1.549  -0.871
    1PET      H    1   1.719   1.688  -0.878
    1PET      C    1   1.508   1.742  -0.918
    1PET      H    1   1.546   1.735  -1.021
    1PET      H    1   1.531   1.842  -0.877
    1PET      O    1   1.404   1.714   0.003
    1PET      C    1   1.028   1.412  -0.763
    1PET      H    1   0.978   1.322  -0.754
    1PET      C    1   1.124   1.438  -0.855
    1PET      H    1   1.158   1.374  -0.931
    1PET      C    1   1.182   1.564  -0.851
    1PET      C    1   1.291   1.597  -0.951
    1PET      O    1   1.320   1.530  -1.040
    1PET      C    1   1.144   1.666  -0.761
    1PET      H    1   1.196   1.755  -0.771
    1PET      C    1   1.042   1.643  -0.674
    1PET      H    1   1.015   1.724  -0.609
    1PET      C    1   0.983   1.511  -0.669
    1PET      C    1   0.875   1.484  -0.570
    1PET      O    1   0.813   1.389  -0.556
    1PET      O    1   0.871   1.597  -0.477
    1PET      C    1   0.913   1.608  -0.339
    1PET      H    1   0.935   1.516  -0.295
    1PET      H    1   0.821   1.629  -0.280
    1PET      C    1   1.020   1.713  -0.330
    1PET      H    1   1.094   1.673  -0.395
    1PET      H    1   1.001   1.813  -0.376
    1PET      O    1   1.372   1.714  -0.914
    1PET      C    1   1.006   1.989   0.220
    1PET      H    1   1.007   1.999   0.324
    1PET      C    1   0.992   1.847   0.161
    1PET      H    1   0.885   1.808   0.164
    1PET      C    1   1.035   1.839   0.020
    1PET      C    1   1.050   1.718  -0.057
    1PET      O    1   1.041   1.615  -0.002
    1PET      C    1   1.045   1.956  -0.046
    1PET      H    1   1.072   1.962  -0.148
    1PET      C    1   1.030   2.081   0.023
    1PET      H    1   1.042   2.169  -0.038
    1PET      C    1   0.982   2.098   0.151
    1PET      C    1   0.936   2.230   0.200
    1PET      O    1   0.776   2.239   0.193
    1PET      O    1   0.994   2.333   0.129
    1PET      C    1   0.958   2.446   0.032
    1PET      H    1   0.885   2.403  -0.032
    1PET      H    1   1.041   2.456  -0.034
    1PET      C    1   0.907   2.571   0.100
    1PET      H    1   0.811   2.544   0.154
    1PET      H    1   0.976   2.608   0.179
    1PET      O    1   1.077   1.728  -0.199
    1PET      C    1   0.767   2.931  -0.340
    1PET      H    1   0.683   2.898  -0.390
    1PET      C    1   0.801   2.849  -0.226
    1PET      H    1   0.738   2.763  -0.203
    1PET      C    1   0.906   2.873  -0.141
    1PET      C    1   0.959   2.789  -0.025
    1PET      C    1   0.973   2.983  -0.198
    1PET      H    1   1.056   3.015  -0.143
    1PET      C    1   0.955   3.040  -0.326
    1PET      H    1   1.023   3.117  -0.362
    1PET      C    1   0.846   3.017  -0.408
    1PET      C    1   0.830   3.056  -0.544
    1PET      O    1   0.682   3.026  -0.611
    1PET      O    1   0.870   3.179  -0.568
    1PET      C    1   0.913   3.309  -0.501
    1PET      H    1   0.934   3.382  -0.583
    1PET      H    1   1.012   3.297  -0.453
    1PET      C    1   0.817   3.379  -0.404
    1PET      H    1   0.864   3.369  -0.302
    1PET      H    1   0.803   3.485  -0.435
    1PET      O    1   0.873   2.682   0.010
    1PET      C    1   0.214   3.203  -0.306
    1PET      H    1   1.784   2.961  -0.769
    1PET      C    1   0.344   3.211  -0.259
    1PET      H    1   0.377   3.179  -0.160
    1PET      C    1   0.448   3.272  -0.333
    1PET      C    1   0.591   3.283  -0.283
    1PET      O    1   0.616   3.269  -0.172
    1PET      C    1   0.416   3.319  -0.463
    1PET      H    1   0.493   3.351  -0.531
    1PET      C    1   0.286   3.315  -0.509
    1PET      H    1   0.256   3.361  -0.602
    1PET      C    1   0.181   3.254  -0.433
    1PET      C    1   1.533   3.288   0.494
    1PET      O    1   1.511   3.389   0.440
    1PET      O    1   1.685   3.291   0.574
    1PET      C    1   1.791   3.373   0.583
    1PET      H    1   1.842   3.360   0.681
    1PET      H    1   1.760   3.476   0.607
    1PET      C    1   1.891   3.363   0.459
    1PET      H    1   1.955   3.449   0.493
    1PET      H    1   1.953   3.271   0.452
    1PET      O    1   0.682   3.333  -0.384
    1PET      C    1   2.015   3.037   0.104
    1PET      H    1   2.121   3.025   0.079
    1PET      C    1   1.965   3.168   0.146
    1PET      H    1   2.034   3.253   0.158
    1PET      C    1   1.835   3.207   0.148
    1PET      C    1   1.797   3.342   0.181
    1PET      O    1   1.875   3.425   0.106
    1PET      C    1   1.758   3.095   0.154
    1PET      H    1   1.654   3.099   0.191
    1PET      C    1   1.806   2.969   0.104
    1PET      H    1   1.728   2.899   0.084
    1PET      C    1   1.936   2.927   0.078
    1PET      C    1   1.982   2.801   0.019
    1PET      O    1   1.925   2.695   0.092
    1PET      O    1   1.940   2.799  -0.128
    1PET      C    1   1.872   2.704  -0.200
    1PET      H    1   1.946   2.665  -0.274
    1PET      H    1   1.789   2.755  -0.257
    1PET      C    1   1.797   2.577  -0.132
    1PET      H    1   1.714   2.622  -0.081
    1PET      H    1   1.752   2.523  -0.211
    1PET      O    1   1.828   3.372   0.339
    1PET      C    1   1.596   2.550   0.317
    1PET      H    1   1.506   2.608   0.301
    1PET      C    1   1.707   2.583   0.232
    1PET      H    1   1.694   2.657   0.161
    1PET      C    1   1.832   2.522   0.217
    1PET      C    1   1.928   2.551   0.110
    1PET      O    1   1.859   2.498  -0.034
    1PET      C    1   1.835   2.426   0.318
    1PET      H    1   1.923   2.367   0.316
    1PET      C    1   1.725   2.393   0.401
    1PET      H    1   1.714   2.319   0.481
    1PET      C    1   1.599   2.451   0.415
    1PET      C    1   1.493   2.424   0.518
    1PET      O    1   1.500   2.349   0.606
    1PET      O    1   1.669   2.010   1.759
    1PET      C    1   1.716   1.883   1.725
    1PET      H    1   1.790   1.843   1.800
    1PET      C    1   1.798   1.883   1.602
    1PET      H    1   1.771   1.964   1.529
    1PET      H    1   1.901   1.922   1.625
    1PET      O    1   2.048   2.505   0.129
    1PET      C    1   1.820   1.515   1.102
    1PET      H    1   1.765   1.462   1.032
    1PET      C    1   1.750   1.553   1.222
    1PET      H    1   1.646   1.534   1.250
    1PET      C    1   1.795   1.632   1.326
    1PET      C    1   1.721   1.675   1.452
    1PET      O    1   1.608   1.652   1.468
    1PET      C    1   1.929   1.657   1.292
    1PET      H    1   1.983   1.724   1.357
    1PET      C    1   2.004   1.606   1.181
    1PET      H    1   2.107   1.636   1.182
    1PET      C    1   1.957   1.521   1.083
    1PET      C    1   2.036   1.464   0.974
    1PET      O    1   2.161   1.415   1.013
    1PET      O    1   2.055   1.579   0.872
    1PET      C    1   2.058   1.707   0.823
    1PET      H    1   2.090   1.695   0.720
    1PET      H    1   2.145   1.771   0.875
    1PET      C    1   1.934   1.789   0.847
    1PET      H    1   1.907   1.803   0.955
    1PET      H    1   1.954   1.896   0.812
    1PET      O    1   1.797   1.758   1.533
    1PET      C    1   1.609   1.315   0.693
    1PET      H    1   1.543   1.232   0.711
    1PET      C    1   1.612   1.428   0.768
    1PET      H    1   1.541   1.450   0.850
    1PET      C    1   1.702   1.529   0.729
    1PET      C    1   1.708   1.648   0.813
    1PET      O    1   1.640   1.658   0.906
    1PET      C    1   1.791   1.509   0.617
    1PET      H    1   1.851   1.590   0.589
    1PET      C    1   1.799   1.391   0.554
    1PET      H    1   1.871   1.372   0.476
    1PET      C    1   1.704   1.296   0.593
    1PET      C    1   1.700   1.163   0.521
    1PET      O    1   1.780   1.144   0.440
    1PET      O    1   1.604   1.066   0.565
    1PET      C    1   1.551   0.942   0.515
    1PET      H    1   1.511   0.874   0.596
    1PET      H    1   1.640   0.892   0.475
    1PET      C    1   1.449   0.943   0.404
    1PET      H    1   1.348   0.970   0.444
    1PET      H    1   1.481   1.021   0.338
    1PET      O    1   1.812   1.745   0.786
    1PET      C    1   1.812   0.525   0.393
    1PET      H    1   1.844   0.430   0.430
    1PET      C    1   1.674   0.532   0.386
    1PET      H    1   1.611   0.449   0.408
    1PET      C    1   1.613   0.652   0.336
    1PET      C    1   1.467   0.669   0.354
    1PET      O    1   1.405   0.574   0.380
    1PET      C    1   1.690   0.763   0.293
    1PET      H    1   1.644   0.856   0.263
    1PET      C    1   1.824   0.755   0.313
    1PET      H    1   1.896   0.831   0.296
    1PET      C    1   1.887   0.639   0.363
    1PET      C    1   2.039   0.638   0.377
    1PET      O    1   2.046   0.368   0.158
    1PET      O    1   2.110   0.754   0.343
    1PET      C    1   2.255   0.794   0.359
    1PET      H    1   2.309   0.708   0.333
    1PET      H    1   2.256   0.795   0.473
    1PET      C    1   2.304   0.924   0.299
    1PET      H    1   2.391   0.968   0.357
    1PET      H    1   2.337   0.906   0.199
    1PET      O    1   1.427   0.806   0.356
    1PET      C    1   2.057   1.330   0.663
    1PET      H    1   2.042   1.427   0.709
    1PET      C    1   2.096   1.313   0.534
    1PET      H    1   2.121   1.399   0.473
    1PET      C    1   2.116   1.184   0.477
    1PET      C    1   2.166   1.167   0.341
    1PET      O    1   2.179   1.275   0.277
    1PET      C    1   2.083   1.071   0.555
    1PET      H    1   2.111   0.983   0.507
    1PET      C    1   2.030   1.086   0.677
    1PET      H    1   2.011   0.998   0.737
    1PET      C    1   2.021   1.215   0.733
    1PET      C    1   1.962   1.228   0.870
    1PET      O    1   1.936   1.132   0.927
    1PET      O    1   1.954   1.361   0.918
    1PET      C    1   2.251   1.303   1.009
    1PET      H    1   2.351   1.328   1.047
    1PET      H    1   2.264   1.278   0.900
    1PET      C    1   2.215   1.180   1.094
    1PET      H    1   2.126   1.134   1.047
    1PET      H    1   2.280   1.093   1.083
    1PET      O    1   2.197   1.052   0.292
    1PET      C    1   1.771   1.312   1.441
    1PET      H    1   1.711   1.370   1.508
    1PET      C    1   1.901   1.346   1.415
    1PET      H    1   1.957   1.430   1.455
    1PET      C    1   1.983   1.264   1.332
    1PET      C    1   2.127   1.300   1.314
    1PET      O    1   2.179   1.395   1.354
    1PET      C    1   1.931   1.143   1.276
    1PET      H    1   1.984   1.076   1.214
    1PET      C    1   1.802   1.112   1.295
    1PET      H    1   1.759   1.024   1.242
    1PET      C    1   1.722   1.197   1.379
    1PET      C    1   1.580   1.167   1.391
    1PET      O    1   1.505   1.234   1.452
    1PET      O    1   1.541   1.053   1.316
    1PET      C    1   1.450   0.938   1.339
    1PET      H    1   1.450   0.864   1.257
    1PET      H    1   1.353   0.987   1.318
    1PET      C    1   1.471   0.854   1.463
    1PET      H    1   2.200   2.339   0.292
    1PET      H    1   1.413   0.759   1.481
    1PET      O    1   2.193   1.198   1.232
    1PET      C    1   2.155   2.466  -0.108
    1PET      H    1   2.092   2.538  -0.146
    1PET      C    1   2.136   2.404   0.030
    1PET      H    1   2.066   2.313   0.035
    1PET      C    1   2.264   2.356   0.080
    1PET      C    1   2.288   2.323   0.221
    1PET      C    1   2.354   2.324  -0.012
    1PET      H    1   2.450   2.278   0.012
    1PET      C    1   2.336   2.352  -0.151
    1PET      H    1   2.411   2.320  -0.224
    1PET      C    1   2.238   2.433  -0.206
    1PET      C    1   2.214   2.457  -0.343
    1PET      O    1   2.070   2.514  -0.384
    1PET      O    1   2.317   2.517  -0.399
    1PET      C    1   2.456   2.590  -0.372
    1PET      H    1   2.484   2.635  -0.463
    1PET      H    1   2.526   2.511  -0.349
    1PET      C    1   2.452   2.698  -0.270
    1PET      H    1   2.457   2.659  -0.168
    1PET      H    1   2.539   2.768  -0.284
    1PET      O    1   2.379   2.287   0.283
    1PET      C    1   1.971   2.952  -0.524
    1PET      H    1   1.879   3.015  -0.525
    1PET      C    1   2.084   2.983  -0.437
    1PET      H    1   2.094   3.082  -0.400
    1PET      C    1   2.181   2.900  -0.395
    1PET      C    1   2.279   2.917  -0.287
    1PET      O    1   2.245   3.002  -0.191
    1PET      C    1   2.183   2.796  -0.491
    1PET      H    1   2.267   2.734  -0.491
    1PET      C    1   2.083   2.777  -0.592
    1PET      C    1   1.957   2.834  -0.591
    1PET      C    1   1.847   2.795  -0.680
    1PET      O    1   1.795   2.653  -0.631
    1PET      O    1   1.758   2.897  -0.686
    1PET      H    1   1.895   2.781  -0.780
    1PET      O    1   2.317   2.790  -0.254
    1PET      C    1   2.505   2.880  -0.642
    1PET      H    1   2.596   2.841  -0.601
    1PET      C    1   2.428   2.807  -0.742
    1PET      H    1   2.462   2.714  -0.775
    1PET      C    1   2.292   2.815  -0.754
    1PET      C    1   2.203   2.702  -0.789
    1PET      O    1   2.105   2.671  -0.687
    1PET      C    1   2.261   2.948  -0.735
    1PET      H    1   2.163   2.964  -0.777
    1PET      C    1   2.342   3.029  -0.652
    1PET      H    1   2.320   3.131  -0.618
    1PET      C    1   2.457   2.994  -0.583
    1PET      C    1   2.515   3.066  -0.468
    1PET      O    1   2.421   3.017  -0.332
    1PET      O    1   2.501   3.203  -0.486
    1PET      C    1   2.451   3.335  -0.437
    1PET      H    1   2.454   3.414  -0.510
    1PET      H    1   2.527   3.376  -0.360
    1PET      C    1   2.315   3.322  -0.377
    1PET      H    1   2.283   3.423  -0.340
    1PET      H    1   2.232   3.296  -0.446
    1PET      C    1   2.545   2.888  -0.042
    1PET      H    1   2.453   2.849  -0.091
    1PET      C    1   2.567   3.045  -0.094
    1PET      H    1   2.583   3.047  -0.201
    1PET      C    1   2.450   3.138  -0.101
    1PET      C    1   2.364   3.115  -0.212
    1PET      O    1   2.522   3.301  -0.097
    1PET      C    1   2.353   3.133   0.002
    1PET      H    1   2.249   3.157  -0.031
    1PET      C    1   2.407   2.912   0.163
    1PET      H    1   2.327   2.828   0.178
    1PET      C    1   2.537   2.866   0.105
    1PET      C    1   2.539   2.712   0.126
    1PET      O    1   2.456   2.653   0.073
    1PET      O    1   2.419   2.953   0.313
    1PET      C    1   2.310   2.971   0.399
    1PET      H    1   2.342   2.930   0.497
    1PET      H    1   2.212   2.920   0.380
    1PET      C    1   2.262   3.119   0.404
    1PET      H    1   2.228   3.158   0.306
    1PET      O    1   2.316   3.232  -0.263
    1PET      C    1   1.761   2.969   0.726
    1PET      H    1   1.689   2.947   0.807
    1PET      C    1   1.894   3.005   0.743
    1PET      C    1   1.966   3.040   0.623
    1PET      C    1   2.100   3.107   0.618
    1PET      O    1   2.168   3.118   0.710
    1PET      C    1   1.913   3.014   0.494
    1PET      H    1   1.977   3.035   0.410
    1PET      C    1   1.781   2.973   0.485
    1PET      H    1   1.739   2.961   0.392
    1PET      C    1   1.706   2.948   0.599
    1PET      C    1   1.564   2.911   0.591
    1PET      O    1   1.517   3.161   0.386
    1PET      O    1   1.523   2.915   0.472
    1PET      C    1   1.438   3.073   0.443
    1PET      H    1   1.367   3.031   0.376
    1PET      C    1   1.385   3.109   0.582
    1PET      H    1   1.276   3.095   0.608
    1PET      O    1   2.149   3.149   0.482
    1PET      C    1   1.133   2.709   0.586
    1PET      H    1   1.110   2.667   0.489
    1PET      C    1   1.263   2.749   0.603
    1PET      H    1   1.333   2.737   0.524
    1PET      C    1   1.295   2.803   0.731
    1PET      C    1   1.434   2.846   0.758
    1PET      O    1   1.462   2.846   0.890
    1PET      C    1   1.195   2.827   0.824
    1PET      H    1   1.215   2.875   0.918
    1PET      C    1   1.063   2.796   0.800
    1PET      H    1   0.983   2.810   0.876
    1PET      C    1   1.029   2.735   0.678
    1PET      C    1   0.889   2.694   0.641
    1PET      O    1   0.795   2.719   0.705
    1PET      O    1   0.880   2.635   0.514
    1PET      C    1   0.872   2.484   0.498
    1PET      H    1   0.981   2.451   0.496
    1PET      H    1   0.845   2.468   0.392
    1PET      C    1   0.784   2.404   0.591
    1PET      H    1   0.819   2.413   0.699
    1PET      H    1   0.675   2.437   0.602
    1PET      O    1   1.465   3.008   0.685
    1PET      C    1   0.477   1.990   0.321
    1PET      H    1   0.410   1.912   0.351
    1PET      C    1   0.568   2.043   0.411
    1PET      H    1   0.572   1.997   0.512
    1PET      C    1   0.631   2.168   0.378
    1PET      C    1   0.739   2.168   0.466
    1PET      C    1   0.690   2.139   0.226
    1PET      H    1   0.754   2.050   0.229
    1PET      C    1   0.567   2.115   0.131
    1PET      H    1   0.612   2.090   0.030
    1PET      C    1   0.470   2.015   0.182
    1PET      C    1   0.474   1.879   0.115
    1PET      O    1   0.365   1.809   0.116
    1PET      O    1   0.501   1.918  -0.040
    1PET      C    1   0.422   1.925  -0.146
    1PET      H    1   1.008   1.669   0.248
    1PET      C    1   0.372   2.061  -0.180
    1PET      H    1   0.344   2.076  -0.284
    1PET      H    1   0.277   2.088  -0.133
    1PET      O    1   0.774   2.249   0.557
    1PET      C    1   0.546   2.647  -0.124
    1PET      H    1   0.571   2.737  -0.061
    1PET      C    1   0.532   2.523  -0.056
    1PET      H    1   0.557   2.529   0.056
    1PET      C    1   0.505   2.400  -0.108
    1PET      C    1   0.451   2.278  -0.049
    1PET      O    1   0.296   2.309  -0.048
    1PET      C    1   0.534   2.414  -0.245
    1PET      H    1   0.544   2.321  -0.297
    1PET      C    1   0.529   2.538  -0.312
    1PET      H    1   0.533   2.544  -0.419
    1PET      C    1   0.514   2.667  -0.257
    1PET      C    1   0.489   2.798  -0.328
    1PET      O    1   0.466   2.778  -0.459
    1PET      O    1   0.484   2.896  -0.266
    1PET      C    1   0.642   3.119  -0.738
    1PET      H    1   0.673   3.216  -0.695
    1PET      H    1   0.533   3.122  -0.743
    1PET      C    1   0.697   3.069  -0.868
    1PET      H    1   0.623   3.055  -0.956
    1PET      H    1   0.769   3.135  -0.915
    1PET      O    1   0.460   2.169  -0.144
    1PET      C    1   0.767   2.582  -0.518
    1PET      H    1   0.814   2.532  -0.434
    1PET      C    1   0.807   2.707  -0.558
    1PET      H    1   0.888   2.765  -0.516
    1PET      C    1   0.741   2.776  -0.665
    1PET      C    1   0.784   2.911  -0.694
    1PET      O    1   0.897   2.944  -0.637
    1PET      C    1   0.629   2.715  -0.722
    1PET      H    1   0.584   2.781  -0.794
    1PET      C    1   0.604   2.581  -0.701
    1PET      H    1   0.529   2.538  -0.759
    1PET      C    1   0.672   2.515  -0.596
    1PET      C    1   0.636   2.370  -0.575
    1PET      O    1   0.687   2.313  -0.488
    1PET      O    1   0.547   2.312  -0.668
    1PET      C    1   0.450   2.211  -0.623
    1PET      H    1   0.510   2.120  -0.616
    1PET      H    1   0.374   2.186  -0.699
    1PET      C    1   0.358   2.223  -0.499
    1PET      H    1   0.436   2.216  -0.425
    1PET      O    1   0.766   2.947  -0.835
    1PET      C    1   0.014   1.738  -0.352
    1PET      H    1   0.011   1.627  -0.335
    1PET      C    1   0.103   1.794  -0.439
    1PET      H    1   0.169   1.729  -0.491
    1PET      C    1   0.119   1.935  -0.437
    1PET      C    1   0.230   1.994  -0.516
    1PET      O    1   0.301   1.942  -0.590
    1PET      C    1   0.027   2.015  -0.368
    1PET      H    1   0.050   2.120  -0.374
    1PET      C    1  -0.078   1.954  -0.301
    1PET      H    1  -0.153   2.018  -0.255
    1PET      C    1  -0.076   1.816  -0.279
    1PET      C    1  -0.178   1.755  -0.182
    1PET      O    1  -0.196   1.641  -0.173
    1PET      O    1  -0.242   1.854  -0.105
    1PET      C    1  -0.336   1.840   0.014
    1PET      H    1  -0.338   1.927   0.082
    1PET      H    1  -0.294   1.752   0.068
    1PET      C    1  -0.483   1.811  -0.021
    1PET      H    1  -0.541   1.782   0.071
    1PET      H    1  -0.528   1.902  -0.072
    1PET      O    1   0.253   2.136  -0.485
    1PET      C    1  -0.668   1.308   0.102
    1PET      H    1  -0.729   1.277   0.184
    1PET      C    1  -0.678   1.439   0.042
    1PET      H    1  -0.754   1.503   0.082
    1PET      C    1  -0.605   1.490  -0.060
    1PET      C    1  -0.623   1.616  -0.133
    1PET      O    1  -0.744   1.665  -0.092
    1PET      C    1  -0.506   1.393  -0.085
    1PET      H    1  -0.444   1.435  -0.165
    1PET      C    1  -0.501   1.262  -0.033
    1PET      H    1  -0.422   1.193  -0.070
    1PET      C    1  -0.574   1.212   0.076
    1PET      C    1  -0.559   1.078   0.131
    1PET      O    1  -0.411   1.027   0.090
    1PET      O    1  -0.658   0.987   0.068
    1PET      C    1  -0.659   0.885  -0.032
    1PET      H    1  -0.672   0.793   0.034
    1PET      H    1  -0.568   0.869  -0.085
    1PET      C    1  -0.764   0.918  -0.140
    1PET      H    1  -0.866   0.951  -0.114
    1PET      H    1  -0.730   0.995  -0.211
    1PET      O    1  -0.519   1.707  -0.122
    1PET      C    1  -0.882   0.428  -0.396
    1PET      H    1  -0.833   0.339  -0.433
    1PET      C    1  -0.802   0.559  -0.386
    1PET      H    1  -0.697   0.561  -0.416
    1PET      C    1  -0.900   0.674  -0.418
    1PET      C    1  -0.862   0.807  -0.358
    1PET      O    1  -0.883   0.910  -0.403
    1PET      C    1  -1.015   0.656  -0.339
    1PET      H    1  -0.762   0.586  -0.289
    1PET      C    1  -1.047   0.530  -0.293
    1PET      H    1  -1.137   0.505  -0.238
    1PET      C    1  -0.999   0.406  -0.349
    1PET      C    1  -1.060   0.272  -0.330
    1PET      O    1  -1.017   0.199  -0.453
    1PET      O    1  -1.199   0.280  -0.327
    1PET      C    1  -1.304   0.241  -0.234
    1PET      H    1  -1.327   0.134  -0.229
    1PET      H    1  -1.395   0.282  -0.277
    1PET      C    1  -1.295   0.278  -0.085
    1PET      H    1  -1.380   0.254  -0.022
    1PET      H    1  -1.070   0.740  -0.314
    1PET      O    1  -0.791   0.803  -0.220
    1PET      C    1  -1.615   0.162  -0.375
    1PET      H    1  -1.621   0.074  -0.433
    1PET      C    1  -1.627   0.169  -0.229
    1PET      H    1  -1.645   0.083  -0.171
    1PET      C    1  -1.620   0.280  -0.152
    1PET      C    1  -1.642   0.285  -0.009
    1PET      O    1  -1.623   0.169   0.057
    1PET      C    1  -1.578   0.382  -0.237
    1PET      H    1  -1.562   0.478  -0.188
    1PET      C    1  -1.570   0.376  -0.379
    1PET      H    1  -1.547   0.475  -0.432
    1PET      C    1  -1.589   0.265  -0.460
    1PET      C    1  -1.584   0.248  -0.607
    1PET      O    1  -1.695   0.164  -0.643
    1PET      O    1  -1.601   0.365  -0.668
    1PET      C    1  -1.792   0.225  -0.741
    1PET      H    1  -1.899   0.201  -0.709
    1PET      H    1  -1.800   0.171  -0.837
    1PET      C    1  -1.750   0.365  -0.739
    1PET      H    1  -1.746   0.426  -0.827
    1PET      H    1  -1.809   0.426  -0.672
    1PET      O    1  -1.207   0.330  -0.027
    1PET      C    1  -1.859  -0.436  -0.469
    1PET      H    1  -1.824  -0.536  -0.461
    1PET      C    1  -1.995  -0.409  -0.510
    1PET      H    1  -2.066  -0.485  -0.531
    1PET      C    1  -2.049  -0.283  -0.532
    1PET      C    1  -2.194  -0.256  -0.576
    1PET      O    1  -2.243  -0.152  -0.565
    1PET      C    1  -1.949  -0.193  -0.510
    1PET      H    1  -1.991  -0.094  -0.522
    1PET      C    1  -1.815  -0.223  -0.463
    1PET      H    1  -1.747  -0.144  -0.442
    1PET      C    1  -1.769  -0.348  -0.430
    1PET      C    1  -1.640  -0.390  -0.368
    1PET      O    1  -1.590  -0.472  -0.462
    1PET      O    1  -1.667  -0.447  -0.246
    1PET      C    1  -1.765  -0.508  -0.158
    1PET      H    1  -1.703  -0.530  -0.069
    1PET      H    1  -1.788  -0.608  -0.189
    1PET      C    1  -1.900  -0.445  -0.116
    1PET      H    1  -1.977  -0.478  -0.184
    1PET      H    1  -1.934  -0.472  -0.015
    1PET      O    1  -2.248  -0.367  -0.635
    1PET      C    1  -2.190   0.067  -0.337
    1PET      H    1  -2.289   0.101  -0.363
    1PET      C    1  -2.176  -0.060  -0.276
    1PET      H    1  -2.262  -0.119  -0.264
    1PET      C    1  -2.057  -0.110  -0.224
    1PET      C    1  -2.043  -0.245  -0.161
    1PET      O    1  -2.134  -0.311  -0.137
    1PET      C    1  -1.942  -0.027  -0.246
    1PET      H    1  -1.850  -0.062  -0.209
    1PET      C    1  -1.953   0.091  -0.310
    1PET      H    1  -1.872   0.154  -0.329
    1PET      C    1  -2.076   0.143  -0.358
    1PET      C    1  -2.089   0.285  -0.409
    1PET      O    1  -2.190   0.337  -0.431
    1PET      O    1  -1.964   0.347  -0.419
    1PET      C    1  -1.922   0.490  -0.439
    1PET      H    1  -1.970   0.529  -0.531
    1PET      H    1  -1.810   0.489  -0.452
    1PET      C    1  -1.969   0.592  -0.335
    1PET      H    1  -1.886   0.667  -0.306
    1PET      H    1  -2.066   0.646  -0.367
    1PET      O    1  -1.915  -0.293  -0.136
    1PET      C    1  -2.372   0.348   0.062
    1PET      H    1  -2.468   0.375   0.105
    1PET      C    1  -2.301   0.452   0.008
    1PET      H    1  -2.329   0.558   0.020
    1PET      C    1  -2.182   0.427  -0.061
    1PET      C    1  -2.109   0.550  -0.104
    1PET      O    1  -2.160   0.651  -0.082
    1PET      C    1  -2.132   0.294  -0.062
    1PET      H    1  -2.035   0.272  -0.105
    1PET      C    1  -2.203   0.187  -0.013
    1PET      H    1  -2.167   0.088  -0.024
    1PET      C    1  -2.330   0.213   0.043
    1PET      C    1  -2.421   0.103   0.088
    1PET      O    1  -2.526   0.121   0.129
    1PET      O    1  -2.374  -0.029   0.055
    1PET      C    1  -2.357  -0.138   0.151
    1PET      H    1  -2.245  -0.151   0.168
    1PET      H    1  -2.384  -0.236   0.099
    1PET      C    1  -2.431  -0.120   0.283
    1PET      H    1  -2.395  -0.035   0.352
    1PET      H    1  -2.541  -0.105   0.256
    1PET      O    1  -2.002   0.534  -0.197
    1PET      C    1  -2.350  -0.671   0.548
    1PET      H    1  -2.360  -0.781   0.561
    1PET      C    1  -2.412  -0.599   0.452
    1PET      H    1  -2.476  -0.645   0.380
    1PET      C    1  -2.408  -0.457   0.461
    1PET      C    1  -2.471  -0.370   0.355
    1PET      C    1  -2.327  -0.394   0.557
    1PET      H    1  -2.331  -0.289   0.558
    1PET      C    1  -2.251  -0.470   0.643
    1PET      H    1  -2.185  -0.423   0.716
    1PET      C    1  -2.255  -0.611   0.635
    1PET      C    1  -2.167  -0.688   0.722
    1PET      O    1  -2.182  -0.839   0.683
    1PET      O    1  -2.095  -0.670   0.807
    1PET      C    1  -2.109  -0.880   0.563
    1PET      H    1  -2.160  -0.819   0.484
    1PET      H    1  -2.130  -0.989   0.556
    1PET      C    1  -1.962  -0.836   0.563
    1PET      H    1  -1.953  -0.722   0.575
    1PET      H    1  -1.908  -0.873   0.651
    1PET      O    1  -2.443  -0.233   0.376
    1PET      C    1  -1.723  -0.807   0.072
    1PET      H    1  -1.804  -0.813  -0.009
    1PET      C    1  -1.772  -0.828   0.197
    1PET      H    1  -1.876  -0.848   0.214
    1PET      C    1  -1.683  -0.830   0.308
    1PET      C    1  -1.741  -0.855   0.439
    1PET      O    1  -1.680  -0.870   0.535
    1PET      C    1  -1.542  -0.823   0.287
    1PET      H    1  -1.485  -0.843   0.377
    1PET      C    1  -1.496  -0.805   0.163
    1PET      H    1  -1.389  -0.808   0.150
    1PET      C    1  -1.586  -0.793   0.053
    1PET      C    1  -1.545  -0.791  -0.090
    1PET      O    1  -1.617  -0.803  -0.179
    1PET      O    1  -1.407  -0.763  -0.104
    1PET      C    1  -1.334  -0.711  -0.219
    1PET      H    1  -1.315  -0.799  -0.290
    1PET      H    1  -1.233  -0.681  -0.188
    1PET      C    1  -1.407  -0.603  -0.299
    1PET      H    1  -1.507  -0.645  -0.317
    1PET      H    1  -1.429  -0.510  -0.243
    1PET      O    1  -1.890  -0.876   0.448
    1PET      C    1  -1.428  -0.153  -0.667
    1PET      H    1  -1.499  -0.077  -0.693
    1PET      C    1  -1.477  -0.274  -0.627
    1PET      H    1  -1.581  -0.286  -0.625
    1PET      C    1  -1.392  -0.380  -0.587
    1PET      C    1  -1.452  -0.509  -0.537
    1PET      O    1  -1.468  -0.593  -0.633
    1PET      C    1  -1.259  -0.361  -0.589
    1PET      H    1  -1.195  -0.438  -0.550
    1PET      C    1  -1.200  -0.238  -0.633
    1PET      H    1  -1.091  -0.217  -0.620
    1PET      C    1  -1.288  -0.144  -0.673
    1PET      C    1  -1.201  -0.035  -0.700
    1PET      O    1  -1.284   0.073  -0.808
    1PET      O    1  -1.212   0.101  -0.589
    1PET      C    1  -1.054   0.147  -0.574
    1PET      H    1  -0.821   0.099  -0.221
    1PET      H    1  -1.048   0.234  -0.648
    1PET      C    1  -0.973   0.040  -0.636
    1PET      H    1  -0.883   0.070  -0.689
    1PET      H    1  -0.933  -0.041  -0.577
    1PET      O    1  -1.363  -0.568  -0.430
    1PET      C    1  -1.474   0.104  -1.256
    1PET      H    1  -1.481   0.096  -1.363
    1PET      C    1  -1.375   0.072  -1.175
    1PET      H    1  -1.280   0.043  -1.221
    1PET      C    1  -1.385   0.087  -1.031
    1PET      C    1  -1.256   0.076  -0.957
    1PET      O    1  -1.151   0.076  -1.001
    1PET      C    1  -1.508   0.119  -0.974
    1PET      H    1  -1.518   0.127  -0.868
    1PET      C    1  -1.617   0.143  -1.059
    1PET      H    1  -1.714   0.167  -1.016
    1PET      C    1  -1.599   0.139  -1.200
    1PET      C    1  -1.711   0.186  -1.286
    1PET      O    1  -1.699   0.171  -1.399
    1PET      O    1  -2.415   0.080  -1.557
    1PET      C    1  -2.342  -0.024  -1.495
    1PET      H    1  -2.291  -0.078  -1.577
    1PET      H    1  -2.407  -0.110  -1.461
    1PET      C    1  -2.253   0.038  -1.386
    1PET      H    1  -2.191   0.118  -1.421
    1PET      H    1  -2.318   0.071  -1.306
    1PET      O    1  -1.073  -0.047  -0.725
    1PET      C    1  -1.748  -0.148  -1.383
    1PET      H    1  -1.667  -0.083  -1.381
    1PET      C    1  -1.879  -0.114  -1.355
    1PET      H    1  -1.897  -0.011  -1.334
    1PET      C    1  -1.983  -0.208  -1.376
    1PET      C    1  -2.126  -0.182  -1.355
    1PET      O    1  -2.199  -0.260  -1.403
    1PET      C    1  -1.949  -0.333  -1.435
    1PET      H    1  -2.027  -0.402  -1.454
    1PET      C    1  -1.817  -0.373  -1.436
    1PET      H    1  -1.806  -0.469  -1.478
    1PET      C    1  -1.713  -0.280  -1.410
    1PET      C    1  -1.575  -0.328  -1.420
    1PET      O    1  -1.325  -0.636  -1.205
    1PET      O    1  -1.478  -0.215  -1.397
    1PET      C    1  -1.349  -0.226  -1.454
    1PET      H    1  -1.323  -0.325  -1.429
    1PET      H    1  -1.274  -0.164  -1.412
    1PET      C    1  -1.340  -0.212  -1.610
    1PET      H    1  -1.232  -0.212  -1.632
    1PET      H    1  -1.370  -0.299  -1.670
    1PET      O    1  -2.153  -0.052  -1.315
    1PET      C    1  -1.349   0.140  -2.077
    1PET      H    1  -1.323   0.222  -2.138
    1PET      C    1  -1.312   0.126  -1.942
    1PET      H    1  -1.252   0.206  -1.885
    1PET      C    1  -1.370   0.032  -1.864
    1PET      C    1  -1.342   0.019  -1.720
    1PET      O    1  -1.214   0.021  -1.695
    1PET      C    1  -1.452  -0.067  -1.924
    1PET      H    1  -1.488  -0.158  -1.868
    1PET      C    1  -1.466  -0.067  -2.059
    1PET      H    1  -1.522  -0.144  -2.115
    1PET      C    1  -1.425   0.043  -2.140
    1PET      C    1  -1.460   0.072  -2.285
    1PET      O    1  -1.559  -0.013  -2.342
    1PET      O    1  -1.411   0.156  -2.347
    1PET      C    1  -1.668  -0.004  -2.448
    1PET      H    1  -1.658  -0.096  -2.512
    1PET      H    1  -1.609   0.067  -2.510
    1PET      C    1  -1.810   0.023  -2.403
    1PET      H    1  -1.858   0.083  -2.484
    1PET      H    1  -1.867  -0.071  -2.395
    1PET      O    1  -1.407  -0.102  -1.668
    1PET      C    1  -1.575   0.413  -2.290
    1PET      H    1  -1.552   0.460  -2.384
    1PET      C    1  -1.672   0.312  -2.289
    1PET      H    1  -1.725   0.279  -2.375
    1PET      C    1  -1.696   0.244  -2.170
    1PET      C    1  -1.798   0.135  -2.155
    1PET      O    1  -1.826   0.087  -2.053
    1PET      C    1  -1.626   0.281  -2.052
    1PET      H    1  -1.638   0.221  -1.963
    1PET      C    1  -1.539   0.384  -2.058
    1PET      H    1  -1.487   0.411  -1.965
    1PET      C    1  -1.514   0.454  -2.174
    1PET      C    1  -1.420   0.571  -2.173
    1PET      O    1  -1.465   0.673  -2.105
    1PET      O    1  -1.400   0.617  -2.322
    1PET      C    1  -1.282   0.559  -2.374
    1PET      H    1  -1.234   0.643  -2.432
    1PET      H    1  -1.310   0.481  -2.455
    1PET      C    1  -1.211   0.494  -2.256
    1PET      H    1  -1.192   0.388  -2.267
    1PET      H    1  -1.111   0.534  -2.257
    1PET      O    1  -1.849   0.097  -2.282
    1PET      C    1  -1.874   0.276  -1.741
    1PET      H    1  -1.942   0.352  -1.766
    1PET      C    1  -1.741   0.303  -1.745
    1PET      H    1  -1.698   0.396  -1.785
    1PET      C    1  -1.645   0.208  -1.703
    1PET      C    1  -1.505   0.244  -1.700
    1PET      O    1  -1.424   0.158  -1.654
    1PET      C    1  -1.688   0.073  -1.674
    1PET      H    1  -1.606   0.011  -1.659
    1PET      C    1  -1.821   0.044  -1.677
    1PET      H    1  -1.848  -0.058  -1.666
    1PET      C    1  -1.917   0.147  -1.701
    1PET      C    1  -2.066   0.122  -1.713
    1PET      O    1  -2.117   0.021  -1.697
    1PET      O    1  -2.137   0.250  -1.722
    1PET      C    1  -2.252   0.314  -1.657
    1PET      H    1  -2.323   0.233  -1.631
    1PET      H    1  -2.320   0.371  -1.725
    1PET      C    1  -2.217   0.408  -1.541
    1PET      H    1  -2.309   0.428  -1.480
    1PET      O    1  -1.287   0.521  -2.139
    1PET      C    1  -1.757   0.715  -1.115
    1PET      H    1  -1.763   0.800  -1.051
    1PET      C    1  -1.806   0.588  -1.076
    1PET      C    1  -1.796   0.481  -1.169
    1PET      C    1  -1.844   0.348  -1.127
    1PET      O    1  -1.824   0.251  -1.223
    1PET      C    1  -1.755   0.506  -1.303
    1PET      H    1  -1.759   0.434  -1.377
    1PET      C    1  -1.708   0.629  -1.338
    1PET      H    1  -1.673   0.639  -1.440
    1PET      C    1  -1.714   0.734  -1.246
    1PET      C    1  -1.666   0.871  -1.283
    1PET      O    1  -1.531   0.882  -1.245
    1PET      O    1  -1.688   0.902  -1.411
    1PET      C    1  -1.701   0.914  -1.568
    1PET      H    1  -1.607   0.865  -1.590
    1PET      H    1  -1.696   1.022  -1.589
    1PET      C    1  -1.825   0.845  -1.624
    1PET      H    1  -1.821   0.735  -1.589
    1PET      H    1  -1.914   0.887  -1.575
    1PET      O    1  -1.891   0.327  -1.021
    1PET      C    1  -1.864   0.564  -2.181
    1PET      H    1  -1.881   0.469  -2.230
    1PET      C    1  -1.874   0.580  -2.048
    1PET      H    1  -1.905   0.497  -1.981
    1PET      C    1  -1.849   0.703  -1.976
    1PET      C    1  -1.874   0.709  -1.829
    1PET      O    1  -1.907   0.614  -1.771
    1PET      C    1  -1.815   0.818  -2.055
    1PET      H    1  -1.793   0.905  -2.002
    1PET      C    1  -1.804   0.802  -2.189
    1PET      H    1  -1.789   0.898  -2.247
    1PET      C    1  -1.822   0.679  -2.255
    1PET      C    1  -1.805   0.658  -2.393
    1PET      O    1  -1.830   0.542  -2.448
    1PET      O    1  -1.759   0.753  -2.470
    1PET      C    1  -1.598   0.779  -2.474
    1PET      H    1  -1.563   0.685  -2.518
    1PET      H    1  -1.572   0.767  -2.369
    1PET      C    1  -1.546   0.904  -2.532
    1PET      H    1  -1.559   0.912  -2.639
    1PET      H    1  -1.590   0.988  -2.484
    1PET      O    1  -1.844   0.835  -1.774
    1PET      C    1  -0.999   0.731  -2.330
    1PET      H    1  -0.905   0.680  -2.345
    1PET      C    1  -1.065   0.787  -2.433
    1PET      H    1  -1.023   0.784  -2.536
    1PET      C    1  -1.194   0.845  -2.410
    1PET      C    1  -1.266   0.895  -2.522
    1PET      O    1  -1.215   0.875  -2.638
    1PET      C    1  -1.241   0.861  -2.276
    1PET      H    1  -1.339   0.906  -2.262
    1PET      C    1  -1.164   0.816  -2.172
    1PET      H    1  -1.194   0.829  -2.068
    1PET      C    1  -1.038   0.748  -2.193
    1PET      C    1  -0.958   0.700  -2.080
    1PET      O    1  -0.850   0.661  -2.094
    1PET      O    1  -1.021   0.702  -1.943
    1PET      C    1  -1.095   0.648  -1.835
    1PET      H    1  -1.153   0.723  -1.779
    1PET      H    1  -1.011   0.616  -1.763
    1PET      C    1  -1.194   0.542  -1.887
    1PET      H    1  -1.276   0.591  -1.945
    1PET      H    1  -1.152   0.463  -1.953
    1PET      O    1  -1.384   0.942  -2.512
    1PET      C    1  -1.294   0.374  -1.352
    1PET      H    1  -1.265   0.280  -1.320
    1PET      C    1  -1.307   0.389  -1.492
    1PET      H    1  -1.288   0.299  -1.552
    1PET      C    1  -1.349   0.498  -1.563
    1PET      C    1  -1.368   0.498  -1.707
    1PET      O    1  -1.473   0.363  -1.729
    1PET      C    1  -1.363   0.599  -1.474
    1PET      H    1  -1.393   0.690  -1.519
    1PET      C    1  -1.350   0.587  -1.329
    1PET      H    1  -1.382   0.665  -1.265
    1PET      C    1  -1.318   0.476  -1.258
    1PET      C    1  -1.302   0.465  -1.112
    1PET      O    1  -1.130   0.423  -1.088
    1PET      O    1  -1.373   0.365  -1.061
    1PET      C    1  -1.480   0.426  -0.963
    1PET      H    1  -1.480   0.378  -0.863
    1PET      H    1  -1.575   0.395  -1.001
    1PET      C    1  -1.445   0.571  -0.949
    1PET      H    1  -1.522   0.643  -0.973
    1PET      H    1  -1.424   0.603  -0.850
    1PET      O    1  -1.248   0.472  -1.774
    1PET      C    1  -1.182   0.538  -0.621
    1PET      H    1  -1.203   0.614  -0.547
    1PET      C    1  -1.268   0.423  -0.619
    1PET      H    1  -1.350   0.405  -0.549
    1PET      C    1  -1.263   0.318  -0.705
    1PET      C    1  -1.319   0.187  -0.690
    1PET      O    1  -1.436   0.181  -0.641
    1PET      C    1  -1.179   0.357  -0.807
    1PET      H    1  -1.174   0.286  -0.892
    1PET      C    1  -1.080   0.460  -0.799
    1PET      H    1  -1.000   0.465  -0.878
    1PET      C    1  -1.072   0.556  -0.700
    1PET      C    1  -0.985   0.678  -0.694
    1PET      O    1  -0.924   0.682  -0.575
    1PET      O    1  -0.895   0.668  -0.806
    1PET      C    1  -0.764   0.602  -0.811
    1PET      H    1  -0.688   0.662  -0.762
    1PET      H    1  -0.734   0.628  -0.913
    1PET      C    1  -0.770   0.460  -0.761
    1PET      H    1  -0.828   0.460  -0.664
    1PET      H    1  -0.837   0.394  -0.815
    1PET      O    1  -1.333   0.583  -1.047
    1PET      C    1  -0.372   0.058  -0.996
    1PET      H    1  -0.292   0.032  -1.059
    1PET      C    1  -0.391   0.187  -0.960
    1PET      H    1  -0.331   0.269  -0.996
    1PET      C    1  -0.503   0.228  -0.886
    1PET      C    1  -0.528   0.376  -0.853
    1PET      O    1  -0.475   0.460  -0.911
    1PET      C    1  -0.588   0.131  -0.828
    1PET      H    1  -0.675   0.153  -0.773
    1PET      C    1  -0.568  -0.001  -0.859
    1PET      H    1  -0.624  -0.079  -0.821
    1PET      C    1  -0.465  -0.038  -0.951
    1PET      C    1  -0.446  -0.186  -0.971
    1PET      O    1  -0.361  -0.226  -1.039
    1PET      O    1  -0.525  -0.278  -0.899
    1PET      C    1  -0.663  -0.331  -0.900
    1PET      H    1  -0.714  -0.238  -0.934
    1PET      H    1  -0.704  -0.354  -0.800
    1PET      C    1  -0.685  -0.448  -0.999
    1PET      H    1  -0.643  -0.544  -0.971
    1PET      H    1  -0.629  -0.423  -1.090
    1PET      O    1  -0.636   0.393  -0.768
    1PET      C    1  -1.185  -0.631  -1.198
    1PET      H    1  -1.159  -0.539  -1.137
    1PET      C    1  -1.108  -0.599  -1.341
    1PET      H    1  -1.170  -0.544  -1.408
    1PET      C    1  -1.050  -0.719  -1.404
    1PET      C    1  -0.985  -0.703  -1.538
    1PET      O    1  -0.876  -0.785  -1.569
    1PET      C    1  -0.954  -0.749  -1.303
    1PET      H    1  -0.854  -0.775  -1.329
    1PET      C    1  -0.988  -0.769  -1.167
    1PET      H    1  -0.916  -0.800  -1.092
    1PET      C    1  -1.126  -0.752  -1.129
    1PET      C    1  -1.109  -0.750  -0.988
    1PET      O    1  -1.212  -0.891  -1.177
    1PET      O    1  -1.128  -0.864  -0.918
    1PET      C    1  -1.239  -0.967  -0.894
    1PET      H    1  -1.331  -0.917  -0.914
    1PET      H    1  -1.247  -0.971  -0.787
    1PET      C    1  -1.228  -1.095  -0.971
    1PET      H    1  -1.255  -1.186  -0.910
    1PET      H    1  -1.301  -1.105  -1.049
    1PET      O    1  -1.036  -0.635  -1.617
    1PET      C    1  -0.713  -1.135  -0.856
    1PET      H    1  -0.706  -1.153  -0.749
    1PET      C    1  -0.832  -1.148  -0.921
    1PET      H    1  -0.917  -1.173  -0.861
    1PET      C    1  -0.845  -1.114  -1.058
    1PET      C    1  -0.984  -1.120  -1.121
    1PET      O    1  -0.988  -1.125  -1.237
    1PET      C    1  -0.731  -1.075  -1.130
    1PET      H    1  -0.739  -1.050  -1.238
    1PET      C    1  -0.612  -1.056  -1.065
    1PET      H    1  -0.524  -1.025  -1.116
    1PET      C    1  -0.603  -1.088  -0.930
    1PET      C    1  -0.467  -1.075  -0.864
    1PET      O    1  -0.452  -1.096  -0.752
    1PET      O    1  -0.365  -1.028  -0.958
    1PET      C    1  -0.226  -0.989  -0.990
    1PET      H    1  -0.183  -1.060  -1.060
    1PET      H    1  -0.177  -0.998  -0.892
    1PET      C    1  -0.221  -0.841  -1.034
    1PET      H    1  -0.117  -0.804  -1.052
    1PET      H    1  -0.286  -0.856  -1.126
    1PET      O    1  -1.085  -1.134  -1.033
    1PET      C    1   0.150  -0.435  -0.617
    1PET      H    1   0.179  -0.383  -0.526
    1PET      C    1   0.114  -0.569  -0.612
    1PET      H    1   0.116  -0.626  -0.522
    1PET      C    1   0.070  -0.633  -0.728
    1PET      C    1   0.017  -0.774  -0.717
    1PET      O    1  -0.082  -0.798  -0.809
    1PET      C    1   0.046  -0.562  -0.845
    1PET      H    1   0.001  -0.613  -0.932
    1PET      C    1   0.088  -0.428  -0.852
    1PET      H    1   0.076  -0.371  -0.937
    1PET      C    1   0.131  -0.365  -0.737
    1PET      C    1   0.161  -0.221  -0.744
    1PET      O    1   0.296  -0.198  -0.735
    1PET      O    1   0.108  -0.161  -0.848
    1PET      C    1   0.093  -0.070  -1.158
    1PET      H    1   0.163  -0.153  -1.143
    1PET      H    1   0.088  -0.043  -1.261
    1PET      C    1  -0.044  -0.107  -1.106
    1PET      H    1  -0.125  -0.070  -1.174
    1PET      H    1  -0.059  -0.220  -1.096
    1PET      O    1   0.067  -0.849  -0.644
    1PET      C    1  -0.009   0.312  -0.758
    1PET      H    1  -0.083   0.394  -0.761
    1PET      C    1  -0.043   0.186  -0.818
    1PET      H    1  -0.141   0.178  -0.855
    1PET      C    1   0.034   0.074  -0.813
    1PET      C    1  -0.013  -0.060  -0.848
    1PET      O    1  -0.115  -0.096  -0.725
    1PET      C    1   0.162   0.118  -0.785
    1PET      H    1   0.234   0.045  -0.808
    1PET      C    1   0.194   0.242  -0.723
    1PET      H    1   0.297   0.260  -0.691
    1PET      C    1   0.104   0.345  -0.690
    1PET      C    1   0.127   0.442  -0.584
    1PET      O    1   0.150   0.554  -0.598
    1PET      O    1   0.101   0.365  -0.465
    1PET      C    1   0.132   0.231  -0.413
    1PET      H    1   0.125   0.244  -0.298
    1PET      H    1   0.244   0.215  -0.416
    1PET      C    1   0.058   0.113  -0.463
    1PET      H    1  -0.039   0.105  -0.420
    1PET      H    1   0.046   0.107  -0.566
    1PET      O    1  -0.075  -0.057  -0.964
    1PET      C    1   0.504  -0.304  -0.519
    1PET      H    1   0.542  -0.409  -0.528
    1PET      C    1   0.377  -0.278  -0.461
    1PET      H    1   0.321  -0.369  -0.424
    1PET      C    1   0.304  -0.159  -0.469
    1PET      C    1   0.161  -0.137  -0.449
    1PET      O    1   0.073  -0.174  -0.596
    1PET      C    1   0.399  -0.061  -0.486
    1PET      H    1   0.350   0.037  -0.459
    1PET      C    1   0.537  -0.083  -0.522
    1PET      H    1   0.605  -0.005  -0.546
    1PET      C    1   0.599  -0.203  -0.551
    1PET      C    1   0.747  -0.221  -0.590
    1PET      O    1   0.788  -0.325  -0.619
    1PET      O    1   0.826  -0.110  -0.570
    1PET      C    1   0.943  -0.103  -0.478
    1PET      H    1   0.908  -0.119  -0.372
    1PET      H    1   0.985  -0.003  -0.482
    1PET      C    1   1.052  -0.202  -0.525
    1PET      H    1   0.997  -0.294  -0.557
    1PET      H    1   1.104  -0.168  -0.620
    1PET      O    1   0.139  -0.003  -0.415
    1PET      C    1   1.302  -0.450  -0.006
    1PET      H    1   1.283  -0.487   0.097
    1PET      C    1   1.171  -0.389  -0.069
    1PET      H    1   1.142  -0.297  -0.009
    1PET      C    1   1.198  -0.367  -0.216
    1PET      C    1   1.146  -0.251  -0.276
    1PET      O    1   1.090  -0.172  -0.214
    1PET      C    1   1.281  -0.449  -0.283
    1PET      H    1   1.291  -0.428  -0.387
    1PET      C    1   1.348  -0.559  -0.215
    1PET      H    1   1.379  -0.631  -0.283
    1PET      C    1   1.360  -0.566  -0.081
    1PET      C    1   1.404  -0.694  -0.027
    1PET      O    1   1.405  -0.713   0.087
    1PET      O    1   1.720  -0.404   0.315
    1PET      C    1   1.837  -0.365   0.213
    1PET      H    1   1.897  -0.451   0.190
    1PET      H    1   1.903  -0.308   0.280
    1PET      C    1   1.790  -0.292   0.090
    1PET      H    1   1.807  -0.180   0.101
    1PET      H    1   1.850  -0.323   0.002
    1PET      O    1   1.143  -0.245  -0.427
    1PET      C    1   1.335   0.060  -0.079
    1PET      H    1   1.230   0.086  -0.115
    1PET      C    1   1.357  -0.063  -0.006
    1PET      H    1   1.274  -0.126   0.025
    1PET      C    1   1.478  -0.120   0.018
    1PET      C    1   1.508  -0.250   0.081
    1PET      O    1   1.408  -0.361   0.018
    1PET      C    1   1.574  -0.031  -0.026
    1PET      H    1   1.680  -0.054  -0.023
    1PET      C    1   1.550   0.096  -0.087
    1PET      H    1   1.628   0.153  -0.129
    1PET      C    1   1.427   0.159  -0.099
    1PET      C    1   1.393   0.297  -0.139
    1PET      O    1   1.414   0.381  -0.031
    1PET      O    1   1.457   0.344  -0.254
    1PET      C    1   1.554   0.441  -0.312
    1PET      H    1   1.569   0.524  -0.238
    1PET      H    1   1.510   0.487  -0.398
    1PET      C    1   1.685   0.379  -0.347
    1PET      H    1   1.735   0.332  -0.258
    1PET      H    1   1.688   0.292  -0.418
    1PET      O    1   1.636  -0.288   0.062
    1PET      C    1   1.822   0.934  -0.518
    1PET      H    1   1.833   1.017  -0.585
    1PET      C    1   1.818   0.800  -0.565
    1PET      H    1   1.814   0.774  -0.668
    1PET      C    1   1.811   0.692  -0.480
    1PET      C    1   1.784   0.552  -0.518
    1PET      O    1   1.886   0.522  -0.605
    1PET      C    1   1.795   0.738  -0.355
    1PET      H    1   1.769   0.658  -0.285
    1PET      C    1   1.828   0.873  -0.306
    1PET      H    1   1.830   0.894  -0.201
    1PET      C    1   1.852   0.979  -0.389
    1PET      C    1   1.880   1.123  -0.339
    1PET      O    1   1.899   1.143  -0.226
    1PET      O    1   1.871   1.224  -0.435
    1PET      C    1   1.882   1.363  -0.394
    1PET      H    1   1.950   1.390  -0.317
    1PET      H    1   1.787   1.396  -0.355
    1PET      C    1   1.919   1.457  -0.506
    1PET      H    1   2.000   1.417  -0.565
    1PET      H    1   1.834   1.470  -0.577
    1PET      O    1   1.788   0.464  -0.407
    1PET      C    1   2.114   1.655  -0.004
    1PET      H    1   2.189   1.661   0.076
    1PET      C    1   2.145   1.645  -0.145
    1PET      H    1   2.255   1.635  -0.163
    1PET      C    1   2.063   1.630  -0.250
    1PET      C    1   2.084   1.599  -0.395
    1PET      O    1   2.164   1.700  -0.466
    1PET      C    1   1.934   1.639  -0.198
    1PET      H    1   1.849   1.645  -0.263
    1PET      C    1   1.902   1.657  -0.059
    1PET      H    1   1.800   1.664  -0.024
    1PET      C    1   1.985   1.642   0.050
    1PET      C    1   1.954   1.594   0.178
    1PET      O    1   2.007   1.695   0.289
    1PET      O    1   1.825   1.566   0.189
    1PET      C    1   1.703   1.648   0.241
    1PET      H    1   1.650   1.701   0.165
    1PET      H    1   1.768   1.729   0.283
    1PET      C    1   1.597   1.586   0.334
    1PET      H    1   1.659   1.540   0.417
    1PET      H    1   1.544   1.669   0.379
    1PET      O    1   1.948   1.589  -0.452
    1PET      C    1   1.095   1.235   0.188
    1PET      H    1   0.997   1.197   0.222
    1PET      C    1   1.185   1.287   0.278
    1PET      H    1   1.145   1.271   0.380
    1PET      C    1   1.304   1.350   0.238
    1PET      C    1   1.402   1.402   0.338
    1PET      O    1   1.389   1.384   0.451
    1PET      C    1   1.332   1.345   0.096
    1PET      H    1   1.420   1.384   0.049
    1PET      C    1   1.238   1.306   0.005
    1PET      H    1   1.250   1.319  -0.105
    1PET      C    1   1.114   1.255   0.051
    1PET      C    1   1.005   1.222  -0.044
    1PET      O    1   0.917   1.161   0.001
    1PET      O    1   1.017   1.266  -0.177
    1PET      C    1   1.039   1.263  -0.324
    1PET      H    1   1.083   1.361  -0.352
    1PET      H    1   0.938   1.251  -0.363
    1PET      C    1   1.140   1.162  -0.376
    1PET      H    1   1.224   1.129  -0.311
    1PET      H    1   1.095   1.061  -0.397
    1PET      O    1   1.504   1.484   0.281
    1PET      C    1   1.599   1.264  -0.796
    1PET      H    1   1.705   1.278  -0.803
    1PET      C    1   1.534   1.260  -0.674
    1PET      H    1   1.590   1.273  -0.584
    1PET      C    1   1.396   1.235  -0.663
    1PET      C    1   1.338   1.249  -0.522
    1PET      O    1   1.404   1.296  -0.439
    1PET      C    1   1.320   1.211  -0.779
    1PET      H    1   1.220   1.192  -0.769
    1PET      C    1   1.383   1.206  -0.900
    1PET      H    1   1.327   1.180  -0.989
    1PET      C    1   1.520   1.232  -0.908
    1PET      C    1   1.589   1.218  -1.040
    1PET      O    1   1.617   1.092  -1.072
    1PET      O    1   1.725   1.300  -1.037
    1PET      C    1   1.717   1.407  -1.130
    1PET      H    1   1.796   1.408  -1.201
    1PET      H    1   1.741   1.500  -1.071
    1PET      C    1   1.577   1.396  -1.188
    1PET      H    1   1.518   1.484  -1.176
    1PET      H    1   1.583   1.400  -1.297
    1PET      O    1   1.208   1.201  -0.503
    1PET      C    1   1.675   0.681  -0.811
    1PET      H    1   1.727   0.582  -0.796
    1PET      C    1   1.711   0.764  -0.922
    1PET      H    1   1.797   0.734  -0.982
    1PET      C    1   1.673   0.896  -0.936
    1PET      C    1   1.734   1.008  -1.009
    1PET      O    1   1.837   0.971  -1.094
    1PET      C    1   1.556   0.907  -0.860
    1PET      H    1   1.505   0.997  -0.875
    1PET      C    1   1.516   0.822  -0.753
    1PET      H    1   1.438   0.850  -0.690
    1PET      C    1   1.577   0.701  -0.716
    1PET      C    1   1.535   0.618  -0.602
    1PET      O    1   1.641   0.538  -0.587
    1PET      O    1   1.413   0.551  -0.620
    1PET      C    1   1.276   0.589  -0.589
    1PET      H    1   1.201   0.518  -0.636
    1PET      H    1   1.263   0.682  -0.642
    1PET      C    1   1.243   0.615  -0.442
    1PET      H    1   1.182   0.701  -0.427
    1PET      H    1   1.199   0.530  -0.396
    1PET      O    1   1.504   1.287  -1.129
    1PET      C    1   1.555   1.049  -0.195
    1PET      H    1   1.619   1.132  -0.227
    1PET      C    1   1.533   0.953  -0.290
    1PET      H    1   1.570   0.966  -0.390
    1PET      C    1   1.462   0.837  -0.263
    1PET      C    1   1.447   0.734  -0.360
    1PET      O    1   1.521   0.726  -0.461
    1PET      C    1   1.400   0.826  -0.133
    1PET      H    1   1.342   0.740  -0.127
    1PET      C    1   1.435   0.909  -0.029
    1PET      H    1   1.390   0.898   0.067
    1PET      C    1   1.516   1.019  -0.064
    1PET      C    1   1.551   1.122   0.045
    1PET      O    1   1.540   1.097   0.158
    1PET      O    1   1.605   1.246   0.012
    1PET      C    1   1.742   1.306   0.033
    1PET      H    1   1.728   1.410   0.020
    1PET      H    1   1.808   1.277  -0.048
    1PET      C    1   1.800   1.276   0.169
    1PET      H    1   1.744   1.343   0.240
    1PET      H    1   1.771   1.179   0.213
    1PET      O    1   1.359   0.645  -0.328
    1PET      C    1   2.316   1.396  -0.139
    1PET      H    1   2.410   1.451  -0.146
    1PET      C    1   2.256   1.389  -0.009
    1PET      H    1   2.302   1.450   0.076
    1PET      C    1   2.142   1.325   0.037
    1PET      C    1   2.068   1.344   0.166
    1PET      O    1   2.053   1.471   0.195
    1PET      C    1   2.106   1.238  -0.062
    1PET      H    1   2.017   1.177  -0.041
    1PET      C    1   2.162   1.251  -0.195
    1PET      H    1   2.113   1.190  -0.275
    1PET      C    1   2.255   1.339  -0.248
    1PET      C    1   2.266   1.376  -0.384
    1PET      O    1   2.149   1.481  -0.396
    1PET      O    1   2.253   1.279  -0.474
    1PET      C    1   2.165   1.208  -0.585
    1PET      H    1   2.145   1.290  -0.667
    1PET      H    1   2.066   1.188  -0.539
    1PET      C    1   2.214   1.077  -0.639
    1PET      H    1   2.222   0.995  -0.563
    1PET      H    1   2.142   1.044  -0.715
    1PET      O    1   1.947   1.275   0.166
    1PET      C    1   2.608   1.299  -1.040
    1PET      H    1   2.670   1.309  -1.130
    1PET      C    1   2.534   1.177  -1.015
    1PET      H    1   1.772   1.090  -0.941
    1PET      C    1   2.452   1.179  -0.898
    1PET      C    1   2.395   1.061  -0.836
    1PET      O    1   2.337   0.983  -0.926
    1PET      C    1   2.442   1.299  -0.830
    1PET      H    1   2.384   1.308  -0.739
    1PET      C    1   2.518   1.407  -0.872
    1PET      H    1   2.509   1.508  -0.822
    1PET      C    1   2.601   1.424  -0.988
    1PET      C    1   2.668   1.553  -1.033
    1PET      O    1   2.741   1.557  -1.122
    1PET      O    1   2.637   1.665  -0.948
    1PET      C    1   2.673   1.717  -0.819
    1PET      H    1   2.750   1.785  -0.861
    1PET      H    1   2.713   1.635  -0.754
    1PET      C    1   2.576   1.791  -0.724
    1PET      H    1   2.536   1.709  -0.653
    1PET      H    1   2.631   1.859  -0.652
    1PET      O    1   2.346   1.077  -0.710
    1PET      C    1   2.482   1.836  -1.165
    1PET      H    1   2.554   1.900  -1.214
    1PET      C    1   2.444   1.868  -1.034
    1PET      H    1   2.485   1.949  -0.984
    1PET      C    1   2.358   1.782  -0.963
    1PET      C    1   2.332   1.800  -0.823
    1PET      O    1   2.319   1.661  -0.743
    1PET      C    1   2.308   1.668  -1.021
    1PET      H    1   2.241   1.600  -0.968
    1PET      C    1   2.347   1.629  -1.151
    1PET      H    1   2.304   1.541  -1.187
    1PET      C    1   2.430   1.716  -1.219
    1PET      C    1   2.481   1.679  -1.356
    1PET      O    1   2.560   1.740  -1.412
    1PET      O    1   2.417   1.562  -1.406
    1PET      C    1   2.447   1.425  -1.367
    1PET      H    1   2.499   1.433  -1.270
    1PET      H    1   2.534   1.405  -1.433
    1PET      C    1   2.343   1.315  -1.358
    1PET      H    1   2.358   1.265  -1.455
    1PET      H    1   2.359   1.245  -1.276
    1PET      O    1   2.455   1.860  -0.768
    1PET      C    1   2.204   1.554  -1.719
    1PET      H    1   2.284   1.528  -1.786
    1PET      C    1   2.205   1.501  -1.594
    1PET      H    1   2.285   1.436  -1.565
    1PET      C    1   2.099   1.532  -1.504
    1PET      C    1   2.099   1.458  -1.376
    1PET      O    1   2.015   1.476  -1.299
    1PET      C    1   1.995   1.617  -1.547
    1PET      H    1   1.912   1.640  -1.480
    1PET      C    1   1.997   1.676  -1.670
    1PET      H    1   1.928   1.753  -1.689
    1PET      C    1   2.103   1.644  -1.761
    1PET      C    1   2.103   1.711  -1.896
    1PET      O    1   2.178   1.679  -1.976
    1PET      O    1   1.993   1.803  -1.921
    1PET      C    1   1.928   1.821  -2.044
    1PET      H    1   1.992   1.801  -2.132
    1PET      H    1   1.930   1.926  -2.089
    1PET      C    1   1.793   1.755  -2.062
    1PET      H    1   1.713   1.826  -2.035
    1PET      H    1   1.773   1.749  -2.168
    1PET      O    1   2.203   1.354  -1.375
    1PET      C    1   2.013   1.203  -1.857
    1PET      H    1   2.087   1.121  -1.876
    1PET      C    1   1.965   1.291  -1.959
    1PET      H    1   1.977   1.269  -2.061
    1PET      C    1   1.902   1.417  -1.946
    1PET      C    1   1.848   1.505  -2.055
    1PET      O    1   1.866   1.482  -2.166
    1PET      C    1   1.866   1.424  -1.810
    1PET      H    1   1.810   1.512  -1.779
    1PET      C    1   1.895   1.323  -1.714
    1PET      H    1   1.852   1.334  -1.609
    1PET      C    1   1.971   1.208  -1.725
    1PET      C    1   2.012   1.103  -1.620
    1PET      O    1   2.081   1.016  -1.650
    1PET      O    1   1.935   1.113  -1.504
    1PET      C    1   1.942   1.107  -1.358
    1PET      H    1   1.854   1.049  -1.323
    1PET      H    1   1.921   1.202  -1.311
    1PET      C    1   2.070   1.045  -1.304
    1PET      H    1   2.084   0.940  -1.347
    1PET      H    1   2.163   1.104  -1.328
    1PET      O    1   1.781   1.625  -2.006
    1PET      C    1   2.129   0.591  -1.100
    1PET      H    1   2.214   0.540  -1.065
    1PET      C    1   2.108   0.727  -1.064
    1PET      H    1   2.183   0.783  -1.010
    1PET      C    1   2.000   0.803  -1.107
    1PET      C    1   1.980   0.941  -1.073
    1PET      O    1   2.020   0.966  -0.943
    1PET      C    1   1.945   0.732  -1.207
    1PET      H    1   1.890   0.795  -1.274
    1PET      C    1   1.945   0.586  -1.216
    1PET      H    1   1.887   0.524  -1.280
    1PET      C    1   2.027   0.509  -1.137
    1PET      C    1   2.009   0.366  -1.115
    1PET      O    1   2.037   0.326  -0.966
    1PET      O    1   1.895   0.312  -1.151
    1PET      C    1   1.805   0.249  -1.031
    1PET      H    1   1.787   0.145  -1.058
    1PET      H    1   1.707   0.284  -1.017
    1PET      C    1   1.892   0.270  -0.915
    1PET      H    1   1.915   0.180  -0.854
    1PET      H    1   1.858   0.341  -0.841
    1PET      O    1   2.069   1.020  -1.167
    1PET      C    1   1.196   0.259  -0.706
    1PET      H    1   1.121   0.273  -0.782
    1PET      C    1   1.322   0.241  -0.752
    1PET      H    1   1.348   0.252  -0.855
    1PET      C    1   1.428   0.217  -0.658
    1PET      C    1   1.571   0.192  -0.703
    1PET      O    1   1.598   0.189  -0.816
    1PET      C    1   1.399   0.216  -0.522
    1PET      H    1   1.477   0.201  -0.455
    1PET      C    1   1.275   0.256  -0.475
    1PET      H    1   1.255   0.271  -0.369
    1PET      C    1   1.172   0.263  -0.568
    1PET      C    1   1.028   0.288  -0.520
    1PET      O    1   0.947   0.275  -0.603
    1PET      O    1   1.011   0.324  -0.390
    1PET      C    1   1.005   0.371  -0.244
    1PET      H    1   0.944   0.291  -0.209
    1PET      H    1   0.952   0.466  -0.231
    1PET      C    1   1.129   0.381  -0.152
    1PET      H    1   1.176   0.479  -0.168
    1PET      H    1   1.093   0.379  -0.044
    1PET      O    1   1.657   0.152  -0.603
    1PET      C    1   1.179   0.318   0.404
    1PET      H    1   1.113   0.359   0.476
    1PET      C    1   1.192   0.384   0.279
    1PET      H    1   1.159   0.477   0.246
    1PET      C    1   1.289   0.359   0.180
    1PET      C    1   1.314   0.443   0.061
    1PET      O    1   1.277   0.551   0.054
    1PET      C    1   1.340   0.229   0.214
    1PET      H    1   1.410   0.186   0.145
    1PET      C    1   1.310   0.157   0.333
    1PET      H    1   1.363   0.065   0.342
    1PET      C    1   1.228   0.191   0.439
    1PET      C    1   1.182   0.103   0.544
    1PET      O    1   1.182  -0.041   0.483
    1PET      O    1   1.253   0.107   0.654
    1PET      C    1   1.253  -0.152   0.529
    1PET      H    1   1.364  -0.137   0.520
    1PET      H    1   1.235  -0.239   0.463
    1PET      C    1   1.217  -0.201   0.669
    1PET      H    1   1.225  -0.111   0.733
    1PET      H    1   1.108  -0.220   0.667
    1PET      O    1   1.234   0.292  -0.170
    1PET      C    1   1.668  -0.407   1.001
    1PET      H    1   1.726  -0.465   1.074
    1PET      C    1   1.536  -0.442   0.968
    1PET      H    1   1.478  -0.517   1.014
    1PET      C    1   1.466  -0.369   0.872
    1PET      C    1   1.320  -0.395   0.846
    1PET      O    1   1.253  -0.472   0.899
    1PET      C    1   1.523  -0.251   0.816
    1PET      H    1   1.466  -0.189   0.751
    1PET      C    1   1.643  -0.207   0.861
    1PET      H    1   1.680  -0.113   0.830
    1PET      C    1   1.720  -0.288   0.953
    1PET      C    1   1.853  -0.231   0.994
    1PET      O    1   1.920  -0.278   1.074
    1PET      O    1   1.905  -0.132   0.904
    1PET      C    1   2.044  -0.124   0.880
    1PET      H    1   2.097  -0.096   0.967
    1PET      H    1   2.063  -0.040   0.802
    1PET      C    1   2.102  -0.250   0.815
    1PET      H    1   2.203  -0.239   0.768
    1PET      H    1   2.111  -0.323   0.901
    1PET      O    1   1.283  -0.312   0.732
    1PET      C    1   1.815  -0.644   0.906
    1PET      C    1   1.900  -0.543   0.850
    1PET      H    1   1.964  -0.485   0.916
    1PET      C    1   1.921  -0.526   0.715
    1PET      C    1   2.034  -0.453   0.670
    1PET      O    1   2.160  -0.524   0.737
    1PET      C    1   1.848  -0.612   0.630
    1PET      H    1   1.866  -0.611   0.524
    1PET      C    1   1.758  -0.703   0.686
    1PET      H    1   1.703  -0.765   0.625
    1PET      C    1   1.734  -0.729   0.824
    1PET      C    1   1.645  -0.835   0.876
    1PET      O    1   1.624  -0.845   0.990
    1PET      O    1   1.569  -1.132   0.847
    1PET      C    1   1.711  -1.131   0.892
    1PET      H    1   1.717  -1.214   0.964
    1PET      H    1   1.732  -1.044   0.950
    1PET      C    1   1.818  -1.124   0.785
    1PET      H    1   1.826  -1.213   0.731
    1PET      H    1   1.801  -1.047   0.715
    1PET      O    1   2.019  -0.315   0.721
    1PET      C    1   2.147  -0.782   0.593
    1PET      H    1   2.057  -0.743   0.645
    1PET      C    1   2.152  -0.938   0.590
    1PET      H    1   2.259  -0.977   0.577
    1PET      C    1   2.163  -0.993   0.734
    1PET      C    1   2.031  -0.983   0.807
    1PET      C    1   2.260  -0.919   0.815
    1PET      H    1   2.279  -0.965   0.911
    1PET      C    1   2.294  -0.793   0.787
    1PET      H    1   2.349  -0.741   0.866
    1PET      C    1   2.266  -0.728   0.662
    1PET      C    1   2.263  -0.577   0.674
    1PET      O    1   2.357  -0.525   0.624
    1PET      O    1   1.966  -1.104   0.836
    1PET      C    1  -0.093  -2.176  -0.573
    1PET      H    1  -0.076  -2.277  -0.602
    1PET      C    1  -0.041  -2.137  -0.454
    1PET      H    1   0.011  -2.210  -0.397
    1PET      C    1  -0.066  -2.006  -0.403
    1PET      C    1  -0.013  -1.964  -0.269
    1PET      O    1   0.001  -2.046  -0.188
    1PET      C    1  -0.136  -1.914  -0.486
    1PET      H    1  -0.156  -1.816  -0.450
    1PET      C    1  -0.193  -1.957  -0.604
    1PET      H    1  -0.255  -1.889  -0.654
    1PET      C    1  -0.173  -2.088  -0.653
    1PET      C    1  -0.230  -2.127  -0.785
    1PET      O    1  -0.214  -2.262  -0.811
    1PET      O    1  -0.286  -2.049  -0.851
    1PET      O    1  -0.024  -1.823  -0.247
    1PET      C    1   0.606  -1.169  -1.260
    1PET      H    1   0.685  -1.159  -1.192
    1PET      C    1   0.474  -1.191  -1.226
    1PET      H    1   0.448  -1.199  -1.125
    1PET      C    1   0.380  -1.206  -1.327
    1PET      C    1   0.239  -1.228  -1.288
    1PET      O    1   0.239  -0.952  -1.677
    1PET      C    1   0.417  -1.203  -1.463
    1PET      H    1   0.350  -1.222  -1.545
    1PET      C    1   0.545  -1.170  -1.501
    1PET      H    1   0.578  -1.158  -1.603
    1PET      C    1   0.634  -1.145  -1.395
    1PET      C    1   0.775  -1.101  -1.435
    1PET      O    1   0.802  -1.092  -1.548
    1PET      O    1   0.861  -1.089  -1.326
    1PET      C    1   0.933  -0.975  -1.259
    1PET      H    1   0.914  -1.010  -1.154
    1PET      C    1   0.889  -0.833  -1.285
    1PET      H    1   0.841  -0.782  -1.192
    1PET      O    1   0.205  -1.254  -1.181
    1PET      C    1   0.509  -0.652  -1.743
    1PET      H    1   0.499  -0.602  -1.838
    1PET      C    1   0.634  -0.695  -1.708
    1PET      H    1   0.717  -0.679  -1.773
    1PET      C    1   0.667  -0.740  -1.578
    1PET      C    1   0.804  -0.767  -1.534
    1PET      O    1   0.893  -0.758  -1.606
    1PET      C    1   0.563  -0.766  -1.483
    1PET      H    1   0.596  -0.801  -1.385
    1PET      C    1   0.438  -0.738  -1.524
    1PET      H    1   0.354  -0.756  -1.463
    1PET      C    1   0.407  -0.687  -1.653
    1PET      C    1   0.273  -0.672  -1.693
    1PET      O    1   0.252  -0.588  -1.791
    1PET      C    1   0.216  -0.434  -1.763
    1PET      H    1   0.163  -0.391  -1.849
    1PET      H    1   0.309  -0.383  -1.768
    1PET      C    1   0.138  -0.405  -1.638
    1PET      H    1   0.036  -0.434  -1.654
    1PET      H    1   0.164  -0.466  -1.553
    1PET      O    1   0.807  -0.808  -1.389
    1PET      C    1   0.419  -0.209  -1.181
    1PET      H    1   0.497  -0.164  -1.123
    1PET      C    1   0.379  -0.171  -1.307
    1PET      H    1   0.418  -0.086  -1.357
    1PET      C    1   0.271  -0.231  -1.378
    1PET      C    1   0.230  -0.176  -1.508
    1PET      O    1   0.168  -0.042  -1.477
    1PET      C    1   0.211  -0.339  -1.314
    1PET      H    1   0.125  -0.389  -1.349
    1PET      C    1   0.252  -0.385  -1.192
    1PET      H    1   0.202  -0.469  -1.154
    1PET      C    1   0.359  -0.325  -1.125
    1PET      C    1   0.430  -0.369  -0.998
    1PET      O    1   0.507  -0.311  -0.939
    1PET      O    1   0.389  -0.509  -0.960
    1PET      C    1   0.385  -0.604  -0.846
    1PET      H    1   0.406  -0.697  -0.895
    1PET      H    1   0.284  -0.622  -0.807
    1PET      C    1   0.480  -0.557  -0.740
    1PET      H    1   0.581  -0.533  -0.784
    1PET      H    1   0.443  -0.471  -0.693
    1PET      O    1   0.150  -0.261  -1.571
    1PET      C    1   0.200  -0.944  -0.379
    1PET      H    1   0.128  -0.963  -0.301
    1PET      C    1   0.263  -0.826  -0.392
    1PET      H    1   0.247  -0.744  -0.330
    1PET      C    1   0.347  -0.806  -0.505
    1PET      C    1   0.408  -0.669  -0.528
    1PET      O    1   0.380  -0.581  -0.458
    1PET      C    1   0.371  -0.913  -0.592
    1PET      H    1   0.434  -0.895  -0.675
    1PET      C    1   0.295  -1.031  -0.583
    1PET      H    1   0.307  -1.107  -0.658
    1PET      C    1   0.217  -1.054  -0.471
    1PET      C    1   0.127  -1.174  -0.450
    1PET      O    1   0.073  -1.191  -0.349
    1PET      O    1   0.126  -1.257  -0.559
    1PET      O    1   0.503  -0.660  -0.633
    1PET      C    1   0.630  -1.497  -0.578
    1PET      H    1   0.707  -1.562  -0.625
    1PET      C    1   0.551  -1.551  -0.480
    1PET      H    1   0.554  -1.655  -0.449
    1PET      C    1   0.449  -1.474  -0.416
    1PET      C    1   0.375  -1.533  -0.298
    1PET      O    1   0.410  -1.669  -0.261
    1PET      C    1   0.433  -1.337  -0.446
    1PET      H    1   0.362  -1.275  -0.401
    1PET      C    1   0.519  -1.281  -0.538
    1PET      H    1   0.507  -1.179  -0.561
    1PET      C    1   0.617  -1.360  -0.603
    1PET      C    1   0.712  -1.287  -0.682
    1PET      O    1   0.756  -1.359  -0.786
    1PET      O    1   0.839  -1.247  -0.593
    1PET      C    1   0.974  -1.280  -0.607
    1PET      H    1   0.985  -1.389  -0.590
    1PET      H    1   1.034  -1.229  -0.526
    1PET      C    1   1.041  -1.234  -0.737
    1PET      H    1   1.001  -1.291  -0.827
    1PET      H    1   1.010  -1.131  -0.753
    1PET      O    1   0.302  -1.467  -0.237
    1PET      C    1   1.646  -1.112  -0.712
    1PET      H    1   1.739  -1.075  -0.659
    1PET      C    1   1.530  -1.138  -0.645
    1PET      C    1   1.414  -1.164  -0.720
    1PET      C    1   1.284  -1.199  -0.659
    1PET      O    1   1.260  -1.188  -0.545
    1PET      C    1   1.421  -1.173  -0.863
    1PET      H    1   1.329  -1.198  -0.918
    1PET      C    1   1.539  -1.165  -0.928
    1PET      H    1   1.550  -1.183  -1.032
    1PET      C    1   1.656  -1.130  -0.853
    1PET      C    1   1.785  -1.117  -0.921
    1PET      O    1   1.888  -1.089  -0.858
    1PET      O    1   1.787  -1.144  -1.051
    1PET      C    1   1.756  -1.135  -1.197
    1PET      H    1   1.706  -1.232  -1.215
    1PET      H    1   1.855  -1.126  -1.238
    1PET      C    1   1.664  -1.024  -1.258
    1PET      H    1   1.733  -0.946  -1.302
    1PET      H    1   1.598  -1.064  -1.338
    1PET      O    1   1.186  -1.244  -0.751
    1PET      C    1   1.650  -0.558  -0.907
    1PET      H    1   1.676  -0.453  -0.910
    1PET      C    1   1.586  -0.611  -1.023
    1PET      H    1   1.574  -0.551  -1.109
    1PET      C    1   1.549  -0.746  -1.043
    1PET      C    1   1.490  -0.821  -1.156
    1PET      O    1   1.493  -0.755  -1.269
    1PET      C    1   1.583  -0.809  -0.929
    1PET      H    1   1.551  -0.913  -0.929
    1PET      C    1   1.641  -0.753  -0.806
    1PET      H    1   1.654  -0.829  -0.735
    1PET      C    1   1.681  -0.625  -0.791
    1PET      C    1   1.747  -0.572  -0.666
    1PET      O    1   1.645  -0.499  -0.575
    1PET      O    1   1.804  -0.680  -0.595
    1PET      C    1   1.832  -0.708  -0.450
    1PET      H    1   1.944  -0.702  -0.433
    1PET      H    1   1.804  -0.812  -0.421
    1PET      C    1   1.769  -0.594  -0.372
    1PET      H    1   1.799  -0.497  -0.411
    1PET      H    1   1.657  -0.610  -0.364
    1PET      O    1   1.585  -0.954  -1.172
    1PET      C    1   1.687  -0.804   0.102
    1PET      H    1   1.595  -0.853   0.119
    1PET      C    1   1.726  -0.727  -0.002
    1PET      H    1   1.659  -0.712  -0.086
    1PET      C    1   1.853  -0.669   0.000
    1PET      C    1   1.895  -0.593  -0.122
    1PET      C    1   1.937  -0.683   0.113
    1PET      H    1   2.038  -0.640   0.108
    1PET      C    1   1.892  -0.751   0.220
    1PET      H    1   1.951  -0.775   0.305
    1PET      C    1   1.769  -0.819   0.219
    1PET      C    1   1.725  -0.901   0.333
    1PET      O    1   1.990  -0.877   0.826
    1PET      O    1   1.585  -0.957   0.319
    1PET      C    1   1.489  -1.041   0.374
    1PET      H    1   0.955  -1.385   0.287
    1PET      H    1   1.398  -1.045   0.304
    1PET      C    1   1.435  -0.993   0.509
    1PET      H    1   1.472  -0.887   0.527
    1PET      H    1   1.326  -0.993   0.518
    1PET      O    1   1.797  -0.597  -0.225
    1PET      C    1   1.131  -1.065   0.848
    1PET      H    1   1.071  -1.156   0.846
    1PET      C    1   1.268  -1.082   0.807
    1PET      H    1   1.294  -1.176   0.767
    1PET      C    1   1.374  -0.996   0.818
    1PET      C    1   1.510  -1.030   0.773
    1PET      O    1   1.580  -0.910   0.774
    1PET      C    1   1.317  -0.879   0.868
    1PET      H    1   1.383  -0.796   0.879
    1PET      C    1   1.180  -0.861   0.903
    1PET      H    1   1.156  -0.760   0.939
    1PET      C    1   1.083  -0.953   0.914
    1PET      C    1   0.966  -0.945   0.999
    1PET      O    1   0.959  -0.838   1.078
    1PET      O    1   0.838  -0.952   0.914
    1PET      C    1   0.739  -0.867   0.966
    1PET      H    1   0.669  -0.925   1.031
    1PET      H    1   0.670  -0.822   0.902
    1PET      C    1   0.816  -0.764   1.042
    1PET      H    1   1.052  -1.593   0.570
    1PET      H    1   0.851  -0.674   0.983
    1PET      O    1   1.490  -1.091   0.623
    1PET      C    1   0.503  -0.372   1.072
    1PET      H    1   0.544  -0.284   1.020
    1PET      C    1   0.580  -0.481   1.122
    1PET      H    1   0.685  -0.473   1.128
    1PET      C    1   0.530  -0.606   1.160
    1PET      C    1   0.603  -0.725   1.198
    1PET      O    1   0.610  -0.729   1.366
    1PET      C    1   0.393  -0.590   1.161
    1PET      H    1   0.335  -0.672   1.203
    1PET      C    1   0.315  -0.480   1.113
    1PET      H    1   0.208  -0.480   1.109
    1PET      C    1   0.366  -0.364   1.053
    1PET      C    1   0.292  -0.245   1.011
    1PET      O    1   0.353  -0.158   0.966
    1PET      O    1  -0.057  -0.240   1.458
    1PET      C    1  -0.064  -0.372   1.407
    1PET      H    1  -0.143  -0.379   1.329
    1PET      H    1  -0.100  -0.437   1.482
    1PET      C    1   0.065  -0.420   1.340
    1PET      H    1   0.121  -0.336   1.288
    1PET      H    1   0.143  -0.439   1.414
    1PET      O    1   0.748  -0.721   1.147
    1PET      C    1  -0.254  -0.782   1.438
    1PET      H    1  -0.312  -0.749   1.522
    1PET      C    1  -0.146  -0.709   1.387
    1PET      H    1  -0.118  -0.611   1.426
    1PET      C    1  -0.064  -0.745   1.276
    1PET      C    1   0.045  -0.664   1.209
    1PET      O    1   0.115  -0.710   1.130
    1PET      C    1  -0.091  -0.880   1.260
    1PET      H    1  -0.023  -0.928   1.194
    1PET      C    1  -0.191  -0.962   1.329
    1PET      H    1  -0.205  -1.069   1.315
    1PET      C    1  -0.299  -0.911   1.396
    1PET      C    1  -0.419  -0.978   1.440
    1PET      O    1  -0.371  -1.032   1.588
    1PET      O    1  -0.444  -1.082   1.354
    1PET      C    1  -0.440  -1.231   1.415
    1PET      H    1  -0.542  -1.275   1.433
    1PET      H    1  -0.392  -1.214   1.511
    1PET      C    1  -0.372  -1.332   1.327
    1PET      H    1  -0.418  -1.350   1.227
    1PET      H    1  -0.277  -1.283   1.310
    1PET      O    1   0.049  -0.528   1.252
    1PET      C    1  -0.108  -1.203   1.646
    1PET      H    1  -0.016  -1.161   1.598
    1PET      C    1  -0.160  -1.317   1.578
    1PET      H    1  -0.114  -1.342   1.481
    1PET      C    1  -0.276  -1.385   1.600
    1PET      C    1  -0.332  -1.499   1.533
    1PET      O    1  -0.473  -1.537   1.589
    1PET      C    1  -0.327  -1.329   1.717
    1PET      H    1  -0.417  -1.375   1.753
    1PET      C    1  -0.264  -1.227   1.797
    1PET      H    1  -0.306  -1.205   1.891
    1PET      C    1  -0.149  -1.157   1.770
    1PET      C    1  -0.079  -1.053   1.853
    1PET      O    1   0.023  -1.015   1.817
    1PET      O    1  -0.140  -1.035   1.983
    1PET      C    1  -0.074  -1.080   2.107
    1PET      H    1  -0.046  -1.185   2.103
    1PET      H    1  -0.143  -1.077   2.190
    1PET      C    1   0.038  -0.987   2.134
    1PET      H    1   0.106  -0.955   2.051
    1PET      H    1  -0.013  -0.891   2.144
    1PET      O    1  -0.349  -1.470   1.401
    1PET      C    1   0.291  -0.967   2.702
    1PET      C    1   0.271  -0.920   2.573
    1PET      H    1   0.279  -0.816   2.550
    1PET      C    1   0.233  -1.004   2.464
    1PET      C    1   0.216  -0.947   2.324
    1PET      O    1   0.373  -0.936   2.237
    1PET      C    1   0.224  -1.140   2.486
    1PET      H    1   0.184  -1.208   2.414
    1PET      C    1   0.252  -1.194   2.609
    1PET      H    1   0.245  -1.298   2.624
    1PET      C    1   0.293  -1.110   2.721
    1PET      C    1   0.311  -1.169   2.857
    1PET      O    1   0.335  -1.107   2.953
    1PET      O    1   0.876  -0.549   2.498
    1PET      C    1   1.002  -0.551   2.427
    1PET      H    1   1.048  -0.649   2.427
    1PET      H    1   1.075  -0.488   2.473
    1PET      C    1   0.974  -0.499   2.289
    1PET      H    1   1.062  -0.457   2.226
    1PET      H    1   0.942  -0.577   2.216
    1PET      O    1   0.125  -1.021   2.248
    1PET      C    1   0.467  -0.563   2.227
    1PET      H    1   0.416  -0.527   2.144
    1PET      C    1   0.558  -0.477   2.296
    1PET      H    1   0.570  -0.374   2.267
    1PET      C    1   0.656  -0.513   2.387
    1PET      C    1   0.779  -0.453   2.427
    1PET      O    1   0.764  -0.342   2.501
    1PET      C    1   0.626  -0.646   2.420
    1PET      H    1   0.689  -0.685   2.498
    1PET      C    1   0.532  -0.731   2.355
    1PET      H    1   0.524  -0.835   2.388
    1PET      C    1   0.436  -0.695   2.260
    1PET      C    1   0.332  -0.780   2.209
    1PET      O    1   0.239  -0.596   1.919
    1PET      O    1   0.200  -0.819   2.322
    1PET      C    1   0.676  -1.080   2.189
    1PET      H    1   0.749  -1.165   2.189
    1PET      H    1   0.716  -1.005   2.261
    1PET      C    1   0.654  -1.026   2.050
    1PET      H    1   0.734  -0.946   2.041
    1PET      H    1   0.681  -1.086   1.966
    1PET      O    1   0.859  -0.419   2.290
    1PET      C    1   0.217  -1.371   2.129
    1PET      H    1   0.190  -1.453   2.192
    1PET      C    1   0.317  -1.279   2.167
    1PET      H    1   0.374  -1.291   2.262
    1PET      C    1   0.354  -1.167   2.100
    1PET      C    1   0.439  -1.061   2.151
    1PET      O    1   0.534  -1.121   2.235
    1PET      C    1   0.281  -1.170   1.983
    1PET      H    1   0.314  -1.096   1.909
    1PET      C    1   0.187  -1.268   1.936
    1PET      H    1   0.140  -1.252   1.835
    1PET      C    1   0.138  -1.371   2.013
    1PET      C    1   0.026  -1.466   1.973
    1PET      O    1  -0.019  -1.547   2.042
    1PET      O    1  -0.018  -1.448   1.841
    1PET      C    1   0.055  -1.531   1.738
    1PET      H    1   0.148  -1.479   1.719
    1PET      H    1  -0.001  -1.518   1.645
    1PET      C    1   0.069  -1.673   1.777
    1PET      H    1   0.125  -1.687   1.873
    1PET      H    1  -0.031  -1.728   1.801
    1PET      O    1   0.500  -1.007   2.042
    1PET      C    1   0.332  -1.522   1.394
    1PET      H    1   0.278  -1.460   1.323
    1PET      C    1   0.264  -1.611   1.475
    1PET      H    1   0.158  -1.616   1.477
    1PET      C    1   0.347  -1.689   1.557
    1PET      C    1   0.279  -1.780   1.660
    1PET      O    1   0.349  -1.847   1.722
    1PET      C    1   0.488  -1.685   1.550
    1PET      H    1   0.540  -1.749   1.617
    1PET      C    1   0.551  -1.599   1.461
    1PET      H    1   0.655  -1.586   1.458
    1PET      C    1   0.473  -1.519   1.379
    1PET      C    1   0.535  -1.430   1.272
    1PET      O    1   0.467  -1.368   1.202
    1PET      O    1   0.672  -1.419   1.289
    1PET      C    1   0.778  -1.308   1.316
    1PET      H    1   0.713  -1.226   1.345
    1PET      H    1   0.816  -1.276   1.218
    1PET      C    1   0.896  -1.336   1.405
    1PET      H    1   0.999  -1.298   1.376
    1PET      H    1   0.862  -1.302   1.501
    1PET      O    1   0.141  -1.758   1.679
    1PET      C    1   0.836  -1.912   1.628
    1PET      H    1   0.799  -1.975   1.704
    1PET      C    1   0.839  -1.780   1.643
    1PET      H    1   0.789  -1.735   1.733
    1PET      C    1   0.890  -1.700   1.535
    1PET      C    1   0.892  -1.558   1.539
    1PET      O    1   0.848  -1.487   1.636
    1PET      C    1   0.938  -1.767   1.420
    1PET      H    1   0.971  -1.705   1.340
    1PET      C    1   0.948  -1.903   1.407
    1PET      H    1   0.998  -1.948   1.323
    1PET      C    1   0.892  -1.975   1.513
    1PET      C    1   0.888  -2.121   1.505
    1PET      O    1   0.865  -2.193   1.593
    1PET      O    1   0.919  -2.169   1.371
    1PET      C    1   0.808  -2.178   1.286
    1PET      H    1   0.713  -2.158   1.338
    1PET      H    1   0.792  -2.285   1.259
    1PET      C    1   0.820  -2.086   1.167
    1PET      H    1   0.840  -1.983   1.194
    1PET      H    1   0.896  -2.121   1.095
    1PET      O    1   0.940  -1.498   1.436
    1PET      C    1   0.589  -1.630   1.044
    1PET      H    1   0.621  -1.540   1.094
    1PET      C    1   0.582  -1.755   1.114
    1PET      H    1   0.605  -1.761   1.218
    1PET      C    1   0.550  -1.878   1.057
    1PET      C    1   0.563  -2.011   1.123
    1PET      O    1   0.559  -1.984   1.255
    1PET      C    1   0.531  -1.849   0.923
    1PET      H    1   0.517  -1.943   0.870
    1PET      C    1   0.548  -1.727   0.851
    1PET      H    1   0.529  -1.736   0.747
    1PET      C    1   0.576  -1.605   0.908
    1PET      C    1   0.608  -1.482   0.848
    1PET      O    1   0.638  -1.374   0.919
    1PET      O    1   0.618  -1.474   0.715
    1PET      C    1   0.600  -1.531   0.570
    1PET      H    1   0.499  -1.579   0.568
    1PET      H    1   0.671  -1.614   0.560
    1PET      C    1   0.626  -1.438   0.454
    1PET      H    1   0.541  -1.384   0.415
    1PET      H    1   0.677  -1.490   0.371
    1PET      O    1   0.704  -2.071   1.089
    1PET      C    1   1.322  -1.334   0.501
    1PET      H    1   1.310  -1.272   0.409
    1PET      C    1   1.221  -1.418   0.539
    1PET      H    1   1.124  -1.418   0.492
    1PET      C    1   1.247  -1.490   0.659
    1PET      C    1   1.145  -1.574   0.732
    1PET      O    1   1.020  -1.564   0.668
    1PET      C    1   1.371  -1.492   0.722
    1PET      H    1   1.389  -1.553   0.807
    1PET      C    1   1.473  -1.413   0.674
    1PET      H    1   1.565  -1.409   0.725
    1PET      C    1   1.446  -1.322   0.570
    1PET      C    1   1.542  -1.225   0.526
    1PET      O    1   1.532  -1.188   0.397
    1PET      O    1   1.671  -1.259   0.566
    1PET      C    1   1.793  -1.239   0.477
    1PET      H    1   1.871  -1.181   0.522
    1PET      H    1   1.747  -1.183   0.394
    1PET      C    1   1.858  -1.367   0.427
    1PET      H    1   1.914  -1.357   0.329
    1PET      H    1   1.934  -1.412   0.490
    1PET      O    1   1.167  -1.626   0.832
    1PET      C    1   1.430  -1.765   0.204
    1PET      H    1   1.371  -1.857   0.209
    1PET      C    1   1.525  -1.751   0.297
    1PET      H    1   1.540  -1.828   0.371
    1PET      C    1   1.605  -1.634   0.294
    1PET      C    1   1.690  -1.602   0.414
    1PET      O    1   1.690  -1.673   0.506
    1PET      C    1   1.608  -1.554   0.177
    1PET      H    1   1.674  -1.470   0.173
    1PET      C    1   1.518  -1.576   0.075
    1PET      H    1   1.518  -1.519  -0.017
    1PET      C    1   1.429  -1.683   0.088
    1PET      C    1   1.335  -1.722  -0.023
    1PET      O    1   1.272  -1.820  -0.013
    1PET      O    1   1.310  -1.630  -0.125
    1PET      C    1   1.183  -1.597  -0.192
    1PET      H    1   1.159  -1.670  -0.272
    1PET      H    1   1.210  -1.494  -0.225
    1PET      C    1   1.052  -1.604  -0.114
    1PET      H    1   1.040  -1.699  -0.071
    1PET      H    1   1.057  -1.545  -0.026
    1PET      O    1   1.773  -1.486   0.405
    1PET      C    1   0.666  -1.161  -0.296
    1PET      H    1   0.643  -1.081  -0.368
    1PET      C    1   0.779  -1.234  -0.311
    1PET      H    1   0.860  -1.227  -0.385
    1PET      C    1   0.808  -1.343  -0.221
    1PET      C    1   0.933  -1.427  -0.243
    1PET      O    1   1.013  -1.381  -0.314
    1PET      C    1   0.712  -1.374  -0.126
    1PET      H    1   0.729  -1.462  -0.067
    1PET      C    1   0.595  -1.304  -0.108
    1PET      H    1   0.520  -1.327  -0.039
    1PET      C    1   0.578  -1.189  -0.185
    1PET      C    1   0.453  -1.104  -0.166
    1PET      O    1   0.433  -1.022  -0.243
    1PET      O    1   0.374  -1.120  -0.046
    1PET      C    1   0.249  -1.048  -0.021
    1PET      H    1   0.203  -1.129   0.039
    1PET      H    1   0.188  -1.031  -0.109
    1PET      C    1   0.254  -0.909   0.049
    1PET      H    1   0.161  -0.849   0.031
    1PET      H    1   0.244  -0.928   0.157
    1PET      O    1   0.936  -1.553  -0.187
    1PET      C    1   0.764  -0.527  -0.040
    1PET      H    1   0.802  -0.426  -0.039
    1PET      C    1   0.625  -0.552  -0.048
    1PET      H    1   0.550  -0.477  -0.066
    1PET      C    1   0.556  -0.672  -0.026
    1PET      C    1   0.403  -0.691  -0.025
    1PET      O    1   0.328  -0.616  -0.067
    1PET      C    1   0.654  -0.766  -0.004
    1PET      H    1   0.621  -0.873   0.006
    1PET      C    1   0.796  -0.743  -0.019
    1PET      H    1   0.868  -0.820  -0.005
    1PET      C    1   0.863  -0.625  -0.038
    1PET      C    1   1.010  -0.604  -0.025
    1PET      O    1   1.061  -0.476  -0.039
    1PET      O    1   1.058  -0.662   0.093
    1PET      C    1   1.021  -0.645   0.228
    1PET      H    1   1.044  -0.736   0.282
    1PET      H    1   0.909  -0.638   0.232
    1PET      C    1   1.066  -0.527   0.317
    1PET      H    1   1.177  -0.544   0.330
    1PET      H    1   1.050  -0.425   0.276
    1PET      O    1   0.368  -0.818   0.032
    1PET      C    1   0.889  -0.084   0.413
    1PET      H    1   0.942  -0.005   0.464
    1PET      C    1   0.890  -0.215   0.475
    1PET      H    1   0.940  -0.225   0.571
    1PET      C    1   0.857  -0.333   0.415
    1PET      C    1   0.879  -0.465   0.474
    1PET      O    1   0.855  -0.428   0.631
    1PET      C    1   0.797  -0.296   0.292
    1PET      H    1   0.749  -0.385   0.249
    1PET      C    1   0.787  -0.169   0.237
    1PET      H    1   0.734  -0.156   0.142
    1PET      C    1   0.841  -0.047   0.288
    1PET      C    1   0.849   0.087   0.217
    1PET      O    1   0.806   0.110   0.113
    1PET      O    1   1.027   0.139   0.567
    1PET      C    1   0.917   0.225   0.560
    1PET      H    1   0.940   0.313   0.625
    1PET      H    1   0.830   0.195   0.617
    1PET      C    1   0.874   0.256   0.419
    1PET      H    1   0.901   0.362   0.398
    1PET      H    1   0.765   0.256   0.416
    1PET      O    1   1.023  -0.519   0.448
    1PET      C    1   0.517   0.328  -0.181
    1PET      H    1   0.555   0.333  -0.282
    1PET      C    1   0.418   0.239  -0.147
    1PET      H    1   0.376   0.180  -0.225
    1PET      C    1   0.379   0.223  -0.013
    1PET      C    1   0.266   0.134   0.014
    1PET      O    1   0.215   0.063  -0.063
    1PET      C    1   0.448   0.288   0.093
    1PET      H    1   0.426   0.266   0.196
    1PET      C    1   0.547   0.376   0.060
    1PET      H    1   0.599   0.424   0.139
    1PET      C    1   0.572   0.405  -0.077
    1PET      C    1   0.675   0.506  -0.123
    1PET      O    1   0.712   0.514  -0.231
    1PET      O    1   0.702   0.606  -0.023
    1PET      C    1   0.679   0.750  -0.009
    1PET      H    1   0.769   0.790  -0.066
    1PET      H    1   0.699   0.797   0.090
    1PET      C    1   0.547   0.794  -0.069
    1PET      H    1   0.506   0.884  -0.020
    1PET      H    1   0.551   0.810  -0.178
    1PET      O    1   0.914   0.182   0.299
    1PET      C    1   0.114   0.478   0.246
    1PET      H    1   0.022   0.429   0.279
    1PET      C    1   0.148   0.524   0.122
    1PET      H    1   0.072   0.525   0.043
    1PET      C    1   0.278   0.577   0.097
    1PET      C    1   0.304   0.642  -0.027
    1PET      O    1   0.204   0.661  -0.104
    1PET      C    1   0.371   0.585   0.207
    1PET      H    1   0.466   0.626   0.189
    1PET      C    1   0.341   0.542   0.330
    1PET      H    1   0.415   0.551   0.410
    1PET      C    1   0.211   0.492   0.349
    1PET      C    1   0.173   0.447   0.487
    1PET      O    1   0.071   0.398   0.511
    1PET      O    1   0.280   0.459   0.578
    1PET      C    1   0.338   0.564   0.679
    1PET      H    1   0.272   0.542   0.766
    1PET      H    1   0.318   0.663   0.637
    1PET      C    1   0.483   0.560   0.725
    1PET      H    1   0.545   0.596   0.640
    1PET      H    1   0.484   0.633   0.813
    1PET      O    1   0.421   0.682  -0.050
    1PET      C    1   0.472   0.006   0.374
    1PET      H    1   0.496  -0.053   0.292
    1PET      C    1   0.553   0.015   0.492
    1PET      H    1   0.646  -0.037   0.507
    1PET      C    1   0.535   0.099   0.603
    1PET      C    1   0.623   0.111   0.727
    1PET      O    1   0.720   0.050   0.732
    1PET      C    1   0.419   0.170   0.576
    1PET      H    1   0.401   0.244   0.650
    1PET      C    1   0.341   0.161   0.455
    1PET      H    1   0.251   0.224   0.438
    1PET      C    1   0.345   0.063   0.361
    1PET      C    1   0.249   0.027   0.256
    1PET      O    1   0.239   0.127   0.154
    1PET      O    1   0.459  -0.195   0.062
    1PET      C    1   0.507  -0.092  -0.012
    1PET      H    1   0.616  -0.080   0.010
    1PET      H    1   0.451  -0.002   0.024
    1PET      C    1   0.510  -0.104  -0.173
    1PET      H    1   0.406  -0.085  -0.197
    1PET      H    1   0.572  -0.026  -0.221
    1PET      O    1   0.566   0.429   0.747
    1PET      C    1   0.916  -0.521  -0.345
    1PET      H    1   1.017  -0.548  -0.353
    1PET      C    1   0.870  -0.400  -0.301
    1PET      H    1   0.944  -0.331  -0.273
    1PET      C    1   0.735  -0.375  -0.282
    1PET      C    1   0.693  -0.250  -0.218
    1PET      O    1   0.768  -0.174  -0.176
    1PET      C    1   0.638  -0.468  -0.325
    1PET      H    1   0.534  -0.440  -0.323
    1PET      C    1   0.681  -0.584  -0.375
    1PET      H    1   0.608  -0.654  -0.416
    1PET      C    1   0.820  -0.624  -0.373
    1PET      C    1   0.855  -0.762  -0.385
    1PET      O    1   0.972  -0.795  -0.356
    1PET      O    1   0.768  -0.848  -0.435
    1PET      C    1   0.726  -0.871  -0.588
    1PET      H    1   0.699  -0.770  -0.625
    1PET      H    1   0.634  -0.926  -0.571
    1PET      C    1   0.822  -0.950  -0.675
    1PET      H    1   0.919  -0.909  -0.689
    1PET      H    1   0.848  -1.053  -0.641
    1PET      O    1   0.544  -0.224  -0.228
    1PET      C    1   0.444  -0.846  -1.049
    1PET      H    1   0.457  -0.761  -1.111
    1PET      C    1   0.559  -0.914  -0.992
    1PET      H    1   0.659  -0.876  -1.020
    1PET      C    1   0.557  -1.013  -0.901
    1PET      C    1   0.677  -1.083  -0.842
    1PET      O    1   0.731  -1.186  -0.952
    1PET      C    1   0.428  -1.057  -0.888
    1PET      H    1   0.420  -1.149  -0.833
    1PET      C    1   0.315  -0.999  -0.954
    1PET      H    1   0.214  -1.028  -0.939
    1PET      C    1   0.313  -0.889  -1.040
    1PET      C    1   0.196  -0.820  -1.109
    1PET      O    1   0.216  -0.720  -1.162
    1PET      O    1   0.079  -0.896  -1.126
    1PET      C    1   0.044  -0.946  -1.261
    1PET      H    1  -0.055  -0.993  -1.253
    1PET      H    1   0.113  -1.030  -1.285
    1PET      C    1   0.052  -0.840  -1.367
    1PET      H    1  -0.040  -0.783  -1.378
    1PET      H    1   0.130  -0.763  -1.347
    1PET      O    1   0.770  -0.988  -0.815
    1PET      C    1  -0.062  -0.881  -1.962
    1PET      H    1  -0.036  -0.867  -2.061
    1PET      C    1   0.014  -0.829  -1.849
    1PET      H    1   0.104  -0.770  -1.868
    1PET      C    1   0.012  -0.882  -1.723
    1PET      C    1   0.119  -0.875  -1.628
    1PET      O    1   0.173  -0.705  -1.622
    1PET      C    1  -0.117  -0.935  -1.707
    1PET      H    1  -0.158  -0.956  -1.601
    1PET      C    1  -0.202  -0.970  -1.814
    1PET      H    1  -0.306  -1.008  -1.790
    1PET      C    1  -0.166  -0.972  -1.951
    1PET      C    1  -0.230  -1.043  -2.064
    1PET      O    1  -0.130  -1.177  -2.097
    1PET      O    1  -0.222  -0.953  -2.180
    1PET      C    1  -0.284  -0.915  -2.299
    1PET      H    1  -0.256  -0.995  -2.377
    1PET      H    1  -0.228  -0.835  -2.344
    1PET      C    1  -0.438  -0.890  -2.288
    1PET      H    1  -0.442  -0.781  -2.254
    1PET      O    1   0.090  -0.905  -1.503
    1PET      C    1  -0.733  -0.972  -1.774
    1PET      H    1  -0.819  -1.017  -1.723
    1PET      C    1  -0.674  -1.028  -1.895
    1PET      H    1  -0.698  -1.130  -1.922
    1PET      C    1  -0.568  -0.980  -1.967
    1PET      C    1  -0.504  -1.055  -2.081
    1PET      O    1  -0.574  -1.172  -2.097
    1PET      C    1  -0.530  -0.864  -1.911
    1PET      H    1  -0.444  -0.815  -1.959
    1PET      C    1  -0.590  -0.808  -1.791
    1PET      H    1  -0.554  -0.710  -1.761
    1PET      C    1  -0.686  -0.862  -1.709
    1PET      C    1  -0.727  -0.813  -1.576
    1PET      O    1  -0.690  -0.912  -1.481
    1PET      O    1  -0.673  -0.685  -1.560
    1PET      C    1  -0.584  -0.600  -1.479
    1PET      H    1  -0.497  -0.579  -1.542
    1PET      H    1  -0.535  -0.659  -1.400
    1PET      C    1  -0.641  -0.478  -1.420
    1PET      H    1  -0.675  -0.406  -1.492
    1PET      H    1  -0.734  -0.488  -1.367
    1PET      O    1  -0.503  -0.969  -2.190
    1PET      C    1  -0.198  -0.080  -1.424
    1PET      H    1  -0.104  -0.043  -1.447
    1PET      C    1  -0.234  -0.212  -1.410
    1PET      H    1  -0.166  -0.293  -1.422
    1PET      C    1  -0.366  -0.244  -1.380
    1PET      C    1  -0.398  -0.389  -1.363
    1PET      O    1  -0.329  -0.480  -1.371
    1PET      C    1  -0.466  -0.143  -1.360
    1PET      H    1  -0.568  -0.160  -1.348
    1PET      C    1  -0.433  -0.013  -1.373
    1PET      H    1  -0.503   0.070  -1.359
    1PET      C    1  -0.297   0.018  -1.404
    1PET      C    1  -0.257   0.155  -1.438
    1PET      O    1  -0.156   0.183  -1.482
    1PET      O    1  -0.356   0.252  -1.383
    1PET      C    1  -0.452   0.346  -1.414
    1PET      H    1  -0.555   0.308  -1.396
    1PET      H    1  -0.237   0.415  -1.463
    1PET      C    1  -0.445   0.476  -1.321
    1PET      H    1  -0.465   0.565  -1.385
    1PET      H    1  -0.537   0.472  -1.262
    1PET      O    1  -0.541  -0.409  -1.339
    1PET      C    1  -0.510   0.768  -1.707
    1PET      H    1  -0.429   0.840  -1.697
    1PET      C    1  -0.502   0.643  -1.655
    1PET      H    1  -0.420   0.608  -1.594
    1PET      C    1  -0.611   0.548  -1.660
    1PET      C    1  -0.589   0.409  -1.605
    1PET      O    1  -0.674   0.332  -1.611
    1PET      C    1  -0.726   0.575  -1.729
    1PET      H    1  -0.801   0.501  -1.742
    1PET      C    1  -0.741   0.704  -1.782
    1PET      H    1  -0.828   0.735  -1.830
    1PET      C    1  -0.634   0.793  -1.776
    1PET      C    1  -0.647   0.933  -1.833
    1PET      O    1  -0.562   1.009  -1.813
    1PET      O    1  -0.756   0.963  -1.914
    1PET      C    1  -0.747   0.974  -2.069
    1PET      H    1  -0.697   0.892  -2.112
    1PET      H    1  -0.668   1.054  -2.078
    1PET      C    1  -0.877   0.999  -2.136
    1PET      H    1  -0.942   0.910  -2.121
    1PET      H    1  -0.924   1.090  -2.096
    1PET      O    1  -0.458   0.377  -1.561
    1PET      C    1  -0.838   1.292  -2.691
    1PET      H    1  -0.778   1.364  -2.750
    1PET      C    1  -0.782   1.264  -2.571
    1PET      H    1  -0.689   1.306  -2.533
    1PET      C    1  -0.845   1.170  -2.483
    1PET      C    1  -0.785   1.125  -2.351
    1PET      O    1  -0.693   1.178  -2.305
    1PET      C    1  -0.971   1.112  -2.521
    1PET      H    1  -1.011   1.042  -2.442
    1PET      C    1  -1.030   1.143  -2.637
    1PET      H    1  -1.122   1.097  -2.655
    1PET      C    1  -0.962   1.233  -2.726
    1PET      C    1  -1.037   1.261  -2.849
    1PET      O    1  -0.990   1.328  -2.932
    1PET      O    1  -1.168   1.200  -2.860
    1PET      C    1  -1.301   1.167  -2.900
    1PET      H    1  -1.296   1.068  -2.951
    1PET      H    1  -1.316   1.222  -2.995
    1PET      C    1  -1.403   1.186  -2.786
    1PET      H    1  -1.503   1.186  -2.826
    1PET      H    1  -1.397   1.090  -2.727
    1PET      O    1  -0.862   1.031  -2.285
    1PET      C    1  -1.509   1.137  -2.272
    1PET      H    1  -1.473   1.085  -2.187
    1PET      C    1  -1.418   1.194  -2.370
    1PET      H    1  -1.312   1.182  -2.350
    1PET      C    1  -1.456   1.261  -2.482
    1PET      C    1  -1.359   1.339  -2.563
    1PET      O    1  -1.226   1.322  -2.521
    1PET      C    1  -1.590   1.263  -2.490
    1PET      H    1  -1.626   1.311  -2.579
    1PET      C    1  -1.680   1.198  -2.391
    1PET      H    1  -1.222   1.087  -2.016
    1PET      C    1  -1.641   1.167  -2.263
    1PET      C    1  -1.728   1.172  -2.148
    1PET      O    1  -1.869   1.102  -2.192
    1PET      O    1  -1.780   1.315  -2.126
    1PET      C    1  -1.897   1.388  -2.128
    1PET      H    1  -1.873   1.483  -2.182
    1PET      H    1  -1.908   1.434  -2.025
    1PET      C    1  -2.025   1.311  -2.176
    1PET      H    1  -2.044   1.228  -2.103
    1PET      H    1  -2.116   1.372  -2.174
    1PET      O    1  -1.375   1.304  -2.706
    1PET      C    1  -2.156   0.843  -2.329
    1PET      H    1  -2.226   0.794  -2.260
    1PET      C    1  -2.080   0.949  -2.284
    1PET      H    1  -2.094   0.988  -2.184
    1PET      C    1  -1.997   1.017  -2.373
    1PET      C    1  -1.923   1.126  -2.312
    1PET      O    1  -1.812   1.187  -2.417
    1PET      C    1  -1.976   0.971  -2.501
    1PET      H    1  -1.898   1.005  -2.570
    1PET      C    1  -2.049   0.861  -2.546
    1PET      H    1  -2.035   0.817  -2.642
    1PET      C    1  -2.144   0.802  -2.462
    1PET      C    1  -2.230   0.693  -2.525
    1PET      O    1  -2.214   0.668  -2.636
    1PET      O    1  -2.299   0.622  -2.428
    1PET      C    1  -1.933   0.506  -2.563
    1PET      H    1  -1.944   0.608  -2.602
    1PET      H    1  -2.023   0.479  -2.511
    1PET      C    1  -1.896   0.400  -2.663
    1PET      H    1  -1.916   0.299  -2.625
    1PET      H    1  -1.959   0.413  -2.753
    1PET      O    1  -2.012   1.243  -2.299
    1PET      C    1  -1.425   0.673  -2.810
    1PET      H    1  -1.450   0.766  -2.857
    1PET      C    1  -1.527   0.578  -2.784
    1PET      H    1  -1.626   0.591  -2.826
    1PET      C    1  -1.521   0.458  -2.712
    1PET      C    1  -1.632   0.356  -2.678
    1PET      O    1  -1.618   0.275  -2.597
    1PET      C    1  -1.387   0.447  -2.677
    1PET      H    1  -1.346   0.354  -2.635
    1PET      C    1  -1.285   0.545  -2.698
    1PET      H    1  -1.186   0.525  -2.668
    1PET      C    1  -1.293   0.667  -2.763
    1PET      C    1  -1.192   0.771  -2.766
    1PET      O    1  -1.062   0.717  -2.752
    1PET      O    1  -1.201   0.841  -2.884
    1PET      C    1  -1.068   0.828  -2.956
    1PET      H    1  -1.024   0.916  -2.999
    1PET      H    1  -1.085   0.763  -3.046
    1PET      C    1  -0.976   0.755  -2.866
    1PET      H    1  -0.926   0.669  -2.911
    1PET      H    1  -0.889   0.808  -2.833
    1PET      O    1  -1.752   0.399  -2.732
    1PET      C    1  -0.188   0.829  -2.221
    1PET      H    1  -0.128   0.808  -2.130
    1PET      C    1  -0.177   0.746  -2.329
    1PET      H    1  -0.110   0.668  -2.328
    1PET      C    1  -0.268   0.763  -2.439
    1PET      C    1  -0.269   0.666  -2.546
    1PET      O    1  -0.329   0.671  -2.645
    1PET      C    1  -0.362   0.870  -2.436
    1PET      H    1  -0.419   0.886  -2.524
    1PET      C    1  -0.379   0.945  -2.324
    1PET      H    1  -0.457   1.014  -2.320
    1PET      C    1  -0.295   0.920  -2.212
    1PET      C    1  -0.316   0.984  -2.080
    1PET      O    1  -0.260   0.965  -1.980
    1PET      O    1  -0.421   1.076  -2.083
    1PET      C    1  -0.373   1.216  -2.021
    1PET      H    1  -0.352   1.201  -1.919
    1PET      H    1  -0.460   1.280  -2.033
    1PET      C    1  -0.257   1.271  -2.098
    1PET      H    1  -0.294   1.294  -2.199
    1PET      H    1  -0.172   1.195  -2.102
    1PET      O    1  -0.163   0.564  -2.530
    1PET      C    1  -0.243   0.516  -2.025
    1PET      H    1  -0.345   0.483  -2.045
    1PET      C    1  -0.230   0.620  -1.926
    1PET      H    1  -0.320   0.671  -1.882
    1PET      C    1  -0.116   0.678  -1.881
    1PET      C    1  -0.113   0.767  -1.762
    1PET      O    1  -0.207   0.777  -1.697
    1PET      C    1  -0.015   0.634  -1.969
    1PET      H    1   0.081   0.674  -1.949
    1PET      C    1  -0.027   0.536  -2.070
    1PET      H    1   0.064   0.518  -2.132
    1PET      C    1  -0.145   0.461  -2.104
    1PET      C    1  -0.156   0.374  -2.217
    1PET      O    1  -0.270   0.285  -2.180
    1PET      O    1  -0.179   0.432  -2.333
    1PET      C    1  -0.119   0.447  -2.466
    1PET      H    1  -0.006   0.455  -2.450
    1PET      C    1  -0.119   0.325  -2.558
    1PET      H    1  -0.086   0.231  -2.508
    1PET      H    1  -0.218   0.304  -2.590
    1PET      O    1   0.015   0.833  -1.733
    1PET      C    1  -0.201   0.542  -3.088
    1PET      H    1  -0.175   0.613  -3.167
    1PET      C    1  -0.107   0.545  -2.987
    1PET      H    1  -0.022   0.607  -2.987
    1PET      C    1  -0.126   0.457  -2.878
    1PET      C    1  -0.025   0.448  -2.767
    1PET      O    1   0.063   0.523  -2.759
    1PET      C    1  -0.227   0.358  -2.874
    1PET      H    1  -0.227   0.274  -2.805
    1PET      C    1  -0.323   0.363  -2.973
    1PET      H    1  -0.398   0.289  -2.981
    1PET      C    1  -0.315   0.457  -3.078
    1PET      C    1  -0.410   0.455  -3.194
    1PET      O    1  -0.379   0.549  -3.290
    1PET      O    1   1.245   0.279  -3.419
    1PET      C    1   1.130   0.359  -3.402
    1PET      H    1   1.039   0.309  -3.438
    1PET      H    1   1.140   0.455  -3.454
    1PET      C    1   1.110   0.386  -3.251
    1PET      H    1   1.066   0.296  -3.194
    1PET      H    1   1.215   0.388  -3.211
    1PET      O    1  -0.040   0.335  -2.678
    1PET      C    1   0.711   0.371  -2.961
    1PET      H    1   0.656   0.280  -2.970
    1PET      C    1   0.820   0.405  -3.034
    1PET      H    1   0.857   0.335  -3.104
    1PET      C    1   0.889   0.524  -3.005
    1PET      C    1   0.998   0.573  -3.087
    1PET      C    1   0.836   0.612  -2.908
    1PET      H    1   0.884   0.706  -2.893
    1PET      C    1   0.723   0.575  -2.832
    1PET      H    1   0.687   0.639  -2.751
    1PET      C    1   0.659   0.459  -2.863
    1PET      C    1   0.545   0.421  -2.776
    1PET      O    1   0.572   0.427  -2.640
    1PET      O    1   0.434   0.488  -2.824
    1PET      C    1   0.333   0.393  -2.889
    1PET      H    1   0.282   0.439  -2.972
    1PET      H    1   0.243   0.401  -2.825
    1PET      C    1   0.401   0.263  -2.904
    1PET      H    1   0.355   0.163  -2.874
    1PET      H    1   0.421   0.244  -3.015
    1PET      O    1   1.032   0.493  -3.208
    1PET      C    1   0.194   0.414  -2.333
    1PET      H    1   0.126   0.458  -2.260
    1PET      C    1   0.289   0.486  -2.394
    1PET      H    1   0.313   0.586  -2.372
    1PET      C    1   0.366   0.420  -2.495
    1PET      C    1   0.483   0.500  -2.543
    1PET      O    1   0.500   0.612  -2.525
    1PET      C    1   0.335   0.287  -2.539
    1PET      H    1   0.390   0.246  -2.616
    1PET      C    1   0.230   0.221  -2.483
    1PET      H    1   0.203   0.125  -2.519
    1PET      C    1   0.156   0.280  -2.373
    1PET      C    1   0.046   0.214  -2.314
    1PET      O    1  -0.018   0.277  -2.224
    1PET      O    1   0.011   0.097  -2.361
    1PET      C    1  -0.010  -0.059  -2.413
    1PET      H    1   0.001  -0.043  -2.520
    1PET      H    1  -0.112  -0.088  -2.384
    1PET      C    1   0.086  -0.156  -2.350
    1PET      H    1   0.034  -0.239  -2.304
    1PET      H    1   0.156  -0.195  -2.427
    1PET      O    1   0.515   0.275  -2.819
    1PET      C    1   0.290  -0.104  -1.849
    1PET      H    1   0.235  -0.165  -1.784
    1PET      C    1   0.265  -0.105  -1.984
    1PET      H    1   0.174  -0.155  -2.026
    1PET      C    1   0.352  -0.041  -2.076
    1PET      C    1   0.316  -0.049  -2.218
    1PET      O    1   0.187  -0.113  -2.239
    1PET      C    1   0.459   0.036  -2.028
    1PET      H    1   0.531   0.079  -2.092
    1PET      C    1   0.483   0.035  -1.890
    1PET      H    1   0.576   0.082  -1.854
    1PET      C    1   0.404  -0.040  -1.796
    1PET      C    1   0.438  -0.055  -1.650
    1PET      O    1   0.357  -0.149  -1.586
    1PET      O    1   0.535  -0.005  -1.610
    1PET      C    1   0.225   0.088  -1.451
    1PET      H    1   0.329   0.061  -1.481
    1PET      H    1   0.215   0.109  -1.342
    1PET      C    1   0.191   0.219  -1.532
    1PET      H    1   0.100   0.271  -1.504
    1PET      H    1   0.276   0.288  -1.517
    1PET      O    1   0.375   0.000  -2.305
    1PET      C    1  -0.083  -0.051  -1.999
    1PET      H    1  -0.109  -0.053  -2.106
    1PET      C    1  -0.010   0.069  -1.966
    1PET      H    1   0.004   0.136  -2.047
    1PET      C    1   0.050   0.110  -1.847
    1PET      C    1   0.131   0.238  -1.813
    1PET      O    1   0.159   0.318  -1.889
    1PET      C    1   0.014   0.009  -1.755
    1PET      H    1   0.042   0.030  -1.655
    1PET      C    1  -0.061  -0.105  -1.789
    1PET      H    1  -0.084  -0.180  -1.714
    1PET      C    1  -0.111  -0.147  -1.911
    1PET      C    1  -0.184  -0.275  -1.937
    1PET      O    1  -0.144  -0.381  -1.822
    1PET      O    1  -0.174  -0.331  -2.059
    1PET      C    1  -0.115  -0.459  -2.114
    1PET      H    1  -0.020  -0.478  -2.061
    1PET      H    1  -0.098  -0.435  -2.220
    1PET      C    1  -0.196  -0.589  -2.099
    1PET      H    1  -0.162  -0.663  -2.169
    1PET      H    1  -0.185  -0.640  -2.001
    1PET      O    1   0.179   0.217  -1.676
    1PET      C    1  -0.736  -0.282  -2.160
    1PET      H    1  -0.831  -0.249  -2.123
    1PET      C    1  -0.670  -0.380  -2.094
    1PET      H    1  -0.708  -0.414  -1.997
    1PET      C    1  -0.545  -0.426  -2.136
    1PET      C    1  -0.467  -0.528  -2.053
    1PET      O    1  -0.509  -0.562  -1.951
    1PET      C    1  -0.488  -0.374  -2.251
    1PET      H    1  -0.385  -0.413  -2.270
    1PET      C    1  -0.559  -0.285  -2.331
    1PET      H    1  -0.510  -0.248  -2.415
    1PET      C    1  -0.688  -0.244  -2.290
    1PET      C    1  -0.764  -0.153  -2.378
    1PET      O    1  -0.870  -0.106  -2.329
    1PET      O    1  -0.722  -0.137  -2.495
    1PET      C    1  -0.677  -0.213  -2.635
    1PET      H    1  -0.574  -0.254  -2.615
    1PET      H    1  -0.663  -0.127  -2.695
    1PET      C    1  -0.763  -0.319  -2.706
    1PET      H    1  -0.714  -0.351  -2.800
    1PET      H    1  -0.762  -0.420  -2.657
    1PET      O    1  -0.345  -0.567  -2.110
    1PET      C    1  -1.105   0.069  -2.445
    1PET      H    1  -1.195   0.129  -2.420
    1PET      C    1  -1.139  -0.067  -2.501
    1PET      H    1  -1.232  -0.064  -2.556
    1PET      C    1  -1.039  -0.117  -2.597
    1PET      C    1  -1.001  -0.245  -2.628
    1PET      O    1  -0.511  -0.883  -2.413
    1PET      C    1  -0.971  -0.035  -2.689
    1PET      H    1  -0.904  -0.082  -2.765
    1PET      C    1  -0.982   0.104  -2.663
    1PET      H    1  -0.937   0.168  -2.735
    1PET      C    1  -1.023   0.153  -2.544
    1PET      C    1  -1.007   0.298  -2.535
    1PET      O    1  -1.050   0.366  -2.454
    1PET      O    1  -0.923   0.363  -2.642
    1PET      C    1  -0.869   0.494  -2.642
    1PET      H    1  -0.920   0.550  -2.560
    1PET      H    1  -0.898   0.542  -2.739
    1PET      C    1  -0.720   0.532  -2.631
    1PET      H    1  -0.666   0.534  -2.728
    1PET      H    1  -0.698   0.636  -2.595
    1PET      O    1  -0.906  -0.283  -2.723
    1PET      C    1  -0.505   0.060  -2.295
    1PET      H    1  -0.539  -0.040  -2.267
    1PET      C    1  -0.553   0.127  -2.415
    1PET      H    1  -0.622   0.071  -2.470
    1PET      C    1  -0.524   0.255  -2.454
    1PET      C    1  -0.562   0.315  -2.580
    1PET      O    1  -0.638   0.220  -2.642
    1PET      C    1  -0.433   0.301  -2.360
    1PET      H    1  -0.395   0.401  -2.389
    1PET      C    1  -0.372   0.227  -2.253
    1PET      H    1  -0.630   0.581  -2.108
    1PET      C    1  -0.424   0.109  -2.196
    1PET      C    1  -0.391   0.038  -2.069
    1PET      O    1  -0.415  -0.075  -2.062
    1PET      O    1  -0.325   0.110  -1.962
    1PET      C    1  -0.282   0.147  -1.827
    1PET      H    1  -0.237   0.250  -1.836
    1PET      H    1  -0.189   0.101  -1.789
    1PET      C    1  -0.395   0.140  -1.732
    1PET      H    1  -0.356   0.153  -1.633
    1PET      H    1  -0.469   0.221  -1.754
    1PET      O    1  -0.652   0.449  -2.543
    1PET      C    1  -0.733  -0.394  -1.775
    1PET      H    1  -0.731  -0.501  -1.782
    1PET      C    1  -0.615  -0.330  -1.739
    1PET      H    1  -0.520  -0.377  -1.711
    1PET      C    1  -0.605  -0.190  -1.732
    1PET      C    1  -0.481  -0.114  -1.702
    1PET      O    1  -0.383  -0.174  -1.680
    1PET      C    1  -0.727  -0.115  -1.762
    1PET      H    1  -0.716  -0.009  -1.751
    1PET      C    1  -0.838  -0.176  -1.812
    1PET      H    1  -0.917  -0.114  -1.855
    1PET      C    1  -0.846  -0.320  -1.816
    1PET      C    1  -0.963  -0.378  -1.887
    1PET      O    1  -0.968  -0.491  -1.912
    1PET      O    1  -1.073  -0.290  -1.908
    1PET      C    1  -1.154  -0.236  -2.019
    1PET      H    1  -1.260  -0.254  -1.984
    1PET      H    1  -1.127  -0.307  -2.097
    1PET      C    1  -1.129  -0.094  -2.074
    1PET      H    1  -1.199  -0.062  -2.156
    1PET      H    1  -1.147  -0.027  -1.993
    1PET      O    1  -0.484   0.023  -1.736
    1PET      C    1  -0.749   0.329  -2.208
    1PET      H    1  -0.739   0.414  -2.271
    1PET      C    1  -0.836   0.232  -2.253
    1PET      H    1  -0.888   0.238  -2.351
    1PET      C    1  -0.857   0.116  -2.182
    1PET      C    1  -0.948   0.005  -2.223
    1PET      O    1  -1.048   0.060  -2.294
    1PET      C    1  -0.788   0.105  -2.064
    1PET      H    1  -0.799   0.020  -2.009
    1PET      C    1  -0.697   0.194  -2.016
    1PET      H    1  -0.647   0.177  -1.924
    1PET      C    1  -0.672   0.314  -2.091
    1PET      C    1  -0.573   0.408  -2.036
    1PET      O    1  -0.547   0.527  -2.115
    1PET      O    1  -0.522   0.399  -1.933
    1PET      C    1  -0.939   0.228  -1.747
    1PET      H    1  -0.977   0.258  -1.847
    1PET      H    1  -0.840   0.261  -1.759
    1PET      C    1  -1.002   0.298  -1.633
    1PET      H    1  -0.934   0.337  -1.550
    1PET      H    1  -1.032   0.401  -1.646
    1PET      O    1  -0.989  -0.065  -2.109
    1PET      C    1  -0.988  -0.238  -1.457
    1PET      H    1  -0.937  -0.328  -1.487
    1PET      C    1  -1.004  -0.130  -1.554
    1PET      H    1  -0.984  -0.140  -1.658
    1PET      C    1  -1.052  -0.010  -1.531
    1PET      C    1  -1.079   0.083  -1.636
    1PET      O    1  -0.985   0.087  -1.736
    1PET      C    1  -1.088  -0.006  -1.396
    1PET      H    1  -1.120   0.090  -1.367
    1PET      C    1  -1.073  -0.112  -1.300
    1PET      H    1  -1.095  -0.093  -1.200
    1PET      C    1  -1.021  -0.237  -1.324
    1PET      C    1  -1.010  -0.354  -1.232
    1PET      O    1  -1.011  -0.473  -1.297
    1PET      O    1  -1.138  -0.338  -1.149
    1PET      C    1  -1.276  -0.319  -1.120
    1PET      H    1  -1.324  -0.391  -1.192
    1PET      H    1  -1.316  -0.223  -1.153
    1PET      C    1  -1.319  -0.321  -0.970
    1PET      H    1  -1.277  -0.419  -0.931
    1PET      H    1  -1.272  -0.240  -0.905
    1PET      O    1  -1.098   0.210  -1.576
    1PET      C    1  -1.884  -0.518  -1.108
    1PET      H    1  -1.982  -0.506  -1.148
    1PET      C    1  -1.806  -0.401  -1.080
    1PET      H    1  -1.851  -0.304  -1.106
    1PET      C    1  -1.672  -0.400  -1.038
    1PET      C    1  -1.588  -0.280  -1.004
    1PET      O    1  -1.629  -0.173  -1.008
    1PET      C    1  -1.643  -0.537  -1.024
    1PET      H    1  -1.538  -0.528  -0.993
    1PET      C    1  -1.717  -0.653  -1.059
    1PET      H    1  -1.668  -0.750  -1.053
    1PET      C    1  -1.853  -0.651  -1.084
    1PET      C    1  -1.941  -0.773  -1.074
    1PET      O    1  -2.053  -0.768  -1.098
    1PET      O    1  -1.878  -0.899  -1.038
    1PET      C    1  -1.793  -1.009  -1.002
    1PET      H    1  -1.727  -1.013  -1.095
    1PET      H    1  -1.845  -1.101  -1.010
    1PET      C    1  -1.731  -1.012  -0.861
    1PET      H    1  -1.800  -1.055  -0.783
    1PET      H    1  -1.649  -1.080  -0.849
    1PET      O    1  -1.458  -0.329  -0.956
    1PET      C    1  -1.826  -0.752  -0.556
    1PET      H    1  -1.868  -0.823  -0.485
    1PET      C    1  -1.689  -0.737  -0.559
    1PET      H    1  -1.623  -0.780  -0.485
    1PET      C    1  -1.619  -0.673  -0.669
    1PET      C    1  -1.591  -0.783  -0.777
    1PET      O    1  -1.501  -0.774  -0.845
    1PET      C    1  -1.715  -0.582  -0.711
    1PET      H    1  -1.677  -0.497  -0.755
    1PET      C    1  -1.856  -0.602  -0.713
    1PET      H    1  -1.912  -0.529  -0.774
    1PET      C    1  -1.925  -0.704  -0.646
    1PET      C    1  -2.068  -0.744  -0.658
    1PET      O    1  -2.140  -0.645  -0.727
    1PET      C    1  -2.243  -0.665  -0.830
    1PET      H    1  -2.291  -0.763  -0.827
    1PET      H    1  -2.188  -0.674  -0.922
    1PET      C    1  -2.355  -0.562  -0.824
    1PET      H    1  -2.296  -0.476  -0.860
    1PET      H    1  -2.438  -0.575  -0.893
    1PET      O    1  -1.685  -0.893  -0.796
    1PET      C    1  -2.275  -0.564  -0.236
    1PET      H    1  -2.286  -0.533  -0.138
    1PET      C    1  -2.331  -0.488  -0.342
    1PET      H    1  -2.378  -0.387  -0.335
    1PET      C    1  -2.332  -0.526  -0.474
    1PET      C    1  -2.380  -0.449  -0.591
    1PET      O    1  -2.485  -0.371  -0.547
    1PET      C    1  -2.292  -0.656  -0.478
    1PET      H    1  -2.299  -0.704  -0.574
    1PET      C    1  -2.238  -0.736  -0.368
    1PET      H    1  -2.210  -0.838  -0.391
    1PET      C    1  -2.206  -0.685  -0.247
    1PET      C    1  -2.144  -0.753  -0.123
    1PET      O    1  -2.128  -0.703  -0.022
    1PET      O    1  -2.111  -0.891  -0.157
    1PET      C    1  -2.108  -1.019  -0.094
    1PET      H    1  -2.085  -1.105  -0.162
    1PET      H    1  -2.221  -1.031  -0.074
    1PET      C    1  -2.027  -1.033   0.035
    1PET      H    1  -2.038  -0.946   0.111
    1PET      O    1  -2.421  -0.531  -0.693
    1PET      C    1  -1.560  -1.293   0.115
    1PET      H    1  -1.494  -1.256   0.196
    1PET      C    1  -1.686  -1.232   0.123
    1PET      H    1  -1.708  -1.156   0.202
    1PET      C    1  -1.791  -1.302   0.055
    1PET      C    1  -1.823  -1.190  -0.038
    1PET      C    1  -1.758  -1.426  -0.016
    1PET      H    1  -1.831  -1.425  -0.092
    1PET      C    1  -1.613  -1.418  -0.088
    1PET      H    1  -1.614  -1.326  -0.151
    1PET      C    1  -1.516  -1.385   0.025
    1PET      C    1  -1.377  -1.436   0.021
    1PET      O    1  -1.294  -1.385   0.083
    1PET      O    1  -1.356  -1.551  -0.059
    1PET      C    1  -1.243  -1.584  -0.157
    1PET      H    1  -1.226  -1.695  -0.170
    1PET      H    1  -1.161  -1.524  -0.113
    1PET      C    1  -1.261  -1.543  -0.303
    1PET      H    1  -1.345  -1.587  -0.353
    1PET      H    1  -1.266  -1.435  -0.308
    1PET      O    1  -1.898  -1.063   0.014
    1PET      C    1  -1.084  -1.750  -0.833
    1PET      H    1  -1.122  -1.822  -0.901
    1PET      C    1  -1.113  -1.759  -0.698
    1PET      H    1  -1.173  -1.837  -0.652
    1PET      C    1  -1.065  -1.671  -0.603
    1PET      C    1  -1.089  -1.681  -0.457
    1PET      O    1  -1.178  -1.805  -0.432
    1PET      C    1  -0.985  -1.563  -0.649
    1PET      H    1  -0.929  -1.495  -0.587
    1PET      C    1  -0.959  -1.545  -0.781
    1PET      H    1  -0.883  -1.478  -0.822
    1PET      C    1  -1.015  -1.637  -0.875
    1PET      C    1  -0.984  -1.621  -1.023
    1PET      O    1  -0.944  -1.516  -1.054
    1PET      O    1  -0.873  -1.875  -1.215
    1PET      C    1  -0.888  -1.892  -1.366
    1PET      H    1  -0.812  -1.963  -1.397
    1PET      H    1  -0.865  -1.805  -1.430
    1PET      C    1  -1.028  -1.943  -1.380
    1PET      H    1  -1.081  -1.920  -1.471
    1PET      H    1  -1.039  -2.053  -1.372
    1PET      O    1  -1.144  -1.575  -0.405
    1PET      C    1  -1.099  -2.149  -0.889
    1PET      H    1  -1.165  -2.232  -0.881
    1PET      C    1  -1.096  -2.065  -1.006
    1PET      H    1  -1.172  -2.085  -1.082
    1PET      C    1  -1.010  -1.961  -1.036
    1PET      C    1  -0.999  -1.869  -1.155
    1PET      O    1  -1.027  -1.718  -1.104
    1PET      C    1  -0.926  -1.948  -0.930
    1PET      H    1  -0.849  -1.876  -0.937
    1PET      C    1  -0.940  -2.021  -0.806
    1PET      H    1  -0.875  -1.997  -0.727
    1PET      C    1  -1.034  -2.115  -0.772
    1PET      C    1  -1.036  -2.183  -0.639
    1PET      O    1  -0.901  -2.209  -0.591
    1PET      O    1  -1.104  -2.074  -0.546
    1PET      C    1  -1.062  -2.032  -0.423
    1PET      H    1  -0.964  -1.983  -0.422
    1PET      H    1  -1.056  -2.119  -0.349
    1PET      C    1  -1.158  -1.921  -0.358
    1PET      H    1  -1.259  -1.966  -0.348
    1PET      H    1  -1.136  -1.900  -0.254
    1PET      O    1  -1.097  -1.897  -1.244
    1PET      C    1  -0.863  -1.596   0.061
    1PET      H    1  -0.825  -1.619   0.158
    1PET      C    1  -0.874  -1.692  -0.041
    1PET      H    1  -0.851  -1.793  -0.027
    1PET      C    1  -0.916  -1.656  -0.168
    1PET      C    1  -0.913  -1.757  -0.281
    1PET      O    1  -0.902  -1.871  -0.254
    1PET      C    1  -0.938  -1.516  -0.197
    1PET      H    1  -0.957  -1.483  -0.297
    1PET      C    1  -0.912  -1.424  -0.099
    1PET      H    1  -0.918  -1.324  -0.132
    1PET      C    1  -0.883  -1.460   0.035
    1PET      C    1  -0.867  -1.356   0.142
    1PET      O    1  -0.827  -1.386   0.247
    1PET      O    1  -0.914  -1.227   0.105
    1PET      C    1  -1.046  -1.171   0.073
    1PET      H    1  -1.044  -1.082   0.141
    1PET      H    1  -1.124  -1.245   0.099
    1PET      C    1  -1.073  -1.115  -0.069
    1PET      H    1  -1.102  -1.200  -0.133
    1PET      H    1  -1.161  -1.045  -0.070
    1PET      O    1  -0.942  -1.714  -0.406
    1PET      C    1  -0.715  -0.649  -0.004
    1PET      H    1  -0.689  -0.539  -0.010
    1PET      C    1  -0.817  -0.702  -0.080
    1PET      H    1  -0.880  -0.638  -0.140
    1PET      C    1  -0.853  -0.839  -0.078
    1PET      C    1  -0.962  -0.895  -0.161
    1PET      O    1  -1.033  -0.833  -0.227
    1PET      C    1  -0.781  -0.922   0.012
    1PET      H    1  -0.798  -1.026   0.016
    1PET      C    1  -0.673  -0.880   0.087
    1PET      H    1  -0.614  -0.943   0.154
    1PET      C    1  -0.635  -0.742   0.065
    1PET      C    1  -0.510  -0.697   0.132
    1PET      O    1  -0.474  -0.588   0.128
    1PET      O    1  -0.450  -0.795   0.215
    1PET      C    1  -0.322  -0.869   0.219
    1PET      H    1  -0.264  -0.835   0.308
    1PET      H    1  -0.258  -0.855   0.134
    1PET      C    1  -0.344  -1.014   0.235
    1PET      H    1  -0.416  -1.027   0.315
    1PET      H    1  -0.405  -1.057   0.159
    1PET      O    1  -0.976  -1.041  -0.144
    1PET      C    1  -0.277  -1.397  -0.007
    1PET      H    1  -0.361  -1.462   0.008
    1PET      C    1  -0.254  -1.285   0.070
    1PET      H    1  -0.315  -1.257   0.157
    1PET      C    1  -0.145  -1.199   0.049
    1PET      C    1  -0.113  -1.088   0.152
    1PET      O    1  -0.028  -1.011   0.139
    1PET      C    1  -0.062  -1.226  -0.061
    1PET      H    1   0.014  -1.149  -0.076
    1PET      C    1  -0.081  -1.336  -0.142
    1PET      H    1  -0.016  -1.355  -0.222
    1PET      C    1  -0.193  -1.419  -0.117
    1PET      C    1  -0.219  -1.527  -0.206
    1PET      O    1  -0.244  -1.642  -0.130
    1PET      O    1  -0.114  -1.539  -0.295
    1PET      C    1   0.007  -1.605  -0.342
    1PET      H    1   0.079  -1.524  -0.361
    1PET      H    1   0.005  -1.641  -0.446
    1PET      C    1   0.061  -1.710  -0.259
    1PET      H    1  -0.325  -1.676  -0.173
    1PET      H    1   0.079  -1.653  -0.168
    1PET      O    1  -0.211  -1.082   0.248
    1PET      C    1   0.462  -2.005   0.012
    1PET      H    1   0.561  -2.040   0.046
    1PET      C    1   0.447  -1.896  -0.073
    1PET      H    1   0.531  -1.842  -0.116
    1PET      C    1   0.329  -1.847  -0.134
    1PET      C    1   0.326  -1.785  -0.266
    1PET      O    1   0.374  -1.893  -0.384
    1PET      C    1   0.229  -1.916  -0.070
    1PET      H    1   0.126  -1.891  -0.106
    1PET      C    1   0.244  -2.014   0.035
    1PET      H    1   0.152  -2.058   0.085
    1PET      C    1   0.358  -2.076   0.072
    1PET      C    1   0.358  -2.194   0.174
    1PET      O    1   0.477  -2.236   0.213
    1PET      O    1   0.260  -2.242   0.214
    1PET      C    1   0.414  -2.533  -0.295
    1PET      H    1   0.348  -2.453  -0.324
    1PET      H    1   0.353  -2.624  -0.284
    1PET      C    1   0.517  -2.540  -0.412
    1PET      H    1   0.575  -2.442  -0.420
    1PET      H    1   0.579  -2.627  -0.375
    1PET      O    1   0.199  -1.754  -0.302
    1PET      C    1   0.226  -1.707   0.764
    1PET      H    1   0.236  -1.613   0.718
    1PET      C    1   0.301  -1.811   0.721
    1PET      H    1   0.359  -1.805   0.638
    1PET      C    1   0.289  -1.941   0.781
    1PET      C    1   0.382  -2.050   0.738
    1PET      O    1   0.453  -2.048   0.647
    1PET      C    1   0.189  -1.958   0.882
    1PET      H    1   0.175  -2.054   0.933
    1PET      C    1   0.113  -1.853   0.924
    1PET      H    1   0.035  -1.868   1.000
    1PET      C    1   0.142  -1.725   0.876
    1PET      C    1   0.082  -1.606   0.942
    1PET      O    1   0.104  -1.498   0.908
    1PET      O    1  -0.007  -1.639   1.053
    1PET      C    1  -0.073  -1.555   1.149
    1PET      H    1  -0.169  -1.540   1.096
    1PET      H    1  -0.022  -1.455   1.150
    1PET      C    1  -0.099  -1.622   1.279
    1PET      H    1  -0.036  -1.582   1.354
    1PET      H    1  -0.191  -1.594   1.332
    1PET      O    1   0.467  -2.555  -0.541
    1PET      C    1   0.273  -1.924   1.248
    1PET      H    1   0.342  -1.891   1.176
    1PET      C    1   0.147  -1.875   1.264
    1PET      H    1   0.112  -1.801   1.198
    1PET      C    1   0.055  -1.924   1.364
    1PET      C    1  -0.084  -1.874   1.374
    1PET      O    1  -0.164  -1.916   1.447
    1PET      C    1   0.108  -2.007   1.461
    1PET      H    1   0.042  -2.033   1.540
    1PET      C    1   0.238  -2.050   1.453
    1PET      H    1   0.283  -2.107   1.533
    1PET      C    1   0.324  -2.001   1.353
    1PET      C    1   0.468  -2.036   1.362
    1PET      O    1   0.501  -2.115   1.438
    1PET      O    1   0.453  -2.099   1.080
    1PET      C    1   0.467  -2.235   1.031
    1PET      H    1   0.449  -2.294   1.121
    1PET      H    1   0.573  -2.266   1.027
    1PET      C    1   0.379  -2.272   0.911
    1PET      H    1   0.416  -2.365   0.862
    1PET      H    1   0.281  -2.301   0.951
    1PET      O    1  -0.102  -1.771   1.279
    1PET      C    1  -0.390  -2.733   1.439
    1PET      H    1  -0.474  -2.681   1.486
    1PET      C    1  -0.313  -2.836   1.505
    1PET      H    1  -0.351  -2.869   1.597
    1PET      C    1  -0.205  -2.897   1.446
    1PET      C    1  -0.119  -3.012   1.504
    1PET      O    1  -0.027  -3.050   1.446
    1PET      C    1  -0.198  -2.848   1.318
    1PET      H    1  -0.122  -2.907   1.266
    1PET      C    1  -0.265  -2.735   1.261
    1PET      H    1  -0.228  -2.704   1.166
    1PET      C    1  -0.367  -2.665   1.323
    1PET      C    1  -0.442  -2.550   1.264
    1PET      O    1  -0.562  -2.541   1.316
    1PET      O    1  -0.428  -2.552   1.118
    1PET      C    1  -0.506  -2.507   1.013
    1PET      H    1  -0.439  -2.447   0.949
    1PET      H    1  -0.586  -2.439   1.051
    1PET      C    1  -0.570  -2.620   0.926
    1PET      H    1  -0.484  -2.676   0.881
    1PET      H    1  -0.628  -2.690   0.988
    1PET      O    1   0.343  -2.162   0.823
    1PET      C    1  -0.608  -2.618   0.424
    1PET      H    1  -0.544  -2.545   0.374
    1PET      C    1  -0.648  -2.599   0.558
    1PET      H    1  -0.606  -2.513   0.613
    1PET      C    1  -0.734  -2.689   0.614
    1PET      C    1  -0.776  -2.665   0.750
    1PET      O    1  -0.659  -2.599   0.821
    1PET      C    1  -0.791  -2.795   0.539
    1PET      H    1  -0.867  -2.866   0.580
    1PET      C    1  -0.754  -2.813   0.412
    1PET      H    1  -0.795  -2.896   0.359
    1PET      C    1  -0.665  -2.716   0.349
    1PET      C    1  -0.629  -2.735   0.203
    1PET      O    1  -1.033  -2.036   0.018
    1PET      O    1  -0.534  -2.640   0.159
    1PET      C    1  -0.389  -2.600   0.166
    1PET      H    1  -0.350  -2.625   0.262
    1PET      H    1  -0.378  -2.493   0.158
    1PET      C    1  -0.290  -2.664   0.069
    1PET      H    1  -0.308  -2.643  -0.041
    1PET      H    1  -0.313  -2.784   0.071
    1PET      O    1  -0.810  -2.786   0.812
    1PET      C    1  -0.341  -1.976  -0.279
    1PET      H    1  -0.328  -1.975  -0.387
    1PET      C    1  -0.305  -2.083  -0.201
    1PET      H    1  -0.262  -2.171  -0.242
    1PET      C    1  -0.326  -2.069  -0.065
    1PET      C    1  -0.294  -2.187   0.019
    1PET      O    1  -0.235  -2.300  -0.058
    1PET      C    1  -0.396  -1.955  -0.010
    1PET      H    1  -0.429  -1.959   0.096
    1PET      C    1  -0.428  -1.848  -0.087
    1PET      H    1  -0.482  -1.760  -0.047
    1PET      C    1  -0.404  -1.862  -0.227
    1PET      C    1  -0.461  -1.770  -0.322
    1PET      O    1  -0.516  -1.662  -0.284
    1PET      O    1  -0.457  -1.795  -0.448
    1PET      C    1  -0.566  -1.879  -0.545
    1PET      H    1  -0.512  -1.963  -0.599
    1PET      H    1  -0.593  -1.806  -0.619
    1PET      C    1  -0.687  -1.922  -0.470
    1PET      H    1  -0.648  -1.971  -0.381
    1PET      H    1  -0.752  -1.846  -0.431
    1PET      O    1  -0.307  -2.189   0.133
    1PET      C    1  -0.554  -2.362  -0.759
    1PET      H    1  -0.571  -2.419  -0.848
    1PET      C    1  -0.668  -2.319  -0.686
    1PET      H    1  -0.766  -2.350  -0.732
    1PET      C    1  -0.664  -2.227  -0.584
    1PET      C    1  -0.784  -2.159  -0.532
    1PET      O    1  -0.771  -2.205  -0.375
    1PET      C    1  -0.533  -2.228  -0.539
    1PET      H    1  -0.521  -2.192  -0.441
    1PET      C    1  -0.418  -2.277  -0.610
    1PET      H    1  -0.316  -2.261  -0.575
    1PET      C    1  -0.418  -2.345  -0.730
    1PET      C    1  -0.301  -2.389  -0.804
    1PET      O    1  -0.236  -2.483  -0.718
    1PET      O    1  -0.327  -2.432  -0.935
    1PET      C    1  -0.296  -2.570  -0.981
    1PET      H    1  -0.361  -2.577  -1.073
    1PET      H    1  -0.332  -2.644  -0.902
    1PET      C    1  -0.152  -2.614  -1.005
    1PET      H    1  -0.105  -2.571  -1.092
    1PET      H    1  -0.081  -2.603  -0.922
    1PET      O    1  -0.769  -2.023  -0.545
    1PET      C    1   0.001  -2.449  -0.295
    1PET      H    1  -0.012  -2.217  -0.101
    1PET      C    1   0.008  -2.474  -0.434
    1PET      H    1   0.109  -2.479  -0.487
    1PET      C    1  -0.111  -2.501  -0.506
    1PET      C    1  -0.114  -2.527  -0.654
    1PET      C    1  -0.233  -2.496  -0.434
    1PET      H    1  -0.321  -2.514  -0.488
    1PET      C    1  -0.238  -2.455  -0.303
    1PET      H    1  -0.334  -2.448  -0.253
    1PET      C    1  -0.119  -2.433  -0.230
    1PET      C    1  -0.124  -2.377  -0.087
    1PET      O    1   0.001  -2.296  -0.050
    1PET      O    1  -0.812  -2.450  -0.079
    1PET      C    1  -0.793  -2.594  -0.018
    1PET      H    1  -0.884  -2.627   0.029
    1PET      H    1  -0.736  -2.588   0.072
    1PET      C    1  -0.732  -2.674  -0.125
    1PET      H    1  -0.622  -2.676  -0.112
    1PET      H    1  -0.764  -2.777  -0.134
    1PET      O    1  -0.129  -2.760  -1.027
    1PET      C    1  -1.085  -2.349  -0.140
    1PET      H    1  -1.176  -2.386  -0.096
    1PET      C    1  -1.034  -2.428  -0.246
    1PET      C    1  -0.900  -2.395  -0.291
    1PET      C    1  -0.794  -2.445  -0.206
    1PET      O    1  -0.621  -2.377  -0.226
    1PET      C    1  -0.861  -2.257  -0.288
    1PET      C    1  -0.923  -2.176  -0.186
    1PET      H    1  -0.882  -2.078  -0.165
    1PET      C    1  -1.023  -2.226  -0.111
    1PET      C    1  -1.084  -2.139   0.003
    1PET      O    1  -0.684  -2.809   0.133
    1PET      O    1  -1.191  -2.189   0.074
    1PET      C    1  -1.215  -2.291   0.183
    1PET      H    1  -1.239  -2.388   0.127
    1PET      H    1  -1.312  -2.260   0.235
    1PET      C    1  -1.101  -2.320   0.274
    1PET      H    1  -1.013  -2.352   0.208
    1PET      H    1  -1.075  -2.226   0.321
    1PET      O    1  -0.757  -2.592  -0.246
    1PET      C    1  -1.134  -2.366   0.766
    1PET      H    1  -1.157  -2.264   0.791
    1PET      C    1  -1.102  -2.395   0.630
    1PET      H    1  -1.115  -2.318   0.557
    1PET      C    1  -1.056  -2.515   0.588
    1PET      C    1  -1.062  -2.544   0.449
    1PET      O    1  -1.024  -2.646   0.406
    1PET      C    1  -1.014  -2.608   0.692
    1PET      H    1  -0.996  -2.705   0.643
    1PET      C    1  -1.121  -2.620   0.812
    1PET      H    1  -1.073  -2.667   0.895
    1PET      C    1  -1.140  -2.474   0.853
    1PET      C    1  -1.168  -2.424   0.974
    1PET      O    1  -1.184  -2.299   1.012
    1PET      O    1  -1.171  -2.521   1.069
    1PET      C    1  -1.254  -2.632   1.132
    1PET      H    1  -1.323  -2.658   1.040
    1PET      H    1  -1.307  -2.586   1.220
    1PET      C    1  -1.169  -2.749   1.175
    1PET      H    1  -1.101  -2.719   1.253
    1PET      H    1  -1.231  -2.829   1.219
    1PET      O    1  -1.119  -2.430   0.365
    1PET      C    1  -0.815  -3.134   0.815
    1PET      H    1  -0.815  -3.227   0.760
    1PET      C    1  -0.932  -3.085   0.865
    1PET      H    1  -1.023  -3.139   0.855
    1PET      C    1  -0.940  -2.962   0.932
    1PET      C    1  -1.058  -2.927   0.998
    1PET      O    1  -1.157  -3.017   0.995
    1PET      C    1  -0.817  -2.874   0.931
    1PET      H    1  -0.830  -2.805   1.014
    1PET      C    1  -0.683  -2.961   0.920
    1PET      H    1  -0.597  -2.894   0.893
    1PET      C    1  -0.686  -3.069   0.826
    1PET      C    1  -0.636  -3.025   0.687
    1PET      O    1  -0.689  -3.061   0.591
    1PET      O    1  -0.531  -2.937   0.696
    1PET      C    1  -0.416  -2.895   0.612
    1PET      H    1  -0.447  -2.802   0.565
    1PET      H    1  -0.417  -2.968   0.529
    1PET      C    1  -0.278  -2.884   0.676
    1PET      H    1  -0.247  -2.970   0.733
    1PET      H    1  -0.190  -2.888   0.611
    1PET      O    1  -1.069  -2.819   1.069
    1PET      C    1  -0.047  -2.484   0.993
    1PET      H    1   0.028  -2.508   1.074
    1PET      C    1  -0.123  -2.580   0.928
    1PET      H    1  -0.105  -2.681   0.963
    1PET      C    1  -0.197  -2.539   0.814
    1PET      C    1  -0.269  -2.629   0.723
    1PET      O    1  -0.324  -2.601   0.626
    1PET      C    1  -0.206  -2.402   0.775
    1PET      H    1  -0.264  -2.371   0.689
    1PET      C    1  -0.145  -2.308   0.848
    1PET      H    1  -0.164  -2.207   0.813
    1PET      C    1  -0.065  -2.351   0.956
    1PET      C    1   0.005  -2.249   1.044
    1PET      O    1   0.092  -2.277   1.113
    1PET      O    1  -0.065  -2.127   1.064
    1PET      C    1  -0.150  -2.108   1.185
    1PET      H    1  -0.204  -2.011   1.183
    1PET      H    1  -0.079  -2.111   1.270
    1PET      C    1  -0.265  -2.210   1.198
    1PET      H    1  -0.330  -2.197   1.107
    1PET      H    1  -0.215  -2.306   1.182
    1PET      O    1  -0.250  -2.772   0.759
    1PET      C    1  -0.457  -2.314   1.757
    1PET      H    1  -0.522  -2.374   1.811
    1PET      C    1  -0.425  -2.359   1.626
    1PET      H    1  -0.476  -2.449   1.590
    1PET      C    1  -0.342  -2.306   1.529
    1PET      C    1  -0.395  -2.313   1.384
    1PET      O    1  -0.357  -2.421   1.320
    1PET      C    1  -0.316  -2.178   1.580
    1PET      H    1  -0.253  -2.122   1.519
    1PET      C    1  -0.346  -2.132   1.707
    1PET      H    1  -0.304  -2.032   1.729
    1PET      C    1  -0.430  -2.187   1.807
    1PET      C    1  -0.459  -2.128   1.939
    1PET      O    1  -0.525  -2.178   2.018
    1PET      O    1  -0.534  -1.806   1.979
    1PET      C    1  -0.652  -1.869   2.024
    1PET      H    1  -0.629  -1.973   2.027
    1PET      H    1  -0.717  -1.856   1.937
    1PET      C    1  -0.708  -1.821   2.161
    1PET      H    1  -0.811  -1.858   2.178
    1PET      H    1  -0.646  -1.878   2.236
    1PET      O    1  -0.357  -2.193   1.312
    1PET      C    1  -1.062  -1.447   1.962
    1PET      C    1  -1.017  -1.499   2.086
    1PET      H    1  -1.078  -1.514   2.170
    1PET      C    1  -0.885  -1.542   2.099
    1PET      C    1  -0.838  -1.607   2.222
    1PET      O    1  -0.883  -1.589   2.326
    1PET      C    1  -0.792  -1.543   1.990
    1PET      H    1  -0.689  -1.575   2.007
    1PET      C    1  -0.830  -1.490   1.874
    1PET      H    1  -0.765  -1.472   1.789
    1PET      C    1  -0.963  -1.443   1.859
    1PET      C    1  -1.006  -1.391   1.730
    1PET      O    1  -1.144  -1.358   1.715
    1PET      O    1  -0.930  -1.383   1.642
    1PET      C    1  -0.541  -0.968   1.762
    1PET      H    1  -0.560  -0.919   1.859
    1PET      H    1  -0.622  -1.023   1.719
    1PET      C    1  -0.421  -0.973   1.703
    1PET      H    1  -1.428  -1.655   1.373
    1PET      H    1  -0.348  -0.906   1.753
    1PET      O    1  -0.707  -1.681   2.197
    1PET      C    1  -0.729  -0.692   1.053
    1PET      H    1  -0.764  -0.608   0.997
    1PET      C    1  -0.689  -0.679   1.182
    1PET      H    1  -0.692  -0.590   1.242
    1PET      C    1  -0.644  -0.797   1.250
    1PET      C    1  -0.587  -0.782   1.385
    1PET      O    1  -0.601  -0.678   1.436
    1PET      C    1  -0.632  -0.923   1.185
    1PET      H    1  -0.600  -1.007   1.241
    1PET      C    1  -0.665  -0.937   1.056
    1PET      H    1  -0.658  -1.027   1.006
    1PET      C    1  -0.714  -0.821   0.992
    1PET      C    1  -0.768  -0.847   0.855
    1PET      O    1  -0.811  -0.715   0.787
    1PET      O    1  -0.781  -0.949   0.807
    1PET      C    1  -0.304  -1.253   0.983
    1PET      H    1  -0.214  -1.233   1.048
    1PET      H    1  -0.284  -1.244   0.872
    1PET      C    1  -0.415  -1.159   1.017
    1PET      H    1  -0.404  -1.117   1.115
    1PET      H    1  -0.430  -1.080   0.940
    1PET      O    1  -0.534  -0.894   1.455
    1PET      C    1  -0.978  -1.422   1.172
    1PET      H    1  -1.061  -1.482   1.150
    1PET      C    1  -0.868  -1.407   1.082
    1PET      H    1  -0.860  -1.481   0.998
    1PET      C    1  -0.766  -1.318   1.101
    1PET      C    1  -0.645  -1.314   1.013
    1PET      O    1  -0.551  -1.460   1.044
    1PET      C    1  -0.781  -1.268   1.226
    1PET      H    1  -0.701  -1.211   1.270
    1PET      C    1  -0.904  -1.258   1.298
    1PET      H    1  -0.912  -1.194   1.385
    1PET      C    1  -1.020  -1.327   1.266
    1PET      C    1  -1.157  -1.317   1.327
    1PET      O    1  -1.236  -1.410   1.319
    1PET      O    1  -1.175  -1.206   1.388
    1PET      C    1  -1.117  -1.107   1.508
    1PET      H    1  -1.034  -1.163   1.550
    1PET      H    1  -1.186  -1.109   1.592
    1PET      C    1  -1.098  -0.968   1.460
    1PET      H    1  -1.022  -0.967   1.381
    1PET      H    1  -1.188  -0.911   1.425
    1PET      O    1  -0.559  -1.216   1.042
    1PET      C    1  -0.780  -0.745   1.961
    1PET      H    1  -0.712  -0.770   2.044
    1PET      C    1  -0.833  -0.841   1.886
    1PET      H    1  -0.817  -0.950   1.890
    1PET      C    1  -0.918  -0.809   1.775
    1PET      C    1  -0.962  -0.920   1.686
    1PET      O    1  -0.926  -1.029   1.704
    1PET      C    1  -0.951  -0.673   1.751
    1PET      H    1  -1.018  -0.646   1.671
    1PET      C    1  -0.902  -0.573   1.832
    1PET      H    1  -0.930  -0.471   1.811
    1PET      C    1  -0.820  -0.610   1.941
    1PET      C    1  -0.780  -0.496   2.029
    1PET      O    1  -0.842  -0.788   2.236
    1PET      O    1  -0.710  -0.535   2.148
    1PET      C    1  -0.748  -0.569   2.279
    1PET      H    1  -0.775  -0.486   2.339
    1PET      H    1  -0.673  -0.622   2.342
    1PET      C    1  -0.868  -0.668   2.298
    1PET      H    1  -0.918  -0.685   2.398
    1PET      H    1  -0.956  -0.618   2.255
    1PET      O    1  -1.036  -0.879   1.575
    1PET      C    1  -0.710  -1.180   2.078
    1PET      H    1  -0.759  -1.259   2.025
    1PET      C    1  -0.769  -1.075   2.149
    1PET      H    1  -0.881  -1.089   2.154
    1PET      C    1  -0.699  -0.983   2.224
    1PET      C    1  -0.772  -0.896   2.317
    1PET      O    1  -0.796  -0.388   1.992
    1PET      C    1  -0.563  -0.963   2.201
    1PET      H    1  -0.513  -0.879   2.246
    1PET      C    1  -0.502  -1.068   2.139
    1PET      H    1  -0.398  -1.067   2.118
    1PET      C    1  -0.572  -1.181   2.086
    1PET      C    1  -0.492  -1.289   2.024
    1PET      O    1  -0.539  -1.369   1.955
    1PET      O    1  -0.357  -1.300   2.079
    1PET      C    1  -0.306  -1.428   2.109
    1PET      H    1  -0.211  -1.413   2.166
    1PET      H    1  -0.253  -1.479   2.027
    1PET      C    1  -0.393  -1.528   2.185
    1PET      H    1  -0.482  -1.548   2.121
    1PET      H    1  -0.342  -1.622   2.202
    1PET      O    1  -0.681  -0.828   2.427
    1PET      C    1  -0.631  -1.166   2.600
    1PET      H    1  -0.615  -1.096   2.686
    1PET      C    1  -0.524  -1.260   2.580
    1PET      H    1  -0.434  -1.273   2.638
    1PET      C    1  -0.514  -1.351   2.477
    1PET      C    1  -0.407  -1.443   2.448
    1PET      O    1  -0.265  -1.361   2.447
    1PET      C    1  -0.637  -1.345   2.411
    1PET      H    1  -0.647  -1.430   2.335
    1PET      C    1  -0.744  -1.253   2.435
    1PET      H    1  -0.834  -1.255   2.369
    1PET      C    1  -0.745  -1.149   2.525
    1PET      C    1  -0.839  -1.031   2.536
    1PET      O    1  -0.796  -0.937   2.612
    1PET      O    1  -0.970  -1.089   2.568
    1PET      C    1  -1.088  -1.018   2.545
    1PET      H    1  -1.162  -1.083   2.485
    1PET      H    1  -1.076  -0.937   2.476
    1PET      C    1  -1.156  -0.971   2.674
    1PET      H    1  -1.208  -1.044   2.729
    1PET      H    1  -1.090  -0.920   2.752
    1PET      O    1  -0.439  -1.486   2.315
    1PET      C    1  -1.480  -0.533   2.360
    1PET      H    1  -1.485  -0.454   2.291
    1PET      C    1  -1.362  -0.583   2.405
    1PET      H    1  -1.271  -0.555   2.365
    1PET      C    1  -1.367  -0.686   2.501
    1PET      C    1  -1.243  -0.741   2.566
    1PET      O    1  -1.140  -0.708   2.526
    1PET      C    1  -1.495  -0.734   2.538
    1PET      H    1  -1.495  -0.814   2.610
    1PET      C    1  -1.614  -0.676   2.505
    1PET      H    1  -1.708  -0.703   2.544
    1PET      C    1  -1.610  -0.563   2.413
    1PET      C    1  -1.727  -0.497   2.379
    1PET      O    1  -1.719  -0.414   2.282
    1PET      O    1  -1.834  -0.524   2.452
    1PET      C    1  -1.925  -0.426   2.521
    1PET      H    1  -2.021  -0.479   2.511
    1PET      H    1  -1.916  -0.338   2.454
    1PET      C    1  -1.913  -0.393   2.672
    1PET      H    1  -1.981  -0.316   2.713
    1PET      H    1  -1.932  -0.481   2.735
    1PET      O    1  -1.250  -0.862   2.638
    1PET      C    1  -1.582  -0.462   3.133
    1PET      H    1  -1.576  -0.475   3.238
    1PET      C    1  -1.673  -0.367   3.080
    1PET      C    1  -1.657  -0.329   2.944
    1PET      C    1  -1.778  -0.300   2.863
    1PET      O    1  -1.908  -0.321   2.922
    1PET      C    1  -1.533  -0.379   2.870
    1PET      H    1  -1.573  -0.378   2.768
    1PET      C    1  -1.506  -0.537   2.915
    1PET      H    1  -1.605  -0.581   2.890
    1PET      C    1  -1.488  -0.538   3.062
    1PET      C    1  -1.380  -0.597   3.124
    1PET      O    1  -1.372  -0.600   3.254
    1PET      O    1  -1.290  -0.663   3.046
    1PET      C    1  -1.134  -0.683   3.018
    1PET      H    1  -1.093  -0.617   3.098
    1PET      C    1  -1.091  -0.827   3.037
    1PET      H    1  -1.084  -0.854   3.149
    1PET      H    1  -1.180  -0.879   2.998
    1PET      O    1  -1.784  -0.351   2.708
    1PET      C    1  -0.589  -1.068   2.942
    1PET      H    1  -0.487  -1.034   2.950
    1PET      C    1  -0.705  -0.994   2.934
    1PET      H    1  -0.708  -0.889   2.954
    1PET      C    1  -0.821  -1.068   2.916
    1PET      C    1  -0.961  -1.012   2.923
    1PET      O    1  -1.056  -1.079   2.912
    1PET      C    1  -0.808  -1.212   2.903
    1PET      H    1  -0.899  -1.275   2.897
    1PET      C    1  -0.691  -1.278   2.893
    1PET      H    1  -0.698  -1.379   2.863
    1PET      C    1  -0.573  -1.205   2.921
    1PET      C    1  -0.446  -1.284   2.900
    1PET      O    1  -0.459  -1.397   2.884
    1PET      O    1  -0.325  -1.211   2.916
    1PET      C    1  -0.183  -1.244   2.898
    1PET      H    1  -0.188  -1.279   2.794
    1PET      H    1  -0.151  -1.333   2.949
    1PET      C    1  -0.083  -1.137   2.922
    1PET      H    1  -0.065  -1.126   3.030
    1PET      H    1   0.025  -1.153   2.893
    1PET      O    1  -0.972  -0.878   2.962
    1PET      C    1  -0.473  -0.921   2.615
    1PET      H    1  -0.482  -0.982   2.530
    1PET      C    1  -0.360  -0.950   2.699
    1PET      H    1  -0.290  -1.029   2.685
    1PET      C    1  -0.329  -0.886   2.818
    1PET      C    1  -0.217  -0.911   2.912
    1PET      O    1  -0.206  -0.855   3.012
    1PET      C    1  -0.426  -0.783   2.822
    1PET      H    1  -0.386  -0.733   2.909
    1PET      C    1  -0.537  -0.752   2.739
    1PET      H    1  -0.596  -0.673   2.762
    1PET      C    1  -0.570  -0.827   2.629
    1PET      C    1  -0.697  -0.810   2.555
    1PET      O    1  -0.861  -0.969   2.381
    1PET      O    1  -0.742  -0.672   2.578
    1PET      C    1  -0.835  -0.585   2.644
    1PET      H    1  -0.839  -0.631   2.747
    1PET      H    1  -0.933  -0.605   2.594
    1PET      C    1  -0.799  -0.436   2.649
    1PET      H    1  -0.847  -0.390   2.564
    1PET      H    1  -0.843  -0.383   2.736
    1PET      O    1  -0.120  -1.007   2.871
    1PET      C    1  -0.827  -0.035   2.216
    1PET      H    1  -0.791   0.003   2.118
    1PET      C    1  -0.871  -0.173   2.228
    1PET      H    1  -0.877  -0.228   2.135
    1PET      C    1  -0.931  -0.236   2.330
    1PET      C    1  -1.016  -0.360   2.330
    1PET      O    1  -1.001  -0.433   2.420
    1PET      C    1  -0.927  -0.148   2.440
    1PET      H    1  -0.961  -0.187   2.535
    1PET      C    1  -0.897  -0.010   2.423
    1PET      H    1  -0.909   0.056   2.507
    1PET      C    1  -0.840   0.057   2.313
    1PET      C    1  -0.820   0.201   2.301
    1PET      O    1  -0.681   0.211   2.237
    1PET      O    1  -0.839   0.268   2.407
    1PET      C    1  -0.912   0.413   2.443
    1PET      H    1  -0.957   0.433   2.346
    1PET      H    1  -0.836   0.485   2.471
    1PET      C    1  -1.015   0.416   2.550
    1PET      H    1  -0.996   0.508   2.612
    1PET      H    1  -1.113   0.422   2.501
    1PET      O    1  -1.088  -0.385   2.215
    1PET      C    1  -1.278  -0.100   2.665
    1PET      H    1  -1.326  -0.177   2.724
    1PET      C    1  -1.228   0.011   2.737
    1PET      H    1  -1.236   0.022   2.841
    1PET      C    1  -1.160   0.118   2.679
    1PET      C    1  -1.099   0.236   2.745
    1PET      O    1  -1.020   0.182   2.865
    1PET      C    1  -1.167   0.098   2.545
    1PET      H    1  -1.129   0.173   2.472
    1PET      C    1  -1.217  -0.017   2.473
    1PET      H    1  -1.217  -0.019   2.366
    1PET      C    1  -1.281  -0.122   2.527
    1PET      C    1  -1.345  -0.224   2.444
    1PET      O    1  -1.378  -0.322   2.538
    1PET      O    1  -1.477  -0.154   2.376
    1PET      C    1  -1.587  -0.165   2.454
    1PET      H    1  -1.644  -0.258   2.424
    1PET      C    1  -1.642  -0.098   2.566
    1PET      H    1  -1.733  -0.130   2.616
    1PET      H    1  -1.582  -0.016   2.614
    1PET      O    1  -1.016   0.295   2.658
    1PET      C    1  -1.620  -0.016   2.045
    1PET      H    1  -1.602   0.090   2.053
    1PET      C    1  -1.698  -0.082   2.139
    1PET      H    1  -1.739  -0.035   2.225
    1PET      C    1  -1.728  -0.220   2.125
    1PET      C    1  -1.809  -0.286   2.226
    1PET      O    1  -1.923  -0.341   2.168
    1PET      C    1  -1.676  -0.287   2.018
    1PET      H    1  -1.693  -0.391   2.005
    1PET      C    1  -1.589  -0.221   1.927
    1PET      H    1  -1.549  -0.276   1.847
    1PET      C    1  -1.558  -0.087   1.938
    1PET      C    1  -1.468  -0.008   1.848
    1PET      O    1  -1.422  -0.055   1.753
    1PET      O    1  -1.459   0.130   1.885
    1PET      C    1  -1.376   0.223   1.803
    1PET      H    1  -1.394   0.319   1.852
    1PET      H    1  -1.422   0.226   1.705
    1PET      C    1  -1.228   0.199   1.776
    1PET      H    1  -1.151   0.209   1.846
    1PET      H    1  -1.217   0.096   1.740
    1PET      C    1  -1.182   0.225   1.179
    1PET      H    1  -1.135   0.198   1.087
    1PET      C    1  -1.111   0.232   1.305
    1PET      H    1  -1.008   0.220   1.302
    1PET      C    1  -1.166   0.245   1.430
    1PET      C    1  -1.090   0.243   1.558
    1PET      O    1  -0.972   0.323   1.547
    1PET      C    1  -1.298   0.280   1.409
    1PET      H    1  -1.352   0.296   1.500
    1PET      C    1  -1.368   0.287   1.284
    1PET      H    1  -1.471   0.317   1.283
    1PET      C    1  -1.316   0.253   1.160
    1PET      C    1  -1.375   0.259   1.021
    1PET      O    1  -1.327   0.203   0.933
    1PET      O    1  -1.506   0.314   1.008
    1PET      C    1  -1.652   0.287   1.004
    1PET      H    1  -1.688   0.273   1.109
    1PET      H    1  -1.676   0.190   0.953
    1PET      C    1  -1.725   0.406   0.953
    1PET      H    1  -1.688   0.486   1.011
    1PET      H    1  -1.706   0.439   0.850
    1PET      O    1  -1.176   0.284   1.660
    1PET      C    1  -2.178   0.158   0.690
    1PET      H    1  -2.277   0.140   0.658
    1PET      C    1  -2.146   0.268   0.779
    1PET      H    1  -2.223   0.335   0.824
    1PET      C    1  -2.029   0.291   0.845
    1PET      C    1  -2.005   0.358   0.972
    1PET      O    1  -2.087   0.463   0.954
    1PET      C    1  -1.936   0.213   0.780
    1PET      H    1  -1.834   0.228   0.822
    1PET      C    1  -1.963   0.116   0.679
    1PET      H    1  -1.885   0.052   0.636
    1PET      C    1  -2.083   0.077   0.629
    1PET      C    1  -2.104  -0.029   0.524
    1PET      O    1  -2.198  -0.043   0.460
    1PET      O    1  -1.990  -0.120   0.506
    1PET      C    1  -1.890  -0.211   0.560
    1PET      H    1  -1.793  -0.216   0.514
    1PET      H    1  -1.935  -0.306   0.520
    1PET      C    1  -1.868  -0.213   0.713
    1PET      H    1  -1.843  -0.116   0.758
    1PET      H    1  -1.959  -0.245   0.761
    1PET      O    1  -1.867   0.388   0.973
    1PET      C    1  -1.775  -0.701   1.048
    1PET      H    1  -1.758  -0.808   1.069
    1PET      C    1  -1.754  -0.645   0.924
    1PET      H    1  -1.725  -0.713   0.849
    1PET      C    1  -1.782  -0.509   0.895
    1PET      C    1  -1.767  -0.453   0.758
    1PET      O    1  -1.744  -0.511   0.661
    1PET      C    1  -1.834  -0.430   1.005
    1PET      H    1  -1.872  -0.330   0.987
    1PET      C    1  -1.851  -0.485   1.126
    1PET      H    1  -1.888  -0.422   1.204
    1PET      C    1  -1.815  -0.619   1.154
    1PET      C    1  -1.822  -0.670   1.294
    1PET      O    1  -1.786  -0.772   1.333
    1PET      O    1  -1.874  -0.568   1.387
    1PET      C    1  -1.902  -0.533   1.518
    1PET      H    1  -1.963  -0.614   1.561
    1PET      H    1  -1.964  -0.444   1.516
    1PET      C    1  -1.784  -0.504   1.615
    1PET      H    1  -1.821  -0.444   1.704
    1PET      H    1  -1.745  -0.600   1.659
    1PET      O    1  -1.773  -0.310   0.769
    1PET      C    1  -1.510  -0.475   1.106
    1PET      H    1  -1.519  -0.422   1.012
    1PET      C    1  -1.564  -0.396   1.211
    1PET      H    1  -1.592  -0.296   1.197
    1PET      C    1  -1.567  -0.433   1.346
    1PET      C    1  -1.581  -0.352   1.469
    1PET      O    1  -1.625  -0.231   1.429
    1PET      C    1  -1.547  -0.570   1.343
    1PET      H    1  -1.561  -0.605   1.444
    1PET      C    1  -1.488  -0.649   1.239
    1PET      H    1  -1.448  -0.747   1.261
    1PET      C    1  -1.450  -0.599   1.116
    1PET      C    1  -1.364  -0.675   1.013
    1PET      O    1  -1.268  -0.753   1.058
    1PET      O    1  -1.395  -0.660   0.901
    1PET      C    1  -1.076  -1.055   1.069
    1PET      H    1  -1.024  -1.096   1.160
    1PET      H    1  -1.003  -1.075   0.991
    1PET      C    1  -1.203  -1.120   1.017
    1PET      H    1  -1.274  -1.133   1.102
    1PET      H    1  -1.254  -1.056   0.943
    1PET      O    1  -1.687  -0.416   1.573
    1PET      C    1  -1.306  -1.670   0.731
    1PET      H    1  -1.369  -1.750   0.688
    1PET      C    1  -1.359  -1.559   0.793
    1PET      H    1  -1.459  -1.530   0.814
    1PET      C    1  -1.267  -1.465   0.841
    1PET      C    1  -1.302  -1.340   0.914
    1PET      O    1  -1.411  -1.307   0.931
    1PET      C    1  -1.125  -1.491   0.830
    1PET      H    1  -1.043  -1.423   0.862
    1PET      C    1  -1.077  -1.606   0.776
    1PET      H    1  -0.973  -1.643   0.763
    1PET      C    1  -1.169  -1.697   0.726
    1PET      C    1  -1.110  -1.817   0.651
    1PET      O    1  -1.175  -1.897   0.600
    1PET      O    1  -0.966  -1.825   0.648
    1PET      C    1  -0.911  -1.928   0.730
    1PET      H    1  -0.937  -1.904   0.839
    1PET      H    1  -0.798  -1.918   0.737
    1PET      C    1  -0.916  -2.070   0.677
    1PET      H    1  -1.025  -2.098   0.661
    1PET      H    1  -0.872  -2.086   0.580
    1PET      O    1  -1.198  -1.258   0.960
    1PET      C    1  -0.660  -2.234   1.162
    1PET      H    1  -0.587  -2.176   1.216
    1PET      C    1  -0.724  -2.189   1.040
    1PET      H    1  -0.710  -2.092   1.000
    1PET      C    1  -0.818  -2.275   0.991
    1PET      C    1  -0.900  -2.195   0.912
    1PET      O    1  -0.989  -2.126   0.976
    1PET      C    1  -0.847  -2.403   1.036
    1PET      H    1  -0.910  -2.476   0.978
    1PET      C    1  -0.783  -2.444   1.153
    1PET      H    1  -0.797  -2.545   1.193
    1PET      C    1  -0.694  -2.357   1.214
    1PET      C    1  -0.642  -2.399   1.349
    1PET      O    1  -0.556  -2.305   1.388
    1PET      O    1  -0.736  -2.436   1.441
    1PET      C    1  -0.770  -2.554   1.533
    1PET      H    1  -0.679  -2.588   1.580
    1PET      H    1  -0.812  -2.638   1.479
    1PET      C    1  -0.872  -2.537   1.645
    1PET      H    1  -0.963  -2.588   1.614
    1PET      H    1  -0.844  -2.588   1.740
    1PET      O    1  -0.871  -2.177   0.783
    1PET      C    1  -1.068  -2.333   1.274
    1PET      H    1  -1.117  -2.410   1.216
    1PET      C    1  -1.035  -2.353   1.410
    1PET      H    1  -1.062  -2.452   1.453
    1PET      C    1  -0.965  -2.265   1.490
    1PET      C    1  -0.945  -2.267   1.632
    1PET      O    1  -1.070  -2.225   1.694
    1PET      C    1  -0.929  -2.160   1.408
    1PET      H    1  -0.866  -2.089   1.462
    1PET      C    1  -0.986  -2.130   1.279
    1PET      H    1  -0.953  -2.042   1.224
    1PET      C    1  -1.062  -2.214   1.202
    1PET      C    1  -1.114  -2.172   1.074
    1PET      O    1  -1.200  -2.073   1.076
    1PET      O    1  -1.492  -2.718   0.958
    1PET      C    1  -1.572  -2.782   1.059
    1PET      H    1  -1.679  -2.761   1.035
    1PET      H    1  -1.545  -2.735   1.158
    1PET      C    1  -1.532  -2.929   1.066
    1PET      H    1  -1.458  -2.945   1.143
    1PET      H    1  -1.618  -2.992   1.099
    1PET      O    1  -0.913  -2.390   1.675
    1PET      C    1  -1.385  -2.716   0.577
    1PET      H    1  -1.346  -2.634   0.515
    1PET      C    1  -1.378  -2.683   0.734
    1PET      H    1  -1.411  -2.579   0.729
    1PET      C    1  -1.471  -2.771   0.824
    1PET      C    1  -1.426  -2.917   0.829
    1PET      C    1  -1.597  -2.814   0.748
    1PET      C    1  -1.568  -2.824   0.583
    1PET      H    1  -1.611  -2.170   1.183
    1PET      C    1  -1.509  -2.711   0.516
    1PET      C    1  -1.590  -2.582   0.514
    1PET      O    1  -1.626  -2.538   0.359
    1PET      O    1  -1.514  -2.471   0.562
    1PET      C    1  -1.545  -2.363   0.656
    1PET      H    1  -1.618  -2.290   0.619
    1PET      H    1  -1.447  -2.313   0.670
    1PET      C    1  -1.610  -2.398   0.793
    1PET      H    1  -1.690  -2.475   0.784
    1PET      H    1  -1.519  -2.437   0.845
    1PET      O    1  -1.471  -2.982   0.951
    1PET      C    1  -2.051  -1.983   0.895
    1PET      H    1  -2.147  -1.949   0.861
    1PET      C    1  -1.995  -2.103   0.855
    1PET      H    1  -2.051  -2.166   0.785
    1PET      C    1  -1.870  -2.141   0.902
    1PET      C    1  -1.813  -2.273   0.853
    1PET      O    1  -1.877  -2.337   0.783
    1PET      C    1  -1.799  -2.057   0.986
    1PET      H    1  -1.701  -2.099   1.001
    1PET      C    1  -1.846  -1.938   1.032
    1PET      H    1  -1.794  -1.871   1.095
    1PET      C    1  -1.975  -1.908   0.986
    1PET      C    1  -2.030  -1.775   1.035
    1PET      O    1  -1.982  -1.720   1.122
    1PET      O    1  -2.156  -1.741   0.973
    1PET      C    1  -2.249  -1.640   0.921
    1PET      H    1  -2.213  -1.546   0.963
    1PET      H    1  -2.344  -1.663   0.968
    1PET      C    1  -2.265  -1.629   0.766
    1PET      H    1  -2.324  -1.714   0.728
    1PET      H    1  -2.324  -1.536   0.752
    1PET      O    1  -1.668  -2.290   0.867
    1PET      C    1  -1.842  -1.555   0.322
    1PET      H    1  -1.750  -1.522   0.282
    1PET      C    1  -1.859  -1.551   0.454
    1PET      H    1  -1.783  -1.502   0.519
    1PET      C    1  -1.984  -1.594   0.507
    1PET      C    1  -2.010  -1.574   0.650
    1PET      O    1  -1.929  -1.535   0.723
    1PET      C    1  -2.081  -1.657   0.425
    1PET      H    1  -2.171  -1.699   0.473
    1PET      C    1  -2.060  -1.667   0.291
    1PET      H    1  -2.139  -1.712   0.234
    1PET      C    1  -1.940  -1.616   0.236
    1PET      C    1  -1.904  -1.632   0.101
    1PET      O    1  -1.973  -1.708   0.024
    1PET      C    1  -1.904  -1.838  -0.044
    1PET      H    1  -1.832  -1.803  -0.124
    1PET      H    1  -1.991  -1.882  -0.102
    1PET      C    1  -1.840  -1.942   0.042
    1PET      H    1  -1.749  -1.902   0.089
    1PET      H    1  -1.908  -1.974   0.122
    1PET      O    1  -2.146  -1.612   0.682
    1PET      C    1  -1.918  -2.550   0.075
    1PET      H    1  -1.871  -2.619   0.003
    1PET      C    1  -1.814  -2.436   0.113
    1PET      H    1  -1.712  -2.474   0.109
    1PET      C    1  -1.834  -2.308   0.038
    1PET      C    1  -1.740  -2.199   0.038
    1PET      O    1  -1.632  -2.206   0.080
    1PET      C    1  -1.962  -2.282  -0.015
    1PET      H    1  -1.978  -2.181  -0.057
    1PET      C    1  -2.066  -2.373  -0.019
    1PET      H    1  -2.164  -2.343  -0.062
    1PET      C    1  -2.040  -2.507   0.010
    1PET      C    1  -2.171  -2.540   0.063
    1PET      O    1  -2.226  -2.627   0.009
    1PET      O    1  -2.221  -2.489   0.203
    1PET      C    1  -2.273  -2.561   0.308
    1PET      H    1  -2.361  -2.635   0.287
    1PET      C    1  -2.169  -2.650   0.375
    1PET      H    1  -2.162  -2.747   0.319
    1PET      H    1  -2.077  -2.597   0.351
    1PET      O    1  -1.799  -2.077  -0.013
    1PET      C    1  -1.967  -2.623   0.954
    1PET      H    1  -1.888  -2.647   1.017
    1PET      C    1  -1.980  -2.690   0.836
    1PET      H    1  -1.915  -2.773   0.805
    1PET      C    1  -2.083  -2.654   0.746
    1PET      C    1  -2.092  -2.726   0.612
    1PET      O    1  -2.027  -2.819   0.592
    1PET      C    1  -2.171  -2.548   0.779
    1PET      H    1  -2.255  -2.517   0.720
    1PET      C    1  -2.157  -2.477   0.897
    1PET      H    1  -2.216  -2.392   0.925
    1PET      C    1  -2.049  -2.512   0.984
    1PET      C    1  -2.011  -2.429   1.098
    1PET      O    1  -1.932  -2.465   1.175
    1PET      O    1  -2.091  -2.309   1.121
    1PET      C    1  -2.088  -2.205   1.220
    1PET      H    1  -2.192  -2.171   1.240
    1PET      H    1  -2.062  -2.110   1.166
    1PET      C    1  -2.004  -2.235   1.341
    1PET      H    1  -2.035  -2.328   1.387
    1PET      H    1  -1.900  -2.238   1.305
    1PET      O    1  -2.184  -2.672   0.516
    1PET      C    1  -1.983  -1.983   1.915
    1PET      H    1  -2.035  -1.929   1.992
    1PET      C    1  -2.052  -1.999   1.792
    1PET      H    1  -2.144  -1.939   1.769
    1PET      C    1  -2.002  -2.057   1.676
    1PET      C    1  -2.071  -2.057   1.543
    1PET      O    1  -2.171  -2.002   1.530
    1PET      C    1  -1.902  -2.144   1.723
    1PET      H    1  -1.879  -2.229   1.656
    1PET      C    1  -1.840  -2.132   1.849
    1PET      H    1  -1.770  -2.209   1.876
    1PET      C    1  -1.851  -2.022   1.936
    1PET      C    1  -1.744  -1.913   1.919
    1PET      O    1  -1.811  -2.073   2.109
    1PET      O    1  -1.660  -1.893   2.034
    1PET      C    1  -1.535  -1.811   2.076
    1PET      H    1  -1.563  -1.767   2.172
    1PET      H    1  -1.536  -1.725   2.009
    1PET      C    1  -1.406  -1.892   2.088
    1PET      H    1  -1.322  -1.830   2.122
    1PET      H    1  -1.424  -1.982   2.151
    1PET      O    1  -2.002  -2.137   1.444
    1PET      C    1  -1.610  -2.005   1.562
    1PET      H    1  -1.688  -2.056   1.520
    1PET      C    1  -1.553  -2.049   1.681
    1PET      H    1  -1.593  -2.137   1.719
    1PET      C    1  -1.440  -1.993   1.750
    1PET      C    1  -1.366  -2.048   1.861
    1PET      O    1  -1.447  -2.156   1.893
    1PET      C    1  -1.416  -1.876   1.686
    1PET      H    1  -1.331  -1.820   1.729
    1PET      C    1  -1.491  -1.822   1.574
    1PET      H    1  -1.460  -1.728   1.525
    1PET      C    1  -1.585  -1.883   1.495
    1PET      C    1  -1.632  -1.840   1.363
    1PET      O    1  -1.536  -1.899   1.252
    1PET      O    1  -1.625  -1.699   1.350
    1PET      C    1  -1.640  -1.601   1.241
    1PET      H    1  -1.664  -1.505   1.292
    1PET      H    1  -1.739  -1.625   1.197
    1PET      C    1  -1.532  -1.583   1.136
    1PET      H    1  -1.534  -1.673   1.071
    1PET      H    1  -1.568  -1.507   1.066
    1PET      O    1  -1.350  -1.956   1.964
    1PET      C    1  -0.972  -1.737   1.269
    1PET      H    1  -0.890  -1.768   1.340
    1PET      C    1  -1.091  -1.684   1.319
    1PET      H    1  -1.089  -1.667   1.424
    1PET      C    1  -1.191  -1.653   1.232
    1PET      C    1  -1.296  -1.563   1.281
    1PET      O    1  -1.338  -1.621   1.400
    1PET      C    1  -1.179  -1.688   1.094
    1PET      H    1  -1.267  -1.661   1.032
    1PET      C    1  -1.063  -1.740   1.044
    1PET      H    1  -1.044  -1.761   0.941
    1PET      C    1  -0.954  -1.770   1.133
    1PET      C    1  -0.825  -1.834   1.099
    1PET      O    1  -0.793  -1.861   0.991
    1PET      O    1  -0.735  -1.855   1.212
    1PET      C    1  -0.595  -1.879   1.204
    1PET      H    1  -0.591  -1.965   1.139
    1PET      H    1  -0.556  -1.910   1.308
    1PET      C    1  -0.503  -1.763   1.153
    1PET      H    1  -0.399  -1.793   1.141
    1PET      H    1  -0.526  -1.745   1.050
    1PET      C    1  -0.529  -1.647   1.243
    1PET      H    1  -0.635  -1.609   1.244
    1PET      H    1  -0.477  -1.554   1.216
    1PET      H    1  -0.497  -1.663   1.341
    1PET      O    1  -1.388  -1.550   1.184
    1PET      H    1  -1.147  -0.956  -1.151
    1PET      O    1   2.079  -1.036  -1.291
    1PET      H    1  -1.638   1.301   0.649
    1PET      H    1  -0.161  -1.413  -1.826
    1PET      H    1  -1.002  -0.583   2.907
    1PET      H    1  -0.024  -0.256   2.591
    1PET      H    1  -1.888  -0.370   3.007
    1PET      H    1   2.434  -0.659   0.560
    1PET      O    1  -1.917  -1.327   0.168
    1PET      H    1  -0.464   3.161  -0.798
    1PET      O    1  -1.739   0.981  -1.187
    1PET      H    1  -1.963   1.493   0.036
    1PET      O    1  -1.410  -0.604   2.840
    1PET      H    1  -1.935  -0.163   2.307
    1PET      O    1   0.728  -1.311   0.463
    1PET      H    1   0.803  -1.309   0.390
    1PET      H    1  -0.828  -2.561  -0.401
    1PET      H    1  -1.266   1.480  -0.371
    1PET      O    1   2.325   0.883  -1.408
    1PET      H    1  -0.395   0.641  -3.244
    1PET      H    1  -2.476   0.118  -1.497
    1PET      O    1   1.409   2.536  -1.307
    1PET      H    1  -2.122  -1.104   0.200
    1PET      H    1   1.746   0.474   1.146
    1PET      O    1  -0.578  -3.186   0.861
    1PET      H    1  -0.116  -2.723   0.137
    1PET      H    1  -1.958  -1.412   0.125
    1PET      O    1  -2.115   0.452  -1.511
    1PET      H    1  -1.507  -1.576  -0.113
    1PET      O    1   2.639   1.553  -0.439
    1PET      O    1  -1.828   0.172   2.362
    1PET      O    1   1.813  -0.663   1.038
    1PET      O    1  -1.422  -0.291   2.872
    1PET      H    1  -1.749  -1.992   1.323
    1PET      O    1  -1.755  -1.897   1.338
    1PET      O    1  -1.630   1.112  -0.645
    1PET      O    1   2.222   2.642  -0.885
    1PET      O    1   2.593   1.204  -1.313
    1PET      O    1  -1.702  -2.840   0.793
    1PET      H    1  -1.734  -2.018   2.126
    1PET      O    1  -1.353   2.058   0.020
    1PET      O    1  -1.249  -2.683   0.792
    1PET      H    1   1.737   2.050   1.821
    1PET      O    1   2.109  -0.708   0.462
    1PET      H    1   1.485  -0.125  -2.974
    1PET      H    1  -1.304  -0.384   2.561
    1PET      O    1  -1.855   0.556  -0.957
    1PET      H    1  -1.580  -2.828   0.357
    1PET      O    1  -1.212   0.320   2.794
    1PET      O    1  -1.797   1.676   0.047
    1PET      H    1   2.537   1.945  -0.102
    1PET      O    1  -1.829  -0.195   2.323
    1PET      H    1  -2.335   0.219   1.680
    1PET      H    1  -1.278  -0.624   3.283
    1PET      H    1  -0.918   2.185   0.099
    1PET      H    1   2.244   0.019  -0.119
    1PET      O    1  -1.699  -2.599   0.583
    1PET      O    1   2.643  -1.038  -1.421
    1PET      H    1  -1.226   0.398   2.733
    1PET      H    1  -2.076   0.977  -0.021
    1PET      H    1  -1.643   1.169  -0.561
    1PET      O    1  -0.947   2.553  -0.451
    1PET      H    1  -1.548   1.650   0.405
    1PET      O    1  -2.513  -0.405   0.254
    1PET      O    1  -1.718   0.411   1.725
    1PET      H    1  -2.040   0.551   0.922
    1PET      H    1  -0.959   0.975   1.298
    1PET      H    1  -0.231  -3.122   1.622
    1PET      H    1   2.795   0.813  -0.651
    1PET      H    1  -1.493  -1.761   0.149
    1PET      O    1  -1.674   1.109  -2.046
    1PET      O    1   0.296   1.944   0.972
    1PET      O    1   0.261  -2.109  -1.529
    1PET      H    1   2.101  -1.125  -1.243
    1PET      H    1  -0.621  -2.341  -0.128
    1PET      O    1  -1.619  -2.903   0.514
    1PET      O    1  -1.730  -1.863   1.818
    1PET      O    1  -1.193  -0.833  -1.430
    1PET      H    1  -1.340  -0.731  -1.199
    1PET      H    1  -0.742   0.244  -2.627
    1PET      H    1   3.071   0.813  -0.804
    1PET      O    1  -2.283   0.313   1.560
    1PET      O    1  -2.121  -0.833  -0.603
    1PET      O    1  -1.097  -0.621   2.896
    1PET      H    1   1.440   3.180  -2.289
    1PET      O    1  -0.828   2.030  -0.256
    1PET      H    1  -0.740   2.075  -0.256
    1PET      H    1  -0.161   1.908   0.458
    1PET      O    1  -1.758  -2.765   0.264
    1PET      O    1  -2.028  -2.614  -0.148
    1PET      O    1  -1.114  -2.290  -0.647
    1PET      H    1  -0.491  -1.591   2.535
    1PET      O    1  -2.093  -1.146   0.114
    1PET      H    1  -0.558  -0.969  -2.419
    1PET      O    1  -0.401  -1.547   2.534
    1PET      O    1  -0.988   1.864  -1.788
    1PET      H    1  -1.730   1.462   0.168
    1PET      H    1  -1.909   0.461  -0.955
    1PET      H    1  -1.234  -2.979   0.949
    1PET      O    1  -1.108   1.458   0.228
    1PET      O    1  -0.886  -2.575   0.751
    1PET      H    1   1.996   0.433  -2.701
    1PET      H    1  -0.158  -2.430   1.437
    1PET      O    1  -1.371  -2.975   0.744
    1PET      O    1  -1.805  -1.554   0.059
    1PET      H    1  -1.754  -0.321   3.260
    1PET      O    1  -0.147  -2.643   0.085
    1PET      O    1   0.472  -0.011   2.710
    1PET      O    1  -1.726  -0.181   2.884
    1PET      H    1  -1.356  -0.297   2.953
    1PET      O    1  -1.099  -2.534  -0.291
    1PET      H    1  -2.462  -0.277  -0.575
    1PET      O    1  -1.506  -2.760   0.349
    1PET      O    1  -1.547  -0.433  -1.455
    1PET      H    1  -0.952   2.514  -0.362
    1PET      H    1  -0.646   0.631   2.521
    1PET      H    1   2.537   0.405   0.257
    1PET      O    1  -1.007   2.288  -0.345
    1PET      H    1  -1.258   2.044  -0.028
    1PET      O    1  -2.349  -2.475   0.401
    1PET      O    1  -1.038   2.898  -1.374
    1PET      H    1  -0.556  -3.152   0.947
    1PET      H    1  -0.276   1.466   0.489
    1PET      H    1   0.158   0.622   2.003
    1PET      O    1  -0.524   0.278   2.787
    1PET      O    1  -0.887  -2.490  -0.447
    1PET      H    1  -2.138   1.922   0.084
    1PET      H    1   1.982  -0.958   0.462
    1PET      O    1  -0.576   2.417  -0.352
    1PET      O    1  -1.217   0.737   1.534
    1PET      H    1   0.148  -1.696  -1.118
    1PET      H    1  -1.193  -2.270  -0.586
    1PET      H    1   0.546   2.301   0.282
    1PET      H    1  -0.608  -0.947  -1.516
    1PET      O    1  -0.436  -1.488  -1.989
    1PET      H    1  -0.507  -0.513   3.023
    1PET      O    1   0.579  -0.095   2.965
    1PET      H    1  -2.310   0.523  -2.459
    1PET      O    1   0.639  -0.057   2.518
    1PET      H    1   0.603   0.880  -2.839
    1PET      H    1   0.252   0.297   2.229
    1PET      O    1   0.319   2.083   0.166
    1PET      O    1  -1.446   1.650   0.379
    1PET      O    1   0.057   2.057   1.100
    1PET      H    1   1.497   2.759   0.927
    1PET      H    1  -0.659   2.573  -0.418
    1PET      H    1   0.370   1.911   0.913
    1PET      H    1   0.794   2.076   0.467
    1PET      H    1   2.640  -0.763  -1.142
    1PET      O    1   0.140  -1.624  -1.187
    1PET      H    1  -0.183  -2.781  -1.112
    1PET      H    1  -2.039  -2.529  -0.209
    1PET      O    1   0.199  -1.441  -2.079
    1PET      H    1  -1.322  -0.599   2.893
    1PET      H    1  -0.441   0.728   2.303
    1PET      O    1  -0.196   1.510   1.390
    1PET      O    1   0.543   2.302   0.372
    1PET      H    1   0.344   2.149   0.096
    1PET      H    1   1.061  -1.803  -1.863
    1PET      O    1  -0.527   2.806  -1.034
    1PET      H    1  -0.231   1.170   1.476
    1PET      H    1  -1.106   1.423   0.498
    1PET      H    1  -1.090  -0.160  -2.332
    1PET      O    1  -1.577  -1.532  -0.172
    1PET      O    1  -1.173  -0.175  -2.395
    1PET      H    1   0.003   3.221  -0.413
    1PET      O    1   0.996   0.155  -3.021
    1PET      O    1   0.858   0.320  -2.673
    1PET      O    1   1.184   0.712  -2.408
    1PET      O    1  -0.551   2.401  -1.509
    1PET      O    1  -1.608   0.176   2.504
    1PET      O    1  -0.240   2.651  -1.436
    1PET      H    1  -0.287   1.563   1.400
    1PET      H    1   2.352   3.175   0.438
    1PET      O    1  -0.502   0.384  -3.190
    1PET      O    1  -0.444   0.355  -2.646
    1PET      O    1   0.141   0.690   2.078
    1PET      O    1  -1.713   1.321  -0.934
    1PET      O    1   0.505   1.699   0.365
    1PET      H    1   0.957   2.238   0.311
    1PET      O    1   0.562   2.643  -1.281
    1PET      O    1   2.653   2.665   0.185
    1PET      O    1   0.481  -0.377   2.897
    1PET      H    1  -1.269  -0.769  -1.423
    1PET      H    1  -0.538  -2.987   1.060
    1PET      O    1   0.059   3.248  -0.490
    1PET      O    1  -0.183  -2.404   1.537
    1PET      O    1  -0.889   1.767  -1.993
    1PET      O    1  -0.061   0.012   2.885
    1PET      O    1  -0.664   1.756  -2.052
    1PET      H    1   0.027   2.070  -2.540
    1PET      O    1  -0.708   2.604  -0.497
    1PET      H    1   0.178  -1.502  -2.743
    1PET      O    1   0.559  -0.294  -2.889
    1PET      O    1   1.533  -0.084  -3.045
    1PET      O    1  -0.350  -1.081  -2.036
    1PET      O    1   0.252   2.814  -1.667
    1PET      H    1  -1.910   0.353   2.180
    1PET      H    1  -1.779   1.224  -0.934
    1PET      H    1  -0.149   0.048   2.880
    1PET      O    1  -0.504   1.455   0.547
    1PET      H    1   2.042   3.063   0.852
    1PET      O    1  -1.067   1.339   0.487
    1PET      H    1  -0.240   0.709   1.864
    1PET      H    1  -0.604   1.825  -2.018
    1PET      O    1   0.145  -1.702  -1.560
    1PET      H    1   0.828  -0.157  -3.227
    1PET      O    1   0.831  -1.725   2.262
    1PET      H    1  -0.293  -0.253  -1.926
    1PET      H    1   0.361  -0.939   2.887
    1PET      H    1   0.489   2.614  -1.348
    1PET      H    1  -0.729   1.756  -1.838
    1PET      O    1   0.116  -2.430  -0.226
    1PET      H    1   0.512  -1.908  -1.090
    1PET      O    1   1.185   2.856  -1.082
    1PET      H    1   1.500   2.903  -1.061
    1PET      H    1   2.111  -1.178   0.763
    1PET      O    1   0.248  -1.901  -1.437
    1PET      O    1  -0.318  -1.654  -1.720
    1PET      H    1   1.049  -0.346  -1.754
    1PET      H    1   0.354  -1.837  -0.960
    1PET      O    1   0.075  -0.257   2.566
    1PET      O    1  -0.306   0.146   2.861
    1PET      H    1  -1.130   0.751   1.578
    1PET      H    1  -0.989   1.813  -1.329
    1PET      H    1   1.564   0.222  -2.748
    1PET      O    1   2.637   2.931   0.178
    1PET      O    1  -0.454   3.064  -0.757
    1PET      O    1   1.390   2.513   0.491
    1PET      H    1   2.737   1.939   0.275
    1PET      H    1  -0.125  -2.469  -0.016
    1PET      O    1   0.503   2.255   0.074
    1PET      O    1   1.952   3.021   0.868
    1PET      O    1   0.524  -1.417  -2.169
    1PET      O    1   1.519  -1.124  -0.511
    1PET      H    1   0.926  -1.759   2.257
    1PET      H    1   0.548  -0.354  -2.808
    1PET      O    1   1.413   0.777  -2.569
    1PET      H    1   0.620   0.018   2.581
    1PET      H    1   0.762   0.158  -2.805
    1PET      O    1   2.601   0.826  -2.053
    1PET      H    1   2.512   1.023  -2.087
    1PET      H    1   1.300   2.477   0.531
    1PET      H    1   0.463   2.882  -1.135
    1PET      O    1   1.520   2.787   0.677
    1PET      O    1  -1.257  -2.829   0.523
    1PET      O    1   0.519  -1.470  -2.457
    1PET      H    1   1.117  -0.906  -1.263
    1PET      H    1  -1.043   2.193  -0.319
    1PET      O    1   2.093  -0.549  -0.516
    1PET      O    1   1.079  -1.000  -1.266
    1PET      H    1   2.616   3.266  -0.090
    1PET      H    1   2.093  -1.090  -2.060
    1PET      O    1   1.058   0.669  -3.066
    1PET      H    1  -1.116   2.869  -1.437
    1PET      O    1   1.658   3.338   0.162
    1PET      H    1  -0.425   0.255   2.774
    1PET      H    1   2.708   3.076   0.042
[truncated: 6,242 more chars]
