# Supplementary material for: Size-Dependent Interactions of Degraded PET Nanoparticles with Human Serum Albumin: Thermodynamic and Molecular Insights
Source: J Phys Chem B. 2025 Apr 28;129(18):4581–94. doi: 10.1021/acs.jpcb.5c01362 (PMC12067432; doi:10.1021/acs.jpcb.5c01362)
Supplement: Supplementary file 4 — jp5c01362_si_004.txt [file jp5c01362_si_004.txt]

s25
4523
    1PET      C    1  -0.306  -0.973   1.000
    1PET      H    1  -0.397  -0.947   1.047
    1PET      C    1  -0.253  -1.099   1.001
    1PET      H    1  -0.301  -1.176   1.057
    1PET      C    1  -0.140  -1.135   0.923
    1PET      C    1  -0.103  -1.271   0.906
    1PET      O    1  -0.006  -1.292   0.797
    1PET      C    1  -0.067  -1.035   0.865
    1PET      H    1   0.017  -1.061   0.812
    1PET      C    1  -0.117  -0.905   0.867
    1PET      H    1  -0.056  -0.831   0.817
    1PET      C    1  -0.239  -0.868   0.927
    1PET      C    1  -0.284  -0.723   0.917
    1PET      O    1  -0.222  -0.651   0.852
    1PET      O    1  -0.479  -0.544   1.149
    1PET      C    1  -0.386  -0.611   1.261
    1PET      H    1  -0.427  -0.706   1.290
    1PET      H    1  -0.407  -0.566   1.357
    1PET      C    1  -0.241  -0.619   1.224
    1PET      H    1  -0.231  -0.677   1.134
    1PET      H    1  -0.195  -0.523   1.202
    1PET      O    1  -0.221  -1.339   0.887
    1PET      C    1  -0.025  -1.337   0.666
    1PET      H    1  -0.073  -1.267   0.597
    1PET      H    1  -0.080  -1.431   0.663
    1PET      H    1   0.070  -1.358   0.616
    1PET      C    1  -0.050  -0.742   1.786
    1PET      H    1  -0.053  -0.695   1.881
    1PET      C    1  -0.038  -0.661   1.678
    1PET      H    1  -0.033  -0.556   1.691
    1PET      C    1  -0.059  -0.713   1.548
    1PET      C    1  -0.101  -0.630   1.442
    1PET      O    1  -0.108  -0.503   1.459
    1PET      C    1  -0.075  -0.855   1.533
    1PET      H    1  -0.083  -0.901   1.439
    1PET      C    1  -0.078  -0.940   1.640
    1PET      H    1  -0.091  -1.044   1.636
    1PET      C    1  -0.064  -0.882   1.767
    1PET      C    1  -0.076  -0.964   1.889
    1PET      O    1  -0.097  -0.916   1.991
    1PET      O    1  -0.073  -1.111   1.873
    1PET      C    1  -0.143  -1.301   1.754
    1PET      H    1  -0.039  -1.331   1.767
    1PET      H    1  -0.148  -1.251   1.658
    1PET      C    1  -0.176  -1.204   1.863
    1PET      O    1  -0.137  -0.687   1.329
    1PET      C    1  -0.458  -1.030   2.237
    1PET      H    1  -0.430  -0.932   2.245
    1PET      C    1  -0.380  -1.114   2.163
    1PET      H    1  -0.289  -1.082   2.108
    1PET      C    1  -0.412  -1.249   2.140
    1PET      C    1  -0.326  -1.327   2.049
    1PET      O    1  -0.362  -1.431   2.013
    1PET      C    1  -0.526  -1.305   2.205
    1PET      H    1  -0.536  -1.412   2.196
    1PET      C    1  -0.603  -1.230   2.283
    1PET      H    1  -0.686  -1.271   2.336
    1PET      C    1  -0.566  -1.091   2.304
    1PET      C    1  -0.649  -1.004   2.393
    1PET      O    1  -0.620  -0.894   2.406
    1PET      O    1  -0.760  -1.071   2.458
    1PET      C    1  -0.905  -1.039   2.463
    1PET      H    1  -0.954  -1.125   2.510
    1PET      H    1  -0.938  -1.043   2.362
    1PET      C    1  -0.922  -0.901   2.527
    1PET      H    1  -0.888  -0.907   2.632
    1PET      H    1  -0.848  -0.819   2.495
    1PET      O    1  -0.212  -1.268   1.999
    1PET      C    1  -1.396  -0.586   2.594
    1PET      H    1  -1.399  -0.591   2.704
    1PET      C    1  -1.271  -0.661   2.536
    1PET      H    1  -1.188  -0.638   2.608
    1PET      C    1  -1.295  -0.811   2.542
    1PET      C    1  -1.187  -0.901   2.521
    1PET      O    1  -1.195  -1.017   2.524
    1PET      C    1  -1.422  -0.864   2.565
    1PET      H    1  -1.425  -0.971   2.579
    1PET      C    1  -1.535  -0.785   2.584
    1PET      H    1  -1.634  -0.831   2.597
    1PET      C    1  -1.523  -0.646   2.559
    1PET      C    1  -1.627  -0.576   2.637
    1PET      O    1  -1.592  -0.620   2.391
    1PET      O    1  -0.950  -1.275   1.604
    1PET      C    1  -1.021  -1.200   1.697
    1PET      H    1  -1.048  -1.258   1.787
    1PET      H    1  -1.109  -1.163   1.648
    1PET      C    1  -0.960  -1.062   1.748
    1PET      H    1  -1.033  -0.985   1.791
    1PET      H    1  -0.886  -1.100   1.825
    1PET      O    1  -1.047  -0.842   2.505
    1PET      C    1  -0.698  -0.916   1.231
    1PET      H    1  -0.636  -0.859   1.165
    1PET      C    1  -0.764  -0.856   1.345
    1PET      H    1  -0.756  -0.752   1.360
    1PET      C    1  -0.846  -0.926   1.429
    1PET      C    1  -0.926  -0.879   1.542
    1PET      O    1  -0.872  -0.739   1.561
    1PET      C    1  -0.834  -1.056   1.394
    1PET      H    1  -0.875  -1.113   1.478
    1PET      C    1  -0.784  -1.114   1.271
    1PET      H    1  -0.800  -1.219   1.259
    1PET      C    1  -0.712  -1.043   1.180
    1PET      C    1  -0.657  -1.096   1.051
    1PET      O    1  -0.644  -1.002   0.960
    1PET      O    1  -0.753  -1.204   1.006
    1PET      C    1  -0.710  -1.308   0.918
    1PET      H    1  -0.800  -1.353   0.885
    1PET      H    1  -0.651  -1.391   0.956
    1PET      C    1  -0.636  -1.248   0.793
    1PET      H    1  -0.529  -1.243   0.816
    1PET      H    1  -0.632  -1.315   0.705
    1PET      O    1  -0.891  -0.971   1.665
    1PET      C    1  -0.444  -1.270   1.529
    1PET      H    1  -0.476  -1.324   1.612
    1PET      C    1  -0.404  -1.335   1.399
    1PET      H    1  -0.300  -1.309   1.366
    1PET      C    1  -0.451  -1.242   1.290
    1PET      C    1  -0.497  -1.277   1.156
    1PET      O    1  -0.507  -1.387   1.122
    1PET      C    1  -0.450  -1.108   1.309
    1PET      H    1  -0.485  -1.042   1.234
    1PET      C    1  -0.392  -1.051   1.438
    1PET      H    1  -0.282  -1.048   1.435
    1PET      C    1  -0.433  -1.144   1.554
    1PET      C    1  -0.463  -1.095   1.690
    1PET      O    1  -0.500  -1.165   1.774
    1PET      O    1  -0.431  -0.952   1.716
    1PET      C    1  -0.428  -0.840   1.816
    1PET      H    1  -0.379  -0.753   1.782
    1PET      H    1  -0.365  -0.885   1.894
    1PET      C    1  -0.565  -0.800   1.874
    1PET      H    1  -0.643  -0.782   1.798
    1PET      H    1  -0.603  -0.880   1.943
    1PET      O    1  -0.525  -1.161   1.075
    1PET      C    1  -0.137  -0.451   1.986
    1PET      H    1  -0.041  -0.429   2.034
    1PET      C    1  -0.227  -0.529   2.051
    1PET      H    1  -0.215  -0.575   2.146
    1PET      C    1  -0.348  -0.556   1.980
    1PET      C    1  -0.436  -0.660   2.046
    1PET      O    1  -0.413  -0.709   2.148
    1PET      C    1  -0.377  -0.506   1.852
    1PET      H    1  -0.464  -0.534   1.800
    1PET      C    1  -0.282  -0.423   1.794
    1PET      H    1  -0.290  -0.383   1.700
    1PET      C    1  -0.164  -0.385   1.863
    1PET      C    1  -0.059  -0.309   1.786
    1PET      O    1   0.050  -0.299   1.822
    1PET      O    1  -0.114  -0.254   1.665
    1PET      C    1  -0.105  -0.235   1.517
    1PET      H    1   0.000  -0.203   1.511
    1PET      H    1  -0.156  -0.140   1.492
    1PET      C    1  -0.137  -0.344   1.421
    1PET      H    1  -0.082  -0.338   1.329
    1PET      H    1  -0.241  -0.341   1.384
    1PET      O    1  -0.552  -0.686   1.968
    1PET      C    1  -0.719  -0.607   0.739
    1PET      H    1  -0.724  -0.664   0.645
    1PET      C    1  -0.611  -0.631   0.824
    1PET      H    1  -0.536  -0.705   0.794
    1PET      C    1  -0.596  -0.556   0.941
    1PET      C    1  -0.469  -0.560   1.019
    1PET      O    1  -0.408  -0.682   0.977
    1PET      C    1  -0.696  -0.472   0.982
    1PET      H    1  -0.682  -0.417   1.073
    1PET      C    1  -0.805  -0.449   0.901
    1PET      H    1  -0.876  -0.375   0.929
    1PET      C    1  -0.817  -0.515   0.777
    1PET      C    1  -0.936  -0.487   0.681
    1PET      O    1  -1.345  -0.872   0.723
    1PET      O    1  -0.955  -0.546   0.583
    1PET      C    1  -1.486  -0.842   0.705
    1PET      C    1  -1.556  -0.850   0.835
    1PET      H    1  -1.577  -0.751   0.882
    1PET      H    1  -1.658  -0.890   0.815
    1PET      O    1  -0.391  -0.424   0.957
    1PET      C    1  -1.396  -1.214   1.158
    1PET      C    1  -1.551  -1.183   1.175
    1PET      H    1  -1.568  -1.122   1.262
    1PET      C    1  -1.601  -1.110   1.064
    1PET      C    1  -1.566  -0.972   1.058
    1PET      O    1  -1.494  -0.924   0.963
    1PET      C    1  -1.583  -1.176   0.930
    1PET      H    1  -1.558  -1.101   0.858
    1PET      C    1  -1.481  -1.302   0.937
    1PET      H    1  -1.459  -1.309   0.828
    1PET      C    1  -1.361  -1.261   1.017
    1PET      C    1  -1.249  -1.202   0.953
    1PET      O    1  -1.262  -1.199   0.822
    1PET      C    1  -1.232  -1.321   0.731
    1PET      H    1  -1.169  -1.282   0.646
    1PET      H    1  -1.324  -1.344   0.674
    1PET      C    1  -1.158  -1.442   0.785
    1PET      H    1  -1.085  -1.420   0.863
    1PET      H    1  -1.219  -1.496   0.860
    1PET      O    1  -1.618  -0.892   1.141
    1PET      C    1  -0.882  -1.615   0.334
    1PET      H    1  -0.777  -1.590   0.325
    1PET      C    1  -0.962  -1.590   0.445
    1PET      H    1  -0.917  -1.546   0.531
    1PET      C    1  -1.099  -1.628   0.457
    1PET      C    1  -1.177  -1.613   0.582
    1PET      O    1  -1.287  -1.647   0.593
    1PET      C    1  -1.157  -1.689   0.344
    1PET      H    1  -1.256  -1.722   0.353
    1PET      C    1  -1.080  -1.705   0.231
    1PET      H    1  -1.135  -1.744   0.146
    1PET      C    1  -0.943  -1.675   0.223
    1PET      C    1  -0.867  -1.710   0.102
    1PET      O    1  -0.762  -1.576   0.080
    1PET      O    1  -0.941  -1.724  -0.010
    1PET      C    1  -0.919  -1.861  -0.068
    1PET      H    1  -0.921  -1.886  -0.171
    1PET      H    1  -1.003  -1.916  -0.023
    1PET      C    1  -0.786  -1.896  -0.008
    1PET      H    1  -0.699  -1.855  -0.067
    1PET      O    1  -1.115  -1.538   0.684
    1PET      O    1  -0.786  -1.817   0.122
    1PET      C    1  -0.122  -1.109  -0.257
    1PET      H    1  -0.098  -1.142  -0.158
    1PET      C    1  -0.197  -1.181  -0.342
    1PET      H    1  -0.235  -1.276  -0.315
    1PET      C    1  -0.215  -1.128  -0.473
    1PET      C    1  -0.291  -1.219  -0.565
    1PET      O    1  -0.333  -1.318  -0.523
    1PET      C    1  -0.172  -1.001  -0.506
    1PET      H    1  -0.189  -0.964  -0.609
    1PET      C    1  -0.098  -0.926  -0.414
    1PET      H    1  -0.063  -0.831  -0.441
    1PET      C    1  -0.072  -0.983  -0.292
    1PET      C    1   0.003  -0.909  -0.187
    1PET      O    1   0.021  -0.967  -0.088
    1PET      O    1   0.058  -0.786  -0.215
    1PET      C    1   0.127  -0.707  -0.103
    1PET      H    1   0.056  -0.712  -0.017
    1PET      H    1   0.113  -0.605  -0.130
    1PET      C    1   0.275  -0.737  -0.078
    1PET      H    1   0.335  -0.702  -0.162
    1PET      H    1   0.299  -0.843  -0.096
    1PET      O    1  -0.311  -1.172  -0.695
    1PET      C    1  -0.337  -0.879   0.070
    1PET      H    1  -0.297  -0.791   0.113
    1PET      C    1  -0.252  -0.985   0.058
    1PET      H    1  -0.156  -0.985   0.105
    1PET      C    1  -0.304  -1.107   0.007
    1PET      C    1  -0.235  -1.236   0.007
    1PET      O    1  -0.129  -1.260   0.050
    1PET      C    1  -0.432  -1.102  -0.058
    1PET      H    1  -0.476  -1.188  -0.113
    1PET      C    1  -0.504  -0.988  -0.063
    1PET      H    1  -0.602  -0.973  -0.103
    1PET      C    1  -0.463  -0.872   0.007
    1PET      C    1  -0.550  -0.752   0.009
    1PET      O    1  -0.670  -0.765  -0.077
    1PET      O    1  -0.526  -0.659   0.073
    1PET      C    1  -0.802  -0.736  -0.093
    1PET      H    1  -0.851  -0.778  -0.189
    1PET      H    1  -0.810  -0.628  -0.108
    1PET      C    1  -0.895  -0.786   0.024
    1PET      H    1  -0.907  -0.893   0.044
    1PET      H    1  -0.820  -0.759   0.104
    1PET      O    1  -0.306  -1.323  -0.080
    1PET      C    1  -1.090  -0.936   0.402
    1PET      H    1  -1.028  -0.938   0.484
    1PET      C    1  -1.113  -0.809   0.339
    1PET      H    1  -1.055  -0.723   0.377
    1PET      C    1  -1.161  -0.801   0.213
    1PET      C    1  -1.148  -0.693   0.112
    1PET      O    1  -1.252  -0.697   0.025
    1PET      C    1  -1.250  -0.900   0.198
    1PET      H    1  -1.332  -0.886   0.121
    1PET      C    1  -1.251  -1.021   0.278
    1PET      H    1  -1.309  -1.105   0.249
    1PET      C    1  -1.159  -1.054   0.375
    1PET      C    1  -1.128  -1.188   0.440
    1PET      O    1  -1.198  -1.278   0.419
    1PET      O    1  -1.029  -1.183   0.538
    1PET      C    1  -0.885  -1.222   0.526
    1PET      H    1  -0.850  -1.304   0.592
    1PET      H    1  -0.835  -1.133   0.570
    1PET      C    1  -0.853  -1.247   0.381
    1PET      H    1  -0.907  -1.338   0.341
    1PET      H    1  -0.917  -1.184   0.322
    1PET      O    1  -1.009  -0.714   0.022
    1PET      C    1  -0.224  -1.242   0.336
    1PET      H    1  -0.126  -1.189   0.331
    1PET      C    1  -0.341  -1.175   0.331
    1PET      H    1  -0.340  -1.068   0.333
    1PET      C    1  -0.465  -1.243   0.339
    1PET      C    1  -0.592  -1.170   0.340
    1PET      O    1  -0.594  -1.055   0.324
    1PET      C    1  -0.462  -1.388   0.350
    1PET      H    1  -0.554  -1.441   0.359
    1PET      C    1  -0.348  -1.456   0.341
    1PET      H    1  -0.354  -1.560   0.349
    1PET      C    1  -0.224  -1.384   0.330
    1PET      C    1  -0.102  -1.467   0.337
    1PET      O    1   0.006  -1.425   0.331
    1PET      O    1  -0.129  -1.603   0.312
    1PET      C    1  -0.114  -1.668   0.177
    1PET      H    1  -0.119  -1.778   0.175
    1PET      H    1  -0.010  -1.636   0.159
    1PET      C    1  -0.218  -1.635   0.071
    1PET      H    1  -0.258  -1.409  -0.085
    1PET      H    1  -0.219  -1.529   0.087
    1PET      O    1  -0.709  -1.250   0.349
    1PET      C    1  -0.756  -1.553  -0.166
    1PET      H    1  -0.862  -1.542  -0.166
    1PET      C    1  -0.700  -1.568  -0.038
    1PET      C    1  -0.558  -1.588  -0.039
    1PET      C    1  -0.480  -1.624   0.083
    1PET      O    1  -0.527  -1.614   0.187
    1PET      C    1  -0.485  -1.580  -0.158
    1PET      H    1  -0.374  -1.606  -0.135
    1PET      C    1  -0.544  -1.540  -0.275
    1PET      H    1  -0.487  -1.521  -0.358
    1PET      C    1  -0.685  -1.545  -0.284
    1PET      C    1  -0.752  -1.525  -0.417
    1PET      O    1  -0.851  -1.645  -0.459
    1PET      O    1  -0.646  -1.512  -0.512
    1PET      C    1  -0.621  -1.457  -0.639
    1PET      H    1  -0.510  -1.442  -0.640
    1PET      H    1  -0.660  -1.349  -0.630
    1PET      C    1  -0.688  -1.520  -0.760
    1PET      H    1  -0.626  -1.604  -0.775
    1PET      O    1  -0.345  -1.685   0.067
    1PET      C    1  -1.252  -1.679  -0.552
    1PET      H    1  -1.357  -1.692  -0.576
    1PET      C    1  -1.156  -1.690  -0.654
    1PET      H    1  -1.200  -1.707  -0.753
    1PET      C    1  -1.026  -1.661  -0.625
    1PET      C    1  -0.941  -1.653  -0.749
    1PET      O    1  -0.919  -1.783  -0.802
    1PET      C    1  -0.982  -1.645  -0.490
    1PET      H    1  -0.407  -1.144  -0.707
    1PET      C    1  -1.079  -1.644  -0.384
    1PET      C    1  -1.222  -1.658  -0.416
    1PET      C    1  -1.343  -1.639  -0.318
    1PET      O    1  -0.829  -1.584  -0.730
    1PET      O    1  -0.765  -2.032   0.017
    1PET      C    1  -1.626  -1.042  -0.009
    1PET      H    1  -1.611  -0.978   0.083
    1PET      H    1  -1.738  -1.041  -0.030
    1PET      C    1  -1.581  -1.180   0.014
    1PET      H    1  -1.570  -1.202   0.121
    1PET      H    1  -1.668  -1.244   0.001
    1PET      C    1  -1.171  -1.322  -0.391
    1PET      C    1  -1.269  -1.299  -0.285
    1PET      C    1  -1.230  -1.226  -0.171
    1PET      C    1  -1.324  -1.171  -0.068
    1PET      O    1  -1.282  -1.093   0.006
    1PET      C    1  -1.093  -1.193  -0.151
    1PET      H    1  -1.056  -1.147  -0.061
    1PET      C    1  -0.999  -1.235  -0.242
    1PET      H    1  -0.891  -1.221  -0.230
    1PET      C    1  -1.038  -1.282  -0.369
    1PET      C    1  -0.934  -1.305  -0.465
    1PET      O    1  -0.822  -1.411  -0.416
    1PET      O    1  -0.875  -1.192  -0.511
    1PET      C    1  -0.866  -1.045  -0.557
    1PET      H    1  -0.954  -1.044  -0.626
    1PET      H    1  -0.774  -1.029  -0.607
    1PET      C    1  -0.883  -0.936  -0.454
    1PET      H    1  -0.987  -0.934  -0.404
    1PET      H    1  -0.805  -0.929  -0.379
    1PET      O    1  -1.457  -1.219  -0.060
    1PET      C    1  -0.969  -0.359  -0.266
    1PET      H    1  -0.944  -0.254  -0.258
    1PET      C    1  -0.887  -0.444  -0.340
    1PET      H    1  -0.795  -0.398  -0.373
    1PET      C    1  -0.902  -0.580  -0.371
    1PET      C    1  -0.813  -0.671  -0.451
    1PET      O    1  -0.703  -0.638  -0.473
    1PET      C    1  -1.023  -0.613  -0.316
    1PET      H    1  -1.061  -0.713  -0.325
    1PET      C    1  -1.103  -0.529  -0.235
    1PET      H    1  -1.198  -0.568  -0.207
    1PET      C    1  -1.097  -0.390  -0.211
    1PET      C    1  -1.197  -0.313  -0.146
    1PET      O    1  -0.936  -0.023  -0.317
    1PET      O    1  -1.317  -0.365  -0.149
    1PET      C    1  -1.445  -0.418  -0.241
    1PET      H    1  -1.488  -0.322  -0.259
    1PET      H    1  -1.506  -0.479  -0.175
    1PET      C    1  -1.420  -0.498  -0.371
    1PET      H    1  -1.428  -0.610  -0.360
    1PET      H    1  -1.493  -0.454  -0.448
    1PET      O    1  -0.866  -0.790  -0.501
    1PET      C    1  -1.437  -1.252  -0.833
    1PET      H    1  -1.496  -1.345  -0.808
    1PET      C    1  -1.466  -1.143  -0.747
    1PET      H    1  -1.540  -1.153  -0.666
    1PET      C    1  -1.404  -1.017  -0.749
    1PET      C    1  -1.300  -1.001  -0.641
    1PET      O    1  -1.345  -0.992  -0.536
    1PET      C    1  -1.362  -1.012  -0.884
    1PET      H    1  -1.342  -0.916  -0.920
    1PET      C    1  -1.320  -1.124  -0.963
    1PET      C    1  -1.330  -1.265  -0.924
    1PET      C    1  -1.206  -1.324  -0.872
    1PET      O    1  -1.226  -1.431  -0.798
    1PET      O    1  -1.116  -1.236  -0.812
    1PET      C    1  -0.973  -1.226  -0.858
    1PET      H    1  -0.903  -1.264  -0.774
    1PET      H    1  -0.944  -1.125  -0.868
    1PET      C    1  -0.969  -1.310  -0.976
    1PET      H    1  -0.945  -1.254  -1.066
    1PET      H    1  -0.879  -1.371  -0.988
    1PET      O    1  -1.294  -0.481  -0.440
    1PET      C    1  -1.336  -1.714  -1.172
    1PET      H    1  -1.305  -1.740  -1.276
    1PET      C    1  -1.227  -1.659  -1.095
    1PET      H    1  -1.131  -1.628  -1.133
    1PET      C    1  -1.231  -1.611  -0.968
    1PET      C    1  -1.138  -1.526  -0.899
    1PET      O    1  -1.032  -1.582  -0.859
    1PET      C    1  -1.360  -1.640  -0.921
    1PET      H    1  -1.375  -1.618  -0.817
    1PET      C    1  -1.466  -1.696  -0.995
    1PET      H    1  -1.560  -1.708  -0.942
    1PET      C    1  -1.462  -1.742  -1.131
    1PET      C    1  -1.566  -1.810  -1.220
    1PET      O    1  -1.531  -1.859  -1.319
    1PET      O    1  -1.692  -1.815  -1.161
    1PET      C    1  -1.652  -2.123  -0.946
    1PET      H    1  -1.740  -2.141  -1.008
    1PET      H    1  -1.709  -2.079  -0.859
    1PET      C    1  -1.569  -2.244  -0.916
    1PET      H    1  -1.572  -2.270  -0.808
    1PET      H    1  -1.611  -2.339  -0.959
    1PET      O    1  -1.095  -1.398  -0.995
    1PET      C    1  -1.205  -1.961  -0.764
    1PET      H    1  -1.219  -1.956  -0.655
    1PET      C    1  -1.317  -2.008  -0.830
    1PET      H    1  -1.404  -2.046  -0.777
    1PET      C    1  -1.314  -2.032  -0.969
    1PET      C    1  -1.428  -2.094  -1.031
    1PET      O    1  -1.557  -2.033  -1.008
    1PET      C    1  -1.204  -1.999  -1.045
    1PET      H    1  -1.189  -2.016  -1.152
    1PET      C    1  -1.093  -1.949  -0.975
    1PET      H    1  -0.995  -1.936  -1.022
    1PET      C    1  -1.087  -1.946  -0.837
    1PET      C    1  -0.957  -1.918  -0.776
    1PET      O    1  -0.835  -2.026  -0.830
    1PET      O    1  -0.964  -1.955  -0.650
    1PET      C    1  -0.853  -2.078  -0.653
    1PET      C    1  -0.940  -2.213  -0.641
    1PET      H    1  -0.869  -2.270  -0.584
    1PET      O    1  -1.441  -2.227  -0.977
    1PET      C    1   0.054  -2.360  -0.845
    1PET      C    1   0.017  -2.234  -0.896
    1PET      H    1   0.024  -2.215  -0.997
    1PET      C    1  -0.026  -2.138  -0.802
    1PET      C    1  -0.070  -2.004  -0.848
    1PET      O    1  -0.132  -1.926  -0.788
    1PET      C    1  -0.048  -2.169  -0.663
    1PET      H    1  -0.087  -2.089  -0.595
    1PET      C    1  -0.016  -2.287  -0.613
    1PET      H    1  -0.037  -2.309  -0.507
    1PET      C    1   0.029  -2.390  -0.706
    1PET      C    1   0.051  -2.522  -0.651
    1PET      O    1  -0.344  -2.814  -0.426
    1PET      C    1  -0.398  -2.740  -0.549
    1PET      H    1  -0.507  -2.725  -0.540
    1PET      H    1  -0.375  -2.820  -0.619
    1PET      C    1  -0.327  -2.614  -0.593
    1PET      H    1  -0.264  -2.641  -0.683
    1PET      H    1  -0.394  -2.524  -0.607
    1PET      O    1  -1.048  -2.244  -0.657
    1PET      C    1   0.021  -2.493  -0.096
    1PET      H    1   0.108  -2.508  -0.031
    1PET      C    1   0.015  -2.543  -0.224
    1PET      H    1   0.096  -2.598  -0.257
    1PET      C    1  -0.094  -2.524  -0.307
    1PET      C    1  -0.094  -2.586  -0.441
    1PET      O    1   0.043  -2.527  -0.520
    1PET      C    1  -0.200  -2.441  -0.264
    1PET      H    1  -0.288  -2.420  -0.326
    1PET      C    1  -0.201  -2.389  -0.137
    1PET      H    1  -0.282  -2.335  -0.094
    1PET      C    1  -0.092  -2.426  -0.049
    1PET      C    1  -0.099  -2.373   0.092
    1PET      O    1  -0.192  -2.312   0.130
    1PET      O    1   0.409  -2.178   0.080
    1PET      C    1   0.413  -2.158   0.217
    1PET      H    1   0.359  -2.245   0.262
    1PET      C    1   0.364  -2.025   0.258
    1PET      H    1   0.344  -2.011   0.363
    1PET      H    1   0.449  -1.962   0.234
    1PET      O    1  -0.207  -2.553  -0.512
    1PET      C    1   0.412  -2.410  -0.282
    1PET      H    1   0.491  -2.486  -0.285
    1PET      C    1   0.378  -2.374  -0.149
    1PET      H    1   0.439  -2.424  -0.073
    1PET      C    1   0.291  -2.276  -0.111
    1PET      C    1   0.273  -2.228   0.026
    1PET      O    1   0.223  -2.348   0.121
    1PET      C    1   0.226  -2.237  -0.226
    1PET      H    1   0.151  -2.164  -0.202
    1PET      C    1   0.246  -2.286  -0.357
    1PET      H    1   0.184  -2.251  -0.438
    1PET      C    1   0.351  -2.371  -0.402
    1PET      C    1   0.382  -2.403  -0.545
    1PET      O    1   0.456  -2.488  -0.569
    1PET      O    1   0.326  -2.316  -0.638
    1PET      C    1   0.365  -2.288  -0.778
    1PET      H    1   0.321  -2.373  -0.831
    1PET      H    1   0.478  -2.288  -0.779
    1PET      C    1   0.334  -2.149  -0.837
    1PET      H    1   0.396  -2.141  -0.930
    1PET      H    1   0.229  -2.138  -0.867
    1PET      O    1   0.183  -2.135   0.031
    1PET      C    1   0.698  -1.829  -0.732
    1PET      H    1   0.724  -1.725  -0.706
    1PET      C    1   0.499  -1.826  -0.562
    1PET      C    1   0.451  -1.962  -0.544
    1PET      C    1   0.474  -1.992  -0.695
    1PET      O    1   0.577  -2.076  -0.722
    1PET      C    1   0.528  -2.056  -0.453
    1PET      C    1   0.699  -2.063  -0.635
    1PET      H    1   0.769  -2.146  -0.662
    1PET      C    1   0.773  -1.936  -0.654
    1PET      C    1   0.781  -1.844  -0.535
    1PET      O    1   0.901  -1.357  -0.839
    1PET      O    1   0.642  -1.806  -0.457
    1PET      C    1   0.655  -1.660  -0.378
    1PET      H    1   0.554  -1.626  -0.393
    1PET      H    1   0.728  -1.601  -0.439
    1PET      C    1   0.689  -1.672  -0.233
    1PET      H    1   0.779  -1.609  -0.208
    1PET      H    1   0.618  -1.613  -0.170
    1PET      O    1   0.357  -2.022  -0.761
    1PET      C    1   0.710  -2.187   0.023
    1PET      H    1   0.640  -2.262   0.041
    1PET      C    1   0.752  -2.147  -0.110
    1PET      C    1   0.801  -2.012  -0.116
    1PET      C    1   0.696  -1.909  -0.079
    1PET      O    1   0.644  -1.899   0.022
    1PET      C    1   0.905  -2.029  -0.019
    1PET      C    1   0.868  -2.065   0.114
    1PET      H    1   0.937  -2.040   0.194
    1PET      C    1   0.742  -2.122   0.144
    1PET      C    1   0.679  -2.128   0.274
    1PET      O    1   0.569  -2.195   0.273
    1PET      C    1   0.055  -2.196   0.547
    1PET      C    1   0.059  -2.192   0.396
    1PET      H    1  -0.043  -2.209   0.359
    1PET      H    1   0.078  -2.088   0.362
    1PET      O    1   0.681  -1.810  -0.182
    1PET      C    1   0.190  -2.675   0.478
    1PET      H    1   0.158  -2.700   0.577
    1PET      C    1   0.172  -2.542   0.425
    1PET      H    1   0.137  -2.462   0.493
    1PET      C    1   0.197  -2.508   0.293
    1PET      C    1   0.149  -2.386   0.221
    1PET      O    1   0.001  -2.413   0.176
    1PET      C    1   0.253  -2.615   0.233
    1PET      H    1   0.258  -2.584   0.124
    1PET      C    1   0.271  -2.748   0.286
    1PET      H    1   0.318  -2.826   0.232
    1PET      C    1   0.229  -2.790   0.412
    1PET      C    1   0.248  -2.934   0.459
    1PET      O    1   0.180  -2.966   0.585
    1PET      C    1   0.068  -3.023   0.657
    1PET      H    1   0.046  -2.963   0.748
    1PET      H    1   0.095  -3.128   0.671
    1PET      C    1  -0.067  -3.007   0.582
    1PET      H    1  -0.097  -2.899   0.558
    1PET      H    1  -0.061  -3.046   0.475
    1PET      O    1   0.147  -2.286   0.334
    1PET      C    1  -0.417  -2.799   0.895
    1PET      H    1  -0.400  -2.698   0.930
    1PET      C    1  -0.309  -2.889   0.859
    1PET      H    1  -0.210  -2.850   0.862
    1PET      C    1  -0.317  -3.015   0.810
    1PET      C    1  -0.206  -3.106   0.785
    1PET      O    1  -0.241  -3.238   0.797
    1PET      C    1  -0.451  -3.048   0.815
    1PET      H    1  -0.474  -3.152   0.782
    1PET      C    1  -0.559  -2.963   0.851
    1PET      H    1  -0.662  -3.001   0.838
    1PET      C    1  -0.553  -2.831   0.896
    1PET      C    1  -0.670  -2.742   0.933
    1PET      O    1  -0.778  -2.781   0.945
    1PET      O    1   0.429  -1.402   0.021
    1PET      C    1   0.541  -1.445   0.104
    1PET      H    1   0.560  -1.551   0.079
    1PET      H    1   0.490  -1.436   0.204
    1PET      C    1   0.670  -1.366   0.090
    1PET      H    1   0.711  -1.357  -0.013
    1PET      H    1   0.651  -1.265   0.129
    1PET      O    1  -0.173  -3.074   0.643
    1PET      C    1   0.792  -1.740   0.535
    1PET      H    1   0.807  -1.758   0.643
    1PET      C    1   0.803  -1.608   0.500
    1PET      H    1   0.828  -1.531   0.570
    1PET      C    1   0.777  -1.576   0.362
    1PET      C    1   0.799  -1.434   0.319
    1PET      O    1   0.778  -1.418   0.176
    1PET      C    1   0.741  -1.678   0.276
    1PET      H    1   0.719  -1.646   0.176
    1PET      C    1   0.716  -1.812   0.320
    1PET      H    1   0.680  -1.885   0.255
    1PET      C    1   0.742  -1.838   0.449
    1PET      C    1   0.702  -1.971   0.502
    1PET      O    1   0.733  -2.079   0.378
    1PET      O    1   0.773  -1.996   0.617
    1PET      C    1   0.817  -2.104   0.716
    1PET      H    1   0.892  -2.066   0.789
    1PET      H    1   0.870  -2.182   0.655
    1PET      C    1   0.696  -2.145   0.797
    1PET      H    1   0.612  -2.179   0.740
    1PET      H    1   0.646  -2.057   0.851
    1PET      O    1   0.810  -1.349   0.396
    1PET      C    1   0.654  -1.581   1.092
    1PET      H    1   0.680  -1.555   1.193
    1PET      C    1   0.609  -1.706   1.063
    1PET      H    1   0.596  -1.787   1.136
    1PET      C    1   0.563  -1.733   0.931
    1PET      C    1   0.507  -1.871   0.897
    1PET      O    1   0.491  -1.959   1.004
    1PET      C    1   0.569  -1.639   0.823
    1PET      H    1   0.548  -1.672   0.721
    1PET      C    1   0.609  -1.512   0.855
    1PET      H    1   0.614  -1.441   0.779
    1PET      C    1   0.642  -1.482   0.990
    1PET      C    1   0.679  -1.351   1.024
    1PET      O    1   0.475  -1.119   0.727
    1PET      O    1   0.696  -1.269   0.917
    1PET      C    1   0.816  -1.199   0.849
    1PET      H    1   0.837  -1.108   0.907
    1PET      H    1   0.779  -1.168   0.753
    1PET      C    1   0.938  -1.287   0.847
    1PET      H    1   0.964  -1.329   0.944
    1PET      H    1   0.909  -1.370   0.779
    1PET      O    1   0.486  -1.899   0.787
    1PET      C    1   1.503  -1.129   0.752
    1PET      H    1   1.585  -1.055   0.740
    1PET      C    1   1.400  -1.104   0.836
    1PET      H    1   1.396  -1.013   0.891
    1PET      C    1   1.291  -1.199   0.850
    1PET      C    1   1.154  -1.135   0.863
    1PET      O    1   1.131  -1.118   0.990
    1PET      C    1   1.292  -1.284   0.724
    1PET      H    1   1.249  -1.227   0.635
    1PET      C    1   1.437  -1.333   0.698
    1PET      H    1   1.458  -1.427   0.658
    1PET      C    1   1.534  -1.246   0.672
    1PET      C    1   1.663  -1.268   0.601
    1PET      O    1   1.756  -1.200   0.602
    1PET      O    1   1.673  -1.397   0.540
    1PET      C    1   1.723  -1.480   0.430
    1PET      H    1   1.649  -1.562   0.429
    1PET      H    1   1.818  -1.531   0.444
    1PET      C    1   1.742  -1.410   0.291
    1PET      H    1   1.850  -1.386   0.279
    1PET      H    1   1.736  -1.482   0.210
    1PET      O    1   1.060  -1.217   0.799
    1PET      C    1   1.333  -0.937   0.197
    1PET      H    1   1.227  -0.906   0.188
    1PET      C    1   1.375  -1.065   0.243
    1PET      H    1   1.298  -1.122   0.287
    1PET      C    1   1.501  -1.115   0.232
    1PET      C    1   1.535  -1.246   0.280
    1PET      O    1   1.450  -1.314   0.319
    1PET      C    1   1.594  -1.035   0.149
    1PET      H    1   1.695  -1.076   0.169
    1PET      C    1   1.566  -0.888   0.163
    1PET      H    1   1.629  -0.830   0.099
    1PET      C    1   1.427  -0.851   0.147
    1PET      C    1   1.381  -0.728   0.083
    1PET      O    1   1.266  -0.718   0.061
    1PET      O    1   1.486  -0.640   0.045
    1PET      C    1   1.567  -0.561   0.142
    1PET      H    1   1.677  -0.570   0.102
    1PET      C    1   1.522  -0.422   0.109
    1PET      H    1   1.541  -0.401   0.001
    1PET      H    1   1.416  -0.397   0.123
    1PET      O    1   1.678  -1.285   0.279
    1PET      C    1   1.921   0.000   0.334
    1PET      H    1   2.015   0.044   0.326
    1PET      C    1   1.873  -0.075   0.230
    1PET      H    1   1.930  -0.088   0.140
    1PET      C    1   1.743  -0.133   0.241
    1PET      C    1   1.707  -0.234   0.138
    1PET      O    1   1.752  -0.237   0.032
    1PET      C    1   1.664  -0.106   0.353
    1PET      H    1   1.565  -0.153   0.364
    1PET      C    1   1.715  -0.037   0.459
    1PET      H    1   1.648  -0.008   0.537
    1PET      C    1   1.844   0.015   0.452
    1PET      C    1   1.888   0.101   0.569
    1PET      O    1   1.996   0.144   0.569
    1PET      O    1   1.804   0.121   0.680
    1PET      C    1   1.825   0.126   0.826
    1PET      H    1   1.733   0.168   0.863
    1PET      H    1   1.898   0.201   0.852
    1PET      C    1   1.860   0.004   0.909
    1PET      H    1   1.964  -0.016   0.897
    1PET      H    1   1.843   0.014   1.020
    1PET      O    1   1.600  -0.319   0.181
    1PET      C    1   1.523  -0.323   0.539
    1PET      H    1   1.505  -0.395   0.461
    1PET      C    1   1.655  -0.298   0.592
    1PET      H    1   1.745  -0.345   0.553
    1PET      C    1   1.687  -0.215   0.696
    1PET      C    1   1.816  -0.211   0.769
    1PET      O    1   1.798  -0.132   0.871
    1PET      C    1   1.574  -0.147   0.730
    1PET      H    1   1.586  -0.068   0.808
    1PET      C    1   1.443  -0.158   0.666
    1PET      H    1   1.360  -0.095   0.701
    1PET      C    1   1.406  -0.250   0.571
    1PET      C    1   1.268  -0.273   0.511
    1PET      O    1   1.247  -0.365   0.445
    1PET      O    1   1.177  -0.170   0.545
    1PET      C    1   1.091  -0.065   0.496
    1PET      H    1   0.986  -0.106   0.505
    1PET      H    1   1.105  -0.056   0.385
    1PET      C    1   1.087   0.062   0.575
    1PET      H    1   1.019   0.064   0.659
    1PET      H    1   1.011   0.246   0.541
    1PET      C    1   1.495   0.395   0.451
    1PET      H    1   1.405   0.424   0.402
    1PET      C    1   1.460   0.359   0.600
    1PET      H    1   1.536   0.301   0.655
    1PET      C    1   1.375   0.230   0.597
    1PET      C    1   1.276   0.202   0.691
    1PET      O    1   1.244   0.289   0.781
    1PET      C    1   1.394   0.137   0.495
    1PET      H    1   1.326   0.050   0.495
    1PET      C    1   1.489   0.157   0.397
    1PET      H    1   1.518   0.081   0.321
    1PET      C    1   1.551   0.281   0.376
    1PET      C    1   1.655   0.290   0.286
    1PET      O    1   1.716   0.405   0.265
    1PET      O    1   1.745   0.463  -0.360
    1PET      C    1   1.764   0.546  -0.240
    1PET      H    1   1.707   0.640  -0.246
    1PET      H    1   1.866   0.596  -0.226
    1PET      C    1   1.739   0.467  -0.116
    1PET      H    1   1.839   0.429  -0.080
    1PET      H    1   1.710   0.531  -0.031
    1PET      O    1   1.210   0.090   0.676
    1PET      C    1   1.433  -0.085  -0.073
    1PET      H    1   1.412  -0.184  -0.103
    1PET      C    1   1.523  -0.004  -0.141
    1PET      H    1   1.571  -0.046  -0.233
    1PET      C    1   1.553   0.125  -0.098
    1PET      C    1   1.657   0.214  -0.165
    1PET      O    1   1.728   0.173  -0.245
    1PET      C    1   1.487   0.177   0.015
    1PET      H    1   1.516   0.273   0.047
    1PET      C    1   1.413   0.092   0.092
    1PET      H    1   1.360   0.118   0.180
    1PET      C    1   1.382  -0.040   0.050
    1PET      C    1   1.285  -0.126   0.129
    1PET      O    1   1.231  -0.082   0.223
    1PET      O    1   1.271  -0.256   0.083
    1PET      C    1   1.172  -0.370   0.075
    1PET      H    1   1.205  -0.437  -0.003
    1PET      H    1   1.083  -0.325   0.017
    1PET      C    1   1.131  -0.443   0.200
    1PET      H    1   1.212  -0.505   0.240
    1PET      H    1   1.094  -0.371   0.271
    1PET      O    1   1.651   0.349  -0.121
    1PET      C    1   1.056  -0.022  -0.142
    1PET      H    1   1.044   0.061  -0.073
    1PET      C    1   0.983  -0.136  -0.128
    1PET      H    1   0.907  -0.142  -0.045
    1PET      C    1   0.998  -0.249  -0.216
    1PET      C    1   0.919  -0.377  -0.215
    1PET      O    1   0.823  -0.391  -0.154
    1PET      C    1   1.104  -0.239  -0.308
    1PET      H    1   1.132  -0.318  -0.378
    1PET      C    1   1.180  -0.123  -0.326
    1PET      H    1   1.256  -0.111  -0.404
    1PET      C    1   1.156  -0.010  -0.245
    1PET      C    1   1.234   0.116  -0.269
    1PET      O    1   1.215   0.213  -0.207
    1PET      O    1   1.338   0.111  -0.369
    1PET      C    1   1.416   0.204  -0.446
    1PET      H    1   1.489   0.158  -0.512
    1PET      H    1   1.477   0.270  -0.387
    1PET      C    1   1.319   0.281  -0.537
    1PET      H    1   1.272   0.219  -0.616
    1PET      H    1   1.226   0.316  -0.491
    1PET      O    1   1.016  -0.573   0.205
    1PET      C    1   1.730   0.581  -0.782
    1PET      H    1   1.836   0.560  -0.754
    1PET      C    1   1.625   0.515  -0.728
    1PET      H    1   1.642   0.442  -0.653
    1PET      C    1   1.490   0.552  -0.762
    1PET      C    1   1.373   0.491  -0.694
    1PET      O    1   1.312  -0.297  -0.541
    1PET      C    1   1.468   0.653  -0.860
    1PET      H    1   1.367   0.677  -0.896
    1PET      C    1   1.576   0.720  -0.910
    1PET      H    1   1.561   0.791  -0.984
    1PET      C    1   1.707   0.684  -0.877
    1PET      C    1   1.830   0.755  -0.929
    1PET      O    1   1.953   0.698  -0.894
    1PET      C    1   2.095   0.744  -0.890
    1PET      H    1   2.123   0.783  -0.990
    1PET      H    1   2.150   0.652  -0.889
    1PET      C    1   2.140   0.832  -0.778
    1PET      H    1   2.241   0.814  -0.744
    1PET      H    1   2.137   0.932  -0.820
    1PET      O    1   1.396   0.390  -0.595
    1PET      C    1   1.681   1.000  -0.724
    1PET      H    1   1.671   1.085  -0.789
    1PET      C    1   1.807   0.944  -0.702
    1PET      H    1   1.893   0.986  -0.750
    1PET      C    1   1.824   0.844  -0.605
    1PET      C    1   1.958   0.780  -0.573
    1PET      O    1   1.957   0.697  -0.491
    1PET      C    1   1.713   0.797  -0.532
    1PET      H    1   1.730   0.719  -0.452
    1PET      C    1   1.590   0.851  -0.551
    1PET      H    1   1.508   0.819  -0.488
    1PET      C    1   1.575   0.950  -0.649
    1PET      C    1   1.433   0.993  -0.672
    1PET      O    1   1.406   1.083  -0.738
    1PET      O    1   1.330   0.919  -0.595
    1PET      C    1   1.191   0.948  -0.606
    1PET      H    1   1.163   1.039  -0.562
    1PET      H    1   1.130   0.874  -0.546
    1PET      C    1   1.141   0.934  -0.747
    1PET      H    1   1.185   1.012  -0.812
    1PET      H    1   1.182   0.845  -0.789
    1PET      O    1   2.059   0.827  -0.649
    1PET      C    1   0.521   0.796  -0.752
    1PET      H    1   0.443   0.735  -0.708
    1PET      C    1   0.653   0.769  -0.722
    1PET      H    1   0.689   0.697  -0.653
    1PET      C    1   0.757   0.848  -0.772
    1PET      C    1   0.898   0.825  -0.720
    1PET      C    1   0.717   0.946  -0.868
    1PET      H    1   0.800   1.002  -0.907
    1PET      C    1   0.586   0.969  -0.901
    1PET      H    1   0.558   1.045  -0.978
    1PET      C    1   0.485   0.904  -0.834
    1PET      C    1   0.348   0.949  -0.848
    1PET      O    1   0.317   0.945  -0.978
    1PET      O    1   0.263   0.851  -0.762
    1PET      C    1   0.151   0.765  -0.763
    1PET      H    1   0.074   0.826  -0.712
    1PET      H    1   0.168   0.679  -0.699
    1PET      C    1   0.097   0.718  -0.900
    1PET      H    1   0.082   0.794  -0.978
    1PET      H    1   0.162   0.638  -0.939
    1PET      O    1   0.995   0.925  -0.763
    1PET      C    1  -0.203   0.201  -0.840
    1PET      H    1  -0.224   0.104  -0.876
    1PET      C    1  -0.175   0.301  -0.934
    1PET      C    1  -0.141   0.431  -0.883
    1PET      C    1  -0.092   0.540  -0.967
    1PET      O    1  -0.072   0.533  -1.082
    1PET      C    1  -0.136   0.451  -0.741
    1PET      H    1  -0.099   0.542  -0.703
    1PET      C    1  -0.164   0.352  -0.651
    1PET      H    1  -0.150   0.376  -0.545
    1PET      C    1  -0.205   0.223  -0.702
    1PET      C    1  -0.248   0.117  -0.604
    1PET      O    1  -0.256   0.137  -0.491
    1PET      O    1  -0.274  -0.006  -0.678
    1PET      C    1  -0.217  -0.125  -0.618
    1PET      H    1  -0.211  -0.102  -0.512
    1PET      H    1  -0.111  -0.126  -0.653
    1PET      C    1  -0.280  -0.263  -0.645
    1PET      H    1  -0.200  -0.335  -0.640
    1PET      H    1  -0.345  -0.289  -0.558
    1PET      O    1  -0.035   0.649  -0.892
    1PET      C    1  -0.844  -0.246  -0.618
    1PET      H    1  -0.945  -0.281  -0.581
    1PET      C    1  -0.736  -0.324  -0.644
    1PET      H    1  -0.743  -0.432  -0.628
    1PET      C    1  -0.612  -0.268  -0.693
    1PET      C    1  -0.492  -0.352  -0.715
    1PET      O    1  -0.495  -0.468  -0.709
    1PET      C    1  -0.603  -0.128  -0.707
    1PET      H    1  -0.509  -0.088  -0.732
    1PET      C    1  -0.711  -0.049  -0.677
    1PET      H    1  -0.700   0.057  -0.684
    1PET      C    1  -0.831  -0.106  -0.639
    1PET      C    1  -0.952  -0.022  -0.625
    1PET      O    1  -1.056  -0.102  -0.593
    1PET      O    1  -0.978   0.053  -0.744
    1PET      C    1  -0.911   0.103  -0.869
    1PET      H    1  -0.825   0.159  -0.832
    1PET      H    1  -0.988   0.170  -0.905
    1PET      C    1  -0.869   0.002  -0.976
    1PET      H    1  -0.798  -0.066  -0.933
    1PET      H    1  -0.951  -0.051  -1.018
    1PET      O    1  -0.372  -0.282  -0.757
    1PET      C    1  -0.762   0.454  -1.370
    1PET      H    1  -0.752   0.512  -1.463
    1PET      C    1  -0.755   0.317  -1.363
    1PET      H    1  -0.730   0.266  -1.453
    1PET      C    1  -0.764   0.248  -1.239
    1PET      C    1  -0.766   0.106  -1.222
    1PET      O    1  -0.746   0.034  -1.334
    1PET      C    1  -0.789   0.327  -1.122
    1PET      H    1  -0.802   0.270  -1.028
    1PET      C    1  -0.790   0.462  -1.129
    1PET      H    1  -0.812   0.530  -1.050
    1PET      C    1  -0.771   0.529  -1.251
    1PET      C    1  -0.778   0.677  -1.254
    1PET      O    1  -0.755   0.737  -1.351
    1PET      O    1  -0.811   0.738  -1.131
    1PET      C    1  -0.877   0.770  -0.994
    1PET      H    1  -0.783   0.781  -0.933
    1PET      H    1  -0.921   0.671  -0.983
    1PET      C    1  -0.963   0.892  -0.982
    1PET      H    1  -0.903   0.986  -0.997
    1PET      H    1  -1.060   0.884  -1.039
    1PET      O    1  -0.785   0.066  -1.107
    1PET      C    1  -1.280   0.680  -0.506
    1PET      H    1  -1.291   0.598  -0.439
    1PET      C    1  -1.165   0.710  -0.573
    1PET      H    1  -1.074   0.654  -0.560
    1PET      C    1  -1.152   0.822  -0.657
    1PET      C    1  -1.024   0.864  -0.722
    1PET      O    1  -0.940   0.955  -0.620
    1PET      C    1  -1.266   0.895  -0.690
    1PET      H    1  -1.266   0.972  -0.764
    1PET      C    1  -1.383   0.857  -0.630
    1PET      H    1  -1.476   0.896  -0.654
    1PET      C    1  -1.392   0.764  -0.518
    1PET      C    1  -1.515   0.725  -0.457
    1PET      O    1  -1.615   0.794  -0.484
    1PET      O    1  -1.524   0.622  -0.376
    1PET      C    1  -1.565   0.620  -0.227
    1PET      H    1  -1.655   0.555  -0.218
    1PET      H    1  -1.598   0.725  -0.215
    1PET      C    1  -1.456   0.608  -0.122
    1PET      H    1  -1.481   0.566  -0.022
    1PET      O    1  -1.038   0.926  -0.837
    1PET      C    1  -1.597   0.054  -0.413
    1PET      H    1  -1.568  -0.048  -0.385
    1PET      C    1  -1.721   0.079  -0.465
    1PET      H    1  -1.786  -0.006  -0.478
    1PET      C    1  -1.763   0.208  -0.511
    1PET      C    1  -1.897   0.236  -0.575
    1PET      O    1  -1.993   0.134  -0.566
    1PET      C    1  -1.670   0.311  -0.507
    1PET      H    1  -1.695   0.410  -0.552
    1PET      C    1  -1.547   0.292  -0.444
    1PET      H    1  -1.486   0.377  -0.425
    1PET      C    1  -1.512   0.164  -0.406
    1PET      C    1  -1.376   0.146  -0.353
    1PET      O    1  -1.382   0.100  -0.232
    1PET      O    1  -1.294   0.277  -0.363
    1PET      C    1  -1.221   0.342  -0.266
    1PET      H    1  -1.288   0.371  -0.179
    1PET      H    1  -1.191   0.444  -0.294
    1PET      C    1  -1.096   0.261  -0.226
    1PET      H    1  -1.126   0.163  -0.184
    1PET      H    1  -1.040   0.234  -0.318
    1PET      O    1  -1.916   0.341  -0.619
    1PET      C    1  -0.927   0.561   0.292
    1PET      H    1  -0.945   0.576   0.394
    1PET      C    1  -1.014   0.483   0.213
    1PET      H    1  -1.106   0.433   0.236
    1PET      C    1  -0.978   0.448   0.080
    1PET      C    1  -1.072   0.359   0.002
    1PET      O    1  -1.177   0.328   0.036
    1PET      C    1  -0.862   0.503   0.024
    1PET      H    1  -0.854   0.475  -0.079
    1PET      C    1  -0.783   0.591   0.095
    1PET      H    1  -0.695   0.631   0.048
    1PET      C    1  -0.826   0.623   0.225
    1PET      C    1  -0.725   0.708   0.320
    1PET      O    1  -0.779   0.744   0.417
    1PET      O    1  -0.667   0.836   0.235
    1PET      C    1  -0.752   0.944   0.244
    1PET      H    1  -0.699   1.041   0.264
    1PET      H    1  -0.797   0.960   0.347
    1PET      C    1  -0.847   0.956   0.120
    1PET      H    1  -0.903   0.858   0.130
    1PET      H    1  -0.925   1.031   0.128
    1PET      O    1  -1.018   0.334  -0.131
    1PET      C    1  -0.887   0.904  -0.504
    1PET      H    1  -1.146   1.100  -0.046
    1PET      C    1  -0.888   0.972  -0.376
    1PET      H    1  -0.940   1.069  -0.357
    1PET      C    1  -0.833   0.931  -0.255
    1PET      C    1  -0.864   1.000  -0.128
    1PET      O    1  -0.872   1.141  -0.147
    1PET      C    1  -0.753   0.825  -0.287
    1PET      C    1  -0.761   0.752  -0.412
    1PET      H    1  -0.700   0.657  -0.417
    1PET      C    1  -0.837   0.779  -0.524
    1PET      C    1  -0.837   0.701  -0.647
    1PET      O    1  -0.949   0.743  -0.725
    1PET      O    1  -0.834   0.569  -0.628
    1PET      C    1  -0.787   0.458  -0.722
    1PET      H    1  -1.037   0.571  -0.800
    1PET      H    1  -0.782   0.370  -0.655
    1PET      C    1  -0.657   0.487  -0.788
    1PET      H    1  -0.609   0.391  -0.821
    1PET      H    1  -0.668   0.536  -0.886
    1PET      O    1  -0.789   0.965  -0.014
    1PET      C    1  -0.392   1.018  -0.649
    1PET      H    1  -0.404   1.125  -0.624
    1PET      C    1  -0.490   0.934  -0.677
    1PET      H    1  -0.590   0.965  -0.681
    1PET      C    1  -0.463   0.794  -0.699
    1PET      C    1  -0.569   0.704  -0.713
    1PET      O    1  -0.687   0.750  -0.716
    1PET      C    1  -0.331   0.748  -0.719
    1PET      H    1  -0.308   0.644  -0.739
    1PET      C    1  -0.230   0.833  -0.682
    1PET      H    1  -0.131   0.796  -0.680
    1PET      C    1  -0.259   0.967  -0.646
    1PET      C    1  -0.150   1.057  -0.600
    1PET      O    1  -0.183   1.158  -0.552
    1PET      O    1  -0.016   1.027  -0.613
    1PET      C    1   0.096   1.123  -0.585
    1PET      H    1   0.171   1.103  -0.663
    1PET      H    1   0.142   1.101  -0.489
    1PET      C    1   0.063   1.274  -0.582
    1PET      H    1  -0.015   1.291  -0.653
    1PET      H    1   0.019   1.302  -0.482
    1PET      O    1  -0.543   0.574  -0.714
    1PET      C    1  -0.058   1.225  -0.120
    1PET      H    1  -0.129   1.308  -0.124
    1PET      C    1   0.068   1.228  -0.190
    1PET      H    1   0.101   1.323  -0.236
    1PET      C    1   0.148   1.120  -0.212
    1PET      C    1   0.290   1.115  -0.270
    1PET      O    1   0.316   1.034  -0.348
    1PET      C    1   0.079   1.010  -0.161
    1PET      H    1   0.129   0.919  -0.182
    1PET      C    1  -0.027   1.015  -0.064
    1PET      H    1  -0.056   0.918  -0.011
    1PET      C    1  -0.103   1.127  -0.036
    1PET      C    1  -0.211   1.127   0.061
    1PET      O    1  -0.187   1.137   0.203
    1PET      O    1  -0.303   1.037   0.026
    1PET      C    1  -0.441   1.097  -0.023
    1PET      H    1  -0.521   1.055   0.040
    1PET      H    1  -0.449   1.059  -0.126
    1PET      C    1  -0.424   1.244  -0.012
    1PET      H    1  -0.436   1.293  -0.108
    1PET      H    1  -0.498   1.292   0.056
    1PET      O    1   0.182   1.351  -0.599
    1PET      C    1   0.053   1.412   0.403
    1PET      H    1   0.130   1.369   0.459
    1PET      C    1  -0.053   1.323   0.357
    1PET      H    1  -0.051   1.213   0.379
    1PET      C    1  -0.163   1.357   0.287
    1PET      C    1  -0.249   1.266   0.219
    1PET      O    1  -0.367   1.272   0.280
    1PET      C    1  -0.170   1.492   0.290
    1PET      H    1  -0.269   1.520   0.258
    1PET      C    1  -0.068   1.583   0.332
    1PET      H    1  -0.076   1.687   0.319
    1PET      C    1   0.061   1.546   0.382
    1PET      C    1   0.173   1.645   0.411
    1PET      O    1   0.278   1.602   0.435
    1PET      O    1   0.154   1.775   0.372
    1PET      C    1   0.288   1.852   0.358
    1PET      H    1   0.329   1.822   0.258
    1PET      H    1   0.348   1.802   0.439
    1PET      C    1   0.285   2.005   0.366
    1PET      H    1   0.277   2.031   0.473
    1PET      O    1  -0.281   1.281   0.047
    1PET      C    1   0.608   2.029  -0.013
    1PET      C    1   0.600   2.079   0.114
    1PET      H    1   0.529   2.159   0.130
    1PET      C    1   0.643   2.002   0.232
    1PET      C    1   0.541   2.009   0.345
    1PET      O    1   0.786   2.087   0.299
    1PET      C    1   0.678   1.869   0.206
    1PET      H    1   0.711   1.806   0.287
    1PET      C    1   0.697   1.823   0.080
    1PET      H    1   0.732   1.723   0.059
    1PET      C    1   0.664   1.898  -0.036
    1PET      C    1   0.680   1.832  -0.170
    1PET      O    1   0.642   1.899  -0.257
    1PET      O    1   0.722   1.700  -0.180
    1PET      C    1   0.648   1.593  -0.254
    1PET      H    1   0.554   1.642  -0.291
    1PET      C    1   0.618   1.484  -0.153
    1PET      H    1   0.717   1.441  -0.119
    1PET      H    1   0.566   1.524  -0.070
    1PET      O    1   0.416   2.070   0.323
    1PET      C    1   0.479   0.929   0.018
    1PET      H    1   0.409   0.871   0.070
    1PET      C    1   0.437   1.063  -0.015
    1PET      H    1   0.343   1.104   0.025
    1PET      C    1   0.507   1.147  -0.099
    1PET      C    1   0.463   1.277  -0.150
    1PET      O    1   0.357   1.237  -0.255
    1PET      C    1   0.636   1.095  -0.099
    1PET      H    1   0.709   1.171  -0.132
    1PET      C    1   0.679   0.965  -0.060
    1PET      H    1   0.779   0.930  -0.080
    1PET      C    1   0.595   0.866  -0.018
    1PET      C    1   0.633   0.727   0.007
    1PET      O    1   0.613   0.706   0.172
    1PET      O    1   0.760   0.705  -0.027
    1PET      C    1   0.852   0.689   0.093
    1PET      H    1   0.894   0.785   0.110
    1PET      H    1   0.948   0.629   0.082
    1PET      C    1   0.768   0.663   0.222
    1PET      H    1  -0.114   0.315   0.279
    1PET      H    1   0.763   0.553   0.242
    1PET      O    1   0.555   1.355  -0.203
    1PET      C    1   0.645   0.828   0.744
    1PET      H    1   0.659   0.790   0.847
    1PET      C    1   0.730   0.808   0.631
    1PET      H    1   0.821   0.745   0.647
    1PET      C    1   0.715   0.870   0.510
    1PET      C    1   0.812   0.881   0.404
    1PET      O    1   0.783   0.986   0.322
    1PET      C    1   0.591   0.931   0.513
    1PET      H    1   0.566   0.997   0.430
    1PET      C    1   0.497   0.936   0.623
    1PET      H    1   0.405   0.983   0.593
    1PET      C    1   0.517   0.884   0.745
    1PET      C    1   0.410   0.879   0.854
    1PET      O    1   0.453   0.852   0.959
    1PET      O    1   0.285   0.921   0.824
    1PET      C    1   0.217   1.050   0.882
    1PET      H    1   0.161   1.016   0.969
    1PET      H    1   0.136   1.086   0.816
    1PET      C    1   0.312   1.158   0.922
    1PET      H    1   0.386   1.124   0.995
    1PET      H    1   0.373   1.187   0.835
    1PET      O    1   0.805   0.734   0.325
    1PET      C    1   0.998   1.564   0.031
    1PET      H    1   0.898   1.587   0.006
    1PET      C    1   1.088   1.670   0.037
    1PET      H    1   1.061   1.761  -0.005
    1PET      C    1   1.218   1.649   0.088
    1PET      C    1   1.320   1.754   0.073
    1PET      O    1   1.424   1.740   0.121
    1PET      C    1   1.246   1.514   0.120
    1PET      H    1   1.349   1.485   0.149
    1PET      C    1   1.164   1.406   0.104
    1PET      H    1   1.207   1.312   0.122
    1PET      C    1   1.030   1.433   0.059
    1PET      C    1   0.939   1.317   0.050
    1PET      O    1   0.827   1.320   0.023
    1PET      O    1   1.004   1.197   0.099
    1PET      C    1   0.958   1.073   0.165
    1PET      H    1   1.050   1.031   0.202
    1PET      H    1   0.917   0.998   0.096
    1PET      C    1   0.861   1.102   0.271
    1PET      H    1   0.903   1.159   0.350
    1PET      H    1   0.778   1.166   0.236
    1PET      C    1   1.337   0.960   0.748
    1PET      H    1   1.421   1.020   0.768
    1PET      C    1   1.265   0.997   0.630
    1PET      C    1   1.147   0.924   0.603
    1PET      C    1   1.063   0.961   0.490
    1PET      O    1   1.095   1.057   0.430
    1PET      C    1   1.104   0.817   0.686
    1PET      H    1   1.018   0.766   0.670
    1PET      C    1   1.170   0.791   0.801
    1PET      H    1   1.133   0.719   0.868
    1PET      C    1   1.294   0.856   0.834
    1PET      C    1   1.373   0.808   0.954
    1PET      O    1   1.507   0.862   0.955
    1PET      O    1   1.331   0.740   1.036
    1PET      C    1   1.636   0.884   0.888
    1PET      H    1   1.705   0.932   0.963
    1PET      H    1   1.637   0.963   0.809
    1PET      C    1   1.695   0.756   0.825
    1PET      H    1   1.791   0.774   0.770
    1PET      H    1   1.741   0.691   0.899
    1PET      O    1   0.939   0.896   0.466
    1PET      C    1   1.186   0.585   0.533
    1PET      H    1   1.109   0.595   0.459
    1PET      C    1   1.309   0.653   0.528
    1PET      H    1   1.327   0.744   0.471
    1PET      C    1   1.405   0.614   0.618
    1PET      C    1   1.516   0.704   0.638
    1PET      O    1   1.521   0.800   0.575
    1PET      C    1   1.390   0.484   0.684
    1PET      H    1   1.462   0.513   0.759
    1PET      C    1   1.252   0.453   0.737
    1PET      H    1   1.234   0.486   0.838
    1PET      C    1   1.150   0.498   0.637
    1PET      C    1   1.018   0.436   0.626
    1PET      O    1   0.951   0.464   0.535
    1PET      O    1   0.969   0.357   0.739
    1PET      C    1   0.845   0.337   0.814
    1PET      H    1   0.791   0.436   0.814
    1PET      H    1   0.866   0.328   0.917
    1PET      C    1   0.753   0.216   0.783
    1PET      H    1   0.805   0.122   0.809
    1PET      H    1   0.664   0.213   0.841
    1PET      O    1   1.618   0.674   0.739
    1PET      C    1   0.480   0.399   0.281
    1PET      H    1   0.423   0.382   0.186
    1PET      C    1   0.506   0.285   0.368
    1PET      H    1   0.467   0.191   0.340
    1PET      C    1   0.579   0.289   0.482
    1PET      C    1   0.584   0.183   0.583
    1PET      O    1   0.553   0.058   0.527
    1PET      C    1   0.645   0.411   0.479
    1PET      H    1   0.729   0.422   0.535
    1PET      C    1   0.604   0.527   0.409
    1PET      H    1   0.650   0.623   0.438
    1PET      C    1   0.512   0.529   0.304
    1PET      C    1   0.459   0.643   0.226
    1PET      O    1   0.382   0.594   0.128
    1PET      O    1   0.413   0.750   0.299
    1PET      C    1  -0.056   0.896   0.634
    1PET      H    1  -0.151   0.885   0.583
    1PET      H    1  -0.067   0.970   0.713
    1PET      C    1  -0.001   0.769   0.687
    1PET      H    1   0.102   0.790   0.724
    1PET      H    1   0.337   0.734   0.347
    1PET      O    1   0.706   0.185   0.642
    1PET      C    1   0.460   0.539   0.783
    1PET      H    1   0.565   0.551   0.783
    1PET      C    1   0.374   0.546   0.673
    1PET      H    1   0.410   0.544   0.574
    1PET      C    1   0.238   0.568   0.694
    1PET      C    1   0.148   0.603   0.576
    1PET      O    1   0.188   0.593   0.468
    1PET      C    1   0.187   0.544   0.826
    1PET      H    1   0.077   0.544   0.839
    1PET      C    1   0.271   0.530   0.931
    1PET      H    1   0.241   0.510   1.032
    1PET      C    1   0.408   0.530   0.913
    1PET      C    1   0.502   0.533   1.029
    1PET      O    1   0.429   0.515   1.153
    1PET      O    1   0.535  -0.096   1.205
    1PET      C    1   0.359   0.591   1.255
    1PET      H    1   0.415   0.572   1.348
    1PET      H    1   0.263   0.537   1.265
    1PET      C    1   0.349   0.745   1.240
    1PET      H    1   0.448   0.800   1.214
    1PET      H    1   0.297   0.781   1.152
    1PET      O    1   0.019   0.653   0.607
    1PET      C    1   0.064   0.661   1.658
    1PET      H    1  -0.006   0.589   1.635
    1PET      C    1   0.149   0.706   1.565
    1PET      H    1   0.141   0.664   1.461
    1PET      C    1   0.243   0.802   1.596
    1PET      C    1   0.339   0.852   1.488
    1PET      O    1   0.428   0.923   1.507
    1PET      C    1   0.236   0.862   1.725
    1PET      H    1   0.306   0.940   1.737
    1PET      C    1   0.146   0.821   1.818
    1PET      H    1   0.162   0.872   1.915
    1PET      C    1   0.056   0.714   1.788
    1PET      C    1  -0.033   0.666   1.892
    1PET      O    1  -0.044   0.714   1.998
    1PET      O    1  -0.105   0.551   1.847
    1PET      C    1  -0.249   0.529   1.911
    1PET      H    1  -0.332   0.558   1.853
    1PET      H    1  -0.244   0.609   1.988
    1PET      C    1  -0.258   0.392   1.969
    1PET      H    1  -0.242   0.310   1.904
    1PET      H    1  -0.179   0.367   2.044
    1PET      O    1   0.303   0.817   1.355
    1PET      C    1  -0.835   0.576   2.016
    1PET      H    1  -0.940   0.561   2.002
    1PET      C    1  -0.748   0.459   2.016
    1PET      H    1  -0.786   0.361   1.998
    1PET      C    1  -0.611   0.455   2.015
    1PET      C    1  -0.524   0.347   2.005
    1PET      O    1  -0.565   0.245   1.939
    1PET      C    1  -0.576   0.584   2.068
    1PET      H    1  -0.471   0.597   2.094
    1PET      C    1  -0.658   0.697   2.062
    1PET      H    1  -0.615   0.796   2.094
    1PET      C    1  -0.795   0.707   2.025
    1PET      C    1  -0.873   0.828   2.001
    1PET      O    1  -0.833   0.892   1.851
    1PET      O    1  -0.821   0.930   2.082
    1PET      C    1  -0.774   1.057   2.027
    1PET      H    1  -0.698   1.110   2.086
    1PET      H    1  -0.834   1.141   2.039
    1PET      C    1  -0.732   1.009   1.893
    1PET      H    1  -0.752   1.091   1.821
    1PET      O    1  -0.399   0.360   2.042
    1PET      C    1  -0.197   0.925   1.607
    1PET      H    1  -0.129   0.870   1.543
    1PET      C    1  -0.295   0.859   1.679
    1PET      H    1  -0.313   0.752   1.675
    1PET      C    1  -0.385   0.939   1.754
    1PET      C    1  -0.503   0.875   1.820
    1PET      O    1  -0.518   0.760   1.816
    1PET      C    1  -0.361   1.077   1.772
    1PET      H    1  -0.425   1.139   1.835
    1PET      C    1  -0.257   1.143   1.706
    1PET      C    1  -0.180   1.066   1.614
    1PET      C    1  -0.072   1.125   1.532
    1PET      O    1  -0.060   1.242   1.517
    1PET      O    1  -0.005   1.032   1.460
    1PET      C    1   0.088   1.076   1.333
    1PET      H    1   0.010   1.120   1.270
    1PET      H    1   0.122   0.981   1.287
    1PET      C    1   0.195   1.178   1.348
    1PET      H    1   0.172   1.252   1.421
    1PET      H    1   0.291   1.133   1.372
    1PET      O    1  -0.600   0.962   1.883
    1PET      C    1  -0.119   1.496   0.966
    1PET      H    1  -0.160   1.529   0.873
    1PET      C    1   0.010   1.439   0.978
    1PET      H    1   0.077   1.404   0.900
    1PET      C    1   0.077   1.389   1.090
    1PET      C    1   0.198   1.313   1.095
    1PET      O    1   0.234   1.261   1.206
    1PET      C    1  -0.002   1.437   1.197
    1PET      H    1   0.040   1.414   1.291
    1PET      C    1  -0.129   1.497   1.184
    1PET      H    1  -0.181   1.523   1.273
    1PET      C    1  -0.207   1.522   1.069
    1PET      C    1  -0.353   1.548   1.067
    1PET      O    1  -0.416   1.568   0.975
    1PET      O    1  -0.387   1.876   1.520
    1PET      C    1  -0.443   1.736   1.491
    1PET      H    1  -0.479   1.770   1.391
    1PET      H    1  -0.532   1.719   1.548
    1PET      C    1  -0.337   1.626   1.495
    1PET      H    1  -0.243   1.659   1.448
    1PET      H    1  -0.324   1.584   1.598
    1PET      O    1   0.263   1.296   0.986
    1PET      C    1  -0.405   1.131   1.110
    1PET      H    1  -0.427   1.094   1.008
    1PET      C    1  -0.421   1.260   1.146
    1PET      H    1  -0.451   1.332   1.069
    1PET      C    1  -0.393   1.305   1.280
    1PET      C    1  -0.402   1.443   1.307
    1PET      O    1  -0.423   1.522   1.207
    1PET      C    1  -0.378   1.209   1.387
    1PET      H    1  -0.368   1.240   1.487
    1PET      C    1  -0.366   1.078   1.353
    1PET      H    1  -0.359   1.004   1.426
    1PET      C    1  -0.372   1.036   1.216
    1PET      C    1  -0.350   0.901   1.164
    1PET      O    1  -0.354   0.870   1.052
    1PET      O    1  -0.318   0.808   1.267
    1PET      C    1  -0.204   0.727   1.318
    1PET      H    1  -0.225   0.696   1.419
    1PET      H    1  -0.122   0.802   1.332
    1PET      C    1  -0.169   0.602   1.236
    1PET      H    1  -0.254   0.532   1.240
    1PET      H    1  -0.159   0.631   1.132
    1PET      O    1  -0.385   1.488   1.428
    1PET      C    1  -0.192   0.132   1.385
    1PET      H    1  -0.213   0.037   1.340
    1PET      C    1  -0.077   0.201   1.381
    1PET      H    1   0.015   0.164   1.334
    1PET      C    1  -0.064   0.338   1.426
    1PET      C    1   0.013   0.423   1.333
    1PET      O    1   0.088   0.433   1.434
    1PET      C    1  -0.192   0.393   1.490
    1PET      H    1  -0.236   0.429   1.397
    1PET      C    1  -0.290   0.282   1.554
    1PET      H    1  -0.390   0.325   1.570
    1PET      C    1  -0.307   0.170   1.459
    1PET      C    1  -0.422   0.099   1.448
    1PET      O    1  -0.434   0.000   1.361
    1PET      O    1  -0.523   0.140   1.525
    1PET      C    1  -0.661   0.211   1.568
    1PET      H    1  -0.650   0.312   1.530
    1PET      H    1  -0.639   0.224   1.676
    1PET      C    1  -0.790   0.144   1.533
    1PET      H    1  -0.786   0.038   1.570
    1PET      H    1  -0.808   0.128   1.428
    1PET      O    1  -0.043   0.545   1.271
    1PET      C    1  -1.384   0.103   1.301
    1PET      H    1  -1.493   0.096   1.326
    1PET      C    1  -1.303   0.179   1.411
    1PET      H    1  -1.397   0.327   1.485
    1PET      C    1  -1.245   0.109   1.514
    1PET      C    1  -1.228   0.139   1.653
    1PET      O    1  -1.126   0.219   1.691
    1PET      C    1  -1.173   0.007   1.451
    1PET      H    1  -1.090  -0.034   1.509
    1PET      C    1  -1.222  -0.064   1.334
    1PET      H    1  -1.183  -0.162   1.314
    1PET      C    1  -1.332  -0.028   1.269
    1PET      C    1  -1.394  -0.109   1.173
    1PET      O    1  -1.520  -0.087   1.157
    1PET      O    1  -1.330  -0.202   1.113
    1PET      C    1  -1.373  -0.333   1.017
    1PET      H    1  -1.373  -0.410   1.089
    1PET      H    1  -1.291  -0.346   0.945
    1PET      C    1  -1.503  -0.321   0.943
    1PET      H    1  -1.583  -0.294   1.010
    1PET      H    1  -1.501  -0.246   0.861
    1PET      O    1  -1.205  -0.006   1.724
    1PET      C    1  -1.811  -0.339   0.444
    1PET      C    1  -1.817  -0.366   0.581
    1PET      H    1  -1.698  -0.616   1.027
    1PET      C    1  -1.694  -0.385   0.652
    1PET      C    1  -1.693  -0.403   0.805
    1PET      O    1  -1.558  -0.427   0.848
    1PET      C    1  -1.573  -0.383   0.588
    1PET      H    1  -1.477  -0.401   0.641
    1PET      C    1  -1.566  -0.352   0.451
    1PET      H    1  -1.475  -0.335   0.399
    1PET      C    1  -1.683  -0.322   0.378
    1PET      C    1  -1.655  -0.293   0.235
    1PET      O    1  -1.742  -0.298   0.158
    1PET      O    1  -1.521  -0.281   0.199
    1PET      C    1  -1.472  -0.237   0.059
    1PET      H    1  -1.474  -0.330   0.005
    1PET      H    1  -1.367  -0.208   0.079
    1PET      C    1  -1.553  -0.130  -0.012
    1PET      H    1  -1.661  -0.155  -0.024
    1PET      H    1  -1.555  -0.039   0.057
    1PET      O    1  -1.750  -0.284   0.865
    1PET      C    1  -1.027  -0.144  -0.056
    1PET      H    1  -0.964  -0.118  -0.141
    1PET      C    1  -1.171  -0.178  -0.103
    1PET      C    1  -1.270  -0.078  -0.097
    1PET      C    1  -1.373  -0.061  -0.195
    1PET      O    1  -1.342  -0.141  -0.303
    1PET      C    1  -1.266   0.020   0.002
    1PET      H    1  -1.358   0.085   0.012
    1PET      C    1  -1.146   0.038   0.069
    1PET      H    1  -1.128   0.102   0.154
    1PET      C    1  -1.028  -0.035   0.046
    1PET      C    1  -0.919  -0.010   0.124
    1PET      O    1  -0.821  -0.091   0.111
    1PET      O    1  -0.919   0.088   0.217
    1PET      C    1  -0.850   0.174   0.320
    1PET      H    1  -0.934   0.235   0.358
    1PET      H    1  -0.787   0.253   0.277
    1PET      C    1  -0.777   0.115   0.437
    1PET      H    1  -0.708   0.184   0.480
    1PET      H    1  -0.847   0.098   0.516
    1PET      O    1  -1.501  -0.097  -0.140
    1PET      C    1  -0.306   0.668   0.623
    1PET      H    1  -0.255   0.758   0.627
    1PET      C    1  -0.415   0.648   0.539
    1PET      H    1  -0.432   0.718   0.460
    1PET      C    1  -0.489   0.528   0.553
    1PET      C    1  -0.594   0.495   0.450
    1PET      O    1  -0.598   0.602   0.361
    1PET      C    1  -0.453   0.435   0.657
    1PET      H    1  -0.508   0.348   0.663
    1PET      C    1  -0.351   0.458   0.741
    1PET      H    1  -0.331   0.385   0.815
    1PET      C    1  -0.271   0.574   0.723
    1PET      C    1  -0.154   0.600   0.810
    1PET      O    1  -0.128   0.521   0.891
    1PET      O    1  -0.090   0.723   0.800
    1PET      C    1  -0.568   0.597   0.919
    1PET      H    1  -0.542   0.681   0.859
    1PET      H    1  -0.563   0.513   0.848
    1PET      C    1  -0.462   0.589   1.033
    1PET      H    1  -0.366   0.565   0.993
    1PET      H    1  -0.439   0.688   1.084
    1PET      O    1  -0.657   0.399   0.440
    1PET      C    1  -0.623   0.798   1.519
    1PET      H    1  -0.627   0.808   1.629
    1PET      C    1  -0.563   0.684   1.466
    1PET      H    1  -0.513   0.624   1.540
    1PET      C    1  -0.559   0.657   1.329
    1PET      C    1  -0.500   0.525   1.286
    1PET      O    1  -0.457   0.447   1.358
    1PET      C    1  -0.623   0.746   1.245
    1PET      H    1  -0.636   0.725   1.135
    1PET      C    1  -0.675   0.863   1.296
    1PET      H    1  -0.721   0.932   1.230
    1PET      C    1  -0.682   0.889   1.433
    1PET      C    1  -0.761   1.007   1.499
    1PET      O    1  -0.708   1.085   1.569
    1PET      O    1  -0.849   1.080   1.377
    1PET      C    1  -0.859   1.216   1.379
    1PET      H    1  -0.857   1.247   1.492
    1PET      H    1  -0.962   1.253   1.356
    1PET      C    1  -0.754   1.290   1.296
    1PET      H    1  -0.735   1.388   1.342
    1PET      H    1  -0.647   1.277   1.313
    1PET      O    1  -0.492   0.501   1.139
    1PET      C    1  -0.852   1.246   0.681
    1PET      H    1  -0.904   1.200   0.602
    1PET      C    1  -0.885   1.212   0.807
    1PET      H    1  -0.960   1.141   0.831
    1PET      C    1  -0.816   1.274   0.917
    1PET      C    1  -0.860   1.232   1.052
    1PET      O    1  -0.944   1.156   1.070
    1PET      C    1  -0.714   1.367   0.898
    1PET      H    1  -0.664   1.411   0.980
    1PET      C    1  -0.681   1.403   0.770
    1PET      H    1  -0.600   1.478   0.757
    1PET      C    1  -0.737   1.331   0.663
    1PET      C    1  -0.701   1.361   0.520
    1PET      O    1  -0.748   1.299   0.435
    1PET      O    1  -0.597   1.453   0.496
    1PET      C    1  -0.590   1.536   0.371
    1PET      H    1  -0.547   1.473   0.292
    1PET      H    1  -0.514   1.613   0.400
    1PET      C    1  -0.725   1.602   0.328
    1PET      H    1  -0.805   1.525   0.346
    1PET      H    1  -0.764   1.693   0.381
    1PET      O    1  -0.776   1.291   1.158
    1PET      C    1  -0.810   1.269  -0.116
    1PET      H    1  -0.710   1.242  -0.080
    1PET      C    1  -0.893   1.359  -0.013
    1PET      H    1  -0.873   1.303   0.082
    1PET      C    1  -0.856   1.503  -0.001
    1PET      C    1  -0.726   1.524   0.079
    1PET      O    1  -0.641   1.447   0.075
    1PET      C    1  -0.802   1.564  -0.118
    1PET      C    1  -0.749   1.485  -0.229
    1PET      H    1  -0.711   1.533  -0.317
    1PET      C    1  -0.742   1.350  -0.228
    1PET      C    1  -0.679   1.284  -0.346
    1PET      O    1  -0.656   1.170  -0.348
    1PET      O    1  -0.735   1.631   0.190
    1PET      C    1  -0.434   1.181   0.381
    1PET      H    1  -0.482   1.257   0.443
    1PET      H    1  -0.522   1.139   0.340
    1PET      C    1  -0.350   1.093   0.459
    1PET      H    1  -0.312   1.004   0.402
    1PET      H    1  -0.268   1.151   0.495
    1PET      C    1  -0.772   0.934   0.909
    1PET      H    1  -0.832   0.973   0.996
    1PET      C    1  -0.673   1.025   0.853
    1PET      H    1  -0.643   1.109   0.907
    1PET      C    1  -0.591   1.004   0.746
    1PET      C    1  -0.478   1.089   0.691
    1PET      O    1  -0.446   1.188   0.741
    1PET      C    1  -0.651   0.889   0.683
    1PET      H    1  -0.616   0.889   0.581
    1PET      C    1  -0.741   0.798   0.740
    1PET      H    1  -0.777   0.709   0.690
    1PET      C    1  -0.782   0.803   0.874
    1PET      C    1  -0.836   0.700   0.957
    1PET      O    1  -0.699   0.606   0.962
    1PET      O    1  -0.873   0.749   1.082
    1PET      C    1  -0.963   0.784   1.194
    1PET      H    1  -0.885   0.836   1.252
    1PET      H    1  -0.984   0.694   1.245
    1PET      C    1  -1.085   0.871   1.158
    1PET      H    1  -1.170   0.849   1.224
    1PET      H    1  -1.057   0.974   1.196
    1PET      O    1  -0.417   1.032   0.582
    1PET      C    1  -1.099   0.893   0.570
    1PET      H    1  -1.050   0.835   0.491
    1PET      C    1  -1.147   0.836   0.687
    1PET      H    1  -1.149   0.728   0.698
    1PET      C    1  -1.195   0.918   0.789
    1PET      C    1  -1.232   0.860   0.919
    1PET      O    1  -0.937   0.629   0.888
    1PET      C    1  -1.188   1.055   0.778
    1PET      H    1  -1.222   1.107   0.866
    1PET      C    1  -1.149   1.111   0.658
    1PET      H    1  -1.157   1.215   0.638
    1PET      C    1  -1.110   1.031   0.548
    1PET      C    1  -1.059   1.102   0.422
    1PET      O    1  -1.025   1.044   0.329
    1PET      O    1  -1.082   1.242   0.439
    1PET      C    1  -1.078   1.369   0.378
    1PET      H    1  -0.978   1.387   0.336
    1PET      H    1  -1.101   1.453   0.441
    1PET      C    1  -1.176   1.364   0.261
    1PET      H    1  -1.165   1.275   0.194
    1PET      H    1  -1.285   1.352   0.297
    1PET      O    1  -1.133   0.882   1.019
    1PET      C    1  -1.319   1.558  -0.259
    1PET      H    1  -1.359   1.498  -0.345
    1PET      C    1  -1.241   1.490  -0.167
    1PET      H    1  -1.226   1.381  -0.181
    1PET      C    1  -1.178   1.557  -0.066
    1PET      C    1  -1.092   1.487   0.036
    1PET      O    1  -1.044   1.364  -0.004
    1PET      C    1  -1.197   1.694  -0.053
    1PET      H    1  -1.163   1.750   0.032
    1PET      C    1  -1.284   1.760  -0.139
    1PET      H    1  -1.311   1.864  -0.138
    1PET      C    1  -1.339   1.697  -0.249
    1PET      C    1  -1.419   1.776  -0.354
    1PET      O    1  -1.461   1.688  -0.454
    1PET      O    1  -1.457   1.883  -0.335
    1PET      C    1  -1.672   0.648   0.231
    1PET      H    1  -1.723   0.553   0.207
    1PET      H    1  -1.681   0.682   0.123
    1PET      C    1  -1.740   0.742   0.337
    1PET      H    1  -1.838   0.783   0.292
    1PET      H    1  -1.765   0.687   0.430
    1PET      O    1  -1.170   1.475   0.178
    1PET      C    1  -1.569   1.042   0.773
    1PET      H    1  -1.608   1.003   0.872
    1PET      C    1  -1.565   0.952   0.662
    1PET      H    1  -1.592   0.847   0.694
    1PET      C    1  -1.522   0.980   0.534
    1PET      C    1  -1.531   0.899   0.412
    1PET      O    1  -1.474   0.956   0.311
    1PET      C    1  -1.466   1.105   0.539
    1PET      H    1  -1.410   1.129   0.449
    1PET      C    1  -1.468   1.195   0.651
    1PET      H    1  -1.425   1.292   0.647
    1PET      C    1  -1.519   1.170   0.777
    1PET      C    1  -1.493   1.243   0.899
    1PET      O    1  -1.446   1.141   1.016
    1PET      O    1  -1.631   1.277   0.939
    1PET      C    1  -1.710   1.392   0.972
    1PET      H    1  -1.808   1.374   1.011
    1PET      H    1  -1.728   1.429   0.868
    1PET      C    1  -1.640   1.489   1.061
    1PET      H    1  -1.709   1.577   1.062
    1PET      H    1  -1.630   1.461   1.164
    1PET      O    1  -1.670   0.853   0.378
    1PET      C    1  -1.054   1.573   0.834
    1PET      H    1  -0.980   1.542   0.764
    1PET      C    1  -1.179   1.520   0.835
    1PET      H    1  -1.206   1.447   0.760
    1PET      C    1  -1.270   1.558   0.930
    1PET      C    1  -1.410   1.498   0.922
    1PET      O    1  -1.412   1.349   0.890
    1PET      C    1  -1.240   1.648   1.034
    1PET      H    1  -1.314   1.681   1.100
    1PET      C    1  -1.109   1.691   1.043
    1PET      H    1  -1.074   1.756   1.117
    1PET      C    1  -1.015   1.651   0.946
    1PET      C    1  -0.877   1.707   0.946
    1PET      O    1  -0.799   1.683   0.862
    1PET      O    1  -1.184   0.845   1.483
    1PET      C    1  -1.157   0.985   1.506
    1PET      H    1  -1.071   0.998   1.441
    1PET      C    1  -1.127   1.036   1.647
    1PET      H    1  -1.071   1.127   1.642
    1PET      H    1  -1.227   1.059   1.697
    1PET      O    1  -1.499   1.532   1.023
    1PET      C    1  -0.928   0.505   1.578
    1PET      H    1  -0.896   0.450   1.494
    1PET      C    1  -0.911   0.644   1.589
    1PET      H    1  -0.864   0.703   1.517
    1PET      C    1  -0.954   0.730   1.694
    1PET      C    1  -0.939   0.874   1.699
    1PET      O    1  -0.879   0.918   1.591
    1PET      C    1  -1.019   0.646   1.780
    1PET      H    1  -1.054   0.695   1.869
    1PET      C    1  -1.035   0.503   1.769
    1PET      H    1  -1.085   0.457   1.855
    1PET      C    1  -0.978   0.421   1.678
    1PET      C    1  -0.979   0.270   1.677
    1PET      O    1  -0.920   0.218   1.569
    1PET      O    1  -0.910   0.228   1.797
    1PET      C    1  -0.990   0.160   1.903
    1PET      H    1  -1.038   0.071   1.852
    1PET      H    1  -1.064   0.239   1.922
    1PET      C    1  -0.922   0.122   2.032
    1PET      H    1  -0.954   0.191   2.116
    1PET      H    1  -0.955   0.015   2.049
    1PET      O    1  -1.058   0.939   1.732
    1PET      C    1  -0.697  -0.117   1.706
    1PET      H    1  -0.775  -0.165   1.653
    1PET      C    1  -0.716  -0.031   1.813
    1PET      H    1  -0.813  -0.003   1.846
    1PET      C    1  -0.610   0.018   1.887
    1PET      C    1  -0.640   0.103   2.005
    1PET      O    1  -0.573   0.068   2.112
    1PET      C    1  -0.479  -0.022   1.853
    1PET      H    1  -0.404   0.018   1.918
    1PET      C    1  -0.458  -0.115   1.755
    1PET      H    1  -0.356  -0.143   1.728
    1PET      C    1  -0.565  -0.155   1.674
    1PET      C    1  -0.555  -0.256   1.563
    1PET      O    1  -0.455  -0.286   1.516
    1PET      O    1  -0.686  -0.302   1.509
    1PET      C    1  -0.751  -0.333   1.387
    1PET      H    1  -0.684  -0.303   1.310
    1PET      H    1  -0.836  -0.269   1.367
    1PET      C    1  -0.808  -0.473   1.370
    1PET      H    1  -0.501  -0.070   1.393
    1PET      H    1  -0.719  -0.534   1.367
    1PET      O    1  -0.774   0.136   2.036
    1PET      C    1  -1.209  -0.848   1.139
    1PET      H    1  -1.318  -0.871   1.132
    1PET      C    1  -1.176  -0.710   1.155
    1PET      H    1  -1.253  -0.634   1.161
    1PET      C    1  -1.046  -0.653   1.162
    1PET      C    1  -1.017  -0.509   1.191
    1PET      O    1  -1.085  -0.423   1.156
    1PET      C    1  -0.963  -0.764   1.159
    1PET      H    1  -0.858  -0.733   1.155
    1PET      C    1  -0.996  -0.903   1.158
    1PET      H    1  -0.922  -0.979   1.151
    1PET      C    1  -1.125  -0.954   1.168
    1PET      C    1  -1.165  -1.091   1.173
    1PET      O    1  -1.146  -1.163   1.014
    1PET      O    1  -1.084  -1.171   1.267
    1PET      C    1  -1.087  -1.296   1.332
    1PET      H    1  -1.178  -1.310   1.393
    1PET      H    1  -1.000  -1.298   1.403
    1PET      C    1  -1.064  -1.411   1.234
    1PET      H    1  -1.169  -1.437   1.207
    1PET      H    1  -1.033  -1.502   1.283
    1PET      O    1  -0.892  -0.483   1.253
    1PET      C    1  -1.022  -0.427   1.887
    1PET      H    1  -1.058  -0.326   1.909
    1PET      C    1  -0.950  -0.455   1.767
    1PET      H    1  -0.927  -0.376   1.701
    1PET      C    1  -0.925  -0.582   1.715
    1PET      C    1  -0.935  -0.618   1.574
    1PET      O    1  -0.885  -0.519   1.485
    1PET      C    1  -0.923  -0.664   1.827
    1PET      H    1  -0.884  -0.762   1.798
    1PET      C    1  -0.974  -0.630   1.957
    1PET      H    1  -0.974  -0.707   2.038
    1PET      C    1  -1.061  -0.522   1.980
    1PET      C    1  -1.182  -0.523   2.060
    1PET      O    1  -1.143  -0.565   2.177
    1PET      O    1  -1.250  -0.378   2.064
    1PET      C    1  -1.375  -0.348   2.019
    1PET      H    1  -1.397  -0.400   1.923
    1PET      H    1  -1.381  -0.238   1.992
    1PET      C    1  -1.491  -0.383   2.118
    1PET      H    1  -1.484  -0.494   2.147
    1PET      H    1  -1.474  -0.325   2.207
    1PET      O    1  -1.059  -0.884   1.526
    1PET      C    1  -0.806  -0.407   2.553
    1PET      C    1  -1.000  -0.370   2.408
    1PET      C    1  -1.014  -0.496   2.357
    1PET      C    1  -1.146  -0.505   2.334
    1PET      O    1  -1.273  -0.378   2.336
    1PET      C    1  -0.923  -0.598   2.349
    1PET      H    1  -0.960  -0.689   2.296
    1PET      C    1  -0.786  -0.578   2.376
    1PET      H    1  -0.716  -0.662   2.360
    1PET      C    1  -0.732  -0.458   2.429
    1PET      C    1  -0.757  -0.372   2.319
    1PET      O    1  -0.876  -0.325   2.305
    1PET      O    1  -0.653  -0.328   2.246
    1PET      C    1  -0.561  -0.325   2.121
    1PET      H    1  -0.480  -0.405   2.132
    1PET      H    1  -0.515  -0.224   2.120
    1PET      C    1  -0.619  -0.348   1.982
    1PET      H    1  -0.557  -0.328   1.894
    1PET      H    1  -2.196   0.099   2.017
    1PET      O    1  -1.620  -0.346   2.074
    1PET      C    1  -0.504   0.151   2.241
    1PET      H    1  -0.524   0.256   2.219
    1PET      C    1  -0.345   0.129   2.239
    1PET      H    1  -0.305   0.155   2.144
    1PET      C    1  -0.291   0.010   2.306
    1PET      C    1  -0.210  -0.074   2.210
    1PET      O    1  -0.066  -0.038   2.222
    1PET      C    1  -0.379  -0.073   2.400
    1PET      H    1  -0.351  -0.181   2.386
    1PET      C    1  -0.536  -0.040   2.390
    1PET      H    1  -0.581  -0.104   2.312
    1PET      C    1  -0.546   0.107   2.371
    1PET      C    1  -0.677   0.172   2.366
    1PET      O    1  -0.694   0.285   2.386
    1PET      O    1  -0.795   0.070   2.361
    1PET      C    1  -0.846  -0.028   2.443
    1PET      H    1  -0.916  -0.106   2.405
    1PET      H    1  -0.920   0.015   2.515
    1PET      C    1  -0.740  -0.111   2.520
    1PET      H    1  -0.774  -0.113   2.625
    1PET      H    1  -0.724  -0.218   2.480
    1PET      O    1  -0.249  -0.152   2.137
    1PET      C    1  -1.817   0.445   1.621
    1PET      O    1  -1.917   0.492   1.587
    1PET      O    1  -1.827   0.305   1.691
    1PET      C    1  -1.747   0.287   1.804
    1PET      H    1  -1.654   0.231   1.776
    1PET      H    1  -1.790   0.220   1.882
    1PET      C    1  -1.734   0.424   1.868
    1PET      H    1  -1.822   0.449   1.925
    1PET      O    1  -0.609  -0.058   2.522
    1PET      C    1  -1.838  -0.154   1.831
    1PET      H    1  -1.787  -0.226   1.900
    1PET      C    1  -1.932  -0.067   1.881
    1PET      H    1  -1.966  -0.067   1.980
    1PET      C    1  -1.994   0.025   1.793
    1PET      C    1  -2.094   0.120   1.852
    1PET      O    1  -2.153   0.203   1.800
    1PET      C    1  -1.966   0.014   1.655
    1PET      H    1  -2.016   0.077   1.585
    1PET      C    1  -1.882  -0.082   1.601
    1PET      H    1  -1.856  -0.083   1.497
    1PET      C    1  -1.809  -0.158   1.694
    1PET      C    1  -1.698  -0.242   1.648
    1PET      O    1  -1.649  -0.199   1.535
    1PET      O    1  -1.761  -0.381   1.621
    1PET      C    1  -1.730  -0.506   1.678
    1PET      H    1  -1.811  -0.579   1.652
    1PET      H    1  -1.747  -0.512   1.785
    1PET      C    1  -1.590  -0.550   1.637
    1PET      H    1  -1.586  -0.544   1.530
    1PET      H    1  -1.507  -0.485   1.670
    1PET      O    1  -1.632   0.448   1.956
    1PET      C    1  -1.241  -0.686   1.777
    1PET      H    1  -1.179  -0.595   1.764
    1PET      C    1  -1.314  -0.701   1.904
    1PET      C    1  -1.438  -0.771   1.903
    1PET      C    1  -1.553  -0.702   1.835
    1PET      O    1  -1.627  -0.659   1.911
    1PET      C    1  -1.396  -0.892   1.841
    1PET      H    1  -1.437  -0.985   1.877
    1PET      C    1  -1.304  -0.889   1.727
    1PET      C    1  -1.236  -0.776   1.677
    1PET      C    1  -1.166  -0.758   1.544
    1PET      O    1  -1.095  -0.650   1.556
    1PET      O    1  -1.266  -0.753   1.441
    1PET      C    1  -1.404  -0.792   1.417
    1PET      H    1  -1.446  -0.796   1.522
    1PET      H    1  -1.401  -0.894   1.381
    1PET      C    1  -1.493  -0.703   1.328
    1PET      H    1  -1.468  -0.748   1.232
    1PET      O    1  -1.564  -0.677   1.694
    1PET      C    1  -1.769  -0.705   1.036
    1PET      C    1  -1.756  -0.803   1.160
    1PET      H    1  -1.837  -0.873   1.159
    1PET      C    1  -1.774  -0.741   1.295
    1PET      C    1  -1.836  -0.843   1.389
    1PET      O    1  -1.777  -0.855   1.513
    1PET      C    1  -1.855  -0.621   1.288
    1PET      H    1  -1.877  -0.580   1.385
    1PET      C    1  -1.919  -0.563   1.184
    1PET      H    1  -1.988  -0.483   1.190
    1PET      C    1  -1.881  -0.607   1.052
    1PET      C    1  -1.907  -0.510   0.943
    1PET      O    1  -1.775  -0.503   0.837
    1PET      O    1  -1.944  -0.361   0.976
    1PET      C    1  -1.873  -0.250   0.937
    1PET      H    1  -1.857  -0.187   1.035
    1PET      C    1  -1.953  -0.142   0.853
    1PET      H    1  -2.021  -0.187   0.783
    1PET      H    1  -2.024  -0.088   0.922
    1PET      O    1  -1.627  -0.719   1.361
    1PET      C    1  -1.503  -0.084   0.573
    1PET      H    1  -1.506  -0.116   0.472
    1PET      C    1  -1.617  -0.045   0.634
    1PET      H    1  -1.712  -0.039   0.580
    1PET      C    1  -1.623  -0.014   0.772
    1PET      C    1  -1.748   0.020   0.844
    1PET      O    1  -1.753   0.069   0.948
    1PET      C    1  -1.504  -0.016   0.843
    1PET      H    1  -1.500   0.027   0.947
    1PET      C    1  -1.383  -0.053   0.787
    1PET      H    1  -1.292  -0.054   0.842
    1PET      C    1  -1.380  -0.093   0.652
    1PET      C    1  -1.263  -0.146   0.590
    1PET      O    1  -1.266  -0.177   0.467
    1PET      O    1  -1.156  -0.154   0.665
    1PET      C    1  -1.127  -0.197   0.389
    1PET      H    1  -1.148  -0.152   0.291
    1PET      H    1  -1.118  -0.301   0.379
    1PET      C    1  -0.998  -0.141   0.443
    1PET      H    1  -0.918  -0.145   0.376
    1PET      H    1  -1.019  -0.036   0.466
    1PET      O    1  -1.873  -0.041   0.796
    1PET      C    1  -0.789  -0.064   0.952
    1PET      H    1  -0.691  -0.016   0.971
    1PET      C    1  -0.832  -0.116   0.827
    1PET      H    1  -0.767  -0.093   0.745
    1PET      C    1  -0.953  -0.181   0.803
    1PET      C    1  -1.007  -0.228   0.682
    1PET      O    1  -1.010  -0.379   0.717
    1PET      C    1  -1.014  -0.184   0.926
    1PET      H    1  -1.109  -0.226   0.925
    1PET      C    1  -0.979  -0.113   1.048
    1PET      H    1  -1.041  -0.122   1.138
    1PET      C    1  -0.859  -0.058   1.070
    1PET      C    1  -0.815  -0.007   1.205
    1PET      O    1  -0.807  -0.076   1.298
    1PET      O    1  -0.784   0.129   1.204
    1PET      C    1  -0.666   0.220   1.174
    1PET      H    1  -0.574   0.170   1.215
    1PET      H    1  -0.680   0.310   1.235
    1PET      C    1  -0.657   0.259   1.029
    1PET      H    1  -0.651   0.368   1.013
    1PET      H    1  -0.568   0.215   0.975
    1PET      O    1  -0.936  -0.208   0.573
    1PET      C    1  -1.228   0.272   0.855
    1PET      H    1  -1.312   0.300   0.795
    1PET      C    1  -1.101   0.266   0.805
    1PET      H    1  -1.087   0.297   0.704
    1PET      C    1  -0.997   0.235   0.898
    1PET      C    1  -0.861   0.235   0.841
    1PET      O    1  -0.850   0.249   0.726
    1PET      C    1  -1.022   0.206   1.033
    1PET      H    1  -0.933   0.173   1.084
    1PET      C    1  -1.151   0.198   1.079
    1PET      H    1  -1.166   0.169   1.185
    1PET      C    1  -1.253   0.239   0.991
    1PET      C    1  -1.397   0.237   1.038
    1PET      O    1  -1.486   0.255   0.966
    1PET      O    1  -1.407   0.203   1.166
    1PET      C    1  -1.667  -0.113   1.217
    1PET      H    1  -1.737  -0.051   1.157
    1PET      H    1  -1.651  -0.059   1.310
    1PET      C    1  -1.715  -0.251   1.249
    1PET      H    1  -1.777  -0.244   1.342
    1PET      H    1  -1.775  -0.306   1.174
    1PET      O    1  -0.753   0.212   0.928
    1PET      C    1  -1.231  -0.346   1.570
    1PET      H    1  -1.140  -0.393   1.602
    1PET      C    1  -1.315  -0.411   1.486
    1PET      H    1  -1.284  -0.506   1.454
    1PET      C    1  -1.435  -0.362   1.436
    1PET      C    1  -1.501  -0.428   1.336
    1PET      O    1  -1.462  -0.548   1.299
    1PET      C    1  -1.489  -0.230   1.484
    1PET      H    1  -1.494  -0.188   1.385
    1PET      C    1  -1.390  -0.163   1.577
    1PET      H    1  -1.399  -0.065   1.618
    1PET      C    1  -1.268  -0.212   1.606
    1PET      C    1  -1.166  -0.131   1.692
    1PET      O    1  -0.455  -0.006   0.969
    1PET      O    1  -1.353   0.200   1.713
    1PET      C    1  -1.357   0.301   1.811
    1PET      H    1  -1.266   0.302   1.875
    1PET      H    1  -1.438   0.276   1.885
    1PET      C    1  -1.387   0.440   1.749
    1PET      H    1  -1.396   0.526   1.827
    1PET      H    1  -1.291   0.462   1.693
    1PET      O    1  -1.605  -0.367   1.284
    1PET      C    1  -1.571   0.864   1.435
    1PET      H    1  -1.595   0.910   1.345
    1PET      C    1  -1.609   0.729   1.468
    1PET      H    1  -1.653   0.670   1.390
    1PET      C    1  -1.581   0.665   1.587
    1PET      C    1  -1.615   0.523   1.616
    1PET      O    1  -1.725   0.531   1.743
    1PET      C    1  -1.500   0.744   1.658
    1PET      H    1  -1.451   0.706   1.748
    1PET      C    1  -1.470   0.885   1.630
    1PET      H    1  -1.409   0.936   1.706
    1PET      C    1  -1.496   0.949   1.516
    1PET      C    1  -1.438   1.083   1.482
    1PET      O    1  -1.486   1.127   1.370
    1PET      O    1  -1.446   1.165   1.590
    1PET      C    1  -1.540   1.274   1.635
    1PET      H    1  -1.542   1.267   1.747
    1PET      C    1  -1.681   1.260   1.576
    1PET      H    1  -1.648   1.226   1.482
    1PET      H    1  -1.742   1.174   1.615
    1PET      O    1  -1.488   0.457   1.657
    1PET      C    1  -1.188   1.287   1.175
    1PET      H    1  -1.183   1.215   1.092
    1PET      C    1  -1.100   1.400   1.190
    1PET      H    1  -1.028   1.422   1.119
    1PET      C    1  -1.103   1.488   1.301
    1PET      C    1  -1.002   1.591   1.346
    1PET      O    1  -0.907   1.603   1.281
    1PET      C    1  -1.225   1.467   1.358
    1PET      H    1  -1.237   1.547   1.435
    1PET      C    1  -1.313   1.352   1.343
    1PET      H    1  -1.401   1.365   1.401
    1PET      C    1  -1.279   1.243   1.270
    1PET      C    1  -1.341   1.118   1.289
    1PET      O    1  -1.367   0.934   0.962
    1PET      O    1  -1.260   1.076   1.429
    1PET      C    1  -1.054   0.547   0.915
    1PET      H    1  -1.025   0.459   0.971
    1PET      H    1  -1.082   0.517   0.812
    1PET      C    1  -1.175   0.613   0.983
    1PET      H    1  -1.249   0.536   0.994
    1PET      H    1  -1.155   0.646   1.082
    1PET      C    1  -1.788   0.950   1.172
    1PET      H    1  -1.864   1.011   1.211
    1PET      C    1  -1.672   1.008   1.110
    1PET      H    1  -1.675   1.113   1.097
    1PET      C    1  -1.555   0.942   1.088
    1PET      C    1  -1.430   1.015   1.052
    1PET      O    1  -1.334   1.031   1.197
    1PET      C    1  -1.581   0.810   1.114
    1PET      H    1  -1.493   0.747   1.102
    1PET      C    1  -1.710   0.751   1.132
    1PET      H    1  -1.722   0.643   1.142
    1PET      C    1  -1.822   0.818   1.180
    1PET      C    1  -1.946   0.755   1.241
    1PET      O    1  -1.945   0.612   1.200
    1PET      C    1  -2.015   0.518   1.279
    1PET      H    1  -2.026   0.562   1.377
    1PET      H    1  -1.941   0.434   1.298
    1PET      C    1  -2.134   0.442   1.227
    1PET      H    1  -2.174   0.355   1.282
    1PET      H    1  -2.225   0.507   1.237
    1PET      O    1  -1.250   0.726   0.908
    1PET      C    1  -1.942   0.359   0.657
    1PET      H    1  -2.000   0.454   0.669
    1PET      C    1  -2.004   0.273   0.784
    1PET      H    1  -1.950   0.183   0.801
    1PET      C    1  -1.973   0.369   0.898
    1PET      C    1  -2.004   0.315   1.029
    1PET      O    1  -2.074   0.514   0.876
    1PET      C    1  -1.837   0.394   0.918
    1PET      H    1  -1.802   0.421   1.015
    1PET      C    1  -1.748   0.397   0.809
    1PET      H    1  -1.645   0.420   0.821
    1PET      C    1  -1.791   0.372   0.678
    1PET      C    1  -1.695   0.366   0.571
    1PET      O    1  -1.562   0.407   0.615
    1PET      C    1  -1.434   0.378   0.556
    1PET      H    1  -1.456   0.320   0.463
    1PET      H    1  -1.384   0.318   0.632
    1PET      C    1  -1.350   0.508   0.518
    1PET      O    1  -2.120   0.399   1.096
    1PET      C    1  -1.285   0.963   0.121
    1PET      H    1  -1.310   1.068   0.100
    1PET      C    1  -1.318   0.903   0.257
    1PET      H    1  -1.244   0.926   0.335
    1PET      C    1  -1.324   0.760   0.253
    1PET      C    1  -1.415   0.681   0.335
    1PET      O    1  -1.539   0.629   0.260
    1PET      C    1  -1.252   0.699   0.163
    1PET      H    1  -1.251   0.590   0.159
    1PET      C    1  -1.177   0.778   0.066
    1PET      H    1  -1.105   0.733   0.004
    1PET      C    1  -1.195   0.911   0.039
    1PET      C    1  -1.135   0.990  -0.070
    1PET      O    1  -1.007   0.946  -0.093
    1PET      O    1  -1.208   0.990  -0.209
    1PET      C    1  -1.323   0.956  -0.281
    1PET      H    1  -1.342   0.850  -0.283
    1PET      H    1  -1.311   0.955  -0.390
    1PET      C    1  -1.454   1.026  -0.233
    1PET      H    1  -1.479   1.000  -0.129
    1PET      H    1  -1.449   1.136  -0.240
    1PET      O    1  -1.441   0.759   0.435
    1PET      C    1  -1.964   0.972  -0.280
    1PET      H    1  -2.013   0.973  -0.184
    1PET      C    1  -1.830   0.980  -0.290
    1PET      H    1  -1.778   0.976  -0.196
    1PET      C    1  -1.772   0.977  -0.420
    1PET      C    1  -1.629   0.962  -0.439
    1PET      O    1  -1.589   1.035  -0.542
    1PET      C    1  -1.848   0.993  -0.530
    1PET      H    1  -1.794   1.002  -0.620
    1PET      C    1  -1.989   0.976  -0.521
    1PET      H    1  -2.065   0.973  -0.599
    1PET      C    1  -2.047   0.965  -0.398
    1PET      C    1  -2.195   0.937  -0.390
    1PET      O    1  -2.251   0.941  -0.259
    1PET      O    1  -2.255   0.922  -0.488
    1PET      C    1  -2.382   0.928  -0.207
    1PET      H    1  -2.362   0.888  -0.103
    1PET      H    1  -2.453   0.853  -0.241
    1PET      C    1  -2.455   1.062  -0.205
    1PET      H    1  -2.500   1.092  -0.302
    1PET      H    1  -2.549   1.056  -0.149
    1PET      C    1  -2.366   1.173  -0.148
    1PET      H    1  -2.406   1.270  -0.157
    1PET      H    1  -2.286   1.166  -0.216
    1PET      H    1  -2.335   1.157  -0.046
    1PET      O    1  -1.561   0.982  -0.317
    1PET      C    1   0.370  -1.848  -0.218
    1PET      H    1   0.468  -1.862  -0.261
    1PET      C    1   0.338  -1.899  -0.087
    1PET      H    1   0.414  -1.947  -0.027
    1PET      C    1   0.209  -1.910  -0.039
    1PET      C    1   0.165  -1.984   0.079
    1PET      O    1   0.242  -1.956   0.181
    1PET      C    1   0.138  -1.813  -0.103
    1PET      H    1   0.045  -1.781  -0.064
    1PET      C    1   0.171  -1.763  -0.235
    1PET      H    1   0.105  -1.695  -0.294
    1PET      C    1   0.278  -1.804  -0.311
    1PET      C    1   0.284  -1.809  -0.451
    1PET      O    1   0.325  -1.951  -0.484
    1PET      O    1   0.165  -1.773  -0.509
    1PET      C    1   0.142  -1.686  -0.623
    1PET      H    1   0.199  -1.598  -0.623
    1PET      H    1   0.043  -1.644  -0.625
    1PET      C    1   0.179  -1.762  -0.751
    1PET      H    1   0.280  -1.806  -0.748
    1PET      H    1   0.109  -1.845  -0.778
    1PET      O    1   0.017  -1.954   0.108
    1PET      C    1  -0.092  -2.020   0.052
    1PET      H    1  -0.131  -1.976  -0.043
    1PET      H    1  -0.177  -2.013   0.119
    1PET      H    1  -0.058  -2.122   0.043
    1PET      C    1   0.279  -1.233  -1.035
    1PET      H    1   0.238  -1.141  -1.075
    1PET      C    1   0.193  -1.352  -1.027
    1PET      H    1   0.095  -1.342  -1.067
    1PET      C    1   0.213  -1.465  -0.960
    1PET      C    1   0.118  -1.574  -0.946
    1PET      O    1  -0.027  -1.514  -0.876
    1PET      C    1   0.350  -1.465  -0.925
    1PET      H    1   0.384  -1.556  -0.877
    1PET      C    1   0.434  -1.350  -0.935
    1PET      H    1   0.537  -1.360  -0.908
    1PET      C    1   0.400  -1.222  -0.976
    1PET      C    1   0.486  -1.105  -0.949
    1PET      O    1   0.587  -1.103  -1.034
    1PET      O    1   0.535  -1.114  -0.809
    1PET      C    1   0.672  -1.115  -0.790
    1PET      H    1   0.732  -1.164  -0.869
    1PET      H    1   0.696  -1.177  -0.708
    1PET      C    1   0.734  -0.971  -0.773
    1PET      H    1   0.704  -0.897  -0.851
    1PET      H    1   0.696  -0.926  -0.677
    1PET      O    1   0.174  -1.666  -0.864
    1PET      C    1   0.984  -0.639  -0.549
    1PET      H    1   0.925  -0.550  -0.543
    1PET      C    1   0.972  -0.739  -0.653
    1PET      H    1   0.896  -0.727  -0.725
    1PET      C    1   1.046  -0.853  -0.668
    1PET      C    1   1.021  -0.954  -0.773
    1PET      O    1   1.034  -0.909  -0.897
    1PET      C    1   1.141  -0.851  -0.573
    1PET      H    1   1.206  -0.934  -0.561
    1PET      C    1   1.145  -0.759  -0.461
    1PET      H    1   1.216  -0.773  -0.385
    1PET      C    1   1.056  -0.659  -0.435
    1PET      C    1   1.041  -0.583  -0.308
    1PET      O    1   0.970  -0.464  -0.317
    1PET      O    1   0.934  -0.683  -0.220
    1PET      C    1   1.024  -0.905  -0.154
    1PET      H    1   1.116  -0.896  -0.210
    1PET      H    1   1.031  -0.931  -0.045
    1PET      C    1   0.981  -0.752  -0.116
    1PET      H    1   1.064  -0.704  -0.065
    1PET      H    1   0.908  -0.739  -0.038
    1PET      O    1   0.870  -0.988  -0.750
    1PET      C    1   0.798  -1.344  -0.600
    1PET      H    1   0.895  -1.297  -0.621
    1PET      C    1   0.748  -1.327  -0.475
    1PET      H    1   0.796  -1.279  -0.398
    1PET      C    1   0.616  -1.375  -0.449
    1PET      C    1   0.556  -1.367  -0.313
    1PET      O    1   0.641  -1.287  -0.226
    1PET      C    1   0.543  -1.437  -0.548
    1PET      H    1   0.441  -1.462  -0.526
    1PET      C    1   0.602  -1.465  -0.674
    1PET      H    1   0.552  -1.528  -0.745
    1PET      C    1   0.729  -1.415  -0.701
    1PET      C    1   0.795  -1.441  -0.824
    1PET      O    1   0.413  -1.734  -0.524
    1PET      O    1   0.713  -1.449  -0.933
    1PET      C    1   0.734  -1.558  -1.036
    1PET      H    1   0.636  -1.582  -1.084
    1PET      H    1   0.761  -1.651  -0.991
    1PET      C    1   0.811  -1.527  -1.166
    1PET      H    1   0.868  -1.621  -1.188
    1PET      O    1   0.456  -1.416  -0.280
    1PET      C    1   0.080  -1.920  -1.261
    1PET      C    1   0.206  -1.904  -1.339
    1PET      C    1   0.282  -1.786  -1.346
    1PET      C    1   0.402  -1.752  -1.439
    1PET      O    1   0.452  -1.832  -1.509
    1PET      C    1   0.227  -1.707  -1.247
    1PET      H    1   0.278  -1.612  -1.243
    1PET      C    1   0.113  -1.731  -1.158
    1PET      C    1   0.029  -1.840  -1.163
    1PET      C    1  -0.079  -1.872  -1.074
    1PET      O    1  -0.041  -1.963  -0.989
    1PET      O    1  -0.194  -1.823  -1.085
    1PET      C    1  -0.321  -1.776  -0.998
    1PET      H    1  -0.351  -1.872  -0.956
    1PET      H    1  -0.387  -1.737  -1.075
    1PET      C    1  -0.284  -1.684  -0.882
    1PET      H    1  -0.216  -1.734  -0.813
    1PET      H    1  -0.255  -1.585  -0.908
    1PET      O    1   0.817  -1.435  -1.232
    1PET      C    1  -0.151  -1.575  -0.441
    1PET      H    1  -0.066  -1.510  -0.433
    1PET      C    1  -0.213  -1.604  -0.558
    1PET      H    1  -0.179  -1.561  -0.649
    1PET      C    1  -0.333  -1.677  -0.552
    1PET      C    1  -0.421  -1.709  -0.668
    1PET      O    1  -0.502  -1.793  -0.657
    1PET      C    1  -0.373  -1.749  -0.435
    1PET      H    1  -0.455  -1.821  -0.447
    1PET      C    1  -0.310  -1.730  -0.321
    1PET      H    1  -0.331  -1.795  -0.234
    1PET      C    1  -0.199  -1.634  -0.323
    1PET      C    1  -0.133  -1.609  -0.203
    1PET      O    1  -0.165  -1.659  -0.088
    1PET      O    1  -0.037  -1.521  -0.212
    1PET      C    1   0.055  -1.428  -0.125
    1PET      H    1   0.119  -1.491  -0.056
    1PET      H    1  -0.012  -1.372  -0.062
    1PET      C    1   0.137  -1.325  -0.198
    1PET      H    1   0.122  -1.229  -0.143
    1PET      H    1   0.242  -1.349  -0.201
    1PET      O    1  -0.392  -1.637  -0.784
    1PET      C    1   0.349  -0.953  -0.388
    1PET      H    1   0.345  -0.886  -0.301
    1PET      C    1   0.263  -1.065  -0.391
    1PET      H    1   0.208  -1.089  -0.302
    1PET      C    1   0.254  -1.165  -0.486
    1PET      C    1   0.170  -1.291  -0.471
    1PET      O    1   0.167  -1.369  -0.556
    1PET      C    1   0.322  -1.113  -0.594
    1PET      H    1   0.308  -1.179  -0.678
    1PET      C    1   0.400  -0.991  -0.596
    1PET      H    1   0.446  -0.962  -0.687
    1PET      C    1   0.435  -0.912  -0.490
    1PET      C    1   0.529  -0.800  -0.476
    1PET      O    1   0.508  -0.703  -0.570
    1PET      O    1   0.671  -0.861  -0.486
    1PET      C    1   0.739  -0.847  -0.361
    1PET      H    1   0.838  -0.800  -0.378
    1PET      H    1   0.773  -0.951  -0.337
    1PET      C    1   0.643  -0.778  -0.271
    1PET      H    1   0.627  -0.832  -0.176
    1PET      H    1   0.691  -0.691  -0.223
    1PET      O    1   0.106  -1.296  -0.349
    1PET      C    1   0.817  -0.337  -0.684
    1PET      H    1   0.878  -0.285  -0.758
    1PET      C    1   0.752  -0.454  -0.722
    1PET      H    1   0.751  -0.475  -0.826
    1PET      C    1   0.673  -0.525  -0.627
    1PET      C    1   0.593  -0.640  -0.677
    1PET      O    1   0.607  -0.690  -0.780
    1PET      C    1   0.675  -0.478  -0.493
    1PET      H    1   0.607  -0.546  -0.437
    1PET      C    1   0.730  -0.360  -0.458
    1PET      H    1   0.729  -0.314  -0.362
    1PET      C    1   0.812  -0.292  -0.553
    1PET      C    1   0.890  -0.171  -0.523
    1PET      O    1   1.040  -0.605  -0.973
    1PET      O    1   0.965  -0.119  -0.593
    1PET      C    1   0.738  -0.016  -0.357
    1PET      H    1   0.697  -0.035  -0.257
    1PET      H    1   0.651  -0.032  -0.432
    1PET      C    1   0.762   0.130  -0.367
    1PET      H    1   0.781   0.167  -0.271
    1PET      H    1   0.664   0.188  -0.378
    1PET      O    1   0.518  -0.750  -0.342
    1PET      C    1   1.525  -1.647  -0.666
    1PET      H    1   1.185  -1.057  -0.806
    1PET      C    1   1.537  -1.523  -0.731
    1PET      H    1   1.586  -1.446  -0.676
    1PET      C    1   1.479  -1.502  -0.857
    1PET      C    1   1.487  -1.363  -0.917
    1PET      O    1   1.448  -1.347  -1.026
    1PET      C    1   1.413  -1.610  -0.919
    1PET      H    1   1.378  -1.603  -1.023
    1PET      C    1   1.396  -1.728  -0.850
    1PET      H    1   1.343  -1.804  -0.902
    1PET      C    1   1.447  -1.750  -0.722
    1PET      C    1   1.430  -1.890  -0.663
    1PET      O    1   1.096  -1.109  -1.246
    1PET      O    1   1.333  -1.958  -0.733
    1PET      C    1   1.238  -0.687  -1.273
    1PET      H    1   1.232  -0.580  -1.305
    1PET      H    1   1.192  -0.758  -1.343
    1PET      C    1   1.389  -0.722  -1.257
    1PET      H    1   1.428  -0.797  -1.328
    1PET      H    1   1.456  -0.634  -1.266
    1PET      O    1   0.845  -0.102  -0.400
    1PET      C    1   1.456  -0.934  -0.746
    1PET      C    1   1.452  -0.876  -0.872
    1PET      H    1   1.407  -0.923  -0.955
    1PET      C    1   1.527  -0.757  -0.899
    1PET      C    1   1.523  -0.694  -1.034
    1PET      C    1   1.606  -0.696  -0.802
    1PET      H    1   1.652  -0.604  -0.836
    1PET      C    1   1.603  -0.748  -0.679
    1PET      H    1   1.660  -0.699  -0.605
    1PET      C    1   1.528  -0.869  -0.647
    1PET      C    1   1.541  -0.921  -0.510
    1PET      O    1   1.495  -1.024  -0.481
    1PET      O    1   1.621  -0.834  -0.431
    1PET      C    1   1.715  -0.810  -0.325
    1PET      H    1   1.660  -0.843  -0.232
    1PET      H    1   1.734  -0.705  -0.310
    1PET      C    1   1.849  -0.888  -0.337
    1PET      H    1   1.902  -0.842  -0.427
    1PET      H    1   1.918  -0.865  -0.251
    1PET      O    1   1.445  -0.773  -1.135
    1PET      C    1   1.807  -1.311  -0.649
    1PET      H    1   1.732  -1.300  -0.726
    1PET      C    1   1.821  -1.222  -0.546
    1PET      H    1   1.750  -1.137  -0.537
    1PET      C    1   1.930  -1.232  -0.459
    1PET      C    1   1.943  -1.135  -0.350
    1PET      O    1   2.022  -1.139  -0.268
    1PET      C    1   2.023  -1.342  -0.466
    1PET      H    1   2.098  -1.346  -0.388
    1PET      C    1   2.007  -1.426  -0.569
    1PET      H    1   2.072  -1.510  -0.581
    1PET      C    1   1.906  -1.410  -0.672
    1PET      C    1   1.883  -1.507  -0.781
    1PET      O    1   1.800  -1.496  -0.863
    1PET      O    1   1.978  -1.612  -0.778
    1PET      C    1   1.979  -1.725  -0.680
    1PET      H    1   1.972  -1.673  -0.576
    1PET      H    1   2.075  -1.778  -0.695
    1PET      C    1   1.861  -1.821  -0.672
    1PET      H    1   1.760  -1.772  -0.690
    1PET      H    1   1.885  -1.897  -0.744
    1PET      O    1   1.842  -1.027  -0.361
    1PET      C    1   1.535  -1.816  -0.278
    1PET      C    1   1.645  -1.888  -0.289
    1PET      H    1   1.641  -1.992  -0.278
    1PET      C    1   1.783  -1.835  -0.316
    1PET      C    1   1.853  -1.930  -0.410
    1PET      O    1   1.918  -2.016  -0.369
    1PET      C    1   1.783  -1.695  -0.365
    1PET      C    1   1.641  -1.632  -0.403
    1PET      H    1   1.648  -1.523  -0.417
    1PET      C    1   1.541  -1.667  -0.291
    1PET      C    1   1.578  -1.603  -0.159
    1PET      O    1   1.435  -1.554  -0.068
    1PET      O    1   1.638  -1.487  -0.179
    1PET      C    1   1.603  -1.339  -0.157
    1PET      H    1   1.518  -1.332  -0.078
    1PET      C    1   1.552  -1.275  -0.281
    1PET      H    1   1.491  -1.188  -0.269
    1PET      H    1   1.626  -1.250  -0.352
    1PET      O    1   1.840  -1.902  -0.548
    1PET      C    1   1.094  -1.556  -0.601
    1PET      H    1   1.019  -1.633  -0.615
    1PET      C    1   1.184  -1.550  -0.487
    1PET      H    1   1.173  -1.618  -0.408
    1PET      C    1   1.280  -1.457  -0.469
    1PET      C    1   1.354  -1.460  -0.344
    1PET      O    1   1.267  -1.423  -0.244
    1PET      C    1   1.292  -1.388  -0.586
    1PET      H    1   1.378  -1.328  -0.585
    1PET      C    1   1.195  -1.383  -0.690
    1PET      H    1   1.210  -1.313  -0.770
    1PET      C    1   1.097  -1.476  -0.712
    1PET      C    1   1.004  -1.482  -0.829
    1PET      O    1   0.911  -1.574  -0.817
    1PET      O    1   1.080  -1.494  -0.947
    1PET      C    1   1.089  -1.398  -1.061
    1PET      H    1   1.135  -1.309  -1.022
    1PET      H    1   0.985  -1.364  -1.085
    1PET      C    1   1.151  -1.432  -1.190
    1PET      H    1   1.253  -1.474  -1.170
    1PET      H    1   1.094  -1.513  -1.235
    1PET      O    1   1.461  -1.375  -0.357
    1PET      C    1   0.823  -1.090  -1.557
    1PET      H    1   0.772  -1.004  -1.588
    1PET      C    1   0.914  -1.091  -1.451
    1PET      H    1   0.937  -0.998  -1.390
    1PET      C    1   0.983  -1.207  -1.427
    1PET      C    1   1.083  -1.203  -1.312
    1PET      O    1   1.116  -1.056  -0.736
    1PET      C    1   0.961  -1.325  -1.504
    1PET      H    1   1.025  -1.413  -1.485
    1PET      C    1   0.873  -1.327  -1.604
    1PET      H    1   0.858  -1.408  -1.669
    1PET      C    1   0.802  -1.205  -1.632
    1PET      C    1   0.707  -1.196  -1.750
    1PET      O    1   0.672  -0.822  -2.160
    1PET      O    1   0.635  -1.074  -1.751
    1PET      C    1   0.508  -1.000  -1.690
    1PET      H    1   0.496  -0.904  -1.742
    1PET      H    1   0.547  -0.991  -1.589
    1PET      C    1   0.378  -1.073  -1.702
    1PET      H    1   0.347  -1.081  -1.810
    1PET      H    1   0.385  -1.175  -1.655
    1PET      O    1   1.151  -1.325  -1.294
    1PET      C    1   0.422  -0.546  -1.569
    1PET      H    1   0.457  -0.458  -1.613
    1PET      C    1   0.347  -0.646  -1.642
    1PET      H    1   0.324  -0.629  -1.746
    1PET      C    1   0.298  -0.765  -1.592
    1PET      C    1   0.220  -0.868  -1.663
    1PET      O    1   0.262  -0.828  -1.817
    1PET      C    1   0.330  -0.767  -1.457
    1PET      H    1   0.287  -0.852  -1.407
    1PET      C    1   0.390  -0.659  -1.384
    1PET      H    1   0.401  -0.663  -1.273
    1PET      C    1   0.452  -0.546  -1.435
    1PET      C    1   0.528  -0.445  -1.359
    1PET      O    1   0.481  -0.324  -1.362
    1PET      O    1   0.664  -0.442  -1.401
    1PET      C    1   0.763  -0.360  -1.476
    1PET      H    1   0.789  -0.265  -1.419
    1PET      H    1   0.708  -0.338  -1.568
    1PET      C    1   0.898  -0.426  -1.512
    1PET      H    1   0.960  -0.447  -1.424
    1PET      H    1   0.891  -0.508  -1.579
    1PET      O    1   0.262  -0.991  -1.644
    1PET      C    1   0.787  -0.033  -1.932
    1PET      H    1   0.764   0.058  -1.978
    1PET      C    1   0.848  -0.054  -1.811
    1PET      H    1   0.878   0.028  -1.754
    1PET      C    1   0.883  -0.186  -1.765
    1PET      C    1   0.970  -0.201  -1.644
    1PET      O    1   1.010  -0.108  -1.589
    1PET      C    1   0.845  -0.298  -1.841
    1PET      H    1   0.881  -0.393  -1.807
    1PET      C    1   0.773  -0.280  -1.956
    1PET      H    1   0.735  -0.364  -2.012
    1PET      C    1   0.739  -0.148  -1.996
    1PET      C    1   0.660  -0.123  -2.122
    1PET      O    1   0.640  -0.216  -2.188
    1PET      O    1   0.602   0.007  -2.148
    1PET      C    1   0.586   0.133  -2.203
    1PET      H    1   0.491   0.159  -2.259
    1PET      H    1   0.637   0.137  -2.305
    1PET      C    1   0.635   0.250  -2.112
    1PET      H    1   0.597   0.349  -2.140
    1PET      O    1   0.981  -0.341  -1.611
    1PET      C    1   0.362   0.763  -1.487
    1PET      H    1   0.271   0.713  -1.471
    1PET      C    1   0.446   0.743  -1.599
    1PET      H    1   0.417   0.670  -1.675
    1PET      C    1   0.571   0.803  -1.605
    1PET      C    1   0.778   0.716  -1.644
    1PET      O    1   0.827   0.642  -1.716
    1PET      C    1   0.615   0.886  -1.498
    1PET      H    1   0.671   0.964  -1.548
    1PET      C    1   0.502   0.952  -1.424
    1PET      H    1   0.528   1.005  -1.328
    1PET      C    1   0.390   0.860  -1.394
    1PET      C    1   0.306   0.878  -1.280
    1PET      O    1   0.226   0.797  -1.257
    1PET      O    1   0.210   1.035  -1.588
    1PET      C    1   0.344   1.090  -1.614
    1PET      H    1   0.337   1.203  -1.577
    1PET      C    1   0.374   1.073  -1.760
    1PET      H    1   0.413   1.160  -1.806
    1PET      H    1   0.468   1.026  -1.792
    1PET      O    1   0.708   0.253  -2.020
    1PET      C    1  -0.114   0.221  -1.911
    1PET      H    1  -0.008   0.223  -1.881
    1PET      C    1  -0.176   0.342  -1.916
    1PET      H    1  -0.123   0.432  -1.894
    1PET      C    1  -0.310   0.344  -1.955
    1PET      C    1  -0.392   0.467  -1.953
    1PET      O    1  -0.532   0.443  -1.990
    1PET      C    1  -0.373   0.223  -1.993
    1PET      H    1  -0.477   0.232  -2.023
    1PET      C    1  -0.310   0.103  -1.997
    1PET      H    1  -0.362   0.011  -2.017
    1PET      C    1  -0.173   0.101  -1.960
    1PET      C    1  -0.101  -0.028  -1.959
    1PET      O    1   0.045   0.001  -1.907
    1PET      O    1  -0.141  -0.128  -1.996
    1PET      C    1   0.535   0.198  -1.208
    1PET      H    1   0.545   0.287  -1.144
    1PET      H    1   0.429   0.180  -1.217
    1PET      C    1   0.621   0.088  -1.157
    1PET      H    1   0.685   0.116  -1.070
    1PET      H    1   0.546   0.017  -1.117
    1PET      O    1  -0.351   0.568  -1.917
    1PET      C    1   0.989   0.391  -1.289
    1PET      H    1   1.036   0.431  -1.204
    1PET      C    1   0.901   0.282  -1.282
    1PET      H    1   0.869   0.236  -1.190
    1PET      C    1   0.835   0.230  -1.390
    1PET      C    1   0.721   0.135  -1.378
    1PET      O    1   0.720   0.052  -1.270
    1PET      C    1   0.869   0.274  -1.522
    1PET      H    1   0.815   0.241  -1.606
    1PET      C    1   0.959   0.377  -1.528
    1PET      H    1   0.987   0.428  -1.617
    1PET      C    1   1.029   0.429  -1.418
    1PET      C    1   1.128   0.539  -1.443
    1PET      O    1   1.184   0.589  -1.321
    1PET      O    1   1.163   0.572  -1.547
    1PET      C    1   1.285   0.576  -1.227
    1PET      H    1   1.269   0.637  -1.142
    1PET      H    1   1.376   0.624  -1.262
    1PET      C    1   1.315   0.428  -1.177
    1PET      H    1   1.344   0.363  -1.264
    1PET      H    1   1.410   0.436  -1.112
    1PET      O    1   0.566   0.238  -1.362
    1PET      C    1   1.389  -0.038  -0.865
    1PET      H    1   1.393  -0.144  -0.841
    1PET      C    1   1.307   0.012  -0.964
    1PET      H    1   1.235  -0.051  -1.024
    1PET      C    1   1.308   0.149  -0.993
    1PET      C    1   1.211   0.205  -1.092
    1PET      O    1   1.139   0.137  -1.151
    1PET      C    1   1.399   0.236  -0.924
    1PET      H    1   1.405   0.341  -0.936
    1PET      C    1   1.475   0.186  -0.823
    1PET      H    1   1.540   0.248  -0.769
    1PET      C    1   1.476   0.046  -0.793
    1PET      C    1   1.568  -0.010  -0.689
    1PET      O    1   1.645   0.057  -0.635
    1PET      O    1   1.548  -0.152  -0.678
    1PET      C    1   1.613  -0.247  -0.585
    1PET      H    1   1.558  -0.227  -0.492
    1PET      H    1   1.715  -0.213  -0.572
    1PET      C    1   1.599  -0.402  -0.594
    1PET      H    1   1.638  -0.431  -0.695
    1PET      O    1   1.220   0.353  -1.108
    1PET      C    1   1.109  -0.277  -0.936
    1PET      H    1   1.016  -0.229  -0.959
    1PET      C    1   1.171  -0.271  -0.804
    1PET      H    1   1.117  -0.207  -0.735
    1PET      C    1   1.277  -0.346  -0.766
    1PET      C    1   1.349  -0.359  -0.632
    1PET      O    1   1.262   0.511  -0.720
    1PET      C    1   1.327  -0.409  -0.878
    1PET      H    1   1.416  -0.463  -0.875
    1PET      C    1   1.262  -0.415  -1.008
    1PET      H    1   1.308  -0.473  -1.086
    1PET      C    1   1.143  -0.357  -1.040
    1PET      C    1   1.073  -0.370  -1.171
    1PET      O    1   1.010  -0.485  -1.190
    1PET      O    1   0.974  -0.247  -1.174
    1PET      C    1   1.012  -0.147  -1.267
    1PET      H    1   1.016  -0.042  -1.237
    1PET      H    1   0.934  -0.115  -1.340
    1PET      C    1   1.145  -0.192  -1.324
    1PET      H    1   1.163  -0.201  -1.433
    1PET      H    1   1.231  -0.136  -1.292
    1PET      O    1   1.458  -0.443  -0.623
    1PET      C    1   0.837  -0.941  -1.073
    1PET      H    1   0.842  -1.047  -1.083
    1PET      C    1   0.961  -0.865  -1.038
    1PET      H    1   1.047  -0.888  -1.097
    1PET      C    1   0.935  -0.714  -1.048
    1PET      C    1   1.045  -0.623  -1.100
    1PET      O    1   1.154  -0.696  -1.157
    1PET      C    1   0.809  -0.672  -1.094
    1PET      H    1   0.802  -0.563  -1.103
    1PET      C    1   0.708  -0.758  -1.129
    1PET      H    1   0.618  -0.704  -1.162
    1PET      C    1   0.722  -0.900  -1.119
    1PET      C    1   0.612  -0.994  -1.160
    1PET      O    1   0.382  -0.982  -0.975
    1PET      O    1   0.642  -1.074  -1.277
    1PET      C    1   0.588  -1.193  -1.348
    1PET      H    1   0.674  -1.235  -1.403
    1PET      H    1   0.524  -1.163  -1.433
    1PET      C    1   0.522  -1.298  -1.261
    1PET      H    1   0.596  -1.363  -1.205
    1PET      H    1   0.450  -1.250  -1.194
    1PET      O    1   1.169  -0.335  -1.276
    1PET      C    1   0.328  -1.401  -1.779
    1PET      H    1   0.368  -1.380  -1.876
    1PET      C    1   0.422  -1.441  -1.684
    1PET      H    1   0.524  -1.456  -1.707
    1PET      C    1   0.383  -1.451  -1.551
    1PET      C    1   0.479  -1.478  -1.446
    1PET      O    1   0.451  -1.634  -1.405
    1PET      C    1   0.247  -1.436  -1.516
    1PET      H    1   0.211  -1.450  -1.414
    1PET      C    1   0.158  -1.386  -1.607
    1PET      H    1   0.059  -1.353  -1.581
    1PET      C    1   0.196  -1.372  -1.742
    1PET      C    1   0.096  -1.315  -1.840
    1PET      O    1  -0.013  -1.287  -1.812
    1PET      O    1   0.147  -1.306  -1.970
    1PET      C    1   0.199  -1.189  -2.043
    1PET      H    1   0.204  -1.201  -2.156
    1PET      H    1   0.303  -1.188  -2.006
    1PET      C    1   0.118  -1.072  -2.006
    1PET      H    1   0.023  -1.073  -2.065
    1PET      H    1   0.067  -1.089  -1.910
    1PET      O    1   0.440  -1.401  -1.333
    1PET      C    1   0.536  -0.844  -2.217
    1PET      H    1   0.514  -0.740  -2.258
    1PET      C    1   0.424  -0.883  -2.118
    1PET      H    1   0.346  -0.940  -2.163
    1PET      C    1   0.411  -0.834  -1.995
    1PET      C    1   0.294  -0.877  -1.938
    1PET      C    1   0.516  -0.733  -1.933
    1PET      H    1   0.552  -0.722  -2.035
    1PET      C    1   0.490  -1.081  -2.279
    1PET      H    1   0.389  -1.084  -2.242
    1PET      C    1   0.538  -0.947  -2.329
    1PET      C    1   0.444  -0.909  -2.440
    1PET      O    1   0.334  -0.904  -2.410
    1PET      O    1  -0.091  -0.087  -1.655
    1PET      C    1  -0.228  -0.104  -1.688
    1PET      H    1  -0.251  -0.046  -1.778
    1PET      H    1  -0.281  -0.051  -1.603
    1PET      C    1  -0.274  -0.246  -1.699
    1PET      H    1  -0.238  -0.300  -1.783
    1PET      H    1  -0.241  -0.301  -1.611
    1PET      O    1   0.202  -0.949  -2.007
    1PET      C    1  -0.443  -0.236  -2.115
    1PET      H    1  -0.380  -0.301  -2.174
    1PET      C    1  -0.448  -0.254  -1.981
    1PET      H    1  -0.386  -0.333  -1.938
    1PET      C    1  -0.529  -0.167  -1.905
    1PET      C    1  -0.521  -0.170  -1.757
    1PET      O    1  -0.599  -0.104  -1.701
    1PET      C    1  -0.629  -0.081  -1.963
    1PET      H    1  -0.698  -0.031  -1.901
    1PET      C    1  -0.624  -0.064  -2.102
    1PET      H    1  -0.685   0.011  -2.142
    1PET      C    1  -0.535  -0.144  -2.176
    1PET      C    1  -0.528  -0.124  -2.323
    1PET      O    1  -0.462  -0.190  -2.389
    1PET      O    1  -0.619  -0.019  -2.368
    1PET      C    1  -0.604   0.127  -2.389
    1PET      H    1  -0.575   0.158  -2.291
    1PET      H    1  -0.700   0.169  -2.424
    1PET      C    1  -0.492   0.168  -2.484
    1PET      H    1  -0.399   0.114  -2.452
    1PET      H    1  -0.514   0.128  -2.586
    1PET      O    1  -0.418  -0.249  -1.693
    1PET      C    1  -0.109   0.502  -2.392
    1PET      H    1  -0.015   0.487  -2.450
    1PET      C    1  -0.229   0.447  -2.431
    1PET      H    1  -0.237   0.379  -2.509
    1PET      C    1  -0.348   0.471  -2.357
    1PET      C    1  -0.471   0.394  -2.394
    1PET      O    1  -0.571   0.405  -2.335
    1PET      C    1  -0.343   0.556  -2.239
    1PET      H    1  -0.437   0.567  -2.186
    1PET      C    1  -0.230   0.619  -2.209
    1PET      H    1  -0.228   0.690  -2.125
    1PET      C    1  -0.109   0.591  -2.284
    1PET      C    1   0.017   0.657  -2.243
    1PET      O    1   0.029   0.739  -2.160
    1PET      O    1   0.125   0.600  -2.313
    1PET      C    1   0.237   0.561  -2.225
    1PET      H    1   0.241   0.629  -2.139
    1PET      H    1   0.332   0.579  -2.274
    1PET      C    1   0.221   0.420  -2.183
    1PET      H    1   0.124   0.405  -2.135
    1PET      H    1   0.231   0.343  -2.261
    1PET      O    1  -0.464   0.312  -2.505
    1PET      C    1   0.405   0.201  -1.706
    1PET      H    1   0.362   0.106  -1.690
    1PET      C    1   0.381   0.278  -1.825
    1PET      H    1   0.308   0.240  -1.903
    1PET      C    1   0.440   0.394  -1.862
    1PET      C    1   0.410   0.472  -1.992
    1PET      O    1   0.457   0.576  -2.004
    1PET      C    1   0.526   0.431  -1.760
    1PET      H    1   0.576   0.524  -1.762
    1PET      C    1   0.553   0.353  -1.643
    1PET      H    1   0.631   0.386  -1.579
    1PET      C    1   0.496   0.233  -1.605
    1PET      C    1   0.524   0.146  -1.493
    1PET      O    1   0.676   0.087  -1.491
    1PET      O    1   0.439   0.055  -1.471
    1PET      C    1   0.481  -0.105  -1.500
    1PET      H    1  -0.052  -0.087  -1.743
    1PET      H    1   0.586  -0.100  -1.552
    1PET      C    1   0.500  -0.164  -1.363
    1PET      H    1   0.419  -0.134  -1.296
    1PET      H    1   0.598  -0.133  -1.314
    1PET      O    1   0.327   0.399  -2.081
    1PET      C    1   0.350  -0.119  -2.079
    1PET      H    1   0.394  -0.126  -2.174
    1PET      C    1   0.414  -0.174  -1.971
    1PET      H    1   0.507  -0.221  -1.992
    1PET      C    1   0.362  -0.168  -1.841
    1PET      C    1   0.439  -0.212  -1.724
    1PET      O    1   0.540  -0.267  -1.730
    1PET      C    1   0.239  -0.103  -1.821
    1PET      H    1   0.206  -0.101  -1.718
    1PET      C    1   0.166  -0.054  -1.929
    1PET      C    1   0.225  -0.059  -2.061
    1PET      C    1   0.161   0.002  -2.185
    1PET      O    1   0.059   0.059  -2.184
    1PET      O    1   0.236  -0.012  -2.301
    1PET      C    1   0.215  -0.150  -2.382
    1PET      H    1   0.297  -0.216  -2.361
    1PET      H    1   0.213  -0.114  -2.488
    1PET      C    1   0.081  -0.209  -2.350
    1PET      H    1   0.068  -0.238  -2.246
    1PET      H    1  -0.008  -0.141  -2.364
    1PET      O    1   0.395  -0.163  -1.589
    1PET      C    1   0.068  -0.812  -2.320
    1PET      H    1   0.124  -0.902  -2.294
    1PET      C    1   0.125  -0.689  -2.367
    1PET      H    1   0.226  -0.683  -2.384
    1PET      C    1   0.057  -0.573  -2.403
    1PET      C    1   0.130  -0.450  -2.427
    1PET      O    1   0.215  -0.474  -2.532
    1PET      C    1  -0.076  -0.612  -2.393
    1PET      C    1  -0.135  -0.730  -2.338
    1PET      H    1  -0.247  -0.756  -2.338
    1PET      C    1  -0.062  -0.842  -2.294
    1PET      C    1  -0.138  -0.968  -2.246
    1PET      O    1  -0.082  -1.068  -2.253
    1PET      O    1  -0.466  -0.555  -2.559
    1PET      C    1  -0.538  -0.561  -2.316
    1PET      C    1  -0.559  -0.508  -2.458
    1PET      H    1  -0.664  -0.528  -2.496
    1PET      H    1  -0.550  -0.398  -2.456
    1PET      O    1   0.056  -0.335  -2.430
    1PET      C    1  -0.129  -0.980  -1.708
    1PET      H    1  -0.136  -1.025  -1.611
    1PET      C    1  -0.208  -1.021  -1.810
    1PET      H    1  -0.283  -1.096  -1.791
    1PET      C    1  -0.200  -0.961  -1.938
    1PET      C    1  -0.293  -0.995  -2.048
    1PET      O    1  -0.381  -1.065  -2.023
    1PET      C    1  -0.104  -0.857  -1.956
    1PET      H    1  -0.089  -0.808  -2.058
    1PET      C    1  -0.022  -0.820  -1.852
    1PET      H    1   0.068  -0.750  -1.866
    1PET      C    1  -0.031  -0.879  -1.727
    1PET      C    1   0.063  -0.838  -1.618
    1PET      O    1   0.024  -0.895  -1.508
    1PET      O    1   0.039  -0.687  -1.619
    1PET      C    1   0.004  -0.602  -1.506
    1PET      H    1  -0.073  -0.538  -1.555
    1PET      H    1   0.087  -0.539  -1.485
    1PET      C    1  -0.056  -0.666  -1.382
    1PET      H    1  -0.138  -0.730  -1.402
    1PET      H    1   0.022  -0.718  -1.328
    1PET      O    1  -0.256  -0.942  -2.177
    1PET      C    1   0.146  -0.282  -1.136
    1PET      H    1   0.236  -0.306  -1.080
    1PET      C    1   0.061  -0.368  -1.195
    1PET      H    1   0.083  -0.468  -1.173
    1PET      C    1  -0.048  -0.329  -1.285
    1PET      C    1  -0.140  -0.428  -1.330
    1PET      O    1  -0.232  -0.384  -1.407
    1PET      C    1  -0.064  -0.195  -1.320
    1PET      H    1  -0.149  -0.177  -1.384
    1PET      C    1   0.026  -0.108  -1.260
    1PET      H    1   0.014  -0.006  -1.285
    1PET      C    1   0.128  -0.144  -1.171
    1PET      C    1   0.228  -0.045  -1.117
    1PET      O    1   0.331  -0.077  -1.075
    1PET      O    1   0.184   0.093  -1.121
    1PET      C    1   0.125   0.219  -1.101
    1PET      H    1   0.102   0.236  -0.994
    1PET      H    1   0.018   0.199  -1.142
    1PET      C    1   0.191   0.349  -1.161
    1PET      H    1   0.174   0.351  -1.274
    1PET      H    1   0.127   0.431  -1.129
    1PET      O    1  -0.128  -0.554  -1.301
    1PET      C    1   0.598   0.766  -1.177
    1PET      H    1   0.640   0.860  -1.150
    1PET      C    1   0.530   0.687  -1.093
    1PET      H    1   0.507   0.712  -0.994
    1PET      C    1   0.478   0.563  -1.141
    1PET      C    1   0.391   0.478  -1.053
    1PET      O    1   0.326   0.370  -1.126
    1PET      C    1   0.497   0.531  -1.272
    1PET      H    1   0.454   0.440  -1.311
    1PET      C    1   0.586   0.604  -1.353
    1PET      H    1   0.611   0.579  -1.456
    1PET      C    1   0.635   0.728  -1.309
    1PET      C    1   0.717   0.814  -1.400
    1PET      O    1   0.794   0.903  -1.338
    1PET      O    1   0.798   0.733  -1.515
    1PET      C    1   0.936   0.938  -1.388
    1PET      H    1   0.920   1.045  -1.421
    1PET      H    1   0.950   0.884  -1.483
    1PET      C    1   1.059   0.908  -1.306
    1PET      H    1   1.099   0.803  -1.317
    1PET      H    1   1.146   0.973  -1.328
    1PET      O    1   0.385   0.488  -0.939
    1PET      C    1   0.841   0.564  -1.078
    1PET      H    1   0.751   0.538  -1.133
    1PET      C    1   0.914   0.674  -1.109
    1PET      H    1   0.881   0.735  -1.193
    1PET      C    1   1.027   0.710  -1.029
    1PET      C    1   1.103   0.835  -1.050
    1PET      O    1   1.206   0.866  -1.006
    1PET      C    1   1.070   0.616  -0.928
    1PET      H    1   1.158   0.644  -0.872
    1PET      C    1   1.002   0.502  -0.903
    1PET      H    1   1.040   0.437  -0.821
    1PET      C    1   0.877   0.481  -0.969
    1PET      C    1   0.791   0.363  -0.935
    1PET      O    1   0.704   0.339  -1.009
    1PET      O    1   0.817   0.315  -0.807
    1PET      C    1   0.720   0.287  -0.697
    1PET      H    1   0.658   0.377  -0.686
    1PET      H    1   0.778   0.284  -0.606
    1PET      C    1   0.642   0.154  -0.708
    1PET      H    1   0.603   0.129  -0.607
    1PET      H    1   0.557   0.168  -0.781
    1PET      O    1   1.045   0.904  -1.158
    1PET      C    1   0.654  -0.306  -1.097
    1PET      H    1   0.677  -0.353  -1.191
    1PET      C    1   0.725  -0.204  -1.046
    1PET      H    1   0.811  -0.161  -1.098
    1PET      C    1   0.689  -0.140  -0.925
    1PET      C    1   0.773  -0.030  -0.870
    1PET      O    1   0.873   0.003  -0.918
    1PET      C    1   0.572  -0.187  -0.859
    1PET      H    1   0.537  -0.138  -0.772
    1PET      C    1   0.495  -0.282  -0.912
    1PET      H    1   0.408  -0.311  -0.859
    1PET      C    1   0.540  -0.353  -1.030
    1PET      C    1   0.468  -0.457  -1.091
    1PET      O    1   0.513  -0.513  -1.199
    1PET      O    1   0.359  -0.492  -1.034
    1PET      C    1   0.305  -0.573  -0.905
    1PET      H    1   0.200  -0.540  -0.900
    1PET      H    1   0.363  -0.541  -0.826
    1PET      C    1   0.328  -0.722  -0.912
    1PET      H    1   0.407  -0.762  -0.850
    1PET      H    1   0.230  -0.776  -0.895
    1PET      O    1   0.712   0.036  -0.761
    1PET      C    1   0.147  -1.083  -1.361
    1PET      H    1   0.167  -1.163  -1.425
    1PET      C    1   0.252  -1.040  -1.271
    1PET      H    1   0.350  -1.080  -1.280
    1PET      C    1   0.254  -0.941  -1.178
    1PET      C    1   0.367  -0.906  -1.090
    1PET      O    1   0.356  -0.776  -1.056
    1PET      C    1   0.121  -0.906  -1.157
    1PET      H    1   0.098  -0.841  -1.071
    1PET      C    1   0.020  -0.947  -1.249
    1PET      H    1  -0.084  -0.935  -1.231
    1PET      C    1   0.034  -1.008  -1.374
    1PET      C    1  -0.094  -1.093  -1.407
    1PET      O    1  -0.075  -1.194  -1.457
    1PET      O    1  -0.216  -1.041  -1.360
    1PET      C    1  -0.356  -1.040  -1.414
    1PET      H    1  -0.367  -0.991  -1.507
    1PET      H    1  -0.410  -0.970  -1.348
    1PET      C    1  -0.422  -1.175  -1.406
    1PET      H    1  -0.378  -1.230  -1.492
    1PET      H    1  -0.399  -1.222  -1.309
    1PET      O    1   0.506  -0.925  -1.185
    1PET      C    1  -0.694  -1.481  -1.783
    1PET      H    1  -0.633  -1.569  -1.748
    1PET      C    1  -0.727  -1.398  -1.654
    1PET      H    1  -0.740  -1.468  -1.569
    1PET      C    1  -0.606  -1.315  -1.616
    1PET      C    1  -0.640  -1.192  -1.539
    1PET      O    1  -0.755  -1.138  -1.564
    1PET      C    1  -0.540  -1.240  -1.725
    1PET      H    1  -0.479  -1.153  -1.712
    1PET      C    1  -0.553  -1.289  -1.851
    1PET      H    1  -0.488  -1.236  -1.925
    1PET      C    1  -0.627  -1.404  -1.886
    1PET      C    1  -0.625  -1.445  -2.020
    1PET      O    1  -0.678  -1.557  -2.052
    1PET      O    1  -0.567  -1.366  -2.108
    1PET      C    1  -0.299  -1.270  -2.257
    1PET      H    1  -0.326  -1.171  -2.230
    1PET      H    1  -0.248  -1.270  -2.354
    1PET      C    1  -0.209  -1.336  -2.158
    1PET      H    1  -0.104  -1.324  -2.176
    1PET      H    1  -0.240  -1.284  -2.065
    1PET      O    1  -0.573  -1.183  -1.431
    1PET      C    1   0.139  -1.645  -2.079
    1PET      H    1   0.206  -1.666  -2.160
    1PET      C    1   0.015  -1.593  -2.089
    1PET      H    1  -0.016  -1.560  -2.186
    1PET      C    1  -0.060  -1.578  -1.968
    1PET      C    1  -0.202  -1.524  -1.975
    1PET      C    1  -0.007  -1.632  -1.849
    1PET      H    1  -0.069  -1.623  -1.761
    1PET      C    1   0.123  -1.681  -1.844
    1PET      H    1   0.159  -1.711  -1.747
    1PET      C    1   0.202  -1.691  -1.961
    1PET      C    1   0.340  -1.743  -1.965
    1PET      O    1   0.397  -1.778  -1.838
    1PET      C    1   0.527  -1.837  -1.807
    1PET      H    1   0.568  -1.871  -1.902
    1PET      H    1   0.493  -1.921  -1.751
    1PET      C    1   0.612  -1.735  -1.741
    1PET      H    1   0.633  -1.648  -1.802
    1PET      H    1   0.572  -1.707  -1.643
    1PET      O    1  -0.228  -1.482  -2.107
    1PET      C    1  -0.952  -2.038  -1.430
    1PET      H    1  -1.057  -2.009  -1.452
    1PET      C    1  -0.892  -2.133  -1.512
    1PET      H    1  -0.958  -2.188  -1.579
    1PET      C    1  -0.766  -2.179  -1.481
    1PET      C    1  -0.708  -2.292  -1.567
    1PET      C    1  -0.690  -2.124  -1.374
    1PET      H    1  -0.595  -2.153  -1.351
    1PET      C    1  -0.748  -2.026  -1.295
    1PET      H    1  -0.700  -1.978  -1.215
    1PET      C    1  -0.876  -1.977  -1.330
    1PET      C    1  -0.939  -1.860  -1.257
    1PET      O    1  -0.858  -1.812  -1.152
    1PET      O    1  -0.093  -1.543  -1.415
    1PET      C    1  -0.102  -1.471  -1.285
    1PET      H    1  -0.146  -1.378  -1.316
    1PET      H    1  -0.007  -1.435  -1.255
    1PET      C    1  -0.166  -1.539  -1.174
    1PET      H    1  -0.273  -1.561  -1.185
    1PET      H    1  -0.123  -1.636  -1.153
    1PET      O    1  -0.762  -2.358  -1.644
    1PET      C    1   0.040  -1.134  -0.752
    1PET      H    1   0.083  -1.109  -0.658
    1PET      C    1   0.004  -1.260  -0.789
    1PET      H    1   0.025  -1.350  -0.735
    1PET      C    1  -0.062  -1.293  -0.910
    1PET      C    1  -0.085  -1.425  -0.945
    1PET      O    1  -0.764  -2.062  -0.581
    1PET      C    1  -0.095  -1.185  -1.000
    1PET      H    1  -0.135  -1.200  -1.096
    1PET      C    1  -0.081  -1.060  -0.956
    1PET      H    1  -0.121  -0.981  -1.009
    1PET      C    1  -0.014  -1.030  -0.830
    1PET      C    1  -0.004  -0.891  -0.785
    1PET      O    1   0.047  -0.868  -0.683
    1PET      O    1  -0.061  -0.789  -0.876
    1PET      C    1  -0.125  -0.674  -0.936
    1PET      H    1  -0.055  -0.628  -1.008
    1PET      H    1  -0.126  -0.602  -0.854
    1PET      C    1  -0.260  -0.702  -1.000
    1PET      H    1  -0.331  -0.634  -0.955
    1PET      H    1  -0.263  -0.675  -1.109
    1PET      O    1  -0.163  -1.451  -1.048
    1PET      C    1  -0.628  -1.213  -1.114
    1PET      H    1  -0.700  -1.237  -1.189
    1PET      C    1  -0.574  -1.082  -1.137
    1PET      H    1  -0.624  -1.018  -1.203
    1PET      C    1  -0.467  -1.020  -1.070
    1PET      C    1  -0.417  -0.877  -1.089
    1PET      O    1  -0.479  -0.800  -1.148
    1PET      C    1  -0.416  -1.120  -0.988
    1PET      H    1  -0.329  -1.098  -0.926
    1PET      C    1  -0.463  -1.255  -0.977
    1PET      H    1  -0.396  -1.316  -0.921
    1PET      C    1  -0.580  -1.309  -1.028
    1PET      C    1  -0.634  -1.440  -1.010
    1PET      O    1  -0.694  -1.438  -0.869
    1PET      O    1  -0.740  -1.460  -1.116
    1PET      C    1  -0.805  -1.572  -1.185
    1PET      H    1  -0.739  -1.594  -1.272
    1PET      H    1  -0.902  -1.545  -1.221
    1PET      C    1  -0.821  -1.690  -1.091
    1PET      H    1  -0.733  -1.705  -1.018
    1PET      H    1  -0.909  -1.677  -1.020
    1PET      O    1  -0.304  -0.840  -1.010
    1PET      C    1  -0.329  -1.933  -1.573
    1PET      H    1  -0.344  -2.032  -1.610
    1PET      C    1  -0.207  -1.881  -1.535
    1PET      H    1  -0.118  -1.939  -1.536
    1PET      C    1  -0.200  -1.745  -1.499
    1PET      C    1  -0.070  -1.667  -1.482
    1PET      O    1   0.033  -1.700  -1.522
    1PET      C    1  -0.317  -1.669  -1.476
    1PET      H    1  -0.306  -1.568  -1.438
    1PET      C    1  -0.439  -1.725  -1.498
    1PET      H    1  -0.527  -1.665  -1.483
    1PET      C    1  -0.445  -1.857  -1.548
    1PET      C    1  -0.581  -1.917  -1.573
    1PET      O    1  -0.680  -1.861  -1.559
    1PET      O    1  -0.565  -2.047  -1.632
    1PET      C    1  -0.804  -1.992  -1.921
    1PET      H    1  -0.811  -1.996  -2.031
    1PET      H    1  -0.869  -2.068  -1.875
    1PET      C    1  -0.840  -1.850  -1.876
    1PET      H    1  -0.856  -1.860  -1.768
    1PET      O    1  -1.054  -1.843  -1.267
    1PET      C    1  -0.979  -1.479  -2.154
    1PET      H    1  -1.031  -1.382  -2.160
    1PET      C    1  -1.015  -1.580  -2.055
    1PET      C    1  -0.920  -1.683  -2.023
    1PET      C    1  -0.792  -1.631  -1.954
    1PET      O    1  -0.808  -1.536  -1.855
    1PET      C    1  -0.904  -1.728  -2.161
    1PET      C    1  -0.858  -1.628  -2.259
    1PET      H    1  -0.812  -1.667  -2.347
    1PET      C    1  -0.872  -1.493  -2.241
    1PET      C    1  -0.809  -1.396  -2.330
    1PET      O    1  -0.794  -1.280  -2.277
    1PET      O    1  -0.860  -1.398  -2.466
    1PET      C    1  -0.763  -1.462  -2.554
    1PET      H    1  -0.749  -1.405  -2.652
    1PET      H    1  -0.821  -1.548  -2.598
    1PET      C    1  -0.630  -1.503  -2.491
    1PET      H    1  -0.626  -1.613  -2.495
    1PET      H    1  -0.536  -1.462  -2.537
    1PET      O    1  -0.736  -1.742  -1.911
    1PET      C    1  -0.629  -1.016  -2.432
    1PET      H    1  -0.626  -0.978  -2.537
    1PET      C    1  -0.614  -1.153  -2.415
    1PET      H    1  -0.583  -1.217  -2.500
    1PET      C    1  -0.639  -1.216  -2.287
    1PET      C    1  -0.559  -1.337  -2.254
    1PET      O    1  -0.436  -1.336  -2.301
    1PET      C    1  -0.602  -1.107  -2.201
    1PET      H    1  -0.568  -1.142  -2.107
    1PET      C    1  -0.637  -0.972  -2.218
    1PET      H    1  -0.622  -0.910  -2.130
    1PET      C    1  -0.677  -0.921  -2.341
    1PET      C    1  -0.737  -0.788  -2.368
    1PET      O    1  -0.763  -0.721  -2.247
    1PET      O    1  -1.325  -1.125  -2.268
    1PET      C    1  -1.247  -1.068  -2.331
    1PET      H    1  -1.264  -1.055  -2.442
    1PET      C    1  -1.118  -1.006  -2.282
    1PET      H    1  -1.032  -1.046  -2.338
    1PET      H    1  -1.125  -0.897  -2.312
    1PET      O    1  -0.637  -1.454  -2.338
    1PET      C    1  -1.322  -0.840  -1.811
    1PET      H    1  -1.373  -0.747  -1.817
    1PET      C    1  -1.256  -0.886  -1.929
    1PET      H    1  -1.237  -0.825  -2.016
    1PET      C    1  -1.184  -1.003  -1.927
    1PET      C    1  -1.074  -1.046  -2.002
    1PET      O    1  -1.044  -1.193  -1.969
    1PET      C    1  -1.250  -1.083  -1.831
    1PET      H    1  -1.241  -1.191  -1.836
    1PET      C    1  -1.337  -1.039  -1.726
    1PET      H    1  -1.385  -1.113  -1.662
    1PET      C    1  -1.351  -0.904  -1.693
    1PET      C    1  -1.396  -0.854  -1.567
    1PET      O    1  -1.468  -0.930  -1.489
    1PET      C    1  -1.563  -0.881  -1.377
    1PET      C    1  -1.505  -0.884  -1.242
    1PET      H    1  -1.493  -0.784  -1.198
    1PET      H    1  -1.575  -0.929  -1.175
    1PET      O    1  -1.084  -1.020  -2.133
    1PET      C    1  -1.083  -1.060  -1.541
    1PET      H    1  -1.066  -0.989  -1.623
    1PET      C    1  -1.177  -1.029  -1.441
    1PET      H    1  -1.228  -0.931  -1.448
    1PET      C    1  -1.203  -1.103  -1.327
    1PET      C    1  -1.319  -1.082  -1.232
    1PET      O    1  -1.363  -0.957  -1.236
    1PET      C    1  -1.129  -1.210  -1.331
    1PET      H    1  -1.149  -1.280  -1.247
    1PET      C    1  -1.014  -1.232  -1.420
    1PET      H    1  -0.941  -1.309  -1.397
    1PET      C    1  -0.997  -1.170  -1.541
    1PET      C    1  -0.884  -1.194  -1.636
    1PET      O    1  -0.867  -1.320  -1.661
    1PET      O    1  -0.917  -1.118  -1.770
    1PET      C    1  -0.926  -1.219  -1.908
    1PET      H    1  -1.116  -0.604  -1.685
    1PET      H    1  -0.924  -1.318  -1.871
    1PET      C    1  -0.815  -1.175  -2.000
    1PET      H    1  -0.745  -1.260  -2.015
    1PET      H    1  -0.846  -1.150  -2.101
    1PET      O    1  -1.382  -1.377  -1.064
    1PET      C    1  -0.839  -0.673  -1.661
    1PET      H    1  -0.898  -0.584  -1.634
    1PET      C    1  -0.879  -0.755  -1.764
    1PET      H    1  -0.970  -0.746  -1.821
    1PET      C    1  -0.812  -0.878  -1.778
    1PET      C    1  -0.860  -0.984  -1.863
    1PET      O    1  -0.958  -0.947  -1.940
    1PET      C    1  -0.692  -0.896  -1.707
    1PET      H    1  -0.654  -1.000  -1.723
    1PET      C    1  -0.645  -0.807  -1.615
    1PET      H    1  -0.562  -0.824  -1.556
    1PET      C    1  -0.717  -0.690  -1.588
    1PET      C    1  -0.682  -0.606  -1.474
    1PET      O    1  -0.755  -0.510  -1.435
    1PET      O    1  -0.570  -0.636  -1.420
    1PET      C    1  -0.434  -0.575  -1.376
    1PET      H    1  -0.357  -0.653  -1.377
    1PET      H    1  -0.450  -0.563  -1.271
    1PET      C    1  -0.382  -0.458  -1.453
    1PET      H    1  -0.457  -0.375  -1.453
    1PET      H    1  -0.369  -0.480  -1.558
    1PET      O    1  -0.756  -1.065  -1.930
    1PET      C    1  -0.137  -0.486  -2.072
    1PET      H    1  -0.231  -0.467  -2.111
    1PET      C    1  -0.020  -0.465  -2.141
    1PET      H    1  -0.037  -0.440  -2.242
    1PET      C    1   0.105  -0.485  -2.078
    1PET      C    1   0.233  -0.458  -2.154
    1PET      O    1   0.219  -0.421  -2.285
    1PET      C    1   0.109  -0.526  -1.943
    1PET      H    1   0.203  -0.537  -1.884
    1PET      C    1  -0.005  -0.539  -1.870
    1PET      H    1  -0.008  -0.564  -1.765
    1PET      C    1  -0.125  -0.523  -1.938
    1PET      C    1  -0.248  -0.533  -1.854
    1PET      O    1  -0.444  -0.621  -2.293
    1PET      O    1  -0.371  -0.537  -1.934
    1PET      C    1  -0.473  -0.622  -1.987
    1PET      H    1  -0.453  -0.726  -1.947
    1PET      H    1  -0.458  -0.635  -2.098
    1PET      C    1  -0.608  -0.566  -1.952
    1PET      H    1  -0.628  -0.553  -1.849
    1PET      H    1  -0.619  -0.461  -1.990
    1PET      O    1   0.333  -0.470  -2.094
    1PET      C    1  -0.960  -0.311  -2.033
    1PET      H    1  -0.898  -0.380  -2.355
    1PET      C    1  -0.858  -0.383  -2.097
    1PET      H    1  -0.764  -0.330  -2.111
    1PET      C    1  -0.867  -0.512  -2.159
    1PET      C    1  -0.742  -0.588  -2.166
    1PET      O    1  -0.643  -0.513  -2.225
    1PET      C    1  -0.976  -0.588  -2.112
    1PET      H    1  -0.957  -0.640  -2.016
    1PET      C    1  -1.110  -0.495  -2.101
    1PET      H    1  -1.196  -0.546  -2.058
    1PET      C    1  -1.088  -0.380  -2.009
    1PET      C    1  -1.087  -0.441  -1.868
    1PET      O    1  -1.013  -0.524  -1.843
    1PET      O    1  -1.202  -0.406  -1.790
    1PET      C    1  -1.331  -0.384  -1.716
    1PET      H    1  -1.400  -0.452  -1.781
    1PET      H    1  -1.339  -0.278  -1.729
    1PET      C    1  -1.342  -0.423  -1.569
    1PET      H    1  -1.321  -0.331  -1.513
    1PET      H    1  -1.443  -0.443  -1.537
    1PET      O    1  -0.710  -0.627  -2.033
    1PET      C    1  -1.087  -0.752  -1.175
    1PET      H    1  -1.114  -0.746  -1.070
    1PET      C    1  -1.160  -0.691  -1.282
    1PET      H    1  -1.246  -0.632  -1.255
    1PET      C    1  -1.136  -0.712  -1.417
    1PET      C    1  -1.222  -0.656  -1.528
    1PET      O    1  -1.152  -0.683  -1.642
    1PET      C    1  -1.018  -0.777  -1.425
    1PET      H    1  -0.976  -0.799  -1.518
    1PET      C    1  -0.944  -0.842  -1.316
    1PET      H    1  -0.853  -0.894  -1.329
    1PET      C    1  -0.982  -0.840  -1.187
    1PET      C    1  -0.912  -0.914  -1.067
    1PET      O    1  -0.853  -1.012  -1.084
    1PET      O    1  -0.868  -0.644  -1.042
    1PET      C    1  -0.752  -0.565  -1.095
    1PET      H    1  -0.788  -0.527  -1.195
    1PET      H    1  -0.659  -0.621  -1.112
    1PET      C    1  -0.709  -0.455  -0.997
    1PET      H    1  -0.797  -0.412  -0.951
    1PET      H    1  -0.641  -0.479  -0.914
    1PET      O    1  -1.249  -0.527  -1.501
    1PET      C    1  -0.243  -0.030  -1.109
    1PET      H    1  -0.137  -0.019  -1.107
    1PET      C    1  -0.294  -0.163  -1.079
    1PET      H    1  -0.235  -0.253  -1.062
    1PET      C    1  -0.425  -0.206  -1.086
    1PET      C    1  -0.478  -0.350  -1.069
    1PET      O    1  -0.407  -0.441  -1.075
    1PET      C    1  -0.500  -0.086  -1.097
    1PET      H    1  -0.609  -0.089  -1.084
    1PET      C    1  -0.448   0.043  -1.120
    1PET      H    1  -0.525   0.125  -1.124
    1PET      C    1  -0.316   0.076  -1.145
    1PET      C    1  -0.240   0.198  -1.188
    1PET      O    1  -0.184   0.281  -1.065
    1PET      O    1  -0.128   0.171  -1.272
    1PET      C    1  -0.056   0.221  -1.387
    1PET      H    1  -0.094   0.163  -1.476
    1PET      H    1   0.053   0.203  -1.386
    1PET      C    1  -0.071   0.368  -1.397
    1PET      H    1  -0.175   0.397  -1.410
    1PET      H    1  -0.041   0.421  -1.308
    1PET      O    1  -0.614  -0.349  -1.055
    1PET      C    1   0.179   0.755  -1.794
    1PET      H    1   0.221   0.790  -1.885
    1PET      C    1   0.156   0.620  -1.771
    1PET      H    1   0.197   0.548  -1.845
    1PET      C    1   0.090   0.582  -1.653
    1PET      C    1   0.072   0.436  -1.638
    1PET      O    1   0.082   0.354  -1.717
    1PET      C    1   0.036   0.676  -1.561
    1PET      H    1  -0.017   0.645  -1.474
    1PET      C    1   0.072   0.808  -1.581
    1PET      H    1   0.047   0.880  -1.508
    1PET      C    1   0.135   0.847  -1.701
    1PET      C    1   0.157   0.989  -1.717
    1PET      O    1   0.251   1.020  -1.814
    1PET      O    1   0.026   1.052  -1.743
    1PET      C    1  -0.089   1.036  -1.826
    1PET      H    1  -0.061   1.057  -1.930
    1PET      H    1  -0.154   1.124  -1.806
    1PET      C    1  -0.163   0.899  -1.826
    1PET      H    1  -0.260   0.913  -1.868
    1PET      H    1  -0.097   0.824  -1.877
    1PET      O    1   0.009   0.421  -1.505
    1PET      C    1  -0.603   0.819  -2.019
    1PET      H    1  -0.575   0.747  -2.103
    1PET      C    1  -0.598   0.779  -1.894
    1PET      H    1  -0.569   0.679  -1.871
    1PET      C    1  -0.622   0.872  -1.782
    1PET      C    1  -0.493   0.960  -1.749
    1PET      C    1  -0.728   0.980  -1.811
    1PET      H    1  -0.798   0.896  -1.804
    1PET      C    1  -0.713   1.033  -1.961
    1PET      C    1  -0.647   0.950  -2.056
    1PET      C    1  -0.641   0.982  -2.203
    1PET      O    1  -0.703   1.101  -2.242
    1PET      O    1  -0.853   0.183  -2.042
    1PET      C    1  -0.860   0.321  -2.018
    1PET      H    1  -0.888   0.369  -2.114
    1PET      H    1  -0.758   0.361  -2.007
    1PET      C    1  -0.961   0.356  -1.916
    1PET      H    1  -0.930   0.435  -1.853
    1PET      H    1  -1.057   0.395  -1.965
    1PET      O    1  -0.423   0.931  -1.637
    1PET      C    1  -1.036   0.061  -1.369
    1PET      H    1  -0.997   0.004  -1.289
    1PET      C    1  -0.981   0.054  -1.495
    1PET      H    1  -0.905  -0.022  -1.518
    1PET      C    1  -1.028   0.143  -1.595
    1PET      C    1  -0.961   0.148  -1.730
    1PET      O    1  -0.882   0.070  -1.766
    1PET      C    1  -1.138   0.230  -1.569
    1PET      H    1  -1.187   0.290  -1.646
    1PET      C    1  -1.194   0.238  -1.448
    1PET      H    1  -1.276   0.302  -1.418
    1PET      C    1  -1.138   0.156  -1.345
    1PET      C    1  -1.195   0.162  -1.207
    1PET      O    1  -1.159   0.092  -1.122
    1PET      O    1  -1.294   0.259  -1.188
    1PET      C    1  -1.252   0.350  -1.075
    1PET      H    1  -1.250   0.287  -0.989
    1PET      H    1  -1.320   0.429  -1.055
    1PET      C    1  -1.118   0.420  -1.097
    1PET      H    1  -1.053   0.341  -1.134
    1PET      H    1  -1.129   0.490  -1.180
    1PET      O    1  -1.004   0.250  -1.815
    1PET      C    1  -1.247   0.196  -0.696
    1PET      H    1  -1.237   0.100  -0.643
    1PET      C    1  -1.137   0.291  -0.703
    1PET      H    1  -1.039   0.266  -0.675
    1PET      C    1  -1.142   0.396  -0.788
    1PET      C    1  -1.030   0.469  -0.844
    1PET      O    1  -0.895   0.409  -0.804
    1PET      C    1  -1.268   0.442  -0.786
    1PET      H    1  -1.285   0.543  -0.808
    1PET      C    1  -1.380   0.354  -0.775
    1PET      H    1  -1.478   0.387  -0.799
    1PET      C    1  -1.376   0.217  -0.750
    1PET      C    1  -1.479   0.110  -0.767
    1PET      O    1  -1.424  -0.012  -0.722
    1PET      C    1  -1.376  -0.115  -0.813
    1PET      H    1  -1.445  -0.127  -0.897
    1PET      H    1  -1.389  -0.210  -0.758
    1PET      C    1  -1.233  -0.089  -0.860
    1PET      H    1  -1.221  -0.001  -0.924
    1PET      H    1  -1.152  -0.066  -0.788
    1PET      O    1  -1.055   0.485  -0.985
    1PET      C    1  -1.016  -0.359  -1.377
    1PET      H    1  -1.038  -0.398  -1.476
    1PET      C    1  -1.114  -0.352  -1.282
    1PET      H    1  -1.213  -0.393  -1.306
    1PET      C    1  -1.097  -0.295  -1.153
    1PET      C    1  -1.215  -0.274  -1.062
    1PET      C    1  -0.966  -0.255  -1.113
    1PET      H    1  -0.936  -0.227  -1.011
    1PET      C    1  -0.866  -0.276  -1.209
    1PET      H    1  -0.766  -0.261  -1.178
    1PET      C    1  -0.890  -0.319  -1.337
    1PET      C    1  -0.776  -0.334  -1.428
    1PET      O    1  -0.808  -0.294  -1.555
    1PET      O    1  -0.666  -0.270  -1.379
    1PET      C    1  -0.572  -0.148  -1.419
    1PET      H    1  -0.513  -0.181  -1.512
    1PET      H    1  -0.495  -0.161  -1.335
    1PET      C    1  -0.625  -0.007  -1.421
    1PET      H    1  -0.542   0.055  -1.387
    1PET      H    1  -0.641   0.018  -1.526
    1PET      O    1  -1.179  -0.194  -0.949
    1PET      C    1  -0.373   0.640  -1.594
    1PET      H    1  -0.413   0.671  -1.692
    1PET      C    1  -0.393   0.506  -1.554
    1PET      H    1  -0.438   0.426  -1.608
    1PET      C    1  -0.358   0.448  -1.430
    1PET      C    1  -0.378   0.307  -1.392
    1PET      O    1  -0.328   0.275  -1.259
    1PET      C    1  -0.321   0.559  -1.356
    1PET      H    1  -0.288   0.540  -1.256
    1PET      C    1  -0.289   0.692  -1.398
    1PET      H    1  -0.247   0.761  -1.330
    1PET      C    1  -0.309   0.741  -1.525
    1PET      C    1  -0.282   0.873  -1.585
    1PET      O    1  -0.191   0.848  -1.691
    1PET      O    1  -0.230   0.956  -1.489
    1PET      C    1  -0.306   1.076  -1.434
    1PET      H    1  -0.342   1.116  -1.526
    1PET      H    1  -0.224   1.144  -1.399
    1PET      C    1  -0.397   1.033  -1.319
    1PET      H    1  -0.492   0.998  -1.362
    1PET      H    1  -0.421   1.126  -1.273
    1PET      O    1  -0.420   0.231  -1.466
    1PET      C    1   0.041   1.037  -0.967
    1PET      H    1   0.092   1.053  -0.873
    1PET      C    1  -0.097   1.019  -0.971
    1PET      H    1  -0.163   1.023  -0.885
    1PET      C    1  -0.161   0.995  -1.091
    1PET      C    1  -0.309   0.961  -1.095
    1PET      O    1  -0.374   0.971  -0.998
    1PET      C    1  -0.089   0.984  -1.212
    1PET      H    1  -0.145   0.971  -1.302
    1PET      C    1   0.044   1.016  -1.206
    1PET      H    1   0.107   1.017  -1.292
    1PET      C    1   0.113   1.029  -1.086
    1PET      C    1   0.261   1.039  -1.085
    1PET      O    1   0.318   1.003  -1.200
    1PET      O    1   0.288   1.183  -1.053
    1PET      C    1   0.286   1.272  -0.941
    1PET      H    1   0.180   1.290  -0.924
    1PET      H    1   0.313   1.376  -0.968
    1PET      C    1   0.350   1.223  -0.811
    1PET      H    1   0.460   1.255  -0.815
    1PET      H    1   0.319   1.284  -0.719
    1PET      O    1  -0.362   0.924  -1.216
    1PET      C    1   0.337   1.622   0.048
    1PET      C    1   0.298   1.761   0.043
    1PET      C    1   0.162   1.792   0.016
    1PET      C    1   0.108   1.929   0.005
    1PET      C    1   0.075   1.681   0.013
    1PET      H    1  -0.031   1.690   0.011
    1PET      C    1   0.109   1.546   0.013
    1PET      H    1   0.036   1.466   0.015
    1PET      C    1   0.244   1.521   0.032
    1PET      C    1   0.285   1.369   0.035
    1PET      O    1   0.206   1.295   0.077
    1PET      O    1   0.403   1.344  -0.024
    1PET      C    1   0.475   1.495   0.222
    1PET      H    1   0.388   1.435   0.226
    1PET      H    1   0.472   1.575   0.298
    1PET      C    1   0.603   1.417   0.233
    1PET      H    1   0.606   1.331   0.162
    1PET      H    1   0.692   1.477   0.224
    1PET      O    1  -0.006   1.943   0.013
    1PET      C    1   0.213   1.167   0.548
    1PET      H    1   0.126   1.156   0.611
    1PET      C    1   0.313   1.256   0.558
    1PET      H    1   0.310   1.333   0.636
    1PET      C    1   0.430   1.250   0.480
    1PET      C    1   0.533   1.361   0.478
    1PET      O    1   0.545   1.433   0.567
    1PET      C    1   0.434   1.163   0.370
    1PET      H    1   0.523   1.165   0.305
    1PET      C    1   0.331   1.076   0.346
    1PET      H    1   0.343   1.006   0.265
    1PET      C    1   0.221   1.075   0.437
    1PET      C    1   0.119   0.975   0.428
    1PET      O    1   0.025   0.969   0.522
    1PET      O    1   0.118   0.896   0.330
    1PET      C    1   0.016   0.769   0.277
    1PET      H    1  -0.068   0.830   0.251
    1PET      H    1  -0.011   0.726   0.374
    1PET      C    1   0.061   0.670   0.176
    1PET      H    1   0.091   0.724   0.084
    1PET      H    1   0.147   0.615   0.203
    1PET      O    1   0.627   1.354   0.371
    1PET      C    1  -0.456   0.783   0.023
    1PET      H    1  -0.551   0.809   0.064
    1PET      C    1  -0.347   0.733   0.104
    1PET      H    1  -0.358   0.717   0.209
    1PET      C    1  -0.237   0.673   0.046
    1PET      C    1  -0.177   0.551   0.088
    1PET      O    1  -0.264   0.491   0.192
    1PET      C    1  -0.209   0.750  -0.064
    1PET      H    1  -0.113   0.748  -0.109
    1PET      C    1  -0.317   0.797  -0.145
    1PET      H    1  -0.297   0.851  -0.239
    1PET      C    1  -0.448   0.763  -0.113
    1PET      C    1  -0.545   0.699  -0.189
    1PET      O    1  -0.662   0.786  -0.186
    1PET      O    1  -0.512   0.665  -0.320
    1PET      C    1  -0.382   0.651  -0.409
    1PET      H    1  -0.353   0.756  -0.424
    1PET      H    1  -0.414   0.609  -0.506
    1PET      C    1  -0.278   0.562  -0.350
    1PET      H    1  -0.257   0.585  -0.245
    1PET      H    1  -0.310   0.457  -0.364
    1PET      O    1  -0.053   0.568   0.128
    1PET      C    1   0.296   0.704  -0.206
    1PET      H    1   0.393   0.765  -0.210
    1PET      C    1   0.202   0.717  -0.308
    1PET      H    1   0.222   0.788  -0.389
    1PET      C    1   0.079   0.646  -0.321
    1PET      C    1  -0.022   0.654  -0.416
    1PET      O    1  -0.005   0.729  -0.525
    1PET      C    1   0.084   0.562  -0.203
    1PET      H    1   0.000   0.498  -0.188
    1PET      C    1   0.192   0.534  -0.119
    1PET      H    1   0.180   0.454  -0.048
    1PET      C    1   0.309   0.611  -0.108
    1PET      C    1   0.421   0.574  -0.025
    1PET      O    1   0.539   0.641  -0.057
    1PET      O    1   0.421   0.430  -0.041
    1PET      C    1   0.507   0.346  -0.112
    1PET      H    1   0.478   0.342  -0.220
    1PET      H    1   0.484   0.237  -0.109
    1PET      C    1   0.656   0.376  -0.086
    1PET      H    1   0.702   0.450  -0.155
    1PET      H    1   0.669   0.416   0.012
    1PET      O    1  -0.127   0.577  -0.407
    1PET      C    1   1.142   0.328   0.169
    1PET      H    1   1.205   0.321   0.259
    1PET      C    1   1.029   0.250   0.148
    1PET      H    1   1.009   0.175   0.224
    1PET      C    1   0.942   0.279   0.040
    1PET      C    1   0.814   0.207   0.022
    1PET      O    1   0.780   0.118   0.087
    1PET      C    1   0.975   0.385  -0.050
    1PET      H    1   0.907   0.399  -0.128
    1PET      C    1   1.096   0.447  -0.043
    1PET      H    1   1.123   0.513  -0.120
    1PET      C    1   1.178   0.423   0.071
    1PET      C    1   1.305   0.503   0.089
    1PET      O    1   1.375   0.503   0.181
    1PET      O    1   1.336   0.573  -0.032
    1PET      C    1   1.381   0.519  -0.162
    1PET      H    1   1.326   0.428  -0.181
    1PET      H    1   1.486   0.489  -0.152
    1PET      C    1   1.354   0.605  -0.285
    1PET      H    1   1.436   0.598  -0.358
    1PET      H    1   1.256   0.583  -0.339
    1PET      O    1   0.746   0.264  -0.091
    1PET      C    1   1.428   1.222  -0.215
    1PET      H    1   1.499   1.303  -0.202
    1PET      C    1   1.470   1.089  -0.208
    1PET      H    1   1.571   1.060  -0.187
    1PET      C    1   1.376   0.990  -0.230
    1PET      C    1   1.427   0.846  -0.220
    1PET      O    1   1.536   0.820  -0.197
    1PET      C    1   1.238   1.014  -0.250
    1PET      H    1   1.165   0.934  -0.259
    1PET      C    1   1.202   1.143  -0.249
    1PET      H    1   1.100   1.181  -0.255
    1PET      C    1   1.294   1.251  -0.232
    1PET      C    1   1.247   1.397  -0.232
    1PET      O    1   1.140   1.418  -0.267
    1PET      O    1   1.348   1.488  -0.197
    1PET      C    1   1.398   1.623  -0.219
    1PET      H    1   1.462   1.643  -0.132
    1PET      H    1   1.309   1.686  -0.199
    1PET      C    1   1.464   1.645  -0.350
    1PET      H    1   1.560   1.690  -0.338
    1PET      H    1   1.495   1.550  -0.396
    1PET      O    1   1.336   0.749  -0.266
    1PET      C    1   1.032   1.995  -0.656
    1PET      C    1   1.161   1.996  -0.586
    1PET      C    1   1.222   1.870  -0.546
    1PET      C    1   1.352   1.860  -0.470
    1PET      O    1   1.410   1.955  -0.432
    1PET      C    1   1.164   1.752  -0.596
    1PET      H    1   1.217   1.665  -0.576
    1PET      C    1   1.029   1.740  -0.659
    1PET      H    1   0.953   1.711  -0.586
    1PET      C    1   0.993   1.868  -0.736
    1PET      C    1   1.079   1.857  -0.861
    1PET      O    1   1.017   1.805  -0.981
    1PET      C    1   1.096   1.815  -1.102
    1PET      H    1   1.185   1.756  -1.088
    1PET      H    1   1.128   1.924  -1.101
    1PET      C    1   1.020   1.783  -1.234
    1PET      H    1   0.980   1.870  -1.289
    1PET      H    1   1.107   1.747  -1.301
    1PET      O    1   1.396   1.732  -0.446
    1PET      C    1   0.784   1.351  -0.897
    1PET      H    1   0.793   1.250  -0.864
    1PET      C    1   0.843   1.381  -1.016
    1PET      H    1   0.904   1.313  -1.080
    1PET      C    1   0.829   1.513  -1.063
    1PET      C    1   0.898   1.554  -1.192
    1PET      O    1   0.337   1.086  -0.789
    1PET      C    1   0.764   1.608  -0.987
    1PET      H    1   0.764   1.703  -1.028
    1PET      C    1   0.699   1.576  -0.870
    1PET      H    1   0.642   1.645  -0.812
    1PET      C    1   0.712   1.445  -0.821
    1PET      C    1   0.638   1.410  -0.694
    1PET      O    1   0.567   1.482  -0.639
    1PET      O    1   0.659   1.270  -0.658
    1PET      C    1   0.635   1.158  -0.566
    1PET      H    1   0.665   1.068  -0.621
    1PET      H    1   0.532   1.148  -0.535
    1PET      C    1   0.731   1.177  -0.449
    1PET      H    1   0.836   1.199  -0.472
    1PET      H    1   0.693   1.252  -0.381
    1PET      O    1   0.911   1.692  -1.211
    1PET      C    1   0.720   0.586  -0.390
    1PET      H    1   0.749   0.485  -0.389
    1PET      C    1   0.804   0.692  -0.378
    1PET      H    1   0.908   0.670  -0.355
    1PET      C    1   0.745   0.819  -0.386
    1PET      C    1   0.832   0.942  -0.380
    1PET      O    1   0.947   0.936  -0.374
    1PET      C    1   0.607   0.835  -0.410
    1PET      H    1   0.560   0.928  -0.411
    1PET      C    1   0.529   0.725  -0.429
    1PET      H    1   0.424   0.732  -0.450
    1PET      C    1   0.583   0.596  -0.431
    1PET      C    1   0.494   0.478  -0.460
    1PET      O    1   0.528   0.367  -0.445
    1PET      O    1   0.367   0.511  -0.507
    1PET      C    1   0.242   0.433  -0.549
    1PET      H    1   0.217   0.476  -0.649
    1PET      H    1   0.151   0.452  -0.492
    1PET      C    1   0.282   0.294  -0.535
    1PET      H    1   0.366   0.263  -0.605
    1PET      H    1   0.317   0.271  -0.433
    1PET      O    1   0.754   1.061  -0.364
    1PET      C    1   0.023  -0.142  -0.865
    1PET      H    1  -0.038  -0.178  -0.946
    1PET      C    1   0.043  -0.009  -0.851
    1PET      H    1   0.008   0.057  -0.930
    1PET      C    1   0.116   0.041  -0.741
    1PET      C    1   0.139   0.183  -0.719
    1PET      O    1   0.092   0.261  -0.790
    1PET      C    1   0.166  -0.057  -0.647
    1PET      H    1   0.223  -0.034  -0.558
    1PET      C    1   0.152  -0.190  -0.668
    1PET      H    1   0.192  -0.270  -0.600
    1PET      C    1   0.079  -0.240  -0.777
    1PET      C    1   0.076  -0.391  -0.791
    1PET      O    1   0.015  -0.440  -0.879
    1PET      O    1   0.139  -0.460  -0.695
    1PET      C    1   0.131  -0.587  -0.594
    1PET      H    1   0.178  -0.668  -0.649
    1PET      H    1   0.026  -0.608  -0.593
    1PET      C    1   0.162  -0.564  -0.450
    1PET      H    1   0.081  -0.587  -0.379
    1PET      H    1   0.240  -0.636  -0.419
    1PET      O    1   0.176   0.205  -0.579
    1PET      C    1   0.529  -0.331  -0.051
    1PET      H    1   0.627  -0.315  -0.027
    1PET      C    1   0.492  -0.332  -0.186
    1PET      H    1   0.568  -0.328  -0.266
    1PET      C    1   0.356  -0.355  -0.224
    1PET      C    1   0.330  -0.373  -0.373
    1PET      O    1   0.416  -0.355  -0.447
    1PET      C    1   0.259  -0.368  -0.123
    1PET      H    1   0.153  -0.382  -0.144
    1PET      C    1   0.299  -0.361   0.010
    1PET      H    1   0.226  -0.362   0.087
    1PET      C    1   0.433  -0.358   0.047
    1PET      C    1   0.476  -0.361   0.192
    1PET      O    1   0.565  -0.299   0.227
    1PET      O    1   0.383  -0.425   0.286
    1PET      C    1   0.256  -0.461   0.349
    1PET      H    1   0.196  -0.371   0.336
    1PET      H    1   0.275  -0.460   0.462
    1PET      C    1   0.190  -0.590   0.309
    1PET      H    1   0.116  -0.617   0.385
    1PET      H    1   0.115  -0.574   0.230
    1PET      O    1   0.204  -0.424  -0.402
    1PET      C    1   0.735  -0.616   0.175
    1PET      H    1   0.801  -0.569   0.105
    1PET      C    1   0.595  -0.633   0.145
    1PET      H    1   0.569  -0.583   0.057
    1PET      C    1   0.497  -0.698   0.220
    1PET      C    1   0.366  -0.740   0.166
    1PET      O    1   0.369  -0.907   0.145
    1PET      C    1   0.550  -0.721   0.340
    1PET      H    1   0.482  -0.744   0.417
    1PET      C    1   0.693  -0.709   0.369
    1PET      H    1   0.726  -0.752   0.462
    1PET      C    1   0.792  -0.666   0.289
    1PET      C    1   0.933  -0.672   0.325
    1PET      O    1   0.983  -0.791   0.324
    1PET      O    1   0.948  -0.605   0.460
    1PET      C    1   0.896  -0.515   0.557
    1PET      H    1   0.932  -0.550   0.652
    1PET      H    1   0.783  -0.523   0.572
    1PET      C    1   0.933  -0.370   0.527
    1PET      H    1   1.045  -0.354   0.526
    1PET      H    1   0.900  -0.348   0.425
    1PET      O    1   0.277  -0.711   0.265
    1PET      C    1   0.269  -0.053   0.149
    1PET      H    1   0.171  -0.075   0.107
    1PET      C    1   0.296  -0.059   0.283
    1PET      H    1   0.219  -0.073   0.356
    1PET      C    1   0.417  -0.025   0.345
    1PET      C    1   0.438  -0.024   0.493
    1PET      O    1   1.054   0.169   0.490
    1PET      C    1   0.528  -0.011   0.256
    1PET      H    1   0.623   0.001   0.302
    1PET      C    1   0.512  -0.006   0.121
    1PET      H    1   0.589   0.017   0.052
    1PET      C    1   0.381  -0.028   0.068
    1PET      C    1   0.357  -0.011  -0.079
    1PET      O    1   0.224  -0.040  -0.119
    1PET      O    1   0.443   0.021  -0.149
    1PET      C    1   0.156  -0.025  -0.251
    1PET      H    1   0.078  -0.109  -0.252
    1PET      H    1   0.236  -0.044  -0.324
    1PET      C    1   0.089   0.113  -0.267
    1PET      H    1   0.112   0.155  -0.370
    1PET      H    1  -0.022   0.112  -0.253
    1PET      O    1   0.368  -0.072   0.571
    1PET      C    1  -0.347  -0.787  -0.621
    1PET      H    1  -0.332  -0.812  -0.723
    1PET      C    1  -0.274  -0.680  -0.575
    1PET      H    1  -0.204  -0.623  -0.633
    1PET      C    1  -0.305  -0.627  -0.447
    1PET      C    1  -0.221  -0.510  -0.395
    1PET      O    1  -0.134  -0.464  -0.454
    1PET      C    1  -0.402  -0.688  -0.368
    1PET      H    1  -0.435  -0.651  -0.269
    1PET      C    1  -0.461  -0.809  -0.405
    1PET      H    1  -0.532  -0.870  -0.347
    1PET      C    1  -0.442  -0.848  -0.539
    1PET      C    1  -0.526  -0.959  -0.596
    1PET      O    1  -0.584  -1.032  -0.527
    1PET      O    1  -0.532  -0.967  -0.737
    1PET      C    1  -0.632  -0.900  -0.822
    1PET      H    1  -0.710  -0.968  -0.845
    1PET      H    1  -0.582  -0.887  -0.917
    1PET      C    1  -0.673  -0.768  -0.760
    1PET      H    1  -0.729  -0.780  -0.663
    1PET      H    1  -0.587  -0.702  -0.749
    1PET      O    1   0.146   0.217  -0.184
    1PET      C    1  -1.130  -0.612  -0.631
    1PET      H    1  -1.167  -0.659  -0.547
    1PET      C    1  -1.041  -0.684  -0.725
    1PET      H    1  -1.005  -0.786  -0.693
    1PET      C    1  -0.990  -0.637  -0.841
    1PET      C    1  -0.888  -0.705  -0.919
    1PET      O    1  -0.927  -0.853  -0.949
    1PET      C    1  -1.054  -0.517  -0.866
    1PET      H    1  -1.033  -0.484  -0.967
    1PET      C    1  -1.126  -0.443  -0.767
    1PET      H    1  -1.159  -0.340  -0.784
    1PET      C    1  -1.167  -0.483  -0.639
    1PET      C    1  -1.255  -0.400  -0.549
    1PET      O    1  -1.354  -0.349  -0.620
    1PET      O    1  -1.158  -0.282  -0.489
    1PET      C    1  -1.155  -0.151  -0.482
    1PET      H    1  -1.104  -0.099  -0.397
    1PET      C    1  -1.297  -0.092  -0.438
    1PET      H    1  -1.368  -0.146  -0.505
    1PET      O    1  -0.772  -0.694  -0.836
    1PET      C    1  -0.628   0.330  -0.321
    1PET      H    1  -0.570   0.409  -0.372
    1PET      C    1  -0.718   0.248  -0.382
    1PET      H    1  -0.738   0.255  -0.487
    1PET      C    1  -0.795   0.154  -0.311
    1PET      C    1  -0.893   0.065  -0.382
    1PET      O    1  -0.918   0.084  -0.515
    1PET      C    1  -0.784   0.147  -0.167
    1PET      H    1  -0.854   0.086  -0.114
    1PET      C    1  -0.703   0.242  -0.105
    1PET      H    1  -0.699   0.252   0.002
    1PET      C    1  -0.626   0.332  -0.180
    1PET      C    1  -0.538   0.422  -0.111
    1PET      O    1  -0.574   0.546  -0.122
    1PET      O    1  -0.525   0.380   0.028
    1PET      C    1  -0.500   0.398   0.164
    1PET      H    1  -0.556   0.324   0.226
    1PET      H    1  -0.551   0.496   0.183
    1PET      C    1  -0.354   0.389   0.224
    1PET      H    1  -0.350   0.400   0.335
    1PET      H    1  -0.321   0.284   0.197
    1PET      O    1  -1.319   0.039  -0.451
    1PET      C    1  -0.093   0.084   0.062
    1PET      H    1  -0.004   0.064   0.121
    1PET      C    1  -0.116   0.208   0.009
    1PET      H    1  -0.058   0.289   0.035
    1PET      C    1  -0.234   0.238  -0.068
    1PET      C    1  -0.269   0.373  -0.102
    1PET      O    1  -0.183   0.461  -0.061
    1PET      C    1  -0.327   0.130  -0.097
    1PET      H    1  -0.410   0.148  -0.155
    1PET      C    1  -0.301   0.005  -0.052
    1PET      H    1  -0.358  -0.089  -0.071
    1PET      C    1  -0.185  -0.018   0.026
    1PET      C    1  -0.162  -0.158   0.076
    1PET      O    1  -0.038  -0.174   0.155
    1PET      O    1  -0.236  -0.243   0.054
    1PET      C    1   0.169  -0.135   0.783
    1PET      H    1   0.205  -0.038   0.744
    1PET      H    1   0.165  -0.135   0.888
    1PET      C    1   0.152  -0.245   0.711
    1PET      H    1   0.234   0.191  -0.149
    1PET      H    1   0.173  -0.245   0.596
    1PET      O    1  -0.371   0.396  -0.172
    1PET      C    1  -0.671  -0.184  -0.122
    1PET      H    1  -0.740  -0.106  -0.130
    1PET      C    1  -0.555  -0.190  -0.198
    1PET      H    1  -0.531  -0.114  -0.271
    1PET      C    1  -0.465  -0.297  -0.176
    1PET      C    1  -0.346  -0.325  -0.268
    1PET      O    1  -0.312  -0.236  -0.332
    1PET      C    1  -0.491  -0.391  -0.075
    1PET      H    1  -0.434  -0.474  -0.058
    1PET      C    1  -0.605  -0.382   0.003
    1PET      H    1  -0.622  -0.452   0.087
    1PET      C    1  -0.694  -0.274  -0.019
    1PET      C    1  -0.819  -0.258   0.064
    1PET      O    1  -0.931  -0.265  -0.011
    1PET      O    1  -0.825  -0.333   0.173
    1PET      C    1  -0.903  -0.467   0.213
    1PET      H    1  -0.903  -0.468   0.319
    1PET      H    1  -0.844  -0.551   0.179
    1PET      C    1  -1.032  -0.462   0.137
    1PET      H    1  -1.084  -0.368   0.155
    1PET      H    1  -1.019  -0.463   0.034
    1PET      O    1  -0.283  -0.458  -0.280
    1PET      C    1  -0.943  -1.023   0.798
    1PET      H    1  -0.929  -1.133   0.795
    1PET      C    1  -1.073  -0.967   0.781
    1PET      H    1  -1.158  -1.026   0.749
    1PET      C    1  -1.113  -0.832   0.800
    1PET      C    1  -1.250  -0.774   0.776
    1PET      O    1  -1.273  -0.664   0.796
    1PET      C    1  -1.004  -0.772   0.859
    1PET      H    1  -1.019  -0.668   0.891
    1PET      C    1  -0.870  -0.828   0.870
    1PET      H    1  -0.789  -0.767   0.916
    1PET      C    1  -0.827  -0.949   0.823
    1PET      C    1  -0.688  -0.994   0.811
    1PET      O    1  -0.677  -1.118   0.748
    1PET      O    1  -0.604  -0.902   0.745
    1PET      C    1  -0.527  -0.946   0.629
    1PET      H    1  -0.591  -0.994   0.553
    1PET      H    1  -0.470  -1.033   0.659
    1PET      C    1  -0.455  -0.832   0.556
    1PET      H    1  -0.369  -0.806   0.621
    1PET      H    1  -0.419  -0.865   0.457
    1PET      O    1  -1.130  -0.571   0.177
    1PET      C    1  -0.645  -0.312   0.455
    1PET      H    1  -0.738  -0.274   0.499
    1PET      C    1  -0.608  -0.443   0.479
    1PET      H    1  -0.655  -0.515   0.544
    1PET      C    1  -0.490  -0.487   0.420
    1PET      C    1  -0.434  -0.619   0.451
    1PET      O    1  -0.338  -0.654   0.397
    1PET      C    1  -0.413  -0.399   0.336
    1PET      H    1  -0.323  -0.448   0.295
    1PET      C    1  -0.455  -0.274   0.314
    1PET      H    1  -0.401  -0.206   0.255
    1PET      C    1  -0.573  -0.221   0.378
    1PET      C    1  -0.601  -0.080   0.383
    1PET      O    1  -0.700  -0.038   0.450
    1PET      O    1  -0.518  -0.008   0.315
    1PET      C    1  -0.371   0.049   0.365
    1PET      H    1  -0.316   0.086   0.282
    1PET      H    1  -0.325  -0.045   0.407
    1PET      C    1  -0.378   0.137   0.485
    1PET      H    1  -0.451   0.215   0.476
    1PET      H    1  -0.399   0.074   0.573
    1PET      O    1  -0.518  -0.698   0.534
    1PET      C    1   0.228   0.237   0.530
    1PET      H    1   0.321   0.241   0.478
    1PET      C    1   0.116   0.242   0.456
    1PET      H    1   0.131   0.232   0.351
    1PET      C    1  -0.009   0.245   0.526
    1PET      C    1  -0.129   0.238   0.447
    1PET      O    1  -0.128   0.216   0.314
    1PET      C    1  -0.014   0.234   0.669
    1PET      H    1  -0.111   0.239   0.714
    1PET      C    1   0.099   0.228   0.741
    1PET      H    1   0.109   0.225   0.847
    1PET      C    1   0.225   0.224   0.674
    1PET      C    1   0.343   0.211   0.749
    1PET      O    1   0.456   0.222   0.685
    1PET      O    1   0.330   0.207   0.879
    1PET      C    1   0.421   0.227   1.014
    1PET      H    1   0.430   0.339   1.009
    1PET      H    1   0.512   0.169   0.978
    1PET      C    1   0.370   0.178   1.145
    1PET      H    1   0.412   0.235   1.227
    1PET      H    1   0.391   0.070   1.163
    1PET      O    1  -0.242   0.232   0.509
    1PET      C    1  -0.235   0.167   0.996
    1PET      H    1  -0.330   0.217   0.988
    1PET      C    1  -0.139   0.240   1.061
    1PET      H    1  -0.139   0.344   1.086
    1PET      C    1  -0.011   0.181   1.086
    1PET      C    1   0.102   0.241   1.141
    1PET      O    1   0.086   0.360   1.184
    1PET      C    1   0.006   0.040   1.046
    1PET      H    1   0.095  -0.012   1.067
    1PET      C    1  -0.095  -0.025   0.979
    1PET      H    1  -0.086  -0.129   0.950
    1PET      C    1  -0.222   0.032   0.968
    1PET      C    1  -0.354  -0.030   0.919
    1PET      O    1  -1.059  -0.176   1.704
    1PET      O    1  -0.314  -0.206   0.880
    1PET      C    1  -0.435  -0.313   0.897
    1PET      H    1  -0.520  -0.266   0.951
    1PET      C    1  -0.490  -0.338   0.760
    1PET      H    1  -0.447  -0.423   0.709
    1PET      H    1  -0.599  -0.358   0.767
    1PET      O    1   0.212   0.177   1.164
    1PET      C    1  -0.076  -0.132   0.440
    1PET      H    1  -0.034  -0.054   0.385
    1PET      C    1  -0.144  -0.095   0.561
    1PET      H    1  -0.129   0.009   0.587
    1PET      C    1  -0.225  -0.182   0.628
    1PET      C    1  -0.330  -0.156   0.724
    1PET      O    1  -0.342  -0.026   0.741
    1PET      C    1  -0.177  -0.308   0.597
    1PET      H    1  -0.201  -0.383   0.669
    1PET      C    1  -0.104  -0.345   0.478
    1PET      H    1  -0.094  -0.454   0.466
    1PET      C    1  -0.069  -0.257   0.382
    1PET      C    1  -0.025  -0.286   0.236
    1PET      O    1   0.008  -0.391   0.200
    1PET      O    1   0.249  -0.511   0.877
    1PET      C    1   0.189  -0.497   1.020
    1PET      H    1   0.261  -0.530   1.095
    1PET      H    1   0.105  -0.562   1.039
    1PET      C    1   0.157  -0.352   1.037
    1PET      H    1   0.242  -0.297   1.013
    1PET      H    1   0.069  -0.321   0.975
    1PET      O    1  -0.458  -0.221   0.681
    1PET      C    1   0.390  -0.196   1.585
    1PET      H    1   0.459  -0.221   1.658
    1PET      C    1   0.355  -0.291   1.496
    1PET      H    1   0.403  -0.387   1.501
    1PET      C    1   0.267  -0.260   1.388
    1PET      C    1   0.224  -0.359   1.283
    1PET      O    1   0.272  -0.464   1.283
    1PET      C    1   0.218  -0.129   1.386
    1PET      H    1   0.149  -0.112   1.300
    1PET      C    1   0.244  -0.031   1.481
    1PET      H    1   0.194   0.065   1.483
    1PET      C    1   0.336  -0.063   1.577
    1PET      C    1   0.370   0.039   1.680
    1PET      O    1   0.428   0.011   1.777
    1PET      O    1   0.299   0.157   1.651
    1PET      C    1   0.260   0.287   1.710
    1PET      H    1   0.248   0.351   1.620
    1PET      H    1   0.346   0.319   1.770
    1PET      C    1   0.136   0.306   1.797
    1PET      H    1   0.147   0.390   1.865
    1PET      H    1   0.047   0.311   1.738
    1PET      O    1   0.134  -0.318   1.183
    1PET      C    1   0.139  -0.167   2.215
    1PET      C    1   0.055  -0.064   2.165
    1PET      C    1   0.103   0.021   2.060
    1PET      C    1   0.022   0.129   1.994
    1PET      O    1  -0.729  -0.371   1.953
    1PET      C    1   0.229  -0.011   2.000
    1PET      H    1   0.255   0.046   1.916
    1PET      C    1   0.303  -0.123   2.038
    1PET      H    1   0.389  -0.157   1.984
    1PET      C    1   0.264  -0.198   2.150
    1PET      C    1   0.351  -0.312   2.184
    1PET      O    1   0.314  -0.385   2.272
    1PET      O    1   0.682  -0.331   2.240
    1PET      C    1   0.721  -0.220   2.321
    1PET      H    1   0.816  -0.231   2.359
    1PET      H    1   0.658  -0.226   2.415
    1PET      C    1   0.687  -0.092   2.243
    1PET      H    1   0.781  -0.034   2.225
    1PET      O    1   0.085   0.191   1.884
    1PET      C    1   0.718  -0.569   1.896
    1PET      C    1   0.679  -0.493   2.009
    1PET      H    1   0.646  -0.538   2.099
    1PET      C    1   0.678  -0.353   2.011
    1PET      C    1   0.615  -0.283   2.116
    1PET      C    1   0.737  -0.284   1.904
    1PET      H    1   0.744  -0.177   1.898
    1PET      C    1   0.790  -0.354   1.798
    1PET      H    1   0.838  -0.305   1.717
    1PET      C    1   0.762  -0.495   1.780
    1PET      C    1   0.647  -0.485   1.682
    1PET      O    1   0.667  -0.516   1.573
    1PET      O    1   0.524  -0.439   1.735
    1PET      C    1   0.407  -0.462   1.814
    1PET      H    1   0.369  -0.362   1.849
    1PET      H    1   0.519  -0.765   1.881
    1PET      C    1   0.301  -0.546   1.743
    1PET      H    1   0.236  -0.585   1.823
    1PET      H    1   0.228  -0.484   1.686
    1PET      O    1   0.636  -0.153   2.105
    1PET      C    1   0.413  -1.085   1.690
    1PET      H    1   0.353  -1.037   1.608
    1PET      C    1   0.477  -0.960   1.762
    1PET      H    1   0.536  -1.017   1.837
    1PET      C    1   0.362  -0.867   1.814
    1PET      C    1   0.296  -0.798   1.699
    1PET      O    1   0.220  -0.854   1.634
    1PET      C    1   0.272  -0.935   1.898
    1PET      H    1   0.224  -0.883   1.978
    1PET      C    1   0.247  -1.070   1.876
    1PET      H    1   0.177  -1.119   1.944
    1PET      C    1   0.318  -1.150   1.788
    1PET      C    1   0.308  -1.296   1.809
    1PET      O    1   0.379  -1.368   1.747
    1PET      O    1   0.203  -1.331   1.891
    1PET      C    1   0.191  -1.409   2.017
    1PET      H    1   0.091  -1.471   2.011
    1PET      H    1   0.182  -1.331   2.098
    1PET      C    1   0.287  -1.516   2.054
    1PET      H    1   0.380  -1.458   2.088
    1PET      O    1   0.338  -0.660   1.668
    1PET      C    1   0.109  -1.942   1.676
    1PET      H    1  -0.445  -0.892   1.538
    1PET      C    1   0.211  -1.906   1.760
    1PET      H    1   0.287  -1.971   1.801
    1PET      C    1   0.230  -1.767   1.798
    1PET      C    1   0.342  -1.723   1.880
    1PET      C    1   0.132  -1.673   1.757
    1PET      H    1   0.144  -1.568   1.796
    1PET      C    1   0.024  -1.714   1.685
    1PET      H    1  -0.053  -1.640   1.672
    1PET      C    1   0.007  -1.846   1.638
    1PET      C    1  -0.108  -1.868   1.551
    1PET      O    1  -0.137  -1.977   1.513
    1PET      O    1  -0.178  -1.751   1.513
    1PET      C    1  -0.253  -1.625   1.513
    1PET      H    1  -0.190  -1.539   1.512
    1PET      H    1  -0.311  -1.624   1.604
    1PET      C    1  -0.344  -1.608   1.391
    1PET      H    1  -0.287  -1.591   1.298
    1PET      H    1  -0.411  -1.697   1.382
    1PET      O    1   0.337  -1.595   1.934
    1PET      C    1  -0.367  -1.728   0.934
    1PET      H    1  -0.364  -1.774   1.032
    1PET      C    1  -0.340  -1.593   0.926
    1PET      H    1  -0.306  -1.537   1.013
    1PET      C    1  -0.348  -1.526   0.803
    1PET      C    1  -0.311  -1.383   0.782
    1PET      O    1  -0.419  -1.487   1.388
    1PET      C    1  -0.399  -1.593   0.689
    1PET      H    1  -0.417  -1.528   0.606
    1PET      C    1  -0.429  -1.725   0.694
    1PET      H    1  -0.472  -1.778   0.614
    1PET      C    1  -0.414  -1.795   0.816
    1PET      C    1  -0.446  -1.939   0.826
    1PET      O    1  -0.443  -1.997   0.926
    1PET      O    1  -0.476  -2.000   0.695
    1PET      C    1  -0.403  -2.056   0.581
    1PET      H    1  -0.362  -2.145   0.630
    1PET      C    1  -0.278  -1.985   0.534
    1PET      H    1  -0.222  -2.054   0.471
    1PET      H    1  -0.307  -1.912   0.463
    1PET      O    1  -0.340  -1.322   0.690
    1PET      C    1   0.274  -1.799   0.554
    1PET      H    1   0.376  -1.828   0.556
    1PET      C    1   0.174  -1.899   0.570
    1PET      H    1   0.213  -2.004   0.589
    1PET      C    1   0.041  -1.879   0.594
    1PET      C    1  -0.057  -1.975   0.652
    1PET      O    1  -0.041  -2.107   0.599
    1PET      C    1   0.012  -1.752   0.547
    1PET      H    1  -0.098  -1.731   0.542
    1PET      C    1   0.113  -1.657   0.510
    1PET      H    1   0.080  -1.560   0.473
    1PET      C    1   0.248  -1.668   0.521
    1PET      C    1   0.357  -1.567   0.494
    1PET      O    1   0.468  -1.588   0.474
    1PET      O    1   0.311  -1.431   0.515
    1PET      C    1   0.388  -1.304   0.514
    1PET      H    1   0.446  -1.308   0.421
    1PET      H    1   0.471  -1.311   0.588
    1PET      C    1   0.305  -1.177   0.533
    1PET      H    1   0.219  -1.178   0.468
    1PET      H    1   0.244  -1.178   0.623
    1PET      O    1  -0.181  -1.932   0.640
    1PET      C    1   0.843  -0.955   0.575
    1PET      H    1   0.923  -0.914   0.635
    1PET      C    1   0.709  -0.964   0.629
    1PET      H    1   0.694  -0.928   0.729
    1PET      C    1   0.602  -1.018   0.565
    1PET      C    1   0.472  -1.026   0.630
    1PET      O    1   0.447  -0.870   0.693
    1PET      C    1   0.645  -1.052   0.439
    1PET      H    1   0.568  -1.105   0.387
    1PET      C    1   0.774  -1.028   0.382
    1PET      H    1   0.791  -1.046   0.276
    1PET      C    1   0.882  -0.978   0.444
    1PET      C    1   1.014  -0.939   0.389
    1PET      O    1   1.101  -0.941   0.479
    1PET      O    1   1.051  -1.051   0.279
    1PET      C    1   1.023  -1.176   0.232
    1PET      H    1   0.913  -1.200   0.237
    1PET      H    1   1.059  -1.261   0.296
    1PET      C    1   1.060  -1.218   0.082
    1PET      H    1   1.167  -1.213   0.090
    1PET      H    1   1.040  -1.325   0.066
    1PET      O    1   0.382  -1.052   0.524
    1PET      C    1   0.505  -1.138  -0.097
    1PET      H    1   0.418  -1.186  -0.135
    1PET      C    1   0.630  -1.175  -0.141
    1PET      C    1   0.745  -1.107  -0.096
    1PET      C    1   0.894  -1.125  -0.147
    1PET      O    1   0.943  -0.988  -0.226
    1PET      C    1   0.734  -1.008  -0.006
    1PET      H    1   0.831  -0.963   0.025
    1PET      C    1   0.610  -0.968   0.040
    1PET      H    1   0.609  -0.881   0.105
    1PET      C    1   0.491  -1.034   0.000
    1PET      C    1   0.367  -1.003   0.059
    1PET      O    1   0.345  -0.688   0.037
    1PET      O    1   0.267  -1.083   0.041
    1PET      C    1   0.145  -1.097   0.151
    1PET      H    1   0.133  -1.207   0.182
    1PET      H    1   0.061  -1.073   0.086
    1PET      C    1   0.146  -1.001   0.265
    1PET      H    1   0.233  -1.018   0.329
    1PET      H    1   0.163  -0.897   0.242
    1PET      O    1   1.005  -1.141  -0.019
    1PET      C    1   0.013  -0.639   0.673
    1PET      H    1  -0.039  -0.554   0.719
    1PET      C    1  -0.051  -0.745   0.605
    1PET      H    1  -0.156  -0.749   0.599
    1PET      C    1   0.015  -0.846   0.540
    1PET      C    1  -0.051  -0.961   0.459
    1PET      O    1  -0.158  -0.991   0.486
    1PET      C    1   0.147  -0.828   0.564
    1PET      H    1   0.202  -0.910   0.517
    1PET      C    1   0.213  -0.719   0.634
    1PET      H    1   0.316  -0.710   0.636
    1PET      C    1   0.147  -0.610   0.680
    1PET      C    1   0.220  -0.496   0.744
    1PET      O    1   0.107  -0.369   0.734
    1PET      O    1   0.327  -0.456   0.670
    1PET      C    1   0.470  -0.415   0.681
    1PET      H    1   0.520  -0.496   0.745
    1PET      H    1   0.465  -0.326   0.744
    1PET      C    1   0.540  -0.386   0.549
    1PET      H    1   0.546  -0.473   0.487
    1PET      H    1   0.492  -0.313   0.482
    1PET      O    1   0.020  -1.023   0.353
    1PET      C    1   0.573  -0.114   0.926
    1PET      H    1   0.491  -0.055   0.958
    1PET      C    1   0.613  -0.115   0.796
    1PET      H    1   0.563  -0.060   0.720
    1PET      C    1   0.715  -0.203   0.762
    1PET      C    1   0.751  -0.226   0.621
    1PET      O    1   0.885  -0.265   0.614
    1PET      C    1   0.790  -0.267   0.857
    1PET      H    1   0.873  -0.328   0.815
    1PET      C    1   0.757  -0.260   0.991
    1PET      H    1   0.823  -0.302   1.061
    1PET      C    1   0.643  -0.186   1.026
    1PET      C    1   0.614  -0.174   1.172
    1PET      O    1   0.617   0.535   1.021
    1PET      O    1   0.687  -0.265   1.258
    1PET      C    1   0.703  -0.383   1.334
    1PET      H    1   0.606  -0.404   1.382
    1PET      H    1   0.764  -0.347   1.428
    1PET      C    1   0.763  -0.507   1.258
    1PET      H    1   0.870  -0.481   1.249
    1PET      H    1   0.763  -0.591   1.320
    1PET      O    1   0.672  -0.334   0.560
    1PET      C    1   0.471  -0.822   0.811
    1PET      H    1   0.448  -1.073   0.811
    1PET      C    1   0.577  -0.730   0.832
    1PET      H    1   0.648  -0.709   0.756
    1PET      C    1   0.596  -0.669   0.958
    1PET      C    1   0.720  -0.589   0.988
    1PET      O    1   0.810  -0.575   0.916
    1PET      C    1   0.497  -0.691   1.059
    1PET      H    1   0.509  -0.643   1.155
    1PET      C    1   0.393  -0.774   1.040
    1PET      H    1   0.325  -0.784   1.124
    1PET      C    1   0.373  -0.841   0.913
    1PET      C    1   0.242  -0.911   0.912
    1PET      O    1   0.199  -0.962   0.819
    1PET      O    1   0.176  -0.913   1.042
    1PET      C    1   0.091  -0.961   1.152
    1PET      H    1   0.026  -1.050   1.135
    1PET      H    1   0.014  -0.888   1.169
    1PET      C    1   0.169  -0.989   1.278
    1PET      H    1   0.254  -1.052   1.241
    1PET      H    1   0.214  -0.893   1.328
    1PET      O    1   0.720  -0.544   1.124
    1PET      C    1   0.108  -1.541   1.419
    1PET      H    1   0.077  -1.642   1.416
    1PET      C    1   0.039  -1.432   1.388
    1PET      H    1  -0.064  -1.432   1.348
    1PET      C    1   0.095  -1.303   1.409
    1PET      C    1   0.020  -1.180   1.367
    1PET      O    1  -0.085  -1.181   1.321
    1PET      C    1   0.227  -1.286   1.450
    1PET      H    1   0.269  -1.183   1.451
    1PET      C    1   0.308  -1.397   1.467
    1PET      H    1   0.411  -1.402   1.489
    1PET      C    1   0.243  -1.524   1.465
    1PET      C    1   0.330  -1.638   1.499
    1PET      O    1   0.461  -1.606   1.537
    1PET      C    1   0.595  -1.636   1.479
    1PET      H    1   0.593  -1.708   1.388
    1PET      H    1   0.647  -1.686   1.557
    1PET      C    1   0.653  -1.506   1.428
    1PET      H    1   0.604  -1.472   1.332
    1PET      O    1   0.096  -1.054   1.384
    1PET      C    1   0.893  -1.001   1.572
    1PET      H    1   0.898  -0.892   1.577
    1PET      C    1   0.764  -1.066   1.575
    1PET      H    1   0.679  -1.008   1.601
    1PET      C    1   0.744  -1.198   1.540
    1PET      C    1   0.626  -1.272   1.520
    1PET      O    1   0.589  -1.253   1.376
    1PET      C    1   0.869  -1.258   1.551
    1PET      H    1   0.871  -1.366   1.553
    1PET      C    1   0.994  -1.190   1.533
    1PET      H    1   1.081  -1.253   1.507
    1PET      C    1   0.999  -1.054   1.508
    1PET      C    1   1.102  -0.983   1.431
    1PET      O    1   1.078  -0.824   1.401
    1PET      O    1   1.223  -0.986   1.510
    1PET      C    1   1.346  -1.067   1.535
    1PET      H    1   1.304  -1.123   1.626
    1PET      H    1   1.422  -0.998   1.582
    1PET      C    1   1.395  -1.159   1.431
    1PET      H    1   1.455  -1.093   1.366
    1PET      O    1   0.634  -1.398   1.548
    1PET      C    1   0.955  -1.352   1.242
    1PET      H    1   0.847  -1.351   1.259
    1PET      C    1   1.009  -1.252   1.165
    1PET      H    1   0.944  -1.177   1.123
    1PET      C    1   1.143  -1.216   1.129
    1PET      C    1   1.220  -1.145   1.234
    1PET      O    1   1.118  -1.045   1.312
    1PET      C    1   1.228  -1.328   1.079
    1PET      H    1   1.286  -1.356   1.168
    1PET      C    1   1.154  -1.461   1.028
    1PET      H    1   1.066  -1.500   1.082
    1PET      C    1   1.013  -1.463   1.305
    1PET      C    1   0.931  -1.547   1.384
    1PET      O    1   0.782  -1.506   1.386
    1PET      O    1   0.977  -1.642   1.429
    1PET      C    1   0.410  -2.080   1.029
    1PET      H    1   0.390  -2.067   1.138
    1PET      H    1   0.469  -2.172   1.025
    1PET      C    1   0.286  -2.106   0.948
    1PET      H    1   0.298  -2.175   0.866
    1PET      H    1   0.211  -2.155   1.018
    1PET      O    1   1.274  -1.213   1.337
    1PET      C    1  -0.029  -1.589   0.934
    1PET      H    1  -0.111  -1.520   0.924
    1PET      C    1  -0.035  -1.717   0.901
    1PET      H    1  -0.119  -1.765   0.853
    1PET      C    1   0.085  -1.796   0.926
    1PET      C    1   0.093  -1.926   0.876
    1PET      O    1  -0.004  -1.977   0.808
    1PET      C    1   0.202  -1.730   0.982
    1PET      H    1   0.281  -1.796   0.998
    1PET      C    1   0.205  -1.600   1.015
    1PET      H    1   0.297  -1.551   1.048
    1PET      C    1   0.085  -1.528   0.999
    1PET      C    1   0.079  -1.390   1.036
    1PET      O    1  -0.036  -1.327   1.034
    1PET      O    1   0.184  -1.330   1.072
    1PET      C    1   0.273  -1.206   1.004
    1PET      H    1   0.216  -1.120   1.045
    1PET      H    1   0.261  -1.218   0.897
    1PET      C    1   0.409  -1.176   1.053
    1PET      H    1   0.478  -1.251   1.019
    1PET      H    1   0.441  -1.080   1.015
    1PET      O    1   0.206  -1.990   0.890
    1PET      C    1   0.705  -0.862   1.381
    1PET      H    1   0.671  -0.795   1.455
    1PET      C    1   0.609  -0.961   1.335
    1PET      H    1   0.509  -0.966   1.380
    1PET      C    1   0.642  -1.065   1.254
    1PET      C    1   0.582  -1.199   1.249
    1PET      O    1   0.454  -1.191   1.206
    1PET      C    1   0.745  -1.025   1.173
    1PET      H    1   0.762  -1.081   1.082
    1PET      C    1   0.846  -0.937   1.230
    1PET      H    1   0.948  -0.923   1.193
    1PET      C    1   0.836  -0.864   1.346
    1PET      C    1   0.952  -0.774   1.401
    1PET      O    1   0.924  -0.669   1.437
    1PET      O    1   1.321  -1.064   1.172
    1PET      C    1   1.314  -0.918   1.170
    1PET      H    1   1.207  -0.899   1.160
    1PET      H    1   1.347  -0.887   1.077
    1PET      C    1   1.385  -0.840   1.280
    1PET      H    1   1.381  -0.733   1.262
    1PET      H    1   1.332  -0.858   1.374
    1PET      O    1   0.672  -1.304   1.140
    1PET      C    1   1.916  -0.594   1.232
    1PET      H    1   1.997  -0.533   1.267
    1PET      C    1   1.834  -0.658   1.322
    1PET      H    1   1.846  -0.624   1.428
    1PET      C    1   1.734  -0.745   1.275
    1PET      C    1   1.640  -0.816   1.370
    1PET      O    1   1.645  -0.801   1.483
    1PET      C    1   1.712  -0.760   1.138
    1PET      H    1   1.634  -0.825   1.110
    1PET      C    1   1.799  -0.700   1.046
    1PET      H    1   1.787  -0.731   0.945
    1PET      C    1   1.907  -0.623   1.094
    1PET      C    1   1.999  -0.562   0.992
    1PET      O    1   2.103  -0.513   1.011
    1PET      O    1   1.883  -0.511   0.634
    1PET      C    1   1.917  -0.622   0.554
    1PET      H    1   1.936  -0.702   0.628
    1PET      H    1   2.016  -0.609   0.515
    1PET      C    1   1.838  -0.676   0.436
    1PET      H    1   1.862  -0.633   0.341
    1PET      H    1   1.858  -0.780   0.416
    1PET      O    1   1.523  -0.877   1.310
    1PET      C    1   1.244  -0.732   0.559
    1PET      H    1   1.160  -0.665   0.575
    1PET      C    1   1.356  -0.682   0.485
    1PET      H    1   1.351  -0.577   0.448
    1PET      C    1   1.466  -0.751   0.447
    1PET      C    1   1.587  -0.715   0.366
    1PET      O    1   1.545  -0.601   0.270
    1PET      C    1   1.453  -0.875   0.504
    1PET      H    1   1.543  -0.942   0.490
    1PET      C    1   1.345  -0.922   0.586
    1PET      H    1   1.340  -1.019   0.636
    1PET      C    1   1.219  -0.865   0.594
    1PET      C    1   1.156  -0.875   0.734
    1PET      O    1   1.032  -0.800   0.736
    1PET      O    1   1.141  -0.996   0.768
    1PET      C    1   1.114  -0.527   0.933
    1PET      H    1   1.014  -0.505   0.903
    1PET      H    1   1.126  -0.427   0.972
    1PET      C    1   1.121  -0.624   1.053
    1PET      H    1   1.113  -0.580   1.153
    1PET      H    1   1.027  -0.684   1.068
    1PET      O    1   1.691  -0.664   0.448
    1PET      C    1   1.596  -0.455   0.841
    1PET      H    1   1.617  -0.356   0.865
    1PET      C    1   1.465  -0.498   0.878
    1PET      H    1   1.388  -0.431   0.921
    1PET      C    1   1.419  -0.627   0.852
    1PET      C    1   1.284  -0.680   0.873
    1PET      O    1   1.268  -0.799   0.822
    1PET      C    1   1.523  -0.694   0.794
    1PET      H    1   1.502  -0.801   0.773
    1PET      C    1   1.657  -0.651   0.759
    1PET      H    1   1.725  -0.721   0.713
    1PET      C    1   1.706  -0.527   0.797
    1PET      C    1   1.844  -0.483   0.774
    1PET      O    1   1.938  -0.567   0.870
    1PET      O    1   1.926  -0.169   0.675
    1PET      C    1   2.025  -0.230   0.605
    1PET      H    1   2.053  -0.172   0.518
    1PET      H    1   1.979  -0.325   0.553
    1PET      C    1   2.149  -0.246   0.689
    1PET      H    1   2.145  -0.304   0.780
    1PET      H    1   2.216  -0.298   0.626
    1PET      C    1   2.208  -0.108   0.719
    1PET      H    1   2.129  -0.033   0.729
    1PET      H    1   2.265  -0.069   0.634
    1PET      H    1   2.272  -0.097   0.805
    1PET      O    1   1.237  -0.694   1.032
    1PET      H    1  -1.629  -0.242   2.091
    1PET      H    1  -1.701  -0.794   1.517
    1PET      O    1   0.691  -1.278  -1.830
    1PET      H    1  -0.971  -1.370  -0.544
    1PET      H    1   1.581  -1.220   1.455
    1PET      O    1  -1.488   1.398   1.618
    1PET      H    1   0.873   0.084  -0.510
    1PET      H    1   0.724  -0.133   0.563
    1PET      O    1  -2.102   0.098   1.994
    1PET      H    1  -1.673   0.457   2.053
    1PET      O    1  -0.097  -3.071   0.874
    1PET      O    1  -1.277   0.550   0.599
    1PET      O    1  -1.502  -0.814   2.062
    1PET      O    1  -1.723  -1.208   0.856
    1PET      O    1  -1.615  -0.574   2.751
    1PET      H    1   1.396  -1.064  -0.614
    1PET      O    1   1.876  -1.840  -0.187
    1PET      O    1   1.566  -0.591  -1.059
    1PET      O    1   0.655   0.794  -1.705
    1PET      O    1  -2.141   0.237   0.776
    1PET      O    1  -1.541  -1.422   0.981
    1PET      O    1  -1.163  -0.990  -0.674
    1PET      O    1   1.004   1.611  -0.755
    1PET      O    1  -0.989   1.570   0.065
    1PET      O    1  -1.345  -1.333   1.176
    1PET      O    1  -0.415  -0.905   1.445
    1PET      H    1   1.772   0.199   0.158
    1PET      O    1  -1.019  -0.732  -2.210
    1PET      H    1  -1.332  -0.665   0.071
    1PET      H    1  -1.181  -1.317  -0.587
    1PET      O    1  -1.350   0.542   0.392
    1PET      O    1  -1.981   0.207   1.065
    1PET      H    1   0.772   2.067   0.395
    1PET      O    1  -1.330   0.312   1.411
    1PET      H    1  -1.451  -1.292  -0.208
    1PET      H    1  -1.927  -0.377   0.746
    1PET      O    1  -2.040   0.809   1.275
    1PET      O    1   0.738  -1.829  -0.869
    1PET      H    1  -0.591   0.836  -1.602
    1PET      H    1  -1.995   0.588   0.872
    1PET      H    1  -1.682  -1.873  -1.083
    1PET      O    1   0.743  -2.232   0.902
    1PET      H    1  -0.873  -1.323   1.661
    1PET      H    1  -1.331  -0.412   2.417
    1PET      O    1  -1.537  -0.887  -0.726
    1PET      H    1  -1.618  -1.373   1.134
    1PET      H    1  -0.278  -1.156   1.851
    1PET      O    1  -1.308  -0.998   1.640
    1PET      O    1   0.095  -2.066   1.627
    1PET      O    1  -1.534  -0.827   0.600
    1PET      O    1  -1.921  -0.327   0.361
    1PET      H    1  -1.244  -0.975   1.563
    1PET      H    1   1.256  -1.983  -0.675
    1PET      O    1  -1.565  -0.978  -0.125
    1PET      H    1   0.436  -0.513   1.910
    1PET      O    1  -1.263  -1.114  -1.085
    1PET      O    1  -1.294  -1.096   1.208
    1PET      H    1  -0.846  -2.077   0.054
    1PET      O    1  -1.583   0.125  -0.814
    1PET      O    1   0.509  -1.193   1.621
    1PET      H    1  -1.503  -0.426   2.528
    1PET      O    1   0.423  -0.750   1.901
    1PET      O    1  -1.291  -0.619   2.005
    1PET      H    1  -0.919  -0.735  -2.252
    1PET      O    1  -1.393  -2.097  -1.168
    1PET      H    1  -1.055   0.824   2.102
    1PET      O    1   0.114  -2.274   0.609
    1PET      H    1   0.004  -2.074   1.577
    1PET      H    1  -1.850  -0.737   0.843
    1PET      H    1   0.078  -2.553  -0.868
    1PET      O    1  -1.322  -0.311  -1.085
    1PET      H    1   0.794  -0.711   1.806
    1PET      O    1  -1.207  -1.378  -0.510
    1PET      O    1   0.433  -1.795   1.900
    1PET      O    1  -1.370  -0.733  -1.540
    1PET      O    1  -1.405  -0.439   2.549
    1PET      O    1  -1.167  -0.467  -2.244
    1PET      H    1  -1.222  -0.541  -2.278
    1PET      O    1  -1.939  -0.376   0.644
    1PET      O    1   0.109  -0.242   2.322
    1PET      H    1  -1.094  -0.226   2.526
    1PET      H    1  -0.602  -2.311  -1.551
    1PET      O    1  -1.411  -1.186  -1.273
    1PET      O    1  -0.537  -1.533  -1.027
    1PET      H    1  -0.504  -1.550  -0.936
    1PET      H    1  -1.728  -1.306   0.851
    1PET      H    1  -1.475  -1.020  -0.128
    1PET      O    1  -0.503  -1.417  -1.543
    1PET      H    1  -0.418  -1.412  -1.583
    1PET      H    1   0.792  -1.809  -1.785
    1PET      H    1  -0.740   1.140  -2.152
    1PET      O    1  -1.649  -1.304   1.201
    1PET      H    1  -1.045   1.606   1.532
    1PET      H    1  -1.438  -0.414  -0.641
    1PET      O    1  -1.741  -0.518   2.561
    1PET      O    1   0.234  -1.595   2.156
    1PET      O    1  -0.171  -0.516  -2.447
    1PET      O    1  -0.946  -0.189  -1.987
    1PET      O    1  -1.666  -0.839  -1.409
    1PET      O    1  -1.006   0.811   2.017
    1PET      O    1  -0.961  -1.801  -1.921
    1PET      H    1  -1.176   0.808   1.575
    1PET      O    1  -0.617  -2.616   0.957
    1PET      O    1  -1.683   0.470   1.520
    1PET      H    1  -1.211  -1.561  -2.057
    1PET      O    1  -1.130  -1.581  -1.988
    1PET      O    1  -0.788   1.067  -1.716
    1PET      H    1  -1.032  -0.154  -1.958
    1PET      O    1  -1.200  -0.599   2.417
    1PET      O    1  -0.755   1.142  -1.993
    1PET      H    1   0.183   2.046   0.214
    1PET      H    1   1.305   2.083  -0.492
    1PET      O    1  -0.457   0.187   2.503
    1PET      H    1  -0.451  -2.165   0.426
    1PET      H    1  -1.459  -2.039  -1.211
    1PET      H    1  -0.262  -3.274   0.697
    1PET      O    1   0.075  -2.617  -0.725
    1PET      O    1  -0.493  -2.080   0.467
    1PET      O    1  -0.921  -0.484  -2.339
    1PET      O    1  -1.398  -1.327  -0.292
    1PET      H    1  -1.374  -1.532  -0.320
    1PET      O    1   1.319  -1.284   0.974
    1PET      O    1  -0.652   0.796  -1.666
    1PET      O    1  -0.752  -0.387   2.653
    1PET      O    1  -1.036   1.671   1.454
    1PET      O    1  -0.253   0.157   2.346
    1PET      O    1  -0.271  -1.521  -1.882
    1PET      H    1  -1.472  -1.153  -1.338
    1PET      O    1   0.094  -2.465  -0.926
    1PET      O    1  -0.229  -1.417   1.740
    1PET      O    1  -0.920  -1.853  -2.200
    1PET      O    1  -0.256  -0.546  -1.740
    1PET      O    1   1.483  -1.261   1.460
    1PET      O    1  -0.941  -0.395   2.533
    1PET      O    1  -0.813   1.695  -0.130
    1PET      O    1   0.568   1.959   0.445
    1PET      O    1   0.373   1.867   0.063
    1PET      O    1   0.206   2.045  -0.001
    1PET      H    1  -0.867   1.738   1.129
    1PET      H    1  -0.673  -2.572   1.021
    1PET      O    1  -1.042  -1.627  -0.254
    1PET      H    1  -0.075  -2.695  -0.448
    1PET      H    1  -1.026  -1.890  -2.168
    1PET      H    1  -0.253  -1.447   1.830
    1PET      O    1  -0.981  -1.396   1.122
    1PET      O    1   0.564  -0.877   1.688
    1PET      H    1  -1.559  -0.171   1.770
    1PET      O    1  -0.250   0.229   1.677
    1PET      O    1   0.177   2.074   0.307
    1PET      H    1  -0.135  -0.431  -2.459
    1PET      O    1  -0.844   1.799   1.053
    1PET      O    1  -1.300  -1.677  -0.183
    1PET      O    1  -1.753   1.382   1.574
    1PET      H    1   0.460  -1.402  -0.067
    1PET      H    1  -2.199   0.324   0.776
    1PET      O    1   0.741  -1.792  -1.702
    1PET      H    1  -0.171   0.489   1.660
    1PET      O    1   0.595  -0.015   2.303
    1PET      O    1   0.928   0.730  -0.663
    1PET      O    1   0.732  -0.700   1.882
    1PET      O    1  -0.553  -0.482   2.454
    1PET      O    1  -0.346  -0.072   2.543
    1PET      O    1  -0.083   0.159   2.031
    1PET      O    1  -0.228   1.274   1.716
    1PET      H    1   1.655   0.490   0.513
    1PET      O    1   0.004  -2.037  -1.285
    1PET      H    1   0.654  -2.157  -0.278
    1PET      O    1  -0.673  -2.037  -1.881
    1PET      H    1  -0.551  -0.408   2.392
    1PET      H    1   1.921  -1.927  -0.198
    1PET      H    1   1.231  -0.581  -0.290
    1PET      H    1   0.324  -1.953  -1.495
    1PET      O    1  -1.466  -1.694  -0.352
    1PET      O    1  -1.347   0.643  -0.130
    1PET      O    1  -0.589   0.904  -2.272
    1PET      O    1   0.607  -1.459  -1.488
    1PET      H    1   0.653  -1.547  -1.485
    1PET      H    1  -1.441  -1.788  -0.380
    1PET      H    1   1.046   1.647  -0.834
    1PET      H    1  -0.839   0.143  -1.953
    1PET      O    1  -0.769  -0.757  -2.475
    1PET      H    1  -0.339   1.866   1.604
    1PET      H    1  -0.551   1.361  -0.466
    1PET      O    1  -0.643   1.379  -0.450
    1PET      H    1  -0.356  -2.757  -0.352
    1PET      H    1   0.032   0.818  -0.491
    1PET      O    1   0.453   1.056  -1.539
    1PET      O    1   0.966   2.092  -0.659
    1PET      H    1  -0.871   1.027  -1.671
    1PET      H    1  -1.461   1.542   0.838
    1PET      H    1   0.838  -2.053  -0.309
    1PET      O    1   0.673  -0.955  -2.388
    1PET      H    1   1.157  -1.551   1.381
    1PET      O    1   0.898  -1.221  -0.216
    1PET      O    1  -0.189   0.518   1.564
    1PET      O    1   1.221   2.106  -0.539
    1PET      H    1   0.524  -0.790   1.648
    1PET      O    1  -0.452   1.023  -1.836
    1PET      H    1   0.191  -0.318   2.331
    1PET      H    1  -0.900   1.731  -0.202
    1PET      O    1   0.949   1.474  -1.258
    1PET      H    1  -0.182   0.158   1.662
    1PET      O    1   0.253  -1.994  -1.433
    1PET      H    1  -0.449   0.098   2.553
    1PET      O    1   0.566  -1.964   0.511
    1PET      O    1   0.536  -1.829  -0.721
    1PET      O    1   0.563  -0.703  -1.833
    1PET      H    1  -1.815  -0.590   2.570
    1PET      H    1   0.181  -0.441  -2.623
    1PET      H    1   1.726  -1.725  -0.125
    1PET      O    1   0.883  -0.562   1.704
    1PET      H    1   0.639   0.056   2.361
    1PET      H    1  -0.569   0.405  -1.912
    1PET      H    1  -1.360  -1.312  -1.139
    1PET      H    1  -1.115  -1.655  -0.194
    1PET      H    1   0.960  -1.934  -0.646
    1PET      H    1  -1.548  -0.837  -0.816
    1PET      H    1   1.347  -1.797  -0.288
    1PET      O    1   0.873  -1.970  -0.270
    1PET      O    1   1.413  -1.619  -0.316
    1PET      O    1   1.143  -1.490   1.298
    1PET      H    1   1.683   0.481   0.335
    1PET      O    1   1.586   0.517   0.450
    1PET      O    1  -1.086  -0.235   2.422
    1PET      O    1   0.078  -1.627  -1.070
    1PET      H    1   1.718   0.379  -0.319
    1PET      O    1   0.563   2.109  -0.118
    1PET      H    1  -0.601  -1.979  -1.920
    1PET      O    1   1.275   1.873   0.012
    1PET      O    1   0.465   1.590   0.096
    1PET      H    1   0.041  -2.116  -1.249
    1PET      O    1   0.288  -1.745   1.476
    1PET      H    1  -0.632  -2.045  -1.698
    1PET      O    1   0.397  -1.753  -2.065
    1PET      O    1   0.714  -2.216  -0.215
    1PET      O    1  -1.973   0.321   0.522
    1PET      O    1   1.025  -1.980  -0.053
    1PET      O    1   0.879  -1.800  -0.492
    1PET      O    1   1.711  -1.272  -0.099
    1PET      H    1   1.421  -1.634   0.004
    1PET      O    1  -1.594  -0.259   1.750
    1PET      O    1   1.197  -0.571   0.824
    1PET      H    1  -1.524   1.459   1.697
    1PET      O    1   0.714   1.553  -0.371
    1PET      O    1   1.188   1.888  -0.855
    1PET      H    1   0.803  -1.896  -0.876
    1PET      H    1  -1.370  -1.744  -0.147
    1PET      H    1   1.681  -1.173  -0.067
    1PET      H    1   0.585  -0.945  -2.556
    1PET      H    1   0.772  -2.318   0.854
    1PET      O    1   0.661  -2.093  -0.507
    1PET      H    1   0.535  -1.958   0.600
    1PET      O    1   1.153  -0.573  -0.232
    1PET      H    1  -1.230  -0.269  -1.923
    1PET      O    1   1.306   1.092   0.550
    1PET      H    1   0.859   1.826  -0.865
    1PET      H    1   0.253   2.047  -0.093
    1PET      H    1  -0.989  -1.301   1.097
    1PET      H    1   1.465  -1.196  -0.813
    1PET      O    1   1.818   0.851  -0.993
    1PET      H    1   0.327   1.966   0.043
    1PET      O    1   1.538  -1.263  -0.838
    1PET      H    1   0.656   1.565  -0.448
    1PET      H    1   0.283  -1.562   2.246
    1PET      O    1   0.900  -1.966  -0.715
    1PET      H    1  -0.163   1.292   1.624
    1PET      H    1   0.696  -1.047  -2.369
    1PET      H    1  -0.114  -3.133   0.953
    1PET      H    1   1.038  -1.960  -0.151
    1PET      O    1   1.593  -1.665  -0.550
    1PET      H    1   1.624  -0.455  -0.410
    1PET      O    1   1.186  -1.518   0.934
    1PET      H    1   1.056  -0.720   0.779
    1PET      O    1   1.386  -1.047  -0.720
    1PET      O    1   1.855  -0.358   0.816
    1PET      O    1   0.868   0.165  -0.457
    1PET      H    1   1.220  -1.371   0.724
    1PET      O    1   1.580  -1.070  -0.004
    1PET      H    1  -1.646  -0.704   2.384
    1PET      H    1   0.839  -0.564   1.616
    1PET      H    1  -1.771  -1.196   1.156
    1PET      H    1  -0.265  -0.116   2.573
    1PET      H    1  -1.154  -1.058  -0.737
    1PET      H    1   1.261  -1.318  -0.239
    1PET      O    1   0.501  -0.901  -2.567
    1PET      O    1   0.561  -1.170  -2.264
    1PET      H    1   0.604   2.202  -0.107
    1PET      O    1   0.486  -2.093  -0.354
    1PET      O    1   0.857   1.855  -0.774
    1PET      O    1   0.311  -3.005   0.397
    1PET      H    1   0.733  -0.866  -2.219
    1PET      O    1   1.883  -1.640  -0.380
    1PET      O    1   1.496  -1.930  -0.576
    1PET      O    1   1.657  -0.487  -0.502
    1PET      O    1   0.457  -0.327   2.102
    1PET      H    1  -1.503  -1.499   0.930
    1PET      H    1   0.230   1.366  -0.512
    1PET      O    1   1.647  -1.690  -0.080
    1PET      H    1  -1.886   0.312   0.476
    1PET      H    1  -0.779  -0.202  -1.574
    1PET      H    1  -1.912  -0.398   0.275
    1PET      O    1   1.413  -1.864  -0.259
    1PET      H    1  -1.410  -0.778   2.126
    1PET      H    1  -1.800   1.397   1.660
    1PET      O    1  -1.718   0.340   0.459
    1PET      O    1  -2.000  -0.588   0.916
    1PET      O    1   1.695   0.182   0.217
    1PET      O    1  -1.924  -0.900   1.341
    1PET      H    1  -0.388  -0.572  -2.501
    1PET      O    1  -1.781  -1.116   1.091
    1PET      H    1  -1.995   0.078  -0.652
    1PET      H    1   1.348   1.923  -0.018
    1PET      O    1  -1.785  -0.783   0.907
    1PET      H    1  -1.370   1.654  -0.486
    1PET      O    1   1.623  -0.824   0.291
    1PET      O    1  -1.195  -0.272  -2.016
    1PET      H    1   1.525  -1.016  -0.058
    1PET      H    1  -1.515   1.118  -0.509
    1PET      H    1   1.237   1.107   0.470
	9.000000	9.000000	9.000000
