# Supplementary material for: Size-Dependent Interactions of Degraded PET Nanoparticles with Human Serum Albumin: Thermodynamic and Molecular Insights
Source: J Phys Chem B. 2025 Apr 28;129(18):4581–94. doi: 10.1021/acs.jpcb.5c01362 (PMC12067432; doi:10.1021/acs.jpcb.5c01362)
Supplement: Supplementary file 5 — jp5c01362_si_005.txt [file jp5c01362_si_005.txt]

; S25_GMX.top created by acpype (v: 2022.1.3) on Fri Jan 10 11:30:38 2025

[ defaults ]
; nbfunc        comb-rule       gen-pairs       fudgeLJ fudgeQQ
1               2               yes             0.5     0.8333

[ atomtypes ]
;name   bond_type     mass     charge   ptype   sigma         epsilon       Amb
 ca       ca          0.00000  0.00000   A     3.31521e-01   4.13379e-01 ; 1.91  0.0860
 ha       ha          0.00000  0.00000   A     2.62548e-01   6.73624e-02 ; 1.46  0.0150
 c3       c3          0.00000  0.00000   A     3.39771e-01   4.51035e-01 ; 1.91  0.1094
 os       os          0.00000  0.00000   A     3.15610e-01   3.03758e-01 ; 1.68  0.1700
 c        c           0.00000  0.00000   A     3.31521e-01   4.13379e-01 ; 1.91  0.0860
 o        o           0.00000  0.00000   A     3.04812e-01   6.12119e-01 ; 1.66  0.2100
 hc       hc          0.00000  0.00000   A     2.60018e-01   8.70272e-02 ; 1.49  0.0157
 oh       oh          0.00000  0.00000   A     3.24287e-01   3.89112e-01 ; 1.72  0.2104
 ho       ho          0.00000  0.00000   A     5.37925e-02   1.96648e-02 ; 0.00  0.0000

[ moleculetype ]
;name            nrexcl
 S25              3

[ atoms ]
;   nr  type  resi  res  atom  cgnr     charge      mass       ; qtot   bond_type
     1   ca     1   5r1     C    1    -0.006719     12.01000 ; qtot -0.007
     2   ha     1   5r1     H    2     0.118281      1.00800 ; qtot 0.112
     3   ca     1   5r1     C    3     0.020281     12.01000 ; qtot 0.132
     4   ha     1   5r1     H    4     0.145281      1.00800 ; qtot 0.277
     5   ca     1   5r1     C    5     0.090281     12.01000 ; qtot 0.367
     6   c3     1   5r1     C    6     0.467281     12.01000 ; qtot 0.835
     7   os     1   5r1     O    7    -0.500719     16.00000 ; qtot 0.334
     8   ca     1   5r1     C    8     0.006281     12.01000 ; qtot 0.340
     9   ha     1   5r1     H    9     0.146281      1.00800 ; qtot 0.487
    10   ca     1   5r1     C   10    -0.018719     12.01000 ; qtot 0.468
    11   ha     1   5r1     H   11     0.095281      1.00800 ; qtot 0.563
    12   ca     1   5r1     C   12     0.027281     12.01000 ; qtot 0.590
    13    c     1   5r1     C   13     0.380281     12.01000 ; qtot 0.971
    14    o     1   5r1     O   14    -0.455719     16.00000 ; qtot 0.515
    15   os     1   5r1     O   15    -0.488719     16.00000 ; qtot 0.026
    16   c3     1   5r1     C   16     0.121281     12.01000 ; qtot 0.147
    17   hc     1   5r1     H   17     0.107281      1.00800 ; qtot 0.255
    18   hc     1   5r1     H   18     0.112281      1.00800 ; qtot 0.367
    19   c3     1   5r1     C   19     0.130281     12.01000 ; qtot 0.497
    20   hc     1   5r1     H   20     0.123281      1.00800 ; qtot 0.621
    21   hc     1   5r1     H   21     0.132281      1.00800 ; qtot 0.753
    22   os     1   5r1     O   22    -0.483719     16.00000 ; qtot 0.269
    23   c3     1   5r1     C   23     0.120281     12.01000 ; qtot 0.389
    24   hc     1   5r1     H   24     0.104281      1.00800 ; qtot 0.494
    25   hc     1   5r1     H   25     0.079281      1.00800 ; qtot 0.573
    26   hc     1   5r1     H   26     0.096281      1.00800 ; qtot 0.669
    27   ca     1   5r1     C   27    -0.026719     12.01000 ; qtot 0.643
    28   ha     1   5r1     H   28     0.080281      1.00800 ; qtot 0.723
    29   ca     1   5r1     C   29    -0.016719     12.01000 ; qtot 0.706
    30   ha     1   5r1     H   30     0.090281      1.00800 ; qtot 0.796
    31   ca     1   5r1     C   31     0.072281     12.01000 ; qtot 0.869
    32   ca     1   5r1     C   32     0.388281     12.01000 ; qtot 1.257
    33   os     1   5r1     O   33    -0.487719     16.00000 ; qtot 0.769
    34   ca     1   5r1     C   34     0.019281     12.01000 ; qtot 0.789
    35   ha     1   5r1     H   35     0.128281      1.00800 ; qtot 0.917
    36   ca     1   5r1     C   36    -0.004719     12.01000 ; qtot 0.912
    37   ha     1   5r1     H   37     0.075281      1.00800 ; qtot 0.987
    38   ca     1   5r1     C   38     0.039281     12.01000 ; qtot 1.027
    39    c     1   5r1     C   39     0.358281     12.01000 ; qtot 1.385
    40    o     1   5r1     O   40    -0.473719     16.00000 ; qtot 0.911
    41   os     1   5r1     O   41    -0.514719     16.00000 ; qtot 0.397
    42   c3     1   5r1     C   42     0.148281     12.01000 ; qtot 0.545
    43   hc     1   5r1     H   43     0.116281      1.00800 ; qtot 0.661
    44   hc     1   5r1     H   44     0.068281      1.00800 ; qtot 0.729
    45   c3     1   5r1     C   45     0.300281     12.01000 ; qtot 1.030
    46   os     1   5r1     O   46    -0.500719     16.00000 ; qtot 0.529
    47   ca     1   5r1     C   47     0.013281     12.01000 ; qtot 0.542
    48   ha     1   5r1     H   48     0.146281      1.00800 ; qtot 0.688
    49   ca     1   5r1     C   49    -0.011719     12.01000 ; qtot 0.677
    50   ha     1   5r1     H   50     0.121281      1.00800 ; qtot 0.798
    51   ca     1   5r1     C   51     0.038281     12.01000 ; qtot 0.836
    52    c     1   5r1     C   52     0.393281     12.01000 ; qtot 1.230
    53    o     1   5r1     O   53    -0.513719     16.00000 ; qtot 0.716
    54   ca     1   5r1     C   54    -0.023719     12.01000 ; qtot 0.692
    55   ha     1   5r1     H   55     0.112281      1.00800 ; qtot 0.804
    56   ca     1   5r1     C   56    -0.019719     12.01000 ; qtot 0.785
    57   ha     1   5r1     H   57     0.100281      1.00800 ; qtot 0.885
    58   ca     1   5r1     C   58     0.049281     12.01000 ; qtot 0.934
    59    c     1   5r1     C   59     0.371281     12.01000 ; qtot 1.306
    60    o     1   5r1     O   60    -0.487719     16.00000 ; qtot 0.818
    61   os     1   5r1     O   61    -0.560719     16.00000 ; qtot 0.257
    62   c3     1   5r1     C   62     0.155281     12.01000 ; qtot 0.412
    63   hc     1   5r1     H   63     0.131281      1.00800 ; qtot 0.544
    64   hc     1   5r1     H   64     0.152281      1.00800 ; qtot 0.696
    65   c3     1   5r1     C   65     0.172281     12.01000 ; qtot 0.868
    66   hc     1   5r1     H   66     0.134281      1.00800 ; qtot 1.003
    67   hc     1   5r1     H   67     0.118281      1.00800 ; qtot 1.121
    68   os     1   5r1     O   68    -0.521719     16.00000 ; qtot 0.599
    69   c3     1   5r1     C   69     0.132281     12.01000 ; qtot 0.731
    70   hc     1   5r1     H   70     0.092281      1.00800 ; qtot 0.824
    71   c3     1   5r1     C   71     0.146281     12.01000 ; qtot 0.970
    72   hc     1   5r1     H   72     0.147281      1.00800 ; qtot 1.117
    73   ca     1   5r1     C   73     0.059281     12.01000 ; qtot 1.177
    74    c     1   5r1     C   74     0.389281     12.01000 ; qtot 1.566
    75    o     1   5r1     O   75    -0.474719     16.00000 ; qtot 1.091
    76   ca     1   5r1     C   76    -0.014719     12.01000 ; qtot 1.076
    77   ha     1   5r1     H   77     0.115281      1.00800 ; qtot 1.192
    78   ca     1   5r1     C   78    -0.005719     12.01000 ; qtot 1.186
    79   ha     1   5r1     H   79     0.103281      1.00800 ; qtot 1.289
    80   c3     1   5r1     C   80     0.123281     12.01000 ; qtot 1.412
    81    c     1   5r1     C   81     0.380281     12.01000 ; qtot 1.793
    82   oh     1   5r1     O   82    -0.693719     16.00000 ; qtot 1.099
    83   oh     1   5r1     O   83    -0.593719     16.00000 ; qtot 0.505
    84   c3     1   5r1     C   84     0.147281     12.01000 ; qtot 0.653
    85   hc     1   5r1     H   85     0.106281      1.00800 ; qtot 0.759
    86   hc     1   5r1     H   86     0.136281      1.00800 ; qtot 0.895
    87   c3     1   5r1     C   87     0.139281     12.01000 ; qtot 1.034
    88   hc     1   5r1     H   88     0.103281      1.00800 ; qtot 1.138
    89   hc     1   5r1     H   89     0.132281      1.00800 ; qtot 1.270
    90   os     1   5r1     O   90    -0.489719     16.00000 ; qtot 0.780
    91   ca     1   5r1     C   91    -0.050719     12.01000 ; qtot 0.730
    92   ha     1   5r1     H   92     0.076281      1.00800 ; qtot 0.806
    93   ca     1   5r1     C   93    -0.018719     12.01000 ; qtot 0.787
    94   ha     1   5r1     H   94     0.101281      1.00800 ; qtot 0.888
    95   ca     1   5r1     C   95     0.087281     12.01000 ; qtot 0.976
    96   c3     1   5r1     C   96     0.481281     12.01000 ; qtot 1.457
    97   os     1   5r1     O   97    -0.489719     16.00000 ; qtot 0.967
    98   ca     1   5r1     C   98    -0.009719     12.01000 ; qtot 0.958
    99   ha     1   5r1     H   99     0.140281      1.00800 ; qtot 1.098
   100   ca     1   5r1     C  100    -0.018719     12.01000 ; qtot 1.079
   101   ha     1   5r1     H  101     0.114281      1.00800 ; qtot 1.193
   102   ca     1   5r1     C  102     0.043281     12.01000 ; qtot 1.237
   103   c3     1   5r1     C  103     0.474281     12.01000 ; qtot 1.711
   104   os     1   5r1     O  104    -0.459719     16.00000 ; qtot 1.251
   105   os     1   5r1     O  105    -0.475719     16.00000 ; qtot 0.776
   106   c3     1   5r1     C  106     0.168281     12.01000 ; qtot 0.944
   107   hc     1   5r1     H  107     0.105281      1.00800 ; qtot 1.049
   108   hc     1   5r1     H  108     0.128281      1.00800 ; qtot 1.177
   109   c3     1   5r1     C  109     0.154281     12.01000 ; qtot 1.332
   110   hc     1   5r1     H  110     0.152281      1.00800 ; qtot 1.484
   111   hc     1   5r1     H  111     0.083281      1.00800 ; qtot 1.567
   112   os     1   5r1     O  112    -0.494719     16.00000 ; qtot 1.072
   113   ca     1   5r1     C  113    -0.008719     12.01000 ; qtot 1.064
   114   ha     1   5r1     H  114     0.131281      1.00800 ; qtot 1.195
   115   c3     1   5r1     C  115     0.108281     12.01000 ; qtot 1.303
   116   hc     1   5r1     H  116     0.101281      1.00800 ; qtot 1.405
   117   ca     1   5r1     C  117     0.039281     12.01000 ; qtot 1.444
   118    c     1   5r1     C  118     0.390281     12.01000 ; qtot 1.834
   119    o     1   5r1     O  119    -0.467719     16.00000 ; qtot 1.366
   120   ca     1   5r1     C  120    -0.016719     12.01000 ; qtot 1.350
   121   ha     1   5r1     H  121     0.104281      1.00800 ; qtot 1.454
   122   c3     1   5r1     C  122     0.090281     12.01000 ; qtot 1.544
   123   hc     1   5r1     H  123     0.108281      1.00800 ; qtot 1.653
   124   ca     1   5r1     C  124     0.015281     12.01000 ; qtot 1.668
   125    c     1   5r1     C  125     0.361281     12.01000 ; qtot 2.029
   126    o     1   5r1     O  126    -0.505719     16.00000 ; qtot 1.523
   127   os     1   5r1     O  127    -0.520719     16.00000 ; qtot 1.003
   128   c3     1   5r1     C  128     0.125281     12.01000 ; qtot 1.128
   129   hc     1   5r1     H  129     0.083281      1.00800 ; qtot 1.211
   130   hc     1   5r1     H  130     0.116281      1.00800 ; qtot 1.328
   131   c3     1   5r1     C  131     0.142281     12.01000 ; qtot 1.470
   132   hc     1   5r1     H  132     0.126281      1.00800 ; qtot 1.596
   133   hc     1   5r1     H  133     0.163281      1.00800 ; qtot 1.759
   134   os     1   5r1     O  134    -0.485719     16.00000 ; qtot 1.274
   135   ca     1   5r1     C  135    -0.015719     12.01000 ; qtot 1.258
   136   ha     1   5r1     H  136     0.126281      1.00800 ; qtot 1.384
   137   ca     1   5r1     C  137    -0.003719     12.01000 ; qtot 1.380
   138   ha     1   5r1     H  138     0.154281      1.00800 ; qtot 1.535
   139   ca     1   5r1     C  139     0.010281     12.01000 ; qtot 1.545
   140    c     1   5r1     C  140     0.372281     12.01000 ; qtot 1.917
   141    o     1   5r1     O  141    -0.432719     16.00000 ; qtot 1.485
   142   ca     1   5r1     C  142    -0.047719     12.01000 ; qtot 1.437
   143   ha     1   5r1     H  143     0.118281      1.00800 ; qtot 1.555
   144   ca     1   5r1     C  144    -0.039719     12.01000 ; qtot 1.515
   145   ha     1   5r1     H  145     0.121281      1.00800 ; qtot 1.637
   146   ca     1   5r1     C  146     0.026281     12.01000 ; qtot 1.663
   147    c     1   5r1     C  147     0.374281     12.01000 ; qtot 2.037
   148    o     1   5r1     O  148    -0.473719     16.00000 ; qtot 1.564
   149   os     1   5r1     O  149    -0.499719     16.00000 ; qtot 1.064
   150   c3     1   5r1     C  150     0.117281     12.01000 ; qtot 1.181
   151   hc     1   5r1     H  151     0.096281      1.00800 ; qtot 1.277
   152   hc     1   5r1     H  152     0.090281      1.00800 ; qtot 1.368
   153   c3     1   5r1     C  153     0.119281     12.01000 ; qtot 1.487
   154   hc     1   5r1     H  154     0.138281      1.00800 ; qtot 1.625
   155   hc     1   5r1     H  155     0.140281      1.00800 ; qtot 1.766
   156   os     1   5r1     O  156    -0.481719     16.00000 ; qtot 1.284
   157   ca     1   5r1     C  157    -0.039719     12.01000 ; qtot 1.244
   158   ha     1   5r1     H  158     0.116281      1.00800 ; qtot 1.360
   159   ca     1   5r1     C  159    -0.006719     12.01000 ; qtot 1.354
   160   ha     1   5r1     H  160     0.168281      1.00800 ; qtot 1.522
   161   ca     1   5r1     C  161     0.044281     12.01000 ; qtot 1.566
   162   c3     1   5r1     C  162     0.461281     12.01000 ; qtot 2.028
   163   os     1   5r1     O  163    -0.488719     16.00000 ; qtot 1.539
   164   ca     1   5r1     C  164    -0.047719     12.01000 ; qtot 1.491
   165   ha     1   5r1     H  165     0.085281      1.00800 ; qtot 1.576
   166   ca     1   5r1     C  166    -0.053719     12.01000 ; qtot 1.523
   167   ha     1   5r1     H  167     0.084281      1.00800 ; qtot 1.607
   168   ca     1   5r1     C  168     0.000281     12.01000 ; qtot 1.607
   169    c     1   5r1     C  169     0.397281     12.01000 ; qtot 2.004
   170   os     1   5r1     O  170    -0.466719     16.00000 ; qtot 1.538
   171    o     1   5r1     O  171    -0.438719     16.00000 ; qtot 1.099
   172    c     1   5r1     C  172     0.408281     12.01000 ; qtot 1.507
   173   c3     1   5r1     C  173     0.197281     12.01000 ; qtot 1.705
   174   hc     1   5r1     H  174     0.163281      1.00800 ; qtot 1.868
   175   hc     1   5r1     H  175     0.145281      1.00800 ; qtot 2.013
   176   os     1   5r1     O  176    -0.453719     16.00000 ; qtot 1.559
   177   c3     1   5r1     C  177     0.321281     12.01000 ; qtot 1.881
   178   c3     1   5r1     C  178     0.147281     12.01000 ; qtot 2.028
   179   hc     1   5r1     H  179     0.116281      1.00800 ; qtot 2.144
   180   c3     1   5r1     C  180     0.142281     12.01000 ; qtot 2.287
   181   ca     1   5r1     C  181     0.395281     12.01000 ; qtot 2.682
   182   os     1   5r1     O  182    -0.529719     16.00000 ; qtot 2.152
   183   c3     1   5r1     C  183     0.118281     12.01000 ; qtot 2.270
   184   hc     1   5r1     H  184     0.127281      1.00800 ; qtot 2.398
   185   c3     1   5r1     C  185     0.145281     12.01000 ; qtot 2.543
   186   hc     1   5r1     H  186     0.134281      1.00800 ; qtot 2.677
   187   c3     1   5r1     C  187     0.162281     12.01000 ; qtot 2.840
   188   ca     1   5r1     C  188     0.394281     12.01000 ; qtot 3.234
   189   os     1   5r1     O  189    -0.547719     16.00000 ; qtot 2.686
   190   c3     1   5r1     C  190     0.127281     12.01000 ; qtot 2.813
   191   hc     1   5r1     H  191     0.175281      1.00800 ; qtot 2.989
   192   hc     1   5r1     H  192     0.149281      1.00800 ; qtot 3.138
   193   c3     1   5r1     C  193     0.128281     12.01000 ; qtot 3.266
   194   hc     1   5r1     H  194     0.103281      1.00800 ; qtot 3.370
   195   hc     1   5r1     H  195     0.099281      1.00800 ; qtot 3.469
   196   os     1   5r1     O  196    -0.501719     16.00000 ; qtot 2.967
   197   ca     1   5r1     C  197     0.009281     12.01000 ; qtot 2.976
   198   ha     1   5r1     H  198     0.140281      1.00800 ; qtot 3.117
   199   ca     1   5r1     C  199    -0.015719     12.01000 ; qtot 3.101
   200   ha     1   5r1     H  200     0.135281      1.00800 ; qtot 3.236
   201   ca     1   5r1     C  201     0.042281     12.01000 ; qtot 3.278
   202    c     1   5r1     C  202     0.391281     12.01000 ; qtot 3.670
   203    o     1   5r1     O  203    -0.520719     16.00000 ; qtot 3.149
   204   ca     1   5r1     C  204    -0.017719     12.01000 ; qtot 3.131
   205   ha     1   5r1     H  205     0.093281      1.00800 ; qtot 3.225
   206   ca     1   5r1     C  206    -0.009719     12.01000 ; qtot 3.215
   207   ha     1   5r1     H  207     0.096281      1.00800 ; qtot 3.311
   208   ca     1   5r1     C  208     0.086281     12.01000 ; qtot 3.397
   209   c3     1   5r1     C  209     0.457281     12.01000 ; qtot 3.855
   210   os     1   5r1     O  210    -0.463719     16.00000 ; qtot 3.391
   211   os     1   5r1     O  211    -0.527719     16.00000 ; qtot 2.863
   212   c3     1   5r1     C  212     0.181281     12.01000 ; qtot 3.045
   213   hc     1   5r1     H  213     0.155281      1.00800 ; qtot 3.200
   214   hc     1   5r1     H  214     0.156281      1.00800 ; qtot 3.356
   215   c3     1   5r1     C  215     0.326281     12.01000 ; qtot 3.682
   216   hc     1   5r1     H  216     0.161281      1.00800 ; qtot 3.844
   217   os     1   5r1     O  217    -0.519719     16.00000 ; qtot 3.324
   218   os     1   5r1     O  218    -0.459719     16.00000 ; qtot 2.864
   219   ca     1   5r1     C  219    -0.010719     12.01000 ; qtot 2.854
   220   ha     1   5r1     H  220     0.121281      1.00800 ; qtot 2.975
   221   ca     1   5r1     C  221     0.002281     12.01000 ; qtot 2.977
   222   ha     1   5r1     H  222     0.129281      1.00800 ; qtot 3.106
   223   ca     1   5r1     C  223     0.048281     12.01000 ; qtot 3.155
   224    c     1   5r1     C  224     0.398281     12.01000 ; qtot 3.553
   225    o     1   5r1     O  225    -0.470719     16.00000 ; qtot 3.082
   226   ca     1   5r1     C  226    -0.026719     12.01000 ; qtot 3.056
   227   ha     1   5r1     H  227     0.094281      1.00800 ; qtot 3.150
   228   ca     1   5r1     C  228    -0.036719     12.01000 ; qtot 3.113
   229   ha     1   5r1     H  229     0.083281      1.00800 ; qtot 3.196
   230   ca     1   5r1     C  230     0.025281     12.01000 ; qtot 3.222
   231    c     1   5r1     C  231     0.372281     12.01000 ; qtot 3.594
   232    o     1   5r1     O  232    -0.484719     16.00000 ; qtot 3.109
   233   os     1   5r1     O  233    -0.519719     16.00000 ; qtot 2.589
   234   c3     1   5r1     C  234     0.142281     12.01000 ; qtot 2.732
   235   hc     1   5r1     H  235     0.155281      1.00800 ; qtot 2.887
   236   hc     1   5r1     H  236     0.125281      1.00800 ; qtot 3.012
   237   c3     1   5r1     C  237     0.137281     12.01000 ; qtot 3.150
   238   hc     1   5r1     H  238     0.099281      1.00800 ; qtot 3.249
   239   hc     1   5r1     H  239     0.112281      1.00800 ; qtot 3.361
   240   oh     1   5r1     O  240    -0.572719     16.00000 ; qtot 2.788
   241   ca     1   5r1     C  241    -0.013719     12.01000 ; qtot 2.775
   242   ha     1   5r1     H  242     0.118281      1.00800 ; qtot 2.893
   243   ca     1   5r1     C  243    -0.027719     12.01000 ; qtot 2.865
   244   ha     1   5r1     H  244     0.101281      1.00800 ; qtot 2.967
   245   ca     1   5r1     C  245     0.032281     12.01000 ; qtot 2.999
   246    c     1   5r1     C  246     0.359281     12.01000 ; qtot 3.358
   247    o     1   5r1     O  247    -0.506719     16.00000 ; qtot 2.851
   248   ca     1   5r1     C  248     0.000281     12.01000 ; qtot 2.852
   249   ha     1   5r1     H  249     0.164281      1.00800 ; qtot 3.016
   250   ca     1   5r1     C  250    -0.011719     12.01000 ; qtot 3.004
   251   ha     1   5r1     H  251     0.128281      1.00800 ; qtot 3.133
   252   ca     1   5r1     C  252     0.043281     12.01000 ; qtot 3.176
   253    c     1   5r1     C  253     0.373281     12.01000 ; qtot 3.549
   254   os     1   5r1     O  254    -0.519719     16.00000 ; qtot 3.029
   255    o     1   5r1     O  255    -0.456719     16.00000 ; qtot 2.573
   256   c3     1   5r1     C  256     0.146281     12.01000 ; qtot 2.719
   257   hc     1   5r1     H  257     0.086281      1.00800 ; qtot 2.805
   258   hc     1   5r1     H  258     0.099281      1.00800 ; qtot 2.904
   259   c3     1   5r1     C  259     0.145281     12.01000 ; qtot 3.050
   260   hc     1   5r1     H  260     0.125281      1.00800 ; qtot 3.175
   261   hc     1   5r1     H  261     0.112281      1.00800 ; qtot 3.287
   262   oh     1   5r1     O  262    -0.596719     16.00000 ; qtot 2.691
   263   ca     1   5r1     C  263    -0.024719     12.01000 ; qtot 2.666
   264   ha     1   5r1     H  264     0.084281      1.00800 ; qtot 2.750
   265   ca     1   5r1     C  265     0.000281     12.01000 ; qtot 2.750
   266   ha     1   5r1     H  266     0.131281      1.00800 ; qtot 2.882
   267   ca     1   5r1     C  267     0.064281     12.01000 ; qtot 2.946
   268   c3     1   5r1     C  268     0.455281     12.01000 ; qtot 3.401
   269   oh     1   5r1     O  269    -0.585719     16.00000 ; qtot 2.816
   270   ca     1   5r1     C  270     0.002281     12.01000 ; qtot 2.818
   271   ha     1   5r1     H  271     0.121281      1.00800 ; qtot 2.939
   272   ca     1   5r1     C  272     0.005281     12.01000 ; qtot 2.944
   273   ha     1   5r1     H  273     0.138281      1.00800 ; qtot 3.083
   274   ca     1   5r1     C  274     0.041281     12.01000 ; qtot 3.124
   275    c     1   5r1     C  275     0.377281     12.01000 ; qtot 3.501
   276    o     1   5r1     O  276    -0.469719     16.00000 ; qtot 3.032
   277   os     1   5r1     O  277    -0.539719     16.00000 ; qtot 2.492
   278   c3     1   5r1     C  278     0.116281     12.01000 ; qtot 2.608
   279   hc     1   5r1     H  279     0.095281      1.00800 ; qtot 2.703
   280   hc     1   5r1     H  280     0.116281      1.00800 ; qtot 2.820
   281   c3     1   5r1     C  281     0.134281     12.01000 ; qtot 2.954
   282   hc     1   5r1     H  282     0.115281      1.00800 ; qtot 3.069
   283   hc     1   5r1     H  283     0.099281      1.00800 ; qtot 3.169
   284   os     1   5r1     O  284    -0.520719     16.00000 ; qtot 2.648
   285   ca     1   5r1     C  285     0.001281     12.01000 ; qtot 2.649
   286   ha     1   5r1     H  286     0.149281      1.00800 ; qtot 2.798
   287   ca     1   5r1     C  287    -0.009719     12.01000 ; qtot 2.789
   288   ha     1   5r1     H  288     0.108281      1.00800 ; qtot 2.897
   289   ca     1   5r1     C  289     0.047281     12.01000 ; qtot 2.944
   290    c     1   5r1     C  290     0.379281     12.01000 ; qtot 3.323
   291    o     1   5r1     O  291    -0.487719     16.00000 ; qtot 2.836
   292   ca     1   5r1     C  292    -0.001719     12.01000 ; qtot 2.834
   293   ha     1   5r1     H  293     0.126281      1.00800 ; qtot 2.960
   294   ca     1   5r1     C  294    -0.003719     12.01000 ; qtot 2.957
   295   ha     1   5r1     H  295     0.123281      1.00800 ; qtot 3.080
   296   ca     1   5r1     C  296     0.042281     12.01000 ; qtot 3.122
   297    c     1   5r1     C  297     0.365281     12.01000 ; qtot 3.487
   298    o     1   5r1     O  298    -0.482719     16.00000 ; qtot 3.005
   299   os     1   5r1     O  299    -0.525719     16.00000 ; qtot 2.479
   300   c3     1   5r1     C  300     0.145281     12.01000 ; qtot 2.624
   301   hc     1   5r1     H  301     0.122281      1.00800 ; qtot 2.747
   302   hc     1   5r1     H  302     0.143281      1.00800 ; qtot 2.890
   303   c3     1   5r1     C  303     0.272281     12.01000 ; qtot 3.162
   304   ho     1   5r1     H  304     0.308281      1.00800 ; qtot 3.470
   305   hc     1   5r1     H  305     0.136281      1.00800 ; qtot 3.607
   306   os     1   5r1     O  306    -0.507719     16.00000 ; qtot 3.099
   307   ca     1   5r1     C  307     0.018281     12.01000 ; qtot 3.117
   308   ha     1   5r1     H  308     0.146281      1.00800 ; qtot 3.264
   309   ca     1   5r1     C  309     0.186281     12.01000 ; qtot 3.450
   310   ca     1   5r1     C  310     0.075281     12.01000 ; qtot 3.525
   311    c     1   5r1     C  311     0.387281     12.01000 ; qtot 3.912
   312    o     1   5r1     O  312    -0.440719     16.00000 ; qtot 3.472
   313   ca     1   5r1     C  313    -0.033719     12.01000 ; qtot 3.438
   314   ha     1   5r1     H  314     0.112281      1.00800 ; qtot 3.550
   315   ca     1   5r1     C  315    -0.011719     12.01000 ; qtot 3.539
   316   ha     1   5r1     H  316     0.112281      1.00800 ; qtot 3.651
   317   ca     1   5r1     C  317     0.065281     12.01000 ; qtot 3.716
   318   c3     1   5r1     C  318     0.490281     12.01000 ; qtot 4.206
   319   os     1   5r1     O  319    -0.444719     16.00000 ; qtot 3.762
   320   os     1   5r1     O  320    -0.492719     16.00000 ; qtot 3.269
   321   c3     1   5r1     C  321     0.196281     12.01000 ; qtot 3.465
   322   hc     1   5r1     H  322     0.129281      1.00800 ; qtot 3.594
   323   hc     1   5r1     H  323     0.141281      1.00800 ; qtot 3.736
   324   c3     1   5r1     C  324     0.344281     12.01000 ; qtot 4.080
   325   hc     1   5r1     H  325     0.193281      1.00800 ; qtot 4.273
   326   os     1   5r1     O  326    -0.505719     16.00000 ; qtot 3.768
   327   ca     1   5r1     C  327    -0.020719     12.01000 ; qtot 3.747
   328   ha     1   5r1     H  328     0.138281      1.00800 ; qtot 3.885
   329   ca     1   5r1     C  329    -0.002719     12.01000 ; qtot 3.882
   330   ha     1   5r1     H  330     0.074281      1.00800 ; qtot 3.957
   331   ca     1   5r1     C  331     0.130281     12.01000 ; qtot 4.087
   332   c3     1   5r1     C  332     0.521281     12.01000 ; qtot 4.608
   333   os     1   5r1     O  333    -0.478719     16.00000 ; qtot 4.130
   334   ca     1   5r1     C  334     0.242281     12.01000 ; qtot 4.372
   335   ho     1   5r1     H  335     0.333281      1.00800 ; qtot 4.705
   336   ca     1   5r1     C  336     0.209281     12.01000 ; qtot 4.914
   337   ca     1   5r1     C  337     0.044281     12.01000 ; qtot 4.959
   338   c3     1   5r1     C  338     0.308281     12.01000 ; qtot 5.267
   339   os     1   5r1     O  339    -0.434719     16.00000 ; qtot 4.832
   340   oh     1   5r1     O  340    -0.604719     16.00000 ; qtot 4.228
   341   c3     1   5r1     C  341     0.134281     12.01000 ; qtot 4.362
   342   hc     1   5r1     H  342     0.153281      1.00800 ; qtot 4.515
   343   hc     1   5r1     H  343     0.109281      1.00800 ; qtot 4.624
   344   c3     1   5r1     C  344     0.139281     12.01000 ; qtot 4.764
   345   hc     1   5r1     H  345     0.106281      1.00800 ; qtot 4.870
   346   hc     1   5r1     H  346     0.118281      1.00800 ; qtot 4.988
   347   ca     1   5r1     C  347     0.188281     12.01000 ; qtot 5.177
   348   ca     1   5r1     C  348     0.221281     12.01000 ; qtot 5.398
   349   ca     1   5r1     C  349     0.076281     12.01000 ; qtot 5.474
   350    c     1   5r1     C  350     0.401281     12.01000 ; qtot 5.875
   351    o     1   5r1     O  351    -0.506719     16.00000 ; qtot 5.369
   352   ca     1   5r1     C  352    -0.014719     12.01000 ; qtot 5.354
   353   ha     1   5r1     H  353     0.112281      1.00800 ; qtot 5.466
   354   ca     1   5r1     C  354    -0.028719     12.01000 ; qtot 5.437
   355   ha     1   5r1     H  355     0.097281      1.00800 ; qtot 5.535
   356   ca     1   5r1     C  356     0.040281     12.01000 ; qtot 5.575
   357   c3     1   5r1     C  357     0.286281     12.01000 ; qtot 5.861
   358   os     1   5r1     O  358    -0.483719     16.00000 ; qtot 5.378
   359   os     1   5r1     O  359    -0.518719     16.00000 ; qtot 4.859
   360   c3     1   5r1     C  360     0.122281     12.01000 ; qtot 4.981
   361   hc     1   5r1     H  361     0.122281      1.00800 ; qtot 5.103
   362   hc     1   5r1     H  362     0.141281      1.00800 ; qtot 5.245
   363   c3     1   5r1     C  363     0.112281     12.01000 ; qtot 5.357
   364   hc     1   5r1     H  364     0.120281      1.00800 ; qtot 5.477
   365   hc     1   5r1     H  365     0.115281      1.00800 ; qtot 5.593
   366   os     1   5r1     O  366    -0.535719     16.00000 ; qtot 5.057
   367   ca     1   5r1     C  367    -0.011719     12.01000 ; qtot 5.045
   368   ha     1   5r1     H  368     0.096281      1.00800 ; qtot 5.141
   369   ca     1   5r1     C  369    -0.037719     12.01000 ; qtot 5.104
   370   ha     1   5r1     H  370     0.066281      1.00800 ; qtot 5.170
   371   ca     1   5r1     C  371     0.024281     12.01000 ; qtot 5.194
   372    c     1   5r1     C  372     0.364281     12.01000 ; qtot 5.559
   373    o     1   5r1     O  373    -0.460719     16.00000 ; qtot 5.098
   374   ca     1   5r1     C  374    -0.014719     12.01000 ; qtot 5.083
   375   ha     1   5r1     H  375     0.120281      1.00800 ; qtot 5.203
   376   ca     1   5r1     C  376     0.021281     12.01000 ; qtot 5.225
   377   ha     1   5r1     H  377     0.142281      1.00800 ; qtot 5.367
   378   ca     1   5r1     C  378     0.056281     12.01000 ; qtot 5.423
   379   ca     1   5r1     C  379     0.212281     12.01000 ; qtot 5.635
   380    o     1   5r1     O  380    -0.531719     16.00000 ; qtot 5.104
   381   os     1   5r1     O  381    -0.496719     16.00000 ; qtot 4.607
   382   c3     1   5r1     C  382     0.121281     12.01000 ; qtot 4.728
   383   hc     1   5r1     H  383     0.157281      1.00800 ; qtot 4.886
   384   hc     1   5r1     H  384     0.096281      1.00800 ; qtot 4.982
   385   c3     1   5r1     C  385     0.166281     12.01000 ; qtot 5.148
   386   hc     1   5r1     H  386     0.170281      1.00800 ; qtot 5.318
   387   hc     1   5r1     H  387     0.161281      1.00800 ; qtot 5.480
   388   os     1   5r1     O  388    -0.522719     16.00000 ; qtot 4.957
   389   ca     1   5r1     C  389     0.004281     12.01000 ; qtot 4.961
   390   ha     1   5r1     H  390     0.112281      1.00800 ; qtot 5.074
   391   ca     1   5r1     C  391    -0.005719     12.01000 ; qtot 5.068
   392   ha     1   5r1     H  392     0.129281      1.00800 ; qtot 5.197
   393   c3     1   5r1     C  393     0.111281     12.01000 ; qtot 5.308
   394    c     1   5r1     C  394     0.398281     12.01000 ; qtot 5.707
   395    o     1   5r1     O  395    -0.439719     16.00000 ; qtot 5.267
   396   ca     1   5r1     C  396     0.031281     12.01000 ; qtot 5.298
   397   ha     1   5r1     H  397     0.112281      1.00800 ; qtot 5.411
   398   ca     1   5r1     C  398     0.198281     12.01000 ; qtot 5.609
   399   c3     1   5r1     C  399     0.180281     12.01000 ; qtot 5.789
   400   c3     1   5r1     C  400     0.480281     12.01000 ; qtot 6.269
   401   os     1   5r1     O  401    -0.490719     16.00000 ; qtot 5.779
   402   os     1   5r1     O  402    -0.531719     16.00000 ; qtot 5.247
   403   c3     1   5r1     C  403     0.140281     12.01000 ; qtot 5.387
   404   hc     1   5r1     H  404     0.105281      1.00800 ; qtot 5.493
   405   hc     1   5r1     H  405     0.099281      1.00800 ; qtot 5.592
   406   c3     1   5r1     C  406     0.160281     12.01000 ; qtot 5.752
   407   hc     1   5r1     H  407     0.096281      1.00800 ; qtot 5.848
   408   hc     1   5r1     H  408     0.159281      1.00800 ; qtot 6.008
   409   os     1   5r1     O  409    -0.503719     16.00000 ; qtot 5.504
   410   ca     1   5r1     C  410    -0.004719     12.01000 ; qtot 5.499
   411   ha     1   5r1     H  411     0.113281      1.00800 ; qtot 5.612
   412   ca     1   5r1     C  412    -0.007719     12.01000 ; qtot 5.605
   413   ha     1   5r1     H  413     0.105281      1.00800 ; qtot 5.710
   414   ca     1   5r1     C  414     0.062281     12.01000 ; qtot 5.772
   415   ca     1   5r1     C  415     0.441281     12.01000 ; qtot 6.214
   416   os     1   5r1     O  416    -0.498719     16.00000 ; qtot 5.715
   417   ca     1   5r1     C  417    -0.022719     12.01000 ; qtot 5.692
   418   ha     1   5r1     H  418     0.099281      1.00800 ; qtot 5.791
   419   ca     1   5r1     C  419    -0.021719     12.01000 ; qtot 5.770
   420   ha     1   5r1     H  420     0.137281      1.00800 ; qtot 5.907
   421   ca     1   5r1     C  421     0.042281     12.01000 ; qtot 5.949
   422    c     1   5r1     C  422     0.396281     12.01000 ; qtot 6.346
   423    o     1   5r1     O  423    -0.496719     16.00000 ; qtot 5.849
   424   oh     1   5r1     O  424    -0.618719     16.00000 ; qtot 5.230
   425   c3     1   5r1     C  425     0.147281     12.01000 ; qtot 5.377
   426   hc     1   5r1     H  426     0.115281      1.00800 ; qtot 5.493
   427   hc     1   5r1     H  427     0.132281      1.00800 ; qtot 5.625
   428   c3     1   5r1     C  428     0.149281     12.01000 ; qtot 5.774
   429   hc     1   5r1     H  429     0.098281      1.00800 ; qtot 5.873
   430   hc     1   5r1     H  430     0.099281      1.00800 ; qtot 5.972
   431   os     1   5r1     O  431    -0.469719     16.00000 ; qtot 5.502
   432   ca     1   5r1     C  432    -0.028719     12.01000 ; qtot 5.473
   433   ha     1   5r1     H  433     0.087281      1.00800 ; qtot 5.561
   434   ca     1   5r1     C  434    -0.032719     12.01000 ; qtot 5.528
   435   ha     1   5r1     H  435     0.098281      1.00800 ; qtot 5.626
   436   ca     1   5r1     C  436     0.060281     12.01000 ; qtot 5.687
   437   c3     1   5r1     C  437     0.466281     12.01000 ; qtot 6.153
   438   os     1   5r1     O  438    -0.531719     16.00000 ; qtot 5.621
   439   ca     1   5r1     C  439    -0.005719     12.01000 ; qtot 5.615
   440   ha     1   5r1     H  440     0.142281      1.00800 ; qtot 5.758
   441   ca     1   5r1     C  441    -0.022719     12.01000 ; qtot 5.735
   442   ha     1   5r1     H  442     0.133281      1.00800 ; qtot 5.868
   443   ca     1   5r1     C  443     0.051281     12.01000 ; qtot 5.919
   444   c3     1   5r1     C  444     0.470281     12.01000 ; qtot 6.390
   445   os     1   5r1     O  445    -0.562719     16.00000 ; qtot 5.827
   446   os     1   5r1     O  446    -0.471719     16.00000 ; qtot 5.355
   447   c3     1   5r1     C  447     0.452281     12.01000 ; qtot 5.808
   448    c     1   5r1     C  448     0.262281     12.01000 ; qtot 6.070
   449   hc     1   5r1     H  449     0.120281      1.00800 ; qtot 6.190
   450   os     1   5r1     O  450    -0.502719     16.00000 ; qtot 5.687
   451   ca     1   5r1     C  451     0.171281     12.01000 ; qtot 5.859
   452   ca     1   5r1     C  452     0.022281     12.01000 ; qtot 5.881
   453   ha     1   5r1     H  453     0.133281      1.00800 ; qtot 6.014
   454   ca     1   5r1     C  454     0.024281     12.01000 ; qtot 6.039
   455    c     1   5r1     C  455     0.365281     12.01000 ; qtot 6.404
   456    o     1   5r1     O  456    -0.474719     16.00000 ; qtot 5.929
   457   ca     1   5r1     C  457    -0.018719     12.01000 ; qtot 5.910
   458   ha     1   5r1     H  458     0.129281      1.00800 ; qtot 6.040
   459   ca     1   5r1     C  459     0.001281     12.01000 ; qtot 6.041
   460   ha     1   5r1     H  460     0.130281      1.00800 ; qtot 6.171
   461   ca     1   5r1     C  461     0.097281     12.01000 ; qtot 6.269
   462    c     1   5r1     C  462     0.423281     12.01000 ; qtot 6.692
   463   oh     1   5r1     O  463    -0.629719     16.00000 ; qtot 6.062
   464   c3     1   5r1     C  464     0.122281     12.01000 ; qtot 6.184
   465   hc     1   5r1     H  465     0.104281      1.00800 ; qtot 6.289
   466   hc     1   5r1     H  466     0.147281      1.00800 ; qtot 6.436
   467   c3     1   5r1     C  467     0.101281     12.01000 ; qtot 6.537
   468   hc     1   5r1     H  468     0.112281      1.00800 ; qtot 6.650
   469   hc     1   5r1     H  469     0.094281      1.00800 ; qtot 6.744
   470    o     1   5r1     O  470    -0.513719     16.00000 ; qtot 6.230
   471   ca     1   5r1     C  471    -0.013719     12.01000 ; qtot 6.216
   472   ha     1   5r1     H  472     0.103281      1.00800 ; qtot 6.320
   473   ca     1   5r1     C  473    -0.012719     12.01000 ; qtot 6.307
   474   ha     1   5r1     H  474     0.098281      1.00800 ; qtot 6.405
   475   ca     1   5r1     C  475     0.044281     12.01000 ; qtot 6.449
   476   c3     1   5r1     C  476     0.274281     12.01000 ; qtot 6.724
   477   os     1   5r1     O  477    -0.511719     16.00000 ; qtot 6.212
   478   ca     1   5r1     C  478    -0.001719     12.01000 ; qtot 6.210
   479   ha     1   5r1     H  479     0.094281      1.00800 ; qtot 6.305
   480   ca     1   5r1     C  480    -0.011719     12.01000 ; qtot 6.293
   481   ha     1   5r1     H  481     0.106281      1.00800 ; qtot 6.399
   482   ca     1   5r1     C  482     0.048281     12.01000 ; qtot 6.447
   483    c     1   5r1     C  483     0.408281     12.01000 ; qtot 6.856
   484    o     1   5r1     O  484    -0.499719     16.00000 ; qtot 6.356
   485   os     1   5r1     O  485    -0.489719     16.00000 ; qtot 5.866
   486   c3     1   5r1     C  486     0.301281     12.01000 ; qtot 6.168
   487   hc     1   5r1     H  487     0.195281      1.00800 ; qtot 6.363
   488   c3     1   5r1     C  488     0.151281     12.01000 ; qtot 6.514
   489   hc     1   5r1     H  489     0.084281      1.00800 ; qtot 6.598
   490   hc     1   5r1     H  490     0.123281      1.00800 ; qtot 6.722
   491   os     1   5r1     O  491    -0.500719     16.00000 ; qtot 6.221
   492   ca     1   5r1     C  492    -0.003719     12.01000 ; qtot 6.217
   493   ha     1   5r1     H  493     0.116281      1.00800 ; qtot 6.334
   494   ca     1   5r1     C  494    -0.007719     12.01000 ; qtot 6.326
   495   ha     1   5r1     H  495     0.112281      1.00800 ; qtot 6.438
   496   ca     1   5r1     C  496     0.073281     12.01000 ; qtot 6.511
   497   c3     1   5r1     C  497     0.468281     12.01000 ; qtot 6.980
   498   os     1   5r1     O  498    -0.483719     16.00000 ; qtot 6.496
   499   ca     1   5r1     C  499     0.000281     12.01000 ; qtot 6.496
   500   ha     1   5r1     H  500     0.115281      1.00800 ; qtot 6.612
   501   ca     1   5r1     C  501     0.009281     12.01000 ; qtot 6.621
   502   ha     1   5r1     H  502     0.124281      1.00800 ; qtot 6.745
   503   ca     1   5r1     C  503     0.069281     12.01000 ; qtot 6.814
   504    c     1   5r1     C  504     0.417281     12.01000 ; qtot 7.232
   505    o     1   5r1     O  505    -0.478719     16.00000 ; qtot 6.753
   506   os     1   5r1     O  506    -0.498719     16.00000 ; qtot 6.254
   507   c3     1   5r1     C  507     0.144281     12.01000 ; qtot 6.398
   508   hc     1   5r1     H  508     0.116281      1.00800 ; qtot 6.515
   509   hc     1   5r1     H  509     0.161281      1.00800 ; qtot 6.676
   510   c3     1   5r1     C  510     0.133281     12.01000 ; qtot 6.809
   511   hc     1   5r1     H  511     0.118281      1.00800 ; qtot 6.928
   512   hc     1   5r1     H  512     0.073281      1.00800 ; qtot 7.001
   513   os     1   5r1     O  513    -0.481719     16.00000 ; qtot 6.519
   514   ca     1   5r1     C  514     0.312281     12.01000 ; qtot 6.831
   515   ha     1   5r1     H  515     0.147281      1.00800 ; qtot 6.979
   516   ca     1   5r1     C  516     0.441281     12.01000 ; qtot 7.420
   517   c3     1   5r1     C  517     0.343281     12.01000 ; qtot 7.763
   518   c3     1   5r1     C  518     0.490281     12.01000 ; qtot 8.254
   519   os     1   5r1     O  519    -0.540719     16.00000 ; qtot 7.713
   520    c     1   5r1     C  520     0.460281     12.01000 ; qtot 8.173
   521   c3     1   5r1     C  521     0.349281     12.01000 ; qtot 8.522
   522   hc     1   5r1     H  522     0.174281      1.00800 ; qtot 8.697
   523   c3     1   5r1     C  523     0.250281     12.01000 ; qtot 8.947
   524    c     1   5r1     C  524     0.360281     12.01000 ; qtot 9.307
   525   os     1   5r1     O  525    -0.460719     16.00000 ; qtot 8.847
   526   os     1   5r1     O  526    -0.522719     16.00000 ; qtot 8.324
   527   c3     1   5r1     C  527     0.118281     12.01000 ; qtot 8.442
   528   hc     1   5r1     H  528     0.130281      1.00800 ; qtot 8.572
   529   hc     1   5r1     H  529     0.084281      1.00800 ; qtot 8.657
   530   c3     1   5r1     C  530     0.139281     12.01000 ; qtot 8.796
   531   hc     1   5r1     H  531     0.135281      1.00800 ; qtot 8.931
   532   hc     1   5r1     H  532     0.090281      1.00800 ; qtot 9.021
   533   os     1   5r1     O  533    -0.531719     16.00000 ; qtot 8.490
   534   ca     1   5r1     C  534     0.028281     12.01000 ; qtot 8.518
   535   ha     1   5r1     H  535     0.133281      1.00800 ; qtot 8.651
   536   ca     1   5r1     C  536     0.173281     12.01000 ; qtot 8.825
   537   c3     1   5r1     C  537     0.171281     12.01000 ; qtot 8.996
   538    c     1   5r1     C  538     0.394281     12.01000 ; qtot 9.390
   539    o     1   5r1     O  539    -0.505719     16.00000 ; qtot 8.884
   540   ca     1   5r1     C  540     0.186281     12.01000 ; qtot 9.071
   541   ca     1   5r1     C  541     0.006281     12.01000 ; qtot 9.077
   542   ha     1   5r1     H  542     0.110281      1.00800 ; qtot 9.187
   543   ca     1   5r1     C  543     0.062281     12.01000 ; qtot 9.250
   544   ca     1   5r1     C  544     0.403281     12.01000 ; qtot 9.653
   545   os     1   5r1     O  545    -0.509719     16.00000 ; qtot 9.143
   546    c     1   5r1     C  546     0.390281     12.01000 ; qtot 9.533
   547   c3     1   5r1     C  547     0.186281     12.01000 ; qtot 9.720
   548   hc     1   5r1     H  548     0.119281      1.00800 ; qtot 9.839
   549   hc     1   5r1     H  549     0.108281      1.00800 ; qtot 9.947
   550   os     1   5r1     O  550    -0.498719     16.00000 ; qtot 9.449
   551   ca     1   5r1     C  551    -0.038719     12.01000 ; qtot 9.410
   552   ha     1   5r1     H  552     0.080281      1.00800 ; qtot 9.490
   553   ca     1   5r1     C  553    -0.011719     12.01000 ; qtot 9.478
   554   ha     1   5r1     H  554     0.136281      1.00800 ; qtot 9.615
   555   ca     1   5r1     C  555     0.067281     12.01000 ; qtot 9.682
   556   c3     1   5r1     C  556     0.479281     12.01000 ; qtot 10.161
   557   os     1   5r1     O  557    -0.487719     16.00000 ; qtot 9.674
   558   ca     1   5r1     C  558    -0.004719     12.01000 ; qtot 9.669
   559   ha     1   5r1     H  559     0.135281      1.00800 ; qtot 9.804
   560   ca     1   5r1     C  560    -0.007719     12.01000 ; qtot 9.796
   561   ha     1   5r1     H  561     0.114281      1.00800 ; qtot 9.911
   562   ca     1   5r1     C  562     0.025281     12.01000 ; qtot 9.936
   563    c     1   5r1     C  563     0.368281     12.01000 ; qtot 10.304
   564   os     1   5r1     O  564    -0.552719     16.00000 ; qtot 9.751
   565   c3     1   5r1     C  565     0.150281     12.01000 ; qtot 9.902
   566   hc     1   5r1     H  566     0.144281      1.00800 ; qtot 10.046
   567   hc     1   5r1     H  567     0.130281      1.00800 ; qtot 10.176
   568   c3     1   5r1     C  568     0.154281     12.01000 ; qtot 10.331
   569   hc     1   5r1     H  569     0.150281      1.00800 ; qtot 10.481
   570   hc     1   5r1     H  570     0.107281      1.00800 ; qtot 10.588
   571   os     1   5r1     O  571    -0.505719     16.00000 ; qtot 10.082
   572   ca     1   5r1     C  572    -0.001719     12.01000 ; qtot 10.081
   573   ha     1   5r1     H  573     0.123281      1.00800 ; qtot 10.204
   574   ca     1   5r1     C  574    -0.000719     12.01000 ; qtot 10.203
   575   ha     1   5r1     H  575     0.135281      1.00800 ; qtot 10.339
   576   ca     1   5r1     C  576     0.079281     12.01000 ; qtot 10.418
   577   c3     1   5r1     C  577     0.467281     12.01000 ; qtot 10.885
   578   oh     1   5r1     O  578    -0.612719     16.00000 ; qtot 10.272
   579   ca     1   5r1     C  579    -0.004719     12.01000 ; qtot 10.268
   580   ha     1   5r1     H  580     0.125281      1.00800 ; qtot 10.393
   581   ca     1   5r1     C  581    -0.007719     12.01000 ; qtot 10.385
   582   ha     1   5r1     H  582     0.139281      1.00800 ; qtot 10.525
   583   ca     1   5r1     C  583     0.057281     12.01000 ; qtot 10.582
   584    c     1   5r1     C  584     0.413281     12.01000 ; qtot 10.995
   585    o     1   5r1     O  585    -0.496719     16.00000 ; qtot 10.498
   586   oh     1   5r1     O  586    -0.625719     16.00000 ; qtot 9.873
   587   c3     1   5r1     C  587     0.110281     12.01000 ; qtot 9.983
   588   hc     1   5r1     H  588     0.088281      1.00800 ; qtot 10.071
   589   hc     1   5r1     H  589     0.114281      1.00800 ; qtot 10.186
   590   c3     1   5r1     C  590     0.110281     12.01000 ; qtot 10.296
   591   hc     1   5r1     H  591     0.131281      1.00800 ; qtot 10.427
   592   hc     1   5r1     H  592     0.078281      1.00800 ; qtot 10.505
   593   os     1   5r1     O  593    -0.514719     16.00000 ; qtot 9.991
   594   ca     1   5r1     C  594    -0.005719     12.01000 ; qtot 9.985
   595   ha     1   5r1     H  595     0.108281      1.00800 ; qtot 10.093
   596   ca     1   5r1     C  596    -0.014719     12.01000 ; qtot 10.078
   597   ha     1   5r1     H  597     0.083281      1.00800 ; qtot 10.162
   598   ca     1   5r1     C  598     0.056281     12.01000 ; qtot 10.218
   599    c     1   5r1     C  599     0.381281     12.01000 ; qtot 10.599
   600   os     1   5r1     O  600    -0.505719     16.00000 ; qtot 10.094
   601   ca     1   5r1     C  601    -0.010719     12.01000 ; qtot 10.083
   602   ha     1   5r1     H  602     0.100281      1.00800 ; qtot 10.183
   603   ca     1   5r1     C  603     0.000281     12.01000 ; qtot 10.183
   604   ha     1   5r1     H  604     0.117281      1.00800 ; qtot 10.301
   605   ca     1   5r1     C  605     0.083281     12.01000 ; qtot 10.384
   606   c3     1   5r1     C  606     0.475281     12.01000 ; qtot 10.859
   607   os     1   5r1     O  607    -0.517719     16.00000 ; qtot 10.342
   608   os     1   5r1     O  608    -0.530719     16.00000 ; qtot 9.811
   609   c3     1   5r1     C  609     0.142281     12.01000 ; qtot 9.953
   610   hc     1   5r1     H  610     0.107281      1.00800 ; qtot 10.060
   611   hc     1   5r1     H  611     0.151281      1.00800 ; qtot 10.212
   612   c3     1   5r1     C  612     0.143281     12.01000 ; qtot 10.355
   613   hc     1   5r1     H  613     0.120281      1.00800 ; qtot 10.475
   614   hc     1   5r1     H  614     0.153281      1.00800 ; qtot 10.629
   615    o     1   5r1     O  615    -0.468719     16.00000 ; qtot 10.160
   616   ca     1   5r1     C  616    -0.001719     12.01000 ; qtot 10.158
   617   ha     1   5r1     H  617     0.103281      1.00800 ; qtot 10.261
   618   ca     1   5r1     C  618     0.005281     12.01000 ; qtot 10.267
   619   ha     1   5r1     H  619     0.165281      1.00800 ; qtot 10.432
   620   ca     1   5r1     C  620     0.029281     12.01000 ; qtot 10.461
   621    c     1   5r1     C  621     0.385281     12.01000 ; qtot 10.847
   622   os     1   5r1     O  622    -0.485719     16.00000 ; qtot 10.361
   623   ca     1   5r1     C  623    -0.035719     12.01000 ; qtot 10.325
   624   ha     1   5r1     H  624     0.101281      1.00800 ; qtot 10.426
   625   ca     1   5r1     C  625    -0.032719     12.01000 ; qtot 10.394
   626   ha     1   5r1     H  626     0.091281      1.00800 ; qtot 10.485
   627   ca     1   5r1     C  627     0.032281     12.01000 ; qtot 10.517
   628   ca     1   5r1     C  628     0.342281     12.01000 ; qtot 10.859
   629   oh     1   5r1     O  629    -0.585719     16.00000 ; qtot 10.274
   630   os     1   5r1     O  630    -0.521719     16.00000 ; qtot 9.752
   631   c3     1   5r1     C  631     0.115281     12.01000 ; qtot 9.867
   632   hc     1   5r1     H  632     0.130281      1.00800 ; qtot 9.998
   633   hc     1   5r1     H  633     0.103281      1.00800 ; qtot 10.101
   634   c3     1   5r1     C  634     0.124281     12.01000 ; qtot 10.225
   635   hc     1   5r1     H  635     0.084281      1.00800 ; qtot 10.309
   636   hc     1   5r1     H  636     0.084281      1.00800 ; qtot 10.394
   637    o     1   5r1     O  637    -0.491719     16.00000 ; qtot 9.902
   638   ca     1   5r1     C  638    -0.047719     12.01000 ; qtot 9.854
   639   ha     1   5r1     H  639     0.085281      1.00800 ; qtot 9.940
   640   ca     1   5r1     C  640     0.005281     12.01000 ; qtot 9.945
   641   ha     1   5r1     H  641     0.098281      1.00800 ; qtot 10.043
   642   c3     1   5r1     C  642     0.213281     12.01000 ; qtot 10.256
   643   c3     1   5r1     C  643     0.501281     12.01000 ; qtot 10.758
   644   os     1   5r1     O  644    -0.475719     16.00000 ; qtot 10.282
   645   c3     1   5r1     C  645     0.004281     12.01000 ; qtot 10.286
   646   hc     1   5r1     H  646     0.082281      1.00800 ; qtot 10.369
   647   ca     1   5r1     C  647    -0.017719     12.01000 ; qtot 10.351
   648   ha     1   5r1     H  648     0.118281      1.00800 ; qtot 10.469
   649   ca     1   5r1     C  649     0.023281     12.01000 ; qtot 10.492
   650    c     1   5r1     C  650     0.395281     12.01000 ; qtot 10.888
   651    o     1   5r1     O  651    -0.506719     16.00000 ; qtot 10.381
   652   os     1   5r1     O  652    -0.494719     16.00000 ; qtot 9.886
   653   c3     1   5r1     C  653     0.162281     12.01000 ; qtot 10.048
   654   hc     1   5r1     H  654     0.125281      1.00800 ; qtot 10.174
   655   hc     1   5r1     H  655     0.118281      1.00800 ; qtot 10.292
   656   c3     1   5r1     C  656     0.184281     12.01000 ; qtot 10.476
   657   hc     1   5r1     H  657     0.122281      1.00800 ; qtot 10.599
   658   hc     1   5r1     H  658     0.136281      1.00800 ; qtot 10.735
   659   os     1   5r1     O  659    -0.490719     16.00000 ; qtot 10.244
   660   ca     1   5r1     C  660    -0.011719     12.01000 ; qtot 10.232
   661   ha     1   5r1     H  661     0.134281      1.00800 ; qtot 10.367
   662   ca     1   5r1     C  662    -0.024719     12.01000 ; qtot 10.342
   663   ha     1   5r1     H  663     0.106281      1.00800 ; qtot 10.448
   664   ca     1   5r1     C  664     0.053281     12.01000 ; qtot 10.502
   665    c     1   5r1     C  665     0.383281     12.01000 ; qtot 10.885
   666    o     1   5r1     O  666    -0.470719     16.00000 ; qtot 10.414
   667   c3     1   5r1     C  667     0.125281     12.01000 ; qtot 10.539
   668   hc     1   5r1     H  668     0.148281      1.00800 ; qtot 10.688
   669   c3     1   5r1     C  669     0.125281     12.01000 ; qtot 10.813
   670   hc     1   5r1     H  670     0.133281      1.00800 ; qtot 10.946
   671   ca     1   5r1     C  671     0.075281     12.01000 ; qtot 11.022
   672    c     1   5r1     C  672     0.420281     12.01000 ; qtot 11.442
   673    o     1   5r1     O  673    -0.489719     16.00000 ; qtot 10.952
   674   os     1   5r1     O  674    -0.505719     16.00000 ; qtot 10.446
   675   c3     1   5r1     C  675     0.333281     12.01000 ; qtot 10.780
   676   hc     1   5r1     H  676     0.154281      1.00800 ; qtot 10.934
   677   c3     1   5r1     C  677     0.190281     12.01000 ; qtot 11.124
   678   hc     1   5r1     H  678     0.118281      1.00800 ; qtot 11.243
   679   hc     1   5r1     H  679     0.154281      1.00800 ; qtot 11.397
   680   os     1   5r1     O  680    -0.488719     16.00000 ; qtot 10.908
   681   ca     1   5r1     C  681    -0.011719     12.01000 ; qtot 10.896
   682   ha     1   5r1     H  682     0.104281      1.00800 ; qtot 11.001
   683   ca     1   5r1     C  683    -0.007719     12.01000 ; qtot 10.993
   684   ha     1   5r1     H  684     0.122281      1.00800 ; qtot 11.115
   685   ca     1   5r1     C  685     0.052281     12.01000 ; qtot 11.167
   686    c     1   5r1     C  686     0.384281     12.01000 ; qtot 11.552
   687    o     1   5r1     O  687    -0.498719     16.00000 ; qtot 11.053
   688   ca     1   5r1     C  688    -0.025719     12.01000 ; qtot 11.027
   689   ha     1   5r1     H  689     0.081281      1.00800 ; qtot 11.109
   690   ca     1   5r1     C  690    -0.028719     12.01000 ; qtot 11.080
   691   ha     1   5r1     H  691     0.067281      1.00800 ; qtot 11.147
   692   ca     1   5r1     C  692     0.047281     12.01000 ; qtot 11.194
   693    c     1   5r1     C  693     0.394281     12.01000 ; qtot 11.589
   694    o     1   5r1     O  694    -0.494719     16.00000 ; qtot 11.094
   695   os     1   5r1     O  695    -0.502719     16.00000 ; qtot 10.591
   696   c3     1   5r1     C  696     0.128281     12.01000 ; qtot 10.720
   697   hc     1   5r1     H  697     0.100281      1.00800 ; qtot 10.820
   698   hc     1   5r1     H  698     0.110281      1.00800 ; qtot 10.930
   699   c3     1   5r1     C  699     0.141281     12.01000 ; qtot 11.071
   700   hc     1   5r1     H  700     0.147281      1.00800 ; qtot 11.219
   701   hc     1   5r1     H  701     0.137281      1.00800 ; qtot 11.356
   702   os     1   5r1     O  702    -0.500719     16.00000 ; qtot 10.855
   703   ca     1   5r1     C  703    -0.030719     12.01000 ; qtot 10.825
   704   ha     1   5r1     H  704     0.119281      1.00800 ; qtot 10.944
   705   ca     1   5r1     C  705    -0.029719     12.01000 ; qtot 10.914
   706   ha     1   5r1     H  706     0.113281      1.00800 ; qtot 11.027
   707   ca     1   5r1     C  707     0.060281     12.01000 ; qtot 11.088
   708   c3     1   5r1     C  708     0.465281     12.01000 ; qtot 11.553
   709   os     1   5r1     O  709    -0.515719     16.00000 ; qtot 11.037
   710   ca     1   5r1     C  710    -0.012719     12.01000 ; qtot 11.025
   711   ha     1   5r1     H  711     0.111281      1.00800 ; qtot 11.136
   712   ca     1   5r1     C  712    -0.022719     12.01000 ; qtot 11.113
   713   ha     1   5r1     H  713     0.126281      1.00800 ; qtot 11.239
   714   ca     1   5r1     C  714     0.036281     12.01000 ; qtot 11.276
   715    c     1   5r1     C  715     0.398281     12.01000 ; qtot 11.674
   716    o     1   5r1     O  716    -0.489719     16.00000 ; qtot 11.184
   717   os     1   5r1     O  717    -0.527719     16.00000 ; qtot 10.656
   718   c3     1   5r1     C  718     0.178281     12.01000 ; qtot 10.835
   719   hc     1   5r1     H  719     0.111281      1.00800 ; qtot 10.946
   720   hc     1   5r1     H  720     0.159281      1.00800 ; qtot 11.105
   721   c3     1   5r1     C  721     0.290281     12.01000 ; qtot 11.396
   722   hc     1   5r1     H  722     0.145281      1.00800 ; qtot 11.541
   723   ho     1   5r1     H  723     0.358281      1.00800 ; qtot 11.899
   724   c3     1   5r1     C  724     0.108281     12.01000 ; qtot 12.007
   725   hc     1   5r1     H  725     0.120281      1.00800 ; qtot 12.128
   726   c3     1   5r1     C  726    -0.026719     12.01000 ; qtot 12.101
   727   hc     1   5r1     H  727     0.071281      1.00800 ; qtot 12.172
   728   ca     1   5r1     C  728     0.020281     12.01000 ; qtot 12.193
   729   ca     1   5r1     C  729     0.374281     12.01000 ; qtot 12.567
   730   os     1   5r1     O  730    -0.492719     16.00000 ; qtot 12.074
   731   ca     1   5r1     C  731    -0.037719     12.01000 ; qtot 12.036
   732   ha     1   5r1     H  732     0.117281      1.00800 ; qtot 12.154
   733   ca     1   5r1     C  733    -0.051719     12.01000 ; qtot 12.102
   734   ha     1   5r1     H  734     0.083281      1.00800 ; qtot 12.185
   735   ca     1   5r1     C  735     0.048281     12.01000 ; qtot 12.234
   736   ca     1   5r1     C  736     0.382281     12.01000 ; qtot 12.616
   737   oh     1   5r1     O  737    -0.568719     16.00000 ; qtot 12.047
   738   oh     1   5r1     O  738    -0.576719     16.00000 ; qtot 11.470
   739   c3     1   5r1     C  739     0.130281     12.01000 ; qtot 11.601
   740   hc     1   5r1     H  740     0.106281      1.00800 ; qtot 11.707
   741   hc     1   5r1     H  741     0.142281      1.00800 ; qtot 11.849
   742   c3     1   5r1     C  742     0.129281     12.01000 ; qtot 11.979
   743   hc     1   5r1     H  743     0.119281      1.00800 ; qtot 12.098
   744   hc     1   5r1     H  744     0.092281      1.00800 ; qtot 12.190
   745   os     1   5r1     O  745    -0.517719     16.00000 ; qtot 11.672
   746   ca     1   5r1     C  746    -0.013719     12.01000 ; qtot 11.659
   747   ha     1   5r1     H  747     0.098281      1.00800 ; qtot 11.757
   748   ca     1   5r1     C  748    -0.002719     12.01000 ; qtot 11.754
   749   ha     1   5r1     H  749     0.120281      1.00800 ; qtot 11.874
   750   ca     1   5r1     C  750     0.050281     12.01000 ; qtot 11.925
   751    c     1   5r1     C  751     0.381281     12.01000 ; qtot 12.306
   752    o     1   5r1     O  752    -0.505719     16.00000 ; qtot 11.800
   753   ca     1   5r1     C  753     0.002281     12.01000 ; qtot 11.803
   754   ha     1   5r1     H  754     0.129281      1.00800 ; qtot 11.932
   755   ca     1   5r1     C  755    -0.028719     12.01000 ; qtot 11.903
   756   ha     1   5r1     H  756     0.075281      1.00800 ; qtot 11.978
   757   ca     1   5r1     C  757     0.033281     12.01000 ; qtot 12.012
   758    c     1   5r1     C  758     0.382281     12.01000 ; qtot 12.394
   759    o     1   5r1     O  759    -0.473719     16.00000 ; qtot 11.920
   760   os     1   5r1     O  760    -0.515719     16.00000 ; qtot 11.405
   761   c3     1   5r1     C  761     0.118281     12.01000 ; qtot 11.523
   762   hc     1   5r1     H  762     0.130281      1.00800 ; qtot 11.653
   763   hc     1   5r1     H  763     0.091281      1.00800 ; qtot 11.744
   764   c3     1   5r1     C  764     0.116281     12.01000 ; qtot 11.861
   765   hc     1   5r1     H  765     0.142281      1.00800 ; qtot 12.003
   766   hc     1   5r1     H  766     0.134281      1.00800 ; qtot 12.137
   767   os     1   5r1     O  767    -0.538719     16.00000 ; qtot 11.599
   768   ca     1   5r1     C  768    -0.018719     12.01000 ; qtot 11.580
   769   ha     1   5r1     H  769     0.083281      1.00800 ; qtot 11.663
   770   ca     1   5r1     C  770    -0.015719     12.01000 ; qtot 11.647
   771   ha     1   5r1     H  771     0.091281      1.00800 ; qtot 11.739
   772   ca     1   5r1     C  772     0.064281     12.01000 ; qtot 11.803
   773    c     1   5r1     C  773     0.402281     12.01000 ; qtot 12.205
   774    o     1   5r1     O  774    -0.470719     16.00000 ; qtot 11.734
   775   ca     1   5r1     C  775     0.024281     12.01000 ; qtot 11.759
   776   ha     1   5r1     H  776     0.140281      1.00800 ; qtot 11.899
   777   ca     1   5r1     C  777     0.009281     12.01000 ; qtot 11.908
   778   ha     1   5r1     H  778     0.141281      1.00800 ; qtot 12.050
   779   ca     1   5r1     C  779     0.043281     12.01000 ; qtot 12.093
   780    c     1   5r1     C  780     0.370281     12.01000 ; qtot 12.463
   781    o     1   5r1     O  781    -0.496719     16.00000 ; qtot 11.966
   782   os     1   5r1     O  782    -0.510719     16.00000 ; qtot 11.456
   783   c3     1   5r1     C  783     0.145281     12.01000 ; qtot 11.601
   784   hc     1   5r1     H  784     0.134281      1.00800 ; qtot 11.735
   785   hc     1   5r1     H  785     0.105281      1.00800 ; qtot 11.841
   786   c3     1   5r1     C  786     0.152281     12.01000 ; qtot 11.993
   787   hc     1   5r1     H  787     0.143281      1.00800 ; qtot 12.136
   788   hc     1   5r1     H  788     0.132281      1.00800 ; qtot 12.268
   789   os     1   5r1     O  789    -0.586719     16.00000 ; qtot 11.682
   790   ca     1   5r1     C  790    -0.012719     12.01000 ; qtot 11.669
   791   ha     1   5r1     H  791     0.138281      1.00800 ; qtot 11.807
   792   ca     1   5r1     C  792    -0.032719     12.01000 ; qtot 11.775
   793   ha     1   5r1     H  793     0.101281      1.00800 ; qtot 11.876
   794   ca     1   5r1     C  794     0.012281     12.01000 ; qtot 11.888
   795    c     1   5r1     C  795     0.365281     12.01000 ; qtot 12.253
   796    o     1   5r1     O  796    -0.461719     16.00000 ; qtot 11.792
   797   ca     1   5r1     C  797    -0.037719     12.01000 ; qtot 11.754
   798   ha     1   5r1     H  798     0.084281      1.00800 ; qtot 11.838
   799   ca     1   5r1     C  799    -0.027719     12.01000 ; qtot 11.811
   800   ha     1   5r1     H  800     0.100281      1.00800 ; qtot 11.911
   801   ca     1   5r1     C  801     0.033281     12.01000 ; qtot 11.944
   802    c     1   5r1     C  802     0.384281     12.01000 ; qtot 12.328
   803   os     1   5r1     O  803    -0.499719     16.00000 ; qtot 11.829
   804   c3     1   5r1     C  804     0.141281     12.01000 ; qtot 11.970
   805   hc     1   5r1     H  805     0.113281      1.00800 ; qtot 12.083
   806   hc     1   5r1     H  806     0.143281      1.00800 ; qtot 12.226
   807   c3     1   5r1     C  807     0.131281     12.01000 ; qtot 12.358
   808   hc     1   5r1     H  808     0.150281      1.00800 ; qtot 12.508
   809   hc     1   5r1     H  809     0.087281      1.00800 ; qtot 12.595
   810   os     1   5r1     O  810    -0.512719     16.00000 ; qtot 12.083
   811   ca     1   5r1     C  811    -0.015719     12.01000 ; qtot 12.067
   812   ha     1   5r1     H  812     0.131281      1.00800 ; qtot 12.198
   813   ca     1   5r1     C  813    -0.009719     12.01000 ; qtot 12.188
   814   ha     1   5r1     H  814     0.104281      1.00800 ; qtot 12.293
   815   ca     1   5r1     C  815     0.051281     12.01000 ; qtot 12.344
   816    c     1   5r1     C  816     0.419281     12.01000 ; qtot 12.763
   817    o     1   5r1     O  817    -0.481719     16.00000 ; qtot 12.282
   818   ca     1   5r1     C  818    -0.022719     12.01000 ; qtot 12.259
   819   ha     1   5r1     H  819     0.114281      1.00800 ; qtot 12.373
   820   ca     1   5r1     C  820    -0.028719     12.01000 ; qtot 12.344
   821   ha     1   5r1     H  821     0.115281      1.00800 ; qtot 12.460
   822   ca     1   5r1     C  822     0.024281     12.01000 ; qtot 12.484
   823    c     1   5r1     C  823     0.364281     12.01000 ; qtot 12.848
   824    o     1   5r1     O  824    -0.514719     16.00000 ; qtot 12.334
   825   os     1   5r1     O  825    -0.517719     16.00000 ; qtot 11.816
   826   c3     1   5r1     C  826     0.165281     12.01000 ; qtot 11.981
   827   hc     1   5r1     H  827     0.128281      1.00800 ; qtot 12.109
   828   hc     1   5r1     H  828     0.155281      1.00800 ; qtot 12.265
   829   c3     1   5r1     C  829     0.169281     12.01000 ; qtot 12.434
   830   hc     1   5r1     H  830     0.140281      1.00800 ; qtot 12.574
   831   hc     1   5r1     H  831     0.146281      1.00800 ; qtot 12.721
   832   os     1   5r1     O  832    -0.517719     16.00000 ; qtot 12.203
   833   ca     1   5r1     C  833    -0.025719     12.01000 ; qtot 12.177
   834   ha     1   5r1     H  834     0.114281      1.00800 ; qtot 12.291
   835   ca     1   5r1     C  835    -0.049719     12.01000 ; qtot 12.242
   836   ha     1   5r1     H  836     0.078281      1.00800 ; qtot 12.320
   837   ca     1   5r1     C  837     0.020281     12.01000 ; qtot 12.340
   838    c     1   5r1     C  838     0.375281     12.01000 ; qtot 12.715
   839   ca     1   5r1     C  839    -0.044719     12.01000 ; qtot 12.671
   840   ha     1   5r1     H  840     0.096281      1.00800 ; qtot 12.767
   841   ca     1   5r1     C  841    -0.020719     12.01000 ; qtot 12.746
   842   ha     1   5r1     H  842     0.131281      1.00800 ; qtot 12.878
   843   ca     1   5r1     C  843     0.078281     12.01000 ; qtot 12.956
   844   c3     1   5r1     C  844     0.478281     12.01000 ; qtot 13.434
   845   os     1   5r1     O  845    -0.467719     16.00000 ; qtot 12.966
   846   os     1   5r1     O  846    -0.498719     16.00000 ; qtot 12.468
   847   c3     1   5r1     C  847     0.155281     12.01000 ; qtot 12.623
   848   hc     1   5r1     H  848     0.150281      1.00800 ; qtot 12.773
   849   hc     1   5r1     H  849     0.113281      1.00800 ; qtot 12.887
   850   c3     1   5r1     C  850     0.142281     12.01000 ; qtot 13.029
   851   hc     1   5r1     H  851     0.124281      1.00800 ; qtot 13.153
   852   hc     1   5r1     H  852     0.141281      1.00800 ; qtot 13.294
   853   os     1   5r1     O  853    -0.500719     16.00000 ; qtot 12.794
   854   ca     1   5r1     C  854     0.007281     12.01000 ; qtot 12.801
   855   ha     1   5r1     H  855     0.088281      1.00800 ; qtot 12.889
   856   ca     1   5r1     C  856     0.183281     12.01000 ; qtot 13.073
   857   ca     1   5r1     C  857     0.097281     12.01000 ; qtot 13.170
   858    c     1   5r1     C  858     0.396281     12.01000 ; qtot 13.566
   859    o     1   5r1     O  859    -0.453719     16.00000 ; qtot 13.112
   860   ca     1   5r1     C  860    -0.002719     12.01000 ; qtot 13.110
   861   ha     1   5r1     H  861     0.115281      1.00800 ; qtot 13.225
   862   ca     1   5r1     C  862    -0.006719     12.01000 ; qtot 13.218
   863   ha     1   5r1     H  863     0.113281      1.00800 ; qtot 13.332
   864   ca     1   5r1     C  864     0.038281     12.01000 ; qtot 13.370
   865    c     1   5r1     C  865     0.354281     12.01000 ; qtot 13.724
   866    o     1   5r1     O  866    -0.468719     16.00000 ; qtot 13.255
   867   os     1   5r1     O  867    -0.505719     16.00000 ; qtot 12.750
   868   c3     1   5r1     C  868     0.135281     12.01000 ; qtot 12.885
   869   hc     1   5r1     H  869     0.145281      1.00800 ; qtot 13.030
   870   hc     1   5r1     H  870     0.078281      1.00800 ; qtot 13.108
   871   c3     1   5r1     C  871     0.148281     12.01000 ; qtot 13.257
   872   hc     1   5r1     H  872     0.123281      1.00800 ; qtot 13.380
   873   hc     1   5r1     H  873     0.140281      1.00800 ; qtot 13.520
   874   os     1   5r1     O  874    -0.516719     16.00000 ; qtot 13.004
   875   ca     1   5r1     C  875    -0.032719     12.01000 ; qtot 12.971
   876   ha     1   5r1     H  876     0.124281      1.00800 ; qtot 13.095
   877   ca     1   5r1     C  877    -0.044719     12.01000 ; qtot 13.050
   878   ha     1   5r1     H  878     0.100281      1.00800 ; qtot 13.151
   879   ca     1   5r1     C  879     0.031281     12.01000 ; qtot 13.182
   880    c     1   5r1     C  880     0.378281     12.01000 ; qtot 13.560
   881    o     1   5r1     O  881    -0.445719     16.00000 ; qtot 13.115
   882   ca     1   5r1     C  882    -0.024719     12.01000 ; qtot 13.090
   883   ha     1   5r1     H  883     0.124281      1.00800 ; qtot 13.214
   884   ca     1   5r1     C  884    -0.028719     12.01000 ; qtot 13.185
   885   ha     1   5r1     H  885     0.098281      1.00800 ; qtot 13.284
   886   ca     1   5r1     C  886     0.062281     12.01000 ; qtot 13.346
   887   c3     1   5r1     C  887     0.477281     12.01000 ; qtot 13.823
   888   os     1   5r1     O  888    -0.496719     16.00000 ; qtot 13.327
   889   os     1   5r1     O  889    -0.509719     16.00000 ; qtot 12.817
   890   c3     1   5r1     C  890     0.109281     12.01000 ; qtot 12.926
   891   hc     1   5r1     H  891     0.112281      1.00800 ; qtot 13.038
   892   hc     1   5r1     H  892     0.116281      1.00800 ; qtot 13.155
   893   c3     1   5r1     C  893     0.070281     12.01000 ; qtot 13.225
   894   hc     1   5r1     H  894     0.070281      1.00800 ; qtot 13.295
   895   hc     1   5r1     H  895     0.107281      1.00800 ; qtot 13.402
   896   os     1   5r1     O  896    -0.465719     16.00000 ; qtot 12.937
   897   ca     1   5r1     C  897    -0.036719     12.01000 ; qtot 12.900
   898   ha     1   5r1     H  898     0.099281      1.00800 ; qtot 12.999
   899   ca     1   5r1     C  899    -0.035719     12.01000 ; qtot 12.964
   900   ha     1   5r1     H  900     0.094281      1.00800 ; qtot 13.058
   901   ca     1   5r1     C  901     0.036281     12.01000 ; qtot 13.094
   902   ca     1   5r1     C  902     0.364281     12.01000 ; qtot 13.458
   903   os     1   5r1     O  903    -0.506719     16.00000 ; qtot 12.952
   904   ca     1   5r1     C  904    -0.010719     12.01000 ; qtot 12.941
   905   ha     1   5r1     H  905     0.106281      1.00800 ; qtot 13.047
   906   ca     1   5r1     C  906    -0.008719     12.01000 ; qtot 13.039
   907   ha     1   5r1     H  907     0.111281      1.00800 ; qtot 13.150
   908   ca     1   5r1     C  908     0.026281     12.01000 ; qtot 13.176
   909    c     1   5r1     C  909     0.364281     12.01000 ; qtot 13.540
   910    o     1   5r1     O  910    -0.469719     16.00000 ; qtot 13.071
   911   os     1   5r1     O  911    -0.569719     16.00000 ; qtot 12.501
   912   c3     1   5r1     C  912     0.143281     12.01000 ; qtot 12.644
   913   hc     1   5r1     H  913     0.169281      1.00800 ; qtot 12.814
   914   hc     1   5r1     H  914     0.145281      1.00800 ; qtot 12.959
   915   c3     1   5r1     C  915     0.122281     12.01000 ; qtot 13.081
   916   hc     1   5r1     H  916     0.127281      1.00800 ; qtot 13.208
   917   hc     1   5r1     H  917     0.162281      1.00800 ; qtot 13.371
   918   os     1   5r1     O  918    -0.522719     16.00000 ; qtot 12.848
   919   ca     1   5r1     C  919    -0.031719     12.01000 ; qtot 12.816
   920   ha     1   5r1     H  920     0.094281      1.00800 ; qtot 12.911
   921   ca     1   5r1     C  921    -0.020719     12.01000 ; qtot 12.890
   922   ha     1   5r1     H  922     0.120281      1.00800 ; qtot 13.010
   923   ca     1   5r1     C  923     0.049281     12.01000 ; qtot 13.059
   924   c3     1   5r1     C  924     0.474281     12.01000 ; qtot 13.534
   925   os     1   5r1     O  925    -0.493719     16.00000 ; qtot 13.040
   926   ca     1   5r1     C  926    -0.023719     12.01000 ; qtot 13.016
   927   ha     1   5r1     H  927     0.103281      1.00800 ; qtot 13.119
   928   ca     1   5r1     C  928    -0.016719     12.01000 ; qtot 13.103
   929   ha     1   5r1     H  929     0.148281      1.00800 ; qtot 13.251
   930   ca     1   5r1     C  930     0.029281     12.01000 ; qtot 13.280
   931   ca     1   5r1     C  931     0.390281     12.01000 ; qtot 13.671
   932   os     1   5r1     O  932    -0.449719     16.00000 ; qtot 13.221
   933   os     1   5r1     O  933    -0.499719     16.00000 ; qtot 12.721
   934   c3     1   5r1     C  934     0.143281     12.01000 ; qtot 12.864
   935   hc     1   5r1     H  935     0.108281      1.00800 ; qtot 12.973
   936   hc     1   5r1     H  936     0.132281      1.00800 ; qtot 13.105
   937    c     1   5r1     C  937     0.211281     12.01000 ; qtot 13.316
   938   hc     1   5r1     H  938     0.120281      1.00800 ; qtot 13.437
   939   os     1   5r1     O  939    -0.504719     16.00000 ; qtot 12.932
   940   ca     1   5r1     C  940     0.009281     12.01000 ; qtot 12.941
   941   ha     1   5r1     H  941     0.128281      1.00800 ; qtot 13.069
   942   ca     1   5r1     C  942    -0.007719     12.01000 ; qtot 13.062
   943   ha     1   5r1     H  943     0.107281      1.00800 ; qtot 13.169
   944   ca     1   5r1     C  944     0.051281     12.01000 ; qtot 13.220
   945    c     1   5r1     C  945     0.407281     12.01000 ; qtot 13.628
   946   oh     1   5r1     O  946    -0.595719     16.00000 ; qtot 13.032
   947   ca     1   5r1     C  947    -0.019719     12.01000 ; qtot 13.012
   948   ha     1   5r1     H  948     0.107281      1.00800 ; qtot 13.119
   949   ca     1   5r1     C  949    -0.015719     12.01000 ; qtot 13.104
   950   ha     1   5r1     H  950     0.121281      1.00800 ; qtot 13.225
   951   ca     1   5r1     C  951     0.076281     12.01000 ; qtot 13.301
   952   c3     1   5r1     C  952     0.481281     12.01000 ; qtot 13.783
   953   os     1   5r1     O  953    -0.506719     16.00000 ; qtot 13.276
   954   os     1   5r1     O  954    -0.514719     16.00000 ; qtot 12.761
   955   c3     1   5r1     C  955     0.172281     12.01000 ; qtot 12.933
   956   hc     1   5r1     H  956     0.134281      1.00800 ; qtot 13.068
   957   hc     1   5r1     H  957     0.101281      1.00800 ; qtot 13.169
   958   c3     1   5r1     C  958     0.169281     12.01000 ; qtot 13.338
   959   hc     1   5r1     H  959     0.126281      1.00800 ; qtot 13.464
   960   hc     1   5r1     H  960     0.121281      1.00800 ; qtot 13.586
   961    o     1   5r1     O  961    -0.518719     16.00000 ; qtot 13.067
   962   ca     1   5r1     C  962    -0.008719     12.01000 ; qtot 13.058
   963   ha     1   5r1     H  963     0.120281      1.00800 ; qtot 13.179
   964   ca     1   5r1     C  964    -0.035719     12.01000 ; qtot 13.143
   965   ha     1   5r1     H  965     0.104281      1.00800 ; qtot 13.247
   966   ca     1   5r1     C  966     0.021281     12.01000 ; qtot 13.268
   967    c     1   5r1     C  967     0.368281     12.01000 ; qtot 13.637
   968    o     1   5r1     O  968    -0.513719     16.00000 ; qtot 13.123
   969   ca     1   5r1     C  969    -0.017719     12.01000 ; qtot 13.105
   970   ha     1   5r1     H  970     0.120281      1.00800 ; qtot 13.226
   971   ca     1   5r1     C  971    -0.004719     12.01000 ; qtot 13.221
   972   ha     1   5r1     H  972     0.136281      1.00800 ; qtot 13.357
   973   ca     1   5r1     C  973     0.045281     12.01000 ; qtot 13.402
   974   c3     1   5r1     C  974     0.447281     12.01000 ; qtot 13.850
   975   oh     1   5r1     O  975    -0.466719     16.00000 ; qtot 13.383
   976   os     1   5r1     O  976    -0.484719     16.00000 ; qtot 12.898
   977   c3     1   5r1     C  977     0.161281     12.01000 ; qtot 13.060
   978   hc     1   5r1     H  978     0.086281      1.00800 ; qtot 13.146
   979   hc     1   5r1     H  979     0.129281      1.00800 ; qtot 13.275
   980   c3     1   5r1     C  980     0.163281     12.01000 ; qtot 13.438
   981   hc     1   5r1     H  981     0.106281      1.00800 ; qtot 13.545
   982   hc     1   5r1     H  982     0.132281      1.00800 ; qtot 13.677
   983   os     1   5r1     O  983    -0.524719     16.00000 ; qtot 13.152
   984   ca     1   5r1     C  984     0.161281     12.01000 ; qtot 13.314
   985   hc     1   5r1     H  985     0.143281      1.00800 ; qtot 13.457
   986   ca     1   5r1     C  986     0.016281     12.01000 ; qtot 13.473
   987   ha     1   5r1     H  987     0.122281      1.00800 ; qtot 13.595
   988   ca     1   5r1     C  988     0.127281     12.01000 ; qtot 13.723
   989   c3     1   5r1     C  989     0.477281     12.01000 ; qtot 14.200
   990   os     1   5r1     O  990    -0.479719     16.00000 ; qtot 13.720
   991   ca     1   5r1     C  991     0.184281     12.01000 ; qtot 13.904
   992   ca     1   5r1     C  992     0.030281     12.01000 ; qtot 13.935
   993   ha     1   5r1     H  993     0.145281      1.00800 ; qtot 14.080
   994   ca     1   5r1     C  994     0.118281     12.01000 ; qtot 14.198
   995   c3     1   5r1     C  995     0.476281     12.01000 ; qtot 14.675
   996   os     1   5r1     O  996    -0.507719     16.00000 ; qtot 14.167
   997   os     1   5r1     O  997    -0.501719     16.00000 ; qtot 13.665
   998   c3     1   5r1     C  998     0.289281     12.01000 ; qtot 13.954
   999   hc     1   5r1     H  999     0.169281      1.00800 ; qtot 14.124
  1000   hc     1   5r1     H 1000     0.134281      1.00800 ; qtot 14.258
  1001   c3     1   5r1     C 1001     0.166281     12.01000 ; qtot 14.424
  1002   hc     1   5r1     H 1002     0.165281      1.00800 ; qtot 14.590
  1003   hc     1   5r1     H 1003     0.119281      1.00800 ; qtot 14.709
  1004   os     1   5r1     O 1004    -0.465719     16.00000 ; qtot 14.243
  1005   ca     1   5r1     C 1005    -0.020719     12.01000 ; qtot 14.222
  1006   ha     1   5r1     H 1006     0.124281      1.00800 ; qtot 14.347
  1007   ca     1   5r1     C 1007    -0.011719     12.01000 ; qtot 14.335
  1008   ha     1   5r1     H 1008     0.117281      1.00800 ; qtot 14.452
  1009   ca     1   5r1     C 1009     0.051281     12.01000 ; qtot 14.504
  1010   ca     1   5r1     C 1010     0.390281     12.01000 ; qtot 14.894
  1011   os     1   5r1     O 1011    -0.484719     16.00000 ; qtot 14.409
  1012   ca     1   5r1     C 1012    -0.016719     12.01000 ; qtot 14.392
  1013   ha     1   5r1     H 1013     0.089281      1.00800 ; qtot 14.482
  1014   ca     1   5r1     C 1014    -0.021719     12.01000 ; qtot 14.460
  1015   ha     1   5r1     H 1015     0.127281      1.00800 ; qtot 14.587
  1016   ca     1   5r1     C 1016     0.026281     12.01000 ; qtot 14.613
  1017    c     1   5r1     C 1017     0.370281     12.01000 ; qtot 14.984
  1018    o     1   5r1     O 1018    -0.505719     16.00000 ; qtot 14.478
  1019   os     1   5r1     O 1019    -0.526719     16.00000 ; qtot 13.951
  1020   c3     1   5r1     C 1020     0.137281     12.01000 ; qtot 14.089
  1021   hc     1   5r1     H 1021     0.153281      1.00800 ; qtot 14.242
  1022   hc     1   5r1     H 1022     0.112281      1.00800 ; qtot 14.354
  1023   c3     1   5r1     C 1023     0.142281     12.01000 ; qtot 14.496
  1024   hc     1   5r1     H 1024     0.127281      1.00800 ; qtot 14.624
  1025   hc     1   5r1     H 1025     0.096281      1.00800 ; qtot 14.720
  1026   os     1   5r1     O 1026    -0.506719     16.00000 ; qtot 14.213
  1027   ca     1   5r1     C 1027    -0.009719     12.01000 ; qtot 14.204
  1028   ha     1   5r1     H 1028     0.135281      1.00800 ; qtot 14.339
  1029   ca     1   5r1     C 1029    -0.012719     12.01000 ; qtot 14.326
  1030   ha     1   5r1     H 1030     0.085281      1.00800 ; qtot 14.411
  1031   ca     1   5r1     C 1031     0.038281     12.01000 ; qtot 14.450
  1032    c     1   5r1     C 1032     0.377281     12.01000 ; qtot 14.827
  1033    o     1   5r1     O 1033    -0.485719     16.00000 ; qtot 14.341
  1034   ca     1   5r1     C 1034    -0.049719     12.01000 ; qtot 14.292
  1035   ha     1   5r1     H 1035     0.050281      1.00800 ; qtot 14.342
  1036   ca     1   5r1     C 1036    -0.034719     12.01000 ; qtot 14.307
  1037   ha     1   5r1     H 1037     0.058281      1.00800 ; qtot 14.365
  1038   ca     1   5r1     C 1038     0.069281     12.01000 ; qtot 14.435
  1039   c3     1   5r1     C 1039     0.440281     12.01000 ; qtot 14.875
  1040   os     1   5r1     O 1040    -0.476719     16.00000 ; qtot 14.398
  1041   os     1   5r1     O 1041    -0.490719     16.00000 ; qtot 13.908
  1042   c3     1   5r1     C 1042     0.097281     12.01000 ; qtot 14.005
  1043   hc     1   5r1     H 1043     0.099281      1.00800 ; qtot 14.104
  1044   hc     1   5r1     H 1044     0.084281      1.00800 ; qtot 14.188
  1045   ca     1   5r1     C 1045     0.127281     12.01000 ; qtot 14.316
  1046   ha     1   5r1     H 1046     0.094281      1.00800 ; qtot 14.410
  1047   ha     1   5r1     H 1047     0.147281      1.00800 ; qtot 14.557
  1048   oh     1   5r1     O 1048    -0.638719     16.00000 ; qtot 13.918
  1049   ca     1   5r1     C 1049    -0.016719     12.01000 ; qtot 13.902
  1050   ha     1   5r1     H 1050     0.082281      1.00800 ; qtot 13.984
  1051   ca     1   5r1     C 1051    -0.007719     12.01000 ; qtot 13.976
  1052   ha     1   5r1     H 1052     0.109281      1.00800 ; qtot 14.086
  1053   ca     1   5r1     C 1053     0.072281     12.01000 ; qtot 14.158
  1054   c3     1   5r1     C 1054     0.442281     12.01000 ; qtot 14.600
  1055   os     1   5r1     O 1055    -0.513719     16.00000 ; qtot 14.086
  1056   ca     1   5r1     C 1056    -0.010719     12.01000 ; qtot 14.076
  1057   ha     1   5r1     H 1057     0.111281      1.00800 ; qtot 14.187
  1058   ca     1   5r1     C 1058    -0.021719     12.01000 ; qtot 14.165
  1059   ha     1   5r1     H 1059     0.109281      1.00800 ; qtot 14.275
  1060   ca     1   5r1     C 1060     0.041281     12.01000 ; qtot 14.316
  1061    c     1   5r1     C 1061     0.385281     12.01000 ; qtot 14.701
  1062    o     1   5r1     O 1062    -0.504719     16.00000 ; qtot 14.196
  1063   os     1   5r1     O 1063    -0.537719     16.00000 ; qtot 13.659
  1064   c3     1   5r1     C 1064     0.147281     12.01000 ; qtot 13.806
  1065   hc     1   5r1     H 1065     0.137281      1.00800 ; qtot 13.943
  1066   hc     1   5r1     H 1066     0.132281      1.00800 ; qtot 14.076
  1067   c3     1   5r1     C 1067     0.297281     12.01000 ; qtot 14.373
  1068   hc     1   5r1     H 1068     0.147281      1.00800 ; qtot 14.520
  1069   os     1   5r1     O 1069    -0.464719     16.00000 ; qtot 14.055
  1070   ca     1   5r1     C 1070     0.185281     12.01000 ; qtot 14.241
  1071   ca     1   5r1     C 1071     0.060281     12.01000 ; qtot 14.301
  1072   ha     1   5r1     H 1072     0.142281      1.00800 ; qtot 14.443
  1073   c3     1   5r1     C 1073     0.128281     12.01000 ; qtot 14.572
  1074    c     1   5r1     C 1074     0.397281     12.01000 ; qtot 14.969
  1075   oh     1   5r1     O 1075    -0.650719     16.00000 ; qtot 14.318
  1076   ca     1   5r1     C 1076    -0.005719     12.01000 ; qtot 14.312
  1077   ha     1   5r1     H 1077     0.075281      1.00800 ; qtot 14.388
  1078   ca     1   5r1     C 1078    -0.015719     12.01000 ; qtot 14.372
  1079   ha     1   5r1     H 1079     0.077281      1.00800 ; qtot 14.449
  1080   ca     1   5r1     C 1080     0.088281     12.01000 ; qtot 14.537
  1081    c     1   5r1     C 1081     0.406281     12.01000 ; qtot 14.944
  1082    o     1   5r1     O 1082    -0.483719     16.00000 ; qtot 14.460
  1083   os     1   5r1     O 1083    -0.529719     16.00000 ; qtot 13.930
  1084   c3     1   5r1     C 1084     0.313281     12.01000 ; qtot 14.244
  1085   hc     1   5r1     H 1085     0.149281      1.00800 ; qtot 14.393
  1086   c3     1   5r1     C 1086     0.178281     12.01000 ; qtot 14.571
  1087   hc     1   5r1     H 1087     0.151281      1.00800 ; qtot 14.722
  1088   hc     1   5r1     H 1088     0.148281      1.00800 ; qtot 14.871
  1089   os     1   5r1     O 1089    -0.501719     16.00000 ; qtot 14.369
  1090   ca     1   5r1     C 1090    -0.022719     12.01000 ; qtot 14.346
  1091   ha     1   5r1     H 1091     0.111281      1.00800 ; qtot 14.458
  1092   ca     1   5r1     C 1092    -0.030719     12.01000 ; qtot 14.427
  1093   ha     1   5r1     H 1093     0.107281      1.00800 ; qtot 14.534
  1094   ca     1   5r1     C 1094     0.085281     12.01000 ; qtot 14.619
  1095   c3     1   5r1     C 1095     0.473281     12.01000 ; qtot 15.093
  1096   os     1   5r1     O 1096    -0.479719     16.00000 ; qtot 14.613
  1097   ca     1   5r1     C 1097     0.002281     12.01000 ; qtot 14.615
  1098   ha     1   5r1     H 1098     0.139281      1.00800 ; qtot 14.755
  1099   ca     1   5r1     C 1099    -0.013719     12.01000 ; qtot 14.741
  1100   ha     1   5r1     H 1100     0.099281      1.00800 ; qtot 14.840
  1101   ca     1   5r1     C 1101     0.079281     12.01000 ; qtot 14.919
  1102   ca     1   5r1     C 1102     0.469281     12.01000 ; qtot 15.389
  1103   os     1   5r1     O 1103    -0.442719     16.00000 ; qtot 14.946
  1104   os     1   5r1     O 1104    -0.522719     16.00000 ; qtot 14.423
  1105   c3     1   5r1     C 1105     0.157281     12.01000 ; qtot 14.581
  1106   hc     1   5r1     H 1106     0.120281      1.00800 ; qtot 14.701
  1107   hc     1   5r1     H 1107     0.118281      1.00800 ; qtot 14.819
  1108   c3     1   5r1     C 1108     0.290281     12.01000 ; qtot 15.109
  1109   ho     1   5r1     H 1109     0.296281      1.00800 ; qtot 15.406
  1110   hc     1   5r1     H 1110     0.099281      1.00800 ; qtot 15.505
  1111   os     1   5r1     O 1111    -0.514719     16.00000 ; qtot 14.990
  1112   ca     1   5r1     C 1112    -0.019719     12.01000 ; qtot 14.970
  1113   ha     1   5r1     H 1113     0.132281      1.00800 ; qtot 15.103
  1114   ca     1   5r1     C 1114    -0.016719     12.01000 ; qtot 15.086
  1115   ha     1   5r1     H 1115     0.090281      1.00800 ; qtot 15.176
  1116   ca     1   5r1     C 1116     0.093281     12.01000 ; qtot 15.270
  1117   c3     1   5r1     C 1117     0.476281     12.01000 ; qtot 15.746
  1118   os     1   5r1     O 1118    -0.503719     16.00000 ; qtot 15.242
  1119   ca     1   5r1     C 1119    -0.007719     12.01000 ; qtot 15.234
  1120   ha     1   5r1     H 1120     0.097281      1.00800 ; qtot 15.332
  1121   ca     1   5r1     C 1121    -0.035719     12.01000 ; qtot 15.296
  1122   ha     1   5r1     H 1122     0.068281      1.00800 ; qtot 15.364
  1123   ca     1   5r1     C 1123     0.022281     12.01000 ; qtot 15.387
  1124    c     1   5r1     C 1124     0.366281     12.01000 ; qtot 15.753
  1125    o     1   5r1     O 1125    -0.504719     16.00000 ; qtot 15.248
  1126   os     1   5r1     O 1126    -0.513719     16.00000 ; qtot 14.734
  1127   c3     1   5r1     C 1127     0.092281     12.01000 ; qtot 14.827
  1128   hc     1   5r1     H 1128     0.118281      1.00800 ; qtot 14.945
  1129   hc     1   5r1     H 1129     0.090281      1.00800 ; qtot 15.035
  1130   c3     1   5r1     C 1130     0.099281     12.01000 ; qtot 15.135
  1131   hc     1   5r1     H 1131     0.110281      1.00800 ; qtot 15.245
  1132   hc     1   5r1     H 1132     0.091281      1.00800 ; qtot 15.336
  1133   os     1   5r1     O 1133    -0.493719     16.00000 ; qtot 14.842
  1134   ca     1   5r1     C 1134    -0.026719     12.01000 ; qtot 14.816
  1135   ha     1   5r1     H 1135     0.077281      1.00800 ; qtot 14.893
  1136   ca     1   5r1     C 1136    -0.011719     12.01000 ; qtot 14.881
  1137   ha     1   5r1     H 1137     0.108281      1.00800 ; qtot 14.989
  1138   ca     1   5r1     C 1138     0.055281     12.01000 ; qtot 15.045
  1139    c     1   5r1     C 1139     0.394281     12.01000 ; qtot 15.439
  1140    o     1   5r1     O 1140    -0.466719     16.00000 ; qtot 14.972
  1141   ca     1   5r1     C 1141    -0.009719     12.01000 ; qtot 14.963
  1142   ha     1   5r1     H 1142     0.102281      1.00800 ; qtot 15.065
  1143   ca     1   5r1     C 1143    -0.001719     12.01000 ; qtot 15.063
  1144   ha     1   5r1     H 1144     0.125281      1.00800 ; qtot 15.188
  1145   ca     1   5r1     C 1145     0.048281     12.01000 ; qtot 15.237
  1146    c     1   5r1     C 1146     0.378281     12.01000 ; qtot 15.615
  1147    o     1   5r1     O 1147    -0.501719     16.00000 ; qtot 15.113
  1148   os     1   5r1     O 1148    -0.506719     16.00000 ; qtot 14.607
  1149   c3     1   5r1     C 1149     0.149281     12.01000 ; qtot 14.756
  1150   hc     1   5r1     H 1150     0.144281      1.00800 ; qtot 14.900
  1151   hc     1   5r1     H 1151     0.085281      1.00800 ; qtot 14.985
  1152   c3     1   5r1     C 1152     0.168281     12.01000 ; qtot 15.154
  1153   hc     1   5r1     H 1153     0.154281      1.00800 ; qtot 15.308
  1154   hc     1   5r1     H 1154     0.126281      1.00800 ; qtot 15.434
  1155   ca     1   5r1     C 1155     0.033281     12.01000 ; qtot 15.468
  1156   ha     1   5r1     H 1156     0.102281      1.00800 ; qtot 15.570
  1157   ca     1   5r1     C 1157     0.201281     12.01000 ; qtot 15.771
  1158   ca     1   5r1     C 1158     0.068281     12.01000 ; qtot 15.839
  1159    c     1   5r1     C 1159     0.398281     12.01000 ; qtot 16.238
  1160    o     1   5r1     O 1160    -0.516719     16.00000 ; qtot 15.721
  1161   ca     1   5r1     C 1161    -0.040719     12.01000 ; qtot 15.680
  1162   ha     1   5r1     H 1162     0.075281      1.00800 ; qtot 15.756
  1163   ca     1   5r1     C 1163    -0.041719     12.01000 ; qtot 15.714
  1164   ha     1   5r1     H 1164     0.081281      1.00800 ; qtot 15.795
  1165   ca     1   5r1     C 1165     0.030281     12.01000 ; qtot 15.825
  1166    c     1   5r1     C 1166     0.374281     12.01000 ; qtot 16.200
  1167   os     1   5r1     O 1167    -0.527719     16.00000 ; qtot 15.672
  1168    o     1   5r1     O 1168    -0.508719     16.00000 ; qtot 15.163
  1169   c3     1   5r1     C 1169     0.132281     12.01000 ; qtot 15.295
  1170   hc     1   5r1     H 1170     0.101281      1.00800 ; qtot 15.397
  1171   hc     1   5r1     H 1171     0.109281      1.00800 ; qtot 15.506
  1172   c3     1   5r1     C 1172     0.172281     12.01000 ; qtot 15.678
  1173   hc     1   5r1     H 1173     0.108281      1.00800 ; qtot 15.787
  1174   hc     1   5r1     H 1174     0.165281      1.00800 ; qtot 15.952
  1175   os     1   5r1     O 1175    -0.486719     16.00000 ; qtot 15.465
  1176   ca     1   5r1     C 1176    -0.050719     12.01000 ; qtot 15.414
  1177   ha     1   5r1     H 1177     0.092281      1.00800 ; qtot 15.507
  1178   ca     1   5r1     C 1178    -0.029719     12.01000 ; qtot 15.477
  1179   ha     1   5r1     H 1179     0.098281      1.00800 ; qtot 15.575
  1180   ca     1   5r1     C 1180     0.043281     12.01000 ; qtot 15.619
  1181    c     1   5r1     C 1181     0.390281     12.01000 ; qtot 16.009
  1182    o     1   5r1     O 1182    -0.464719     16.00000 ; qtot 15.544
  1183   c3     1   5r1     C 1183    -0.026719     12.01000 ; qtot 15.517
  1184   hc     1   5r1     H 1184     0.101281      1.00800 ; qtot 15.619
  1185   c3     1   5r1     C 1185     0.074281     12.01000 ; qtot 15.693
  1186   hc     1   5r1     H 1186     0.113281      1.00800 ; qtot 15.806
  1187   ca     1   5r1     C 1187     0.038281     12.01000 ; qtot 15.845
  1188    c     1   5r1     C 1188     0.373281     12.01000 ; qtot 16.218
  1189    o     1   5r1     O 1189    -0.486719     16.00000 ; qtot 15.731
  1190   os     1   5r1     O 1190    -0.475719     16.00000 ; qtot 15.255
  1191   c3     1   5r1     C 1191     0.140281     12.01000 ; qtot 15.396
  1192   hc     1   5r1     H 1192     0.104281      1.00800 ; qtot 15.500
  1193   hc     1   5r1     H 1193     0.113281      1.00800 ; qtot 15.613
  1194   c3     1   5r1     C 1194     0.134281     12.01000 ; qtot 15.748
  1195   hc     1   5r1     H 1195     0.117281      1.00800 ; qtot 15.865
  1196   hc     1   5r1     H 1196     0.116281      1.00800 ; qtot 15.981
  1197   os     1   5r1     O 1197    -0.484719     16.00000 ; qtot 15.496
  1198   ca     1   5r1     C 1198    -0.022719     12.01000 ; qtot 15.474
  1199   ha     1   5r1     H 1199     0.129281      1.00800 ; qtot 15.603
  1200   ca     1   5r1     C 1200    -0.043719     12.01000 ; qtot 15.559
  1201   ha     1   5r1     H 1201     0.059281      1.00800 ; qtot 15.618
  1202   ca     1   5r1     C 1202     0.068281     12.01000 ; qtot 15.687
  1203   c3     1   5r1     C 1203     0.456281     12.01000 ; qtot 16.143
  1204   os     1   5r1     O 1204    -0.482719     16.00000 ; qtot 15.660
  1205   ca     1   5r1     C 1205    -0.021719     12.01000 ; qtot 15.639
  1206   ha     1   5r1     H 1206     0.129281      1.00800 ; qtot 15.768
  1207   ca     1   5r1     C 1207    -0.031719     12.01000 ; qtot 15.736
  1208   ha     1   5r1     H 1208     0.108281      1.00800 ; qtot 15.844
  1209   ca     1   5r1     C 1209     0.070281     12.01000 ; qtot 15.915
  1210   c3     1   5r1     C 1210     0.476281     12.01000 ; qtot 16.391
  1211   os     1   5r1     O 1211    -0.486719     16.00000 ; qtot 15.904
  1212   oh     1   5r1     O 1212    -0.576719     16.00000 ; qtot 15.328
  1213   c3     1   5r1     C 1213     0.139281     12.01000 ; qtot 15.467
  1214   hc     1   5r1     H 1214     0.098281      1.00800 ; qtot 15.565
  1215   hc     1   5r1     H 1215     0.124281      1.00800 ; qtot 15.689
  1216   c3     1   5r1     C 1216     0.291281     12.01000 ; qtot 15.981
  1217   hc     1   5r1     H 1217     0.147281      1.00800 ; qtot 16.128
  1218   ho     1   5r1     H 1218     0.353281      1.00800 ; qtot 16.481
  1219   os     1   5r1     O 1219    -0.485719     16.00000 ; qtot 15.996
  1220   ca     1   5r1     C 1220    -0.028719     12.01000 ; qtot 15.967
  1221   ha     1   5r1     H 1221     0.071281      1.00800 ; qtot 16.038
  1222   ca     1   5r1     C 1222    -0.026719     12.01000 ; qtot 16.011
  1223   ha     1   5r1     H 1223     0.075281      1.00800 ; qtot 16.087
  1224   ca     1   5r1     C 1224     0.034281     12.01000 ; qtot 16.121
  1225    c     1   5r1     C 1225     0.388281     12.01000 ; qtot 16.509
  1226    o     1   5r1     O 1226    -0.467719     16.00000 ; qtot 16.042
  1227   ca     1   5r1     C 1227    -0.007719     12.01000 ; qtot 16.034
  1228   ha     1   5r1     H 1228     0.156281      1.00800 ; qtot 16.190
  1229   ca     1   5r1     C 1229    -0.001719     12.01000 ; qtot 16.188
  1230   ha     1   5r1     H 1230     0.132281      1.00800 ; qtot 16.321
  1231   ca     1   5r1     C 1231     0.042281     12.01000 ; qtot 16.363
  1232    c     1   5r1     C 1232     0.374281     12.01000 ; qtot 16.737
  1233   os     1   5r1     O 1233    -0.527719     16.00000 ; qtot 16.209
  1234    o     1   5r1     O 1234    -0.482719     16.00000 ; qtot 15.727
  1235   c3     1   5r1     C 1235     0.138281     12.01000 ; qtot 15.865
  1236   hc     1   5r1     H 1236     0.107281      1.00800 ; qtot 15.972
  1237   hc     1   5r1     H 1237     0.159281      1.00800 ; qtot 16.132
  1238   c3     1   5r1     C 1238     0.141281     12.01000 ; qtot 16.273
  1239   hc     1   5r1     H 1239     0.138281      1.00800 ; qtot 16.411
  1240   hc     1   5r1     H 1240     0.121281      1.00800 ; qtot 16.532
  1241   os     1   5r1     O 1241    -0.479719     16.00000 ; qtot 16.053
  1242   ca     1   5r1     C 1242    -0.023719     12.01000 ; qtot 16.029
  1243   ha     1   5r1     H 1243     0.134281      1.00800 ; qtot 16.163
  1244   ca     1   5r1     C 1244    -0.016719     12.01000 ; qtot 16.147
  1245   ha     1   5r1     H 1245     0.131281      1.00800 ; qtot 16.278
  1246   ca     1   5r1     C 1246     0.031281     12.01000 ; qtot 16.309
  1247    c     1   5r1     C 1247     0.377281     12.01000 ; qtot 16.686
  1248    o     1   5r1     O 1248    -0.496719     16.00000 ; qtot 16.190
  1249   ca     1   5r1     C 1249    -0.021719     12.01000 ; qtot 16.168
  1250   ha     1   5r1     H 1250     0.109281      1.00800 ; qtot 16.277
  1251   ca     1   5r1     C 1251    -0.014719     12.01000 ; qtot 16.263
  1252   ha     1   5r1     H 1252     0.156281      1.00800 ; qtot 16.419
  1253   ca     1   5r1     C 1253     0.033281     12.01000 ; qtot 16.452
  1254    c     1   5r1     C 1254     0.376281     12.01000 ; qtot 16.828
  1255    o     1   5r1     O 1255    -0.446719     16.00000 ; qtot 16.382
  1256   os     1   5r1     O 1256    -0.522719     16.00000 ; qtot 15.859
  1257   c3     1   5r1     C 1257     0.118281     12.01000 ; qtot 15.977
  1258   hc     1   5r1     H 1258     0.094281      1.00800 ; qtot 16.071
  1259   hc     1   5r1     H 1259     0.166281      1.00800 ; qtot 16.238
  1260   c3     1   5r1     C 1260     0.137281     12.01000 ; qtot 16.375
  1261   hc     1   5r1     H 1261     0.161281      1.00800 ; qtot 16.536
  1262   hc     1   5r1     H 1262     0.140281      1.00800 ; qtot 16.677
  1263   os     1   5r1     O 1263    -0.515719     16.00000 ; qtot 16.161
  1264   ca     1   5r1     C 1264    -0.023719     12.01000 ; qtot 16.137
  1265   ha     1   5r1     H 1265     0.078281      1.00800 ; qtot 16.215
  1266   ca     1   5r1     C 1266    -0.023719     12.01000 ; qtot 16.192
  1267   ha     1   5r1     H 1267     0.128281      1.00800 ; qtot 16.320
  1268   ca     1   5r1     C 1268     0.048281     12.01000 ; qtot 16.368
  1269   ca     1   5r1     C 1269     0.382281     12.01000 ; qtot 16.751
  1270   os     1   5r1     O 1270    -0.463719     16.00000 ; qtot 16.287
  1271   ca     1   5r1     C 1271     0.000281     12.01000 ; qtot 16.287
  1272   ha     1   5r1     H 1272     0.148281      1.00800 ; qtot 16.435
  1273   ca     1   5r1     C 1273     0.034281     12.01000 ; qtot 16.470
  1274   ha     1   5r1     H 1274     0.144281      1.00800 ; qtot 16.614
  1275   ca     1   5r1     C 1275     0.089281     12.01000 ; qtot 16.703
  1276   ca     1   5r1     C 1276     0.475281     12.01000 ; qtot 17.179
  1277   os     1   5r1     O 1277    -0.440719     16.00000 ; qtot 16.738
  1278   os     1   5r1     O 1278    -0.524719     16.00000 ; qtot 16.213
  1279   c3     1   5r1     C 1279     0.173281     12.01000 ; qtot 16.386
  1280   hc     1   5r1     H 1280     0.106281      1.00800 ; qtot 16.493
  1281   hc     1   5r1     H 1281     0.097281      1.00800 ; qtot 16.590
  1282   c3     1   5r1     C 1282     0.327281     12.01000 ; qtot 16.917
  1283   hc     1   5r1     H 1283     0.163281      1.00800 ; qtot 17.081
  1284   os     1   5r1     O 1284    -0.521719     16.00000 ; qtot 16.559
  1285   ca     1   5r1     C 1285    -0.044719     12.01000 ; qtot 16.514
  1286   ha     1   5r1     H 1286     0.083281      1.00800 ; qtot 16.597
  1287   ca     1   5r1     C 1287    -0.041719     12.01000 ; qtot 16.556
  1288   ha     1   5r1     H 1288     0.090281      1.00800 ; qtot 16.646
  1289   ca     1   5r1     C 1289     0.022281     12.01000 ; qtot 16.668
  1290    c     1   5r1     C 1290     0.380281     12.01000 ; qtot 17.048
  1291    o     1   5r1     O 1291    -0.474719     16.00000 ; qtot 16.574
  1292   ca     1   5r1     C 1292     0.009281     12.01000 ; qtot 16.583
  1293   ha     1   5r1     H 1293     0.112281      1.00800 ; qtot 16.695
  1294   ca     1   5r1     C 1294     0.153281     12.01000 ; qtot 16.849
  1295   ca     1   5r1     C 1295     0.044281     12.01000 ; qtot 16.893
  1296    c     1   5r1     C 1296     0.371281     12.01000 ; qtot 17.264
  1297    o     1   5r1     O 1297    -0.530719     16.00000 ; qtot 16.733
  1298   os     1   5r1     O 1298    -0.503719     16.00000 ; qtot 16.230
  1299   c3     1   5r1     C 1299     0.105281     12.01000 ; qtot 16.335
  1300   hc     1   5r1     H 1300     0.106281      1.00800 ; qtot 16.441
  1301   hc     1   5r1     H 1301     0.118281      1.00800 ; qtot 16.560
  1302   c3     1   5r1     C 1302     0.095281     12.01000 ; qtot 16.655
  1303   hc     1   5r1     H 1303     0.123281      1.00800 ; qtot 16.778
  1304   hc     1   5r1     H 1304     0.124281      1.00800 ; qtot 16.902
  1305   os     1   5r1     O 1305    -0.511719     16.00000 ; qtot 16.391
  1306   ca     1   5r1     C 1306    -0.010719     12.01000 ; qtot 16.380
  1307   ha     1   5r1     H 1307     0.117281      1.00800 ; qtot 16.497
  1308   ca     1   5r1     C 1308    -0.010719     12.01000 ; qtot 16.487
  1309   ha     1   5r1     H 1309     0.123281      1.00800 ; qtot 16.610
  1310   ca     1   5r1     C 1310     0.041281     12.01000 ; qtot 16.651
  1311   ca     1   5r1     C 1311     0.382281     12.01000 ; qtot 17.033
  1312   os     1   5r1     O 1312    -0.514719     16.00000 ; qtot 16.519
  1313   ca     1   5r1     C 1313    -0.025719     12.01000 ; qtot 16.493
  1314   ha     1   5r1     H 1314     0.103281      1.00800 ; qtot 16.596
  1315   ca     1   5r1     C 1315    -0.030719     12.01000 ; qtot 16.566
  1316   ha     1   5r1     H 1316     0.095281      1.00800 ; qtot 16.661
  1317   ca     1   5r1     C 1317     0.027281     12.01000 ; qtot 16.688
  1318    c     1   5r1     C 1318     0.340281     12.01000 ; qtot 17.028
  1319    o     1   5r1     O 1319    -0.441719     16.00000 ; qtot 16.587
  1320   oh     1   5r1     O 1320    -0.601719     16.00000 ; qtot 15.985
  1321   c3     1   5r1     C 1321     0.121281     12.01000 ; qtot 16.106
  1322   hc     1   5r1     H 1322     0.172281      1.00800 ; qtot 16.278
  1323   hc     1   5r1     H 1323     0.115281      1.00800 ; qtot 16.394
  1324   c3     1   5r1     C 1324     0.096281     12.01000 ; qtot 16.490
  1325   hc     1   5r1     H 1325     0.099281      1.00800 ; qtot 16.589
  1326   hc     1   5r1     H 1326     0.096281      1.00800 ; qtot 16.686
  1327   os     1   5r1     O 1327    -0.498719     16.00000 ; qtot 16.187
  1328   ca     1   5r1     C 1328    -0.030719     12.01000 ; qtot 16.156
  1329   ha     1   5r1     H 1329     0.097281      1.00800 ; qtot 16.253
  1330   ca     1   5r1     C 1330    -0.024719     12.01000 ; qtot 16.229
  1331   ha     1   5r1     H 1331     0.121281      1.00800 ; qtot 16.350
  1332   ca     1   5r1     C 1332     0.028281     12.01000 ; qtot 16.378
  1333   ca     1   5r1     C 1333     0.363281     12.01000 ; qtot 16.742
  1334   os     1   5r1     O 1334    -0.484719     16.00000 ; qtot 16.257
  1335   ca     1   5r1     C 1335    -0.032719     12.01000 ; qtot 16.224
  1336   ha     1   5r1     H 1336     0.089281      1.00800 ; qtot 16.313
  1337   ca     1   5r1     C 1337    -0.034719     12.01000 ; qtot 16.279
  1338   ha     1   5r1     H 1338     0.076281      1.00800 ; qtot 16.355
  1339   ca     1   5r1     C 1339     0.032281     12.01000 ; qtot 16.387
  1340    c     1   5r1     C 1340     0.361281     12.01000 ; qtot 16.749
  1341    o     1   5r1     O 1341    -0.508719     16.00000 ; qtot 16.240
  1342   os     1   5r1     O 1342    -0.519719     16.00000 ; qtot 15.720
  1343   c3     1   5r1     C 1343     0.124281     12.01000 ; qtot 15.844
  1344   hc     1   5r1     H 1344     0.117281      1.00800 ; qtot 15.962
  1345   hc     1   5r1     H 1345     0.104281      1.00800 ; qtot 16.066
  1346   c3     1   5r1     C 1346     0.139281     12.01000 ; qtot 16.205
  1347   hc     1   5r1     H 1347     0.104281      1.00800 ; qtot 16.310
  1348   hc     1   5r1     H 1348     0.134281      1.00800 ; qtot 16.444
  1349   os     1   5r1     O 1349    -0.524719     16.00000 ; qtot 15.919
  1350   ca     1   5r1     C 1350    -0.037719     12.01000 ; qtot 15.881
  1351   ha     1   5r1     H 1351     0.090281      1.00800 ; qtot 15.972
  1352   ca     1   5r1     C 1352    -0.032719     12.01000 ; qtot 15.939
  1353   ha     1   5r1     H 1353     0.086281      1.00800 ; qtot 16.025
  1354   c3     1   5r1     C 1354     0.105281     12.01000 ; qtot 16.130
  1355   c3     1   5r1     C 1355     0.450281     12.01000 ; qtot 16.581
  1356   os     1   5r1     O 1356    -0.465719     16.00000 ; qtot 16.115
  1357   c3     1   5r1     C 1357     0.145281     12.01000 ; qtot 16.260
  1358   hc     1   5r1     H 1358     0.124281      1.00800 ; qtot 16.385
  1359   c3     1   5r1     C 1359     0.163281     12.01000 ; qtot 16.548
  1360   hc     1   5r1     H 1360     0.153281      1.00800 ; qtot 16.701
  1361   ca     1   5r1     C 1361     0.068281     12.01000 ; qtot 16.769
  1362   ca     1   5r1     C 1362     0.371281     12.01000 ; qtot 17.141
  1363   oh     1   5r1     O 1363    -0.582719     16.00000 ; qtot 16.558
  1364   os     1   5r1     O 1364    -0.510719     16.00000 ; qtot 16.047
  1365   c3     1   5r1     C 1365     0.105281     12.01000 ; qtot 16.153
  1366   hc     1   5r1     H 1366     0.092281      1.00800 ; qtot 16.245
  1367   hc     1   5r1     H 1367     0.127281      1.00800 ; qtot 16.372
  1368   c3     1   5r1     C 1368     0.135281     12.01000 ; qtot 16.507
  1369   hc     1   5r1     H 1369     0.104281      1.00800 ; qtot 16.612
  1370   hc     1   5r1     H 1370     0.169281      1.00800 ; qtot 16.781
  1371   os     1   5r1     O 1371    -0.472719     16.00000 ; qtot 16.308
  1372   c3     1   5r1     C 1372     0.120281     12.01000 ; qtot 16.429
  1373   hc     1   5r1     H 1373     0.141281      1.00800 ; qtot 16.570
  1374   ca     1   5r1     C 1374     0.183281     12.01000 ; qtot 16.753
  1375   ho     1   5r1     H 1375     0.338281      1.00800 ; qtot 17.091
  1376   ca     1   5r1     C 1376     0.085281     12.01000 ; qtot 17.177
  1377   c3     1   5r1     C 1377     0.450281     12.01000 ; qtot 17.627
  1378   os     1   5r1     O 1378    -0.471719     16.00000 ; qtot 17.155
  1379   ca     1   5r1     C 1379    -0.031719     12.01000 ; qtot 17.123
  1380   ha     1   5r1     H 1380     0.120281      1.00800 ; qtot 17.244
  1381   ca     1   5r1     C 1381    -0.056719     12.01000 ; qtot 17.187
  1382   ha     1   5r1     H 1382     0.093281      1.00800 ; qtot 17.280
  1383   ca     1   5r1     C 1383     0.035281     12.01000 ; qtot 17.316
  1384   ca     1   5r1     C 1384     0.375281     12.01000 ; qtot 17.691
  1385   os     1   5r1     O 1385    -0.513719     16.00000 ; qtot 17.177
  1386   os     1   5r1     O 1386    -0.497719     16.00000 ; qtot 16.679
  1387   c3     1   5r1     C 1387     0.114281     12.01000 ; qtot 16.794
  1388   hc     1   5r1     H 1388     0.144281      1.00800 ; qtot 16.938
  1389   hc     1   5r1     H 1389     0.111281      1.00800 ; qtot 17.049
  1390   c3     1   5r1     C 1390     0.136281     12.01000 ; qtot 17.186
  1391   hc     1   5r1     H 1391     0.150281      1.00800 ; qtot 17.336
  1392   hc     1   5r1     H 1392     0.106281      1.00800 ; qtot 17.442
  1393   os     1   5r1     O 1393    -0.499719     16.00000 ; qtot 16.942
  1394   ca     1   5r1     C 1394     0.195281     12.01000 ; qtot 17.138
  1395   ca     1   5r1     C 1395     0.205281     12.01000 ; qtot 17.343
  1396   hc     1   5r1     H 1396     0.121281      1.00800 ; qtot 17.464
  1397   ca     1   5r1     C 1397     0.079281     12.01000 ; qtot 17.544
  1398   c3     1   5r1     C 1398     0.494281     12.01000 ; qtot 18.038
  1399   os     1   5r1     O 1399    -0.492719     16.00000 ; qtot 17.545
  1400   ca     1   5r1     C 1400    -0.020719     12.01000 ; qtot 17.524
  1401   ha     1   5r1     H 1401     0.151281      1.00800 ; qtot 17.676
  1402   ca     1   5r1     C 1402    -0.036719     12.01000 ; qtot 17.639
  1403   ha     1   5r1     H 1403     0.132281      1.00800 ; qtot 17.771
  1404   ca     1   5r1     C 1404     0.045281     12.01000 ; qtot 17.817
  1405    c     1   5r1     C 1405     0.380281     12.01000 ; qtot 18.197
  1406    o     1   5r1     O 1406    -0.468719     16.00000 ; qtot 17.728
  1407   os     1   5r1     O 1407    -0.525719     16.00000 ; qtot 17.202
  1408   c3     1   5r1     C 1408     0.122281     12.01000 ; qtot 17.325
  1409   hc     1   5r1     H 1409     0.126281      1.00800 ; qtot 17.451
  1410   hc     1   5r1     H 1410     0.082281      1.00800 ; qtot 17.533
  1411   c3     1   5r1     C 1411     0.144281     12.01000 ; qtot 17.677
  1412   hc     1   5r1     H 1412     0.139281      1.00800 ; qtot 17.817
  1413   hc     1   5r1     H 1413     0.152281      1.00800 ; qtot 17.969
  1414   os     1   5r1     O 1414    -0.510719     16.00000 ; qtot 17.458
  1415   c3     1   5r1     C 1415     0.084281     12.01000 ; qtot 17.543
  1416   hc     1   5r1     H 1416     0.130281      1.00800 ; qtot 17.673
  1417   ca     1   5r1     C 1417     0.019281     12.01000 ; qtot 17.692
  1418   ca     1   5r1     C 1418     0.066281     12.01000 ; qtot 17.758
  1419   c3     1   5r1     C 1419     0.475281     12.01000 ; qtot 18.234
  1420   os     1   5r1     O 1420    -0.493719     16.00000 ; qtot 17.740
  1421   ca     1   5r1     C 1421    -0.020719     12.01000 ; qtot 17.719
  1422   ha     1   5r1     H 1422     0.115281      1.00800 ; qtot 17.835
  1423   ca     1   5r1     C 1423    -0.023719     12.01000 ; qtot 17.811
  1424   ha     1   5r1     H 1424     0.132281      1.00800 ; qtot 17.943
  1425   ca     1   5r1     C 1425     0.038281     12.01000 ; qtot 17.981
  1426   ca     1   5r1     C 1426     0.364281     12.01000 ; qtot 18.346
  1427   os     1   5r1     O 1427    -0.446719     16.00000 ; qtot 17.899
  1428   os     1   5r1     O 1428    -0.518719     16.00000 ; qtot 17.380
  1429   c3     1   5r1     C 1429     0.130281     12.01000 ; qtot 17.511
  1430   hc     1   5r1     H 1430     0.137281      1.00800 ; qtot 17.648
  1431   hc     1   5r1     H 1431     0.098281      1.00800 ; qtot 17.746
  1432   c3     1   5r1     C 1432     0.130281     12.01000 ; qtot 17.876
  1433   hc     1   5r1     H 1433     0.144281      1.00800 ; qtot 18.021
  1434   hc     1   5r1     H 1434     0.128281      1.00800 ; qtot 18.149
  1435   os     1   5r1     O 1435    -0.511719     16.00000 ; qtot 17.637
  1436   ca     1   5r1     C 1436    -0.027719     12.01000 ; qtot 17.610
  1437   ha     1   5r1     H 1437     0.080281      1.00800 ; qtot 17.690
  1438   ca     1   5r1     C 1438    -0.026719     12.01000 ; qtot 17.663
  1439   ha     1   5r1     H 1439     0.103281      1.00800 ; qtot 17.766
  1440   ca     1   5r1     C 1440     0.033281     12.01000 ; qtot 17.800
  1441    c     1   5r1     C 1441     0.383281     12.01000 ; qtot 18.183
  1442   os     1   5r1     O 1442    -0.474719     16.00000 ; qtot 17.708
  1443   ca     1   5r1     C 1443    -0.030719     12.01000 ; qtot 17.677
  1444   ha     1   5r1     H 1444     0.097281      1.00800 ; qtot 17.775
  1445   ca     1   5r1     C 1445    -0.039719     12.01000 ; qtot 17.735
  1446   ha     1   5r1     H 1446     0.069281      1.00800 ; qtot 17.804
  1447   ca     1   5r1     C 1447     0.037281     12.01000 ; qtot 17.842
  1448    c     1   5r1     C 1448     0.401281     12.01000 ; qtot 18.243
  1449    o     1   5r1     O 1449    -0.483719     16.00000 ; qtot 17.759
  1450   os     1   5r1     O 1450    -0.507719     16.00000 ; qtot 17.251
  1451   c3     1   5r1     C 1451     0.121281     12.01000 ; qtot 17.373
  1452   hc     1   5r1     H 1452     0.065281      1.00800 ; qtot 17.438
  1453   hc     1   5r1     H 1453     0.088281      1.00800 ; qtot 17.526
  1454   c3     1   5r1     C 1454     0.123281     12.01000 ; qtot 17.650
  1455   hc     1   5r1     H 1455     0.083281      1.00800 ; qtot 17.733
  1456   hc     1   5r1     H 1456     0.145281      1.00800 ; qtot 17.878
  1457    o     1   5r1     O 1457    -0.482719     16.00000 ; qtot 17.395
  1458   ca     1   5r1     C 1458    -0.021719     12.01000 ; qtot 17.374
  1459   ha     1   5r1     H 1459     0.136281      1.00800 ; qtot 17.510
  1460   ca     1   5r1     C 1460    -0.031719     12.01000 ; qtot 17.478
  1461   ha     1   5r1     H 1461     0.089281      1.00800 ; qtot 17.568
  1462   ca     1   5r1     C 1462     0.039281     12.01000 ; qtot 17.607
  1463    c     1   5r1     C 1463     0.361281     12.01000 ; qtot 17.968
  1464    o     1   5r1     O 1464    -0.495719     16.00000 ; qtot 17.472
  1465   ca     1   5r1     C 1465    -0.013719     12.01000 ; qtot 17.459
  1466   ha     1   5r1     H 1466     0.126281      1.00800 ; qtot 17.585
  1467   ca     1   5r1     C 1467    -0.025719     12.01000 ; qtot 17.559
  1468   ha     1   5r1     H 1468     0.094281      1.00800 ; qtot 17.654
  1469   ca     1   5r1     C 1469     0.046281     12.01000 ; qtot 17.700
  1470   c3     1   5r1     C 1470     0.445281     12.01000 ; qtot 18.145
  1471   oh     1   5r1     O 1471    -0.452719     16.00000 ; qtot 17.692
  1472   os     1   5r1     O 1472    -0.488719     16.00000 ; qtot 17.204
  1473   c3     1   5r1     C 1473     0.179281     12.01000 ; qtot 17.383
  1474   hc     1   5r1     H 1474     0.175281      1.00800 ; qtot 17.558
  1475   hc     1   5r1     H 1475     0.101281      1.00800 ; qtot 17.659
  1476   c3     1   5r1     C 1476     0.155281     12.01000 ; qtot 17.815
  1477   hc     1   5r1     H 1477     0.103281      1.00800 ; qtot 17.918
  1478   hc     1   5r1     H 1478     0.094281      1.00800 ; qtot 18.012
  1479   os     1   5r1     O 1479    -0.509719     16.00000 ; qtot 17.503
  1480   ca     1   5r1     C 1480    -0.037719     12.01000 ; qtot 17.465
  1481   ha     1   5r1     H 1481     0.101281      1.00800 ; qtot 17.566
  1482   ca     1   5r1     C 1482    -0.055719     12.01000 ; qtot 17.510
  1483   ha     1   5r1     H 1483     0.075281      1.00800 ; qtot 17.586
  1484   ca     1   5r1     C 1484     0.018281     12.01000 ; qtot 17.604
  1485    c     1   5r1     C 1485     0.356281     12.01000 ; qtot 17.960
  1486    o     1   5r1     O 1486    -0.474719     16.00000 ; qtot 17.486
  1487   ca     1   5r1     C 1487    -0.000719     12.01000 ; qtot 17.485
  1488   ha     1   5r1     H 1488     0.135281      1.00800 ; qtot 17.620
  1489   ca     1   5r1     C 1489     0.011281     12.01000 ; qtot 17.631
  1490   ha     1   5r1     H 1490     0.136281      1.00800 ; qtot 17.768
  1491   ca     1   5r1     C 1491     0.041281     12.01000 ; qtot 17.809
  1492    c     1   5r1     C 1492     0.374281     12.01000 ; qtot 18.183
  1493    o     1   5r1     O 1493    -0.477719     16.00000 ; qtot 17.706
  1494   os     1   5r1     O 1494    -0.519719     16.00000 ; qtot 17.186
  1495   c3     1   5r1     C 1495     0.144281     12.01000 ; qtot 17.330
  1496   hc     1   5r1     H 1496     0.153281      1.00800 ; qtot 17.483
  1497   hc     1   5r1     H 1497     0.144281      1.00800 ; qtot 17.628
  1498   c3     1   5r1     C 1498     0.155281     12.01000 ; qtot 17.783
  1499   hc     1   5r1     H 1499     0.129281      1.00800 ; qtot 17.912
  1500   hc     1   5r1     H 1500     0.130281      1.00800 ; qtot 18.043
  1501   os     1   5r1     O 1501    -0.492719     16.00000 ; qtot 17.550
  1502   c3     1   5r1     C 1502     0.138281     12.01000 ; qtot 17.688
  1503   hc     1   5r1     H 1503     0.094281      1.00800 ; qtot 17.782
  1504   c3     1   5r1     C 1504     0.153281     12.01000 ; qtot 17.936
  1505   hc     1   5r1     H 1505     0.117281      1.00800 ; qtot 18.053
  1506   c3     1   5r1     C 1506     0.206281     12.01000 ; qtot 18.259
  1507    c     1   5r1     C 1507     0.383281     12.01000 ; qtot 18.642
  1508    o     1   5r1     O 1508    -0.540719     16.00000 ; qtot 18.102
  1509   ca     1   5r1     C 1509     0.199281     12.01000 ; qtot 18.301
  1510   ca     1   5r1     C 1510     0.003281     12.01000 ; qtot 18.304
  1511   ha     1   5r1     H 1511     0.114281      1.00800 ; qtot 18.419
  1512   ca     1   5r1     C 1512     0.032281     12.01000 ; qtot 18.451
  1513    c     1   5r1     C 1513     0.368281     12.01000 ; qtot 18.819
  1514    o     1   5r1     O 1514    -0.477719     16.00000 ; qtot 18.341
  1515   os     1   5r1     O 1515    -0.502719     16.00000 ; qtot 17.839
  1516   c3     1   5r1     C 1516     0.138281     12.01000 ; qtot 17.977
  1517   hc     1   5r1     H 1517     0.152281      1.00800 ; qtot 18.129
  1518   hc     1   5r1     H 1518     0.098281      1.00800 ; qtot 18.228
  1519   c3     1   5r1     C 1519     0.124281     12.01000 ; qtot 18.352
  1520   hc     1   5r1     H 1520     0.107281      1.00800 ; qtot 18.459
  1521   hc     1   5r1     H 1521     0.115281      1.00800 ; qtot 18.574
  1522   ca     1   5r1     C 1522    -0.023719     12.01000 ; qtot 18.551
  1523   ha     1   5r1     H 1523     0.125281      1.00800 ; qtot 18.676
  1524   ca     1   5r1     C 1524    -0.047719     12.01000 ; qtot 18.628
  1525   ha     1   5r1     H 1525     0.073281      1.00800 ; qtot 18.702
  1526   ca     1   5r1     C 1526     0.027281     12.01000 ; qtot 18.729
  1527    c     1   5r1     C 1527     0.380281     12.01000 ; qtot 19.109
  1528    o     1   5r1     O 1528    -0.483719     16.00000 ; qtot 18.625
  1529   ca     1   5r1     C 1529    -0.026719     12.01000 ; qtot 18.599
  1530   ha     1   5r1     H 1530     0.111281      1.00800 ; qtot 18.710
  1531   ca     1   5r1     C 1531    -0.009719     12.01000 ; qtot 18.700
  1532   ha     1   5r1     H 1532     0.124281      1.00800 ; qtot 18.824
  1533   ca     1   5r1     C 1533     0.089281     12.01000 ; qtot 18.914
  1534   c3     1   5r1     C 1534     0.468281     12.01000 ; qtot 19.382
  1535   os     1   5r1     O 1535    -0.469719     16.00000 ; qtot 18.912
  1536   os     1   5r1     O 1536    -0.500719     16.00000 ; qtot 18.412
  1537   c3     1   5r1     C 1537     0.110281     12.01000 ; qtot 18.522
  1538   hc     1   5r1     H 1538     0.099281      1.00800 ; qtot 18.621
  1539   hc     1   5r1     H 1539     0.071281      1.00800 ; qtot 18.692
  1540   c3     1   5r1     C 1540     0.164281     12.01000 ; qtot 18.857
  1541   hc     1   5r1     H 1541     0.142281      1.00800 ; qtot 18.999
  1542   hc     1   5r1     H 1542     0.142281      1.00800 ; qtot 19.141
  1543   os     1   5r1     O 1543    -0.522719     16.00000 ; qtot 18.619
  1544   ca     1   5r1     C 1544    -0.033719     12.01000 ; qtot 18.585
  1545   ha     1   5r1     H 1545     0.092281      1.00800 ; qtot 18.677
  1546   ca     1   5r1     C 1546     0.000281     12.01000 ; qtot 18.677
  1547   ha     1   5r1     H 1547     0.143281      1.00800 ; qtot 18.821
  1548   ca     1   5r1     C 1548     0.078281     12.01000 ; qtot 18.899
  1549   c3     1   5r1     C 1549     0.488281     12.01000 ; qtot 19.387
  1550   os     1   5r1     O 1550    -0.460719     16.00000 ; qtot 18.927
  1551   ca     1   5r1     C 1551    -0.021719     12.01000 ; qtot 18.905
  1552   ha     1   5r1     H 1552     0.121281      1.00800 ; qtot 19.026
  1553   ca     1   5r1     C 1553    -0.049719     12.01000 ; qtot 18.976
  1554   ha     1   5r1     H 1554     0.087281      1.00800 ; qtot 19.064
  1555   ca     1   5r1     C 1555     0.015281     12.01000 ; qtot 19.079
  1556    c     1   5r1     C 1556     0.372281     12.01000 ; qtot 19.451
  1557    o     1   5r1     O 1557    -0.513719     16.00000 ; qtot 18.938
  1558   os     1   5r1     O 1558    -0.531719     16.00000 ; qtot 18.406
  1559   c3     1   5r1     C 1559     0.150281     12.01000 ; qtot 18.556
  1560   hc     1   5r1     H 1560     0.127281      1.00800 ; qtot 18.683
  1561   hc     1   5r1     H 1561     0.110281      1.00800 ; qtot 18.794
  1562   c3     1   5r1     C 1562     0.170281     12.01000 ; qtot 18.964
  1563   hc     1   5r1     H 1563     0.130281      1.00800 ; qtot 19.094
  1564   hc     1   5r1     H 1564     0.149281      1.00800 ; qtot 19.243
  1565   os     1   5r1     O 1565    -0.450719     16.00000 ; qtot 18.793
  1566   ca     1   5r1     C 1566    -0.014719     12.01000 ; qtot 18.778
  1567   ha     1   5r1     H 1567     0.098281      1.00800 ; qtot 18.876
  1568   ca     1   5r1     C 1568    -0.008719     12.01000 ; qtot 18.868
  1569   ha     1   5r1     H 1569     0.096281      1.00800 ; qtot 18.964
  1570   ca     1   5r1     C 1570     0.074281     12.01000 ; qtot 19.038
  1571   c3     1   5r1     C 1571     0.455281     12.01000 ; qtot 19.493
  1572   os     1   5r1     O 1572    -0.501719     16.00000 ; qtot 18.992
  1573   ca     1   5r1     C 1573     0.009281     12.01000 ; qtot 19.001
  1574   ha     1   5r1     H 1574     0.102281      1.00800 ; qtot 19.103
  1575   ca     1   5r1     C 1575    -0.003719     12.01000 ; qtot 19.100
  1576   ha     1   5r1     H 1576     0.115281      1.00800 ; qtot 19.215
  1577   ca     1   5r1     C 1577     0.044281     12.01000 ; qtot 19.259
  1578    c     1   5r1     C 1578     0.384281     12.01000 ; qtot 19.643
  1579   oh     1   5r1     O 1579    -0.571719     16.00000 ; qtot 19.072
  1580    o     1   5r1     O 1580    -0.506719     16.00000 ; qtot 18.565
  1581   c3     1   5r1     C 1581     0.160281     12.01000 ; qtot 18.725
  1582   hc     1   5r1     H 1582     0.098281      1.00800 ; qtot 18.824
  1583   hc     1   5r1     H 1583     0.118281      1.00800 ; qtot 18.942
  1584   c3     1   5r1     C 1584     0.175281     12.01000 ; qtot 19.117
  1585   hc     1   5r1     H 1585     0.119281      1.00800 ; qtot 19.236
  1586   hc     1   5r1     H 1586     0.116281      1.00800 ; qtot 19.353
  1587   os     1   5r1     O 1587    -0.529719     16.00000 ; qtot 18.823
  1588   ca     1   5r1     C 1588     0.001281     12.01000 ; qtot 18.824
  1589   ha     1   5r1     H 1589     0.094281      1.00800 ; qtot 18.919
  1590   ca     1   5r1     C 1590     0.001281     12.01000 ; qtot 18.920
  1591   ha     1   5r1     H 1591     0.152281      1.00800 ; qtot 19.072
  1592   ca     1   5r1     C 1592     0.068281     12.01000 ; qtot 19.140
  1593   c3     1   5r1     C 1593     0.458281     12.01000 ; qtot 19.599
  1594   os     1   5r1     O 1594    -0.502719     16.00000 ; qtot 19.096
  1595   ca     1   5r1     C 1595    -0.021719     12.01000 ; qtot 19.074
  1596   ha     1   5r1     H 1596     0.104281      1.00800 ; qtot 19.178
  1597   ca     1   5r1     C 1597    -0.017719     12.01000 ; qtot 19.161
  1598   ha     1   5r1     H 1598     0.123281      1.00800 ; qtot 19.284
  1599   ca     1   5r1     C 1599     0.081281     12.01000 ; qtot 19.365
  1600   c3     1   5r1     C 1600     0.471281     12.01000 ; qtot 19.837
  1601   os     1   5r1     O 1601    -0.446719     16.00000 ; qtot 19.390
  1602   os     1   5r1     O 1602    -0.487719     16.00000 ; qtot 18.902
  1603   c3     1   5r1     C 1603     0.134281     12.01000 ; qtot 19.036
  1604   hc     1   5r1     H 1604     0.097281      1.00800 ; qtot 19.134
  1605   hc     1   5r1     H 1605     0.110281      1.00800 ; qtot 19.244
  1606   c3     1   5r1     C 1606     0.143281     12.01000 ; qtot 19.387
  1607   hc     1   5r1     H 1607     0.137281      1.00800 ; qtot 19.525
  1608   hc     1   5r1     H 1608     0.122281      1.00800 ; qtot 19.647
  1609   os     1   5r1     O 1609    -0.493719     16.00000 ; qtot 19.153
  1610   ca     1   5r1     C 1610    -0.024719     12.01000 ; qtot 19.128
  1611   ha     1   5r1     H 1611     0.094281      1.00800 ; qtot 19.223
  1612   ca     1   5r1     C 1612    -0.030719     12.01000 ; qtot 19.192
  1613   ha     1   5r1     H 1613     0.085281      1.00800 ; qtot 19.277
  1614   ca     1   5r1     C 1614     0.013281     12.01000 ; qtot 19.291
  1615   c3     1   5r1     C 1615     0.296281     12.01000 ; qtot 19.587
  1616   os     1   5r1     O 1616    -0.485719     16.00000 ; qtot 19.101
  1617   ca     1   5r1     C 1617    -0.028719     12.01000 ; qtot 19.072
  1618   ha     1   5r1     H 1618     0.095281      1.00800 ; qtot 19.168
  1619   ca     1   5r1     C 1619    -0.032719     12.01000 ; qtot 19.135
  1620   ha     1   5r1     H 1620     0.104281      1.00800 ; qtot 19.239
  1621   ca     1   5r1     C 1621     0.017281     12.01000 ; qtot 19.257
  1622    c     1   5r1     C 1622     0.374281     12.01000 ; qtot 19.631
  1623    o     1   5r1     O 1623    -0.450719     16.00000 ; qtot 19.180
  1624   oh     1   5r1     O 1624    -0.583719     16.00000 ; qtot 18.596
  1625   c3     1   5r1     C 1625     0.289281     12.01000 ; qtot 18.886
  1626   hc     1   5r1     H 1626     0.176281      1.00800 ; qtot 19.062
  1627   c3     1   5r1     C 1627     0.177281     12.01000 ; qtot 19.239
  1628   hc     1   5r1     H 1628     0.147281      1.00800 ; qtot 19.386
  1629   hc     1   5r1     H 1629     0.126281      1.00800 ; qtot 19.513
  1630   os     1   5r1     O 1630    -0.503719     16.00000 ; qtot 19.009
  1631   ca     1   5r1     C 1631    -0.043719     12.01000 ; qtot 18.965
  1632   ha     1   5r1     H 1632     0.076281      1.00800 ; qtot 19.042
  1633   ca     1   5r1     C 1633    -0.041719     12.01000 ; qtot 19.000
  1634   ha     1   5r1     H 1634     0.079281      1.00800 ; qtot 19.079
  1635   ca     1   5r1     C 1635     0.067281     12.01000 ; qtot 19.146
  1636   c3     1   5r1     C 1636     0.462281     12.01000 ; qtot 19.609
  1637   os     1   5r1     O 1637    -0.468719     16.00000 ; qtot 19.140
  1638   ca     1   5r1     C 1638    -0.030719     12.01000 ; qtot 19.109
  1639   ha     1   5r1     H 1639     0.139281      1.00800 ; qtot 19.249
  1640   ca     1   5r1     C 1640    -0.047719     12.01000 ; qtot 19.201
  1641   ha     1   5r1     H 1641     0.081281      1.00800 ; qtot 19.282
  1642   ca     1   5r1     C 1642     0.056281     12.01000 ; qtot 19.338
  1643   c3     1   5r1     C 1643     0.468281     12.01000 ; qtot 19.807
  1644   os     1   5r1     O 1644    -0.490719     16.00000 ; qtot 19.316
  1645   os     1   5r1     O 1645    -0.483719     16.00000 ; qtot 18.832
  1646   c3     1   5r1     C 1646     0.135281     12.01000 ; qtot 18.968
  1647   hc     1   5r1     H 1647     0.161281      1.00800 ; qtot 19.129
  1648   hc     1   5r1     H 1648     0.105281      1.00800 ; qtot 19.234
  1649   c3     1   5r1     C 1649     0.137281     12.01000 ; qtot 19.371
  1650   hc     1   5r1     H 1650     0.148281      1.00800 ; qtot 19.520
  1651   hc     1   5r1     H 1651     0.147281      1.00800 ; qtot 19.667
  1652   os     1   5r1     O 1652    -0.514719     16.00000 ; qtot 19.152
  1653   ca     1   5r1     C 1653    -0.010719     12.01000 ; qtot 19.141
  1654   ha     1   5r1     H 1654     0.126281      1.00800 ; qtot 19.268
  1655   ca     1   5r1     C 1655    -0.000719     12.01000 ; qtot 19.267
  1656   ha     1   5r1     H 1656     0.115281      1.00800 ; qtot 19.382
  1657   ca     1   5r1     C 1657     0.079281     12.01000 ; qtot 19.462
  1658   c3     1   5r1     C 1658     0.467281     12.01000 ; qtot 19.929
  1659   os     1   5r1     O 1659    -0.502719     16.00000 ; qtot 19.426
  1660   ca     1   5r1     C 1660    -0.000719     12.01000 ; qtot 19.425
  1661   ha     1   5r1     H 1661     0.116281      1.00800 ; qtot 19.542
  1662   ca     1   5r1     C 1662    -0.027719     12.01000 ; qtot 19.514
  1663   ha     1   5r1     H 1663     0.093281      1.00800 ; qtot 19.607
  1664   ca     1   5r1     C 1664     0.033281     12.01000 ; qtot 19.641
  1665    c     1   5r1     C 1665     0.361281     12.01000 ; qtot 20.002
  1666    o     1   5r1     O 1666    -0.478719     16.00000 ; qtot 19.523
  1667   os     1   5r1     O 1667    -0.523719     16.00000 ; qtot 18.999
  1668   c3     1   5r1     C 1668     0.193281     12.01000 ; qtot 19.193
  1669   hc     1   5r1     H 1669     0.116281      1.00800 ; qtot 19.309
  1670   hc     1   5r1     H 1670     0.166281      1.00800 ; qtot 19.475
  1671   c3     1   5r1     C 1671     0.311281     12.01000 ; qtot 19.787
  1672   ho     1   5r1     H 1672     0.338281      1.00800 ; qtot 20.125
  1673   hc     1   5r1     H 1673     0.128281      1.00800 ; qtot 20.253
  1674   os     1   5r1     O 1674    -0.470719     16.00000 ; qtot 19.782
  1675   ca     1   5r1     C 1675     0.003281     12.01000 ; qtot 19.786
  1676   ha     1   5r1     H 1676     0.114281      1.00800 ; qtot 19.900
  1677   ca     1   5r1     C 1677     0.008281     12.01000 ; qtot 19.908
  1678   ha     1   5r1     H 1678     0.116281      1.00800 ; qtot 20.025
  1679   ca     1   5r1     C 1679     0.058281     12.01000 ; qtot 20.083
  1680    c     1   5r1     C 1680     0.402281     12.01000 ; qtot 20.485
  1681    o     1   5r1     O 1681    -0.444719     16.00000 ; qtot 20.040
  1682   ca     1   5r1     C 1682    -0.030719     12.01000 ; qtot 20.010
  1683   ha     1   5r1     H 1683     0.057281      1.00800 ; qtot 20.067
  1684   ca     1   5r1     C 1684    -0.024719     12.01000 ; qtot 20.042
  1685   ha     1   5r1     H 1685     0.075281      1.00800 ; qtot 20.117
  1686   ca     1   5r1     C 1686     0.091281     12.01000 ; qtot 20.209
  1687   c3     1   5r1     C 1687     0.458281     12.01000 ; qtot 20.667
  1688   os     1   5r1     O 1688    -0.494719     16.00000 ; qtot 20.172
  1689   os     1   5r1     O 1689    -0.501719     16.00000 ; qtot 19.671
  1690   c3     1   5r1     C 1690     0.184281     12.01000 ; qtot 19.855
  1691   hc     1   5r1     H 1691     0.178281      1.00800 ; qtot 20.033
  1692   hc     1   5r1     H 1692     0.149281      1.00800 ; qtot 20.182
  1693   c3     1   5r1     C 1693     0.177281     12.01000 ; qtot 20.360
  1694   hc     1   5r1     H 1694     0.143281      1.00800 ; qtot 20.503
  1695   hc     1   5r1     H 1695     0.131281      1.00800 ; qtot 20.634
  1696   os     1   5r1     O 1696    -0.496719     16.00000 ; qtot 20.138
  1697   ca     1   5r1     C 1697    -0.002719     12.01000 ; qtot 20.135
  1698   ha     1   5r1     H 1698     0.119281      1.00800 ; qtot 20.254
  1699   ca     1   5r1     C 1699    -0.001719     12.01000 ; qtot 20.252
  1700   ha     1   5r1     H 1700     0.128281      1.00800 ; qtot 20.381
  1701   ca     1   5r1     C 1701     0.072281     12.01000 ; qtot 20.453
  1702   c3     1   5r1     C 1702     0.477281     12.01000 ; qtot 20.930
  1703   os     1   5r1     O 1703    -0.471719     16.00000 ; qtot 20.459
  1704   ca     1   5r1     C 1704    -0.007719     12.01000 ; qtot 20.451
  1705   ha     1   5r1     H 1705     0.120281      1.00800 ; qtot 20.571
  1706   ca     1   5r1     C 1706    -0.001719     12.01000 ; qtot 20.569
  1707   ha     1   5r1     H 1707     0.140281      1.00800 ; qtot 20.710
  1708   ca     1   5r1     C 1708     0.069281     12.01000 ; qtot 20.779
  1709   c3     1   5r1     C 1709     0.459281     12.01000 ; qtot 21.238
  1710   os     1   5r1     O 1710    -0.497719     16.00000 ; qtot 20.741
  1711   os     1   5r1     O 1711    -0.499719     16.00000 ; qtot 20.241
  1712   c3     1   5r1     C 1712     0.168281     12.01000 ; qtot 20.409
  1713   hc     1   5r1     H 1713     0.113281      1.00800 ; qtot 20.522
  1714   hc     1   5r1     H 1714     0.123281      1.00800 ; qtot 20.646
  1715   c3     1   5r1     C 1715     0.173281     12.01000 ; qtot 20.819
  1716   hc     1   5r1     H 1716     0.139281      1.00800 ; qtot 20.958
  1717   hc     1   5r1     H 1717     0.133281      1.00800 ; qtot 21.091
  1718   os     1   5r1     O 1718    -0.470719     16.00000 ; qtot 20.621
  1719    c     1   5r1     C 1719     0.391281     12.01000 ; qtot 21.012
  1720   c3     1   5r1     C 1720     0.416281     12.01000 ; qtot 21.428
  1721   ca     1   5r1     C 1721     0.171281     12.01000 ; qtot 21.600
  1722   c3     1   5r1     C 1722     0.422281     12.01000 ; qtot 22.022
  1723   oh     1   5r1     O 1723    -0.633719     16.00000 ; qtot 21.388
  1724   ca     1   5r1     C 1724     0.014281     12.01000 ; qtot 21.402
  1725   ha     1   5r1     H 1725     0.102281      1.00800 ; qtot 21.505
  1726   ca     1   5r1     C 1726     0.006281     12.01000 ; qtot 21.511
  1727   ha     1   5r1     H 1727     0.111281      1.00800 ; qtot 21.622
  1728   c3     1   5r1     C 1728     0.157281     12.01000 ; qtot 21.780
  1729   ca     1   5r1     C 1729     0.388281     12.01000 ; qtot 22.168
  1730   os     1   5r1     O 1730    -0.501719     16.00000 ; qtot 21.666
  1731   os     1   5r1     O 1731    -0.516719     16.00000 ; qtot 21.149
  1732   c3     1   5r1     C 1732     0.131281     12.01000 ; qtot 21.281
  1733   hc     1   5r1     H 1733     0.088281      1.00800 ; qtot 21.369
  1734   hc     1   5r1     H 1734     0.091281      1.00800 ; qtot 21.460
  1735    c     1   5r1     C 1735     0.199281     12.01000 ; qtot 21.660
  1736   hc     1   5r1     H 1736     0.079281      1.00800 ; qtot 21.739
  1737   ho     1   5r1     H 1737     0.355281      1.00800 ; qtot 22.094
  1738   oh     1   5r1     O 1738    -0.587719     16.00000 ; qtot 21.506
  1739   c3     1   5r1     C 1739     0.116281     12.01000 ; qtot 21.623
  1740   hc     1   5r1     H 1740     0.133281      1.00800 ; qtot 21.756
  1741   c3     1   5r1     C 1741     0.146281     12.01000 ; qtot 21.902
  1742   hc     1   5r1     H 1742     0.154281      1.00800 ; qtot 22.057
  1743   c3     1   5r1     C 1743     0.159281     12.01000 ; qtot 22.216
  1744    c     1   5r1     C 1744     0.384281     12.01000 ; qtot 22.600
  1745   os     1   5r1     O 1745    -0.482719     16.00000 ; qtot 22.117
  1746   c3     1   5r1     C 1746     0.133281     12.01000 ; qtot 22.251
  1747   hc     1   5r1     H 1747     0.092281      1.00800 ; qtot 22.343
  1748   c3     1   5r1     C 1748     0.151281     12.01000 ; qtot 22.494
  1749   hc     1   5r1     H 1749     0.112281      1.00800 ; qtot 22.606
  1750   c3     1   5r1     C 1750     0.182281     12.01000 ; qtot 22.789
  1751    c     1   5r1     C 1751     0.425281     12.01000 ; qtot 23.214
  1752    o     1   5r1     O 1752    -0.494719     16.00000 ; qtot 22.719
  1753   os     1   5r1     O 1753    -0.482719     16.00000 ; qtot 22.237
  1754   c3     1   5r1     C 1754     0.171281     12.01000 ; qtot 22.408
  1755   hc     1   5r1     H 1755     0.149281      1.00800 ; qtot 22.557
  1756   hc     1   5r1     H 1756     0.115281      1.00800 ; qtot 22.672
  1757   c3     1   5r1     C 1757     0.149281     12.01000 ; qtot 22.822
  1758   hc     1   5r1     H 1758     0.118281      1.00800 ; qtot 22.940
  1759   hc     1   5r1     H 1759     0.113281      1.00800 ; qtot 23.053
  1760    o     1   5r1     O 1760    -0.491719     16.00000 ; qtot 22.562
  1761   ca     1   5r1     C 1761     0.605281     12.01000 ; qtot 23.167
  1762    o     1   5r1     O 1762    -0.438719     16.00000 ; qtot 22.728
  1763   os     1   5r1     O 1763    -0.509719     16.00000 ; qtot 22.218
  1764   c3     1   5r1     C 1764     0.190281     12.01000 ; qtot 22.409
  1765   hc     1   5r1     H 1765     0.118281      1.00800 ; qtot 22.527
  1766   hc     1   5r1     H 1766     0.118281      1.00800 ; qtot 22.645
  1767   c3     1   5r1     C 1767     0.323281     12.01000 ; qtot 22.969
  1768   hc     1   5r1     H 1768     0.166281      1.00800 ; qtot 23.135
  1769   os     1   5r1     O 1769    -0.547719     16.00000 ; qtot 22.587
  1770   ca     1   5r1     C 1770    -0.001719     12.01000 ; qtot 22.585
  1771   ha     1   5r1     H 1771     0.137281      1.00800 ; qtot 22.723
  1772   ca     1   5r1     C 1772    -0.007719     12.01000 ; qtot 22.715
  1773   ha     1   5r1     H 1773     0.123281      1.00800 ; qtot 22.838
  1774   ca     1   5r1     C 1774     0.050281     12.01000 ; qtot 22.888
  1775    c     1   5r1     C 1775     0.389281     12.01000 ; qtot 23.278
  1776    o     1   5r1     O 1776    -0.482719     16.00000 ; qtot 22.795
  1777   ca     1   5r1     C 1777     0.007281     12.01000 ; qtot 22.802
  1778   ha     1   5r1     H 1778     0.117281      1.00800 ; qtot 22.920
  1779   ca     1   5r1     C 1779     0.015281     12.01000 ; qtot 22.935
  1780   ha     1   5r1     H 1780     0.148281      1.00800 ; qtot 23.083
  1781   ca     1   5r1     C 1781     0.074281     12.01000 ; qtot 23.157
  1782   c3     1   5r1     C 1782     0.466281     12.01000 ; qtot 23.624
  1783   os     1   5r1     O 1783    -0.484719     16.00000 ; qtot 23.139
  1784   os     1   5r1     O 1784    -0.472719     16.00000 ; qtot 22.666
  1785   c3     1   5r1     C 1785     0.190281     12.01000 ; qtot 22.857
  1786   hc     1   5r1     H 1786     0.126281      1.00800 ; qtot 22.983
  1787   hc     1   5r1     H 1787     0.177281      1.00800 ; qtot 23.160
  1788   c3     1   5r1     C 1788     0.162281     12.01000 ; qtot 23.322
  1789   hc     1   5r1     H 1789     0.130281      1.00800 ; qtot 23.453
  1790   hc     1   5r1     H 1790     0.105281      1.00800 ; qtot 23.558
  1791   oh     1   5r1     O 1791    -0.579719     16.00000 ; qtot 22.978
  1792   ca     1   5r1     C 1792    -0.030719     12.01000 ; qtot 22.948
  1793   ha     1   5r1     H 1793     0.061281      1.00800 ; qtot 23.009
  1794   ca     1   5r1     C 1794     0.150281     12.01000 ; qtot 23.159
  1795   c3     1   5r1     C 1795     0.146281     12.01000 ; qtot 23.305
  1796    c     1   5r1     C 1796     0.392281     12.01000 ; qtot 23.698
  1797    o     1   5r1     O 1797    -0.496719     16.00000 ; qtot 23.201
  1798   ca     1   5r1     C 1798     0.034281     12.01000 ; qtot 23.235
  1799   ha     1   5r1     H 1799     0.142281      1.00800 ; qtot 23.378
  1800   ca     1   5r1     C 1800     0.138281     12.01000 ; qtot 23.516
  1801   ca     1   5r1     C 1801     0.065281     12.01000 ; qtot 23.581
  1802   c3     1   5r1     C 1802     0.478281     12.01000 ; qtot 24.059
  1803   os     1   5r1     O 1803    -0.467719     16.00000 ; qtot 23.592
  1804   os     1   5r1     O 1804    -0.503719     16.00000 ; qtot 23.088
  1805   c3     1   5r1     C 1805     0.149281     12.01000 ; qtot 23.237
  1806   hc     1   5r1     H 1806     0.125281      1.00800 ; qtot 23.362
  1807   hc     1   5r1     H 1807     0.104281      1.00800 ; qtot 23.467
  1808   c3     1   5r1     C 1808     0.301281     12.01000 ; qtot 23.768
  1809   hc     1   5r1     H 1809     0.154281      1.00800 ; qtot 23.922
  1810   os     1   5r1     O 1810    -0.555719     16.00000 ; qtot 23.367
  1811   c3     1   5r1     C 1811     0.154281     12.01000 ; qtot 23.521
  1812   c3     1   5r1     C 1812     0.160281     12.01000 ; qtot 23.681
  1813   hc     1   5r1     H 1813     0.178281      1.00800 ; qtot 23.859
  1814   c3     1   5r1     C 1814     0.166281     12.01000 ; qtot 24.026
  1815    c     1   5r1     C 1815     0.422281     12.01000 ; qtot 24.448
  1816   oh     1   5r1     O 1816    -0.599719     16.00000 ; qtot 23.848
  1817   ca     1   5r1     C 1817    -0.008719     12.01000 ; qtot 23.840
  1818   ha     1   5r1     H 1818     0.095281      1.00800 ; qtot 23.935
  1819   ca     1   5r1     C 1819    -0.021719     12.01000 ; qtot 23.913
  1820   ha     1   5r1     H 1820     0.096281      1.00800 ; qtot 24.009
  1821   c3     1   5r1     C 1821     0.116281     12.01000 ; qtot 24.126
  1822   c3     1   5r1     C 1822     0.466281     12.01000 ; qtot 24.592
  1823   os     1   5r1     O 1823    -0.471719     16.00000 ; qtot 24.120
  1824   os     1   5r1     O 1824    -0.559719     16.00000 ; qtot 23.561
  1825   c3     1   5r1     C 1825     0.324281     12.01000 ; qtot 23.885
  1826   hc     1   5r1     H 1826     0.114281      1.00800 ; qtot 23.999
  1827   c3     1   5r1     C 1827     0.178281     12.01000 ; qtot 24.177
  1828   hc     1   5r1     H 1828     0.121281      1.00800 ; qtot 24.299
  1829   hc     1   5r1     H 1829     0.099281      1.00800 ; qtot 24.398
  1830   os     1   5r1     O 1830    -0.528719     16.00000 ; qtot 23.869
  1831   ca     1   5r1     C 1831    -0.041719     12.01000 ; qtot 23.828
  1832   ha     1   5r1     H 1832     0.084281      1.00800 ; qtot 23.912
  1833   ca     1   5r1     C 1833    -0.029719     12.01000 ; qtot 23.882
  1834   ha     1   5r1     H 1834     0.136281      1.00800 ; qtot 24.018
  1835   ca     1   5r1     C 1835     0.041281     12.01000 ; qtot 24.060
  1836    c     1   5r1     C 1836     0.383281     12.01000 ; qtot 24.443
  1837    o     1   5r1     O 1837    -0.467719     16.00000 ; qtot 23.975
  1838   ca     1   5r1     C 1838    -0.017719     12.01000 ; qtot 23.957
  1839   ha     1   5r1     H 1839     0.152281      1.00800 ; qtot 24.110
  1840   ca     1   5r1     C 1840    -0.044719     12.01000 ; qtot 24.065
  1841   ha     1   5r1     H 1841     0.078281      1.00800 ; qtot 24.143
  1842   ca     1   5r1     C 1842     0.022281     12.01000 ; qtot 24.166
  1843   ca     1   5r1     C 1843     0.369281     12.01000 ; qtot 24.535
  1844   os     1   5r1     O 1844    -0.527719     16.00000 ; qtot 24.007
  1845   os     1   5r1     O 1845    -0.493719     16.00000 ; qtot 23.513
  1846   c3     1   5r1     C 1846     0.108281     12.01000 ; qtot 23.622
  1847   hc     1   5r1     H 1847     0.061281      1.00800 ; qtot 23.683
  1848   hc     1   5r1     H 1848     0.116281      1.00800 ; qtot 23.799
  1849   c3     1   5r1     C 1849     0.137281     12.01000 ; qtot 23.937
  1850   hc     1   5r1     H 1850     0.147281      1.00800 ; qtot 24.084
  1851   hc     1   5r1     H 1851     0.102281      1.00800 ; qtot 24.186
  1852   os     1   5r1     O 1852    -0.491719     16.00000 ; qtot 23.694
  1853   ca     1   5r1     C 1853    -0.011719     12.01000 ; qtot 23.683
  1854   ha     1   5r1     H 1854     0.149281      1.00800 ; qtot 23.832
  1855   ca     1   5r1     C 1855    -0.023719     12.01000 ; qtot 23.808
  1856   ha     1   5r1     H 1856     0.116281      1.00800 ; qtot 23.925
  1857   ca     1   5r1     C 1857     0.073281     12.01000 ; qtot 23.998
  1858   c3     1   5r1     C 1858     0.452281     12.01000 ; qtot 24.450
  1859   os     1   5r1     O 1859    -0.471719     16.00000 ; qtot 23.978
  1860   ca     1   5r1     C 1860    -0.018719     12.01000 ; qtot 23.960
  1861   ha     1   5r1     H 1861     0.107281      1.00800 ; qtot 24.067
  1862   ca     1   5r1     C 1862    -0.039719     12.01000 ; qtot 24.027
  1863   ha     1   5r1     H 1863     0.087281      1.00800 ; qtot 24.115
  1864   ca     1   5r1     C 1864     0.029281     12.01000 ; qtot 24.144
  1865    c     1   5r1     C 1865     0.386281     12.01000 ; qtot 24.530
  1866    o     1   5r1     O 1866    -0.484719     16.00000 ; qtot 24.045
  1867   os     1   5r1     O 1867    -0.500719     16.00000 ; qtot 23.545
  1868   c3     1   5r1     C 1868     0.126281     12.01000 ; qtot 23.671
  1869   hc     1   5r1     H 1869     0.128281      1.00800 ; qtot 23.799
  1870   hc     1   5r1     H 1870     0.100281      1.00800 ; qtot 23.899
  1871   c3     1   5r1     C 1871     0.137281     12.01000 ; qtot 24.037
  1872   hc     1   5r1     H 1872     0.137281      1.00800 ; qtot 24.174
  1873   hc     1   5r1     H 1873     0.132281      1.00800 ; qtot 24.306
  1874   os     1   5r1     O 1874    -0.484719     16.00000 ; qtot 23.822
  1875   ca     1   5r1     C 1875    -0.053719     12.01000 ; qtot 23.768
  1876   ha     1   5r1     H 1876     0.077281      1.00800 ; qtot 23.845
  1877   ca     1   5r1     C 1877    -0.032719     12.01000 ; qtot 23.812
  1878   ha     1   5r1     H 1878     0.120281      1.00800 ; qtot 23.933
  1879   ca     1   5r1     C 1879     0.023281     12.01000 ; qtot 23.956
  1880    c     1   5r1     C 1880     0.388281     12.01000 ; qtot 24.344
  1881    o     1   5r1     O 1881    -0.429719     16.00000 ; qtot 23.915
  1882   ca     1   5r1     C 1882    -0.044719     12.01000 ; qtot 23.870
  1883   ha     1   5r1     H 1883     0.134281      1.00800 ; qtot 24.004
  1884   ca     1   5r1     C 1884    -0.040719     12.01000 ; qtot 23.963
  1885   ha     1   5r1     H 1885     0.086281      1.00800 ; qtot 24.050
  1886   ca     1   5r1     C 1886     0.019281     12.01000 ; qtot 24.069
  1887    c     1   5r1     C 1887     0.384281     12.01000 ; qtot 24.453
  1888    o     1   5r1     O 1888    -0.497719     16.00000 ; qtot 23.956
  1889   os     1   5r1     O 1889    -0.497719     16.00000 ; qtot 23.458
  1890   c3     1   5r1     C 1890     0.108281     12.01000 ; qtot 23.566
  1891   hc     1   5r1     H 1891     0.126281      1.00800 ; qtot 23.692
  1892   hc     1   5r1     H 1892     0.113281      1.00800 ; qtot 23.806
  1893   c3     1   5r1     C 1893     0.102281     12.01000 ; qtot 23.908
  1894   hc     1   5r1     H 1894     0.144281      1.00800 ; qtot 24.052
  1895   hc     1   5r1     H 1895     0.097281      1.00800 ; qtot 24.149
  1896   os     1   5r1     O 1896    -0.482719     16.00000 ; qtot 23.667
  1897   ca     1   5r1     C 1897    -0.030719     12.01000 ; qtot 23.636
  1898   ha     1   5r1     H 1898     0.103281      1.00800 ; qtot 23.739
  1899   ca     1   5r1     C 1899    -0.023719     12.01000 ; qtot 23.716
  1900   ha     1   5r1     H 1900     0.144281      1.00800 ; qtot 23.860
  1901   ca     1   5r1     C 1901     0.041281     12.01000 ; qtot 23.901
  1902   ca     1   5r1     C 1902     0.382281     12.01000 ; qtot 24.283
  1903   os     1   5r1     O 1903    -0.490719     16.00000 ; qtot 23.793
  1904   c3     1   5r1     C 1904     0.094281     12.01000 ; qtot 23.887
  1905   hc     1   5r1     H 1905     0.112281      1.00800 ; qtot 23.999
  1906   ca     1   5r1     C 1906    -0.021719     12.01000 ; qtot 23.978
  1907   ha     1   5r1     H 1907     0.086281      1.00800 ; qtot 24.064
  1908   ca     1   5r1     C 1908     0.004281     12.01000 ; qtot 24.068
  1909    c     1   5r1     C 1909     0.373281     12.01000 ; qtot 24.441
  1910   oh     1   5r1     O 1910    -0.466719     16.00000 ; qtot 23.975
  1911   os     1   5r1     O 1911    -0.527719     16.00000 ; qtot 23.447
  1912   c3     1   5r1     C 1912     0.178281     12.01000 ; qtot 23.625
  1913   hc     1   5r1     H 1913     0.126281      1.00800 ; qtot 23.752
  1914   hc     1   5r1     H 1914     0.122281      1.00800 ; qtot 23.874
  1915   c3     1   5r1     C 1915     0.178281     12.01000 ; qtot 24.052
  1916   hc     1   5r1     H 1916     0.135281      1.00800 ; qtot 24.187
  1917   hc     1   5r1     H 1917     0.101281      1.00800 ; qtot 24.289
  1918   os     1   5r1     O 1918    -0.485719     16.00000 ; qtot 23.803
  1919   ca     1   5r1     C 1919    -0.034719     12.01000 ; qtot 23.768
  1920   ha     1   5r1     H 1920     0.076281      1.00800 ; qtot 23.845
  1921   ca     1   5r1     C 1921    -0.013719     12.01000 ; qtot 23.831
  1922   ha     1   5r1     H 1922     0.106281      1.00800 ; qtot 23.937
  1923   ca     1   5r1     C 1923     0.086281     12.01000 ; qtot 24.023
  1924   c3     1   5r1     C 1924     0.480281     12.01000 ; qtot 24.504
  1925   os     1   5r1     O 1925    -0.472719     16.00000 ; qtot 24.031
  1926   ca     1   5r1     C 1926    -0.006719     12.01000 ; qtot 24.024
  1927   ha     1   5r1     H 1927     0.109281      1.00800 ; qtot 24.133
  1928   ca     1   5r1     C 1928    -0.010719     12.01000 ; qtot 24.123
  1929   ha     1   5r1     H 1929     0.115281      1.00800 ; qtot 24.238
  1930   ca     1   5r1     C 1930     0.060281     12.01000 ; qtot 24.298
  1931   c3     1   5r1     C 1931     0.451281     12.01000 ; qtot 24.750
  1932   os     1   5r1     O 1932    -0.500719     16.00000 ; qtot 24.249
  1933   os     1   5r1     O 1933    -0.514719     16.00000 ; qtot 23.734
  1934   c3     1   5r1     C 1934     0.329281     12.01000 ; qtot 24.063
  1935   hc     1   5r1     H 1935     0.178281      1.00800 ; qtot 24.242
  1936   c3     1   5r1     C 1936     0.165281     12.01000 ; qtot 24.407
  1937   hc     1   5r1     H 1937     0.126281      1.00800 ; qtot 24.533
  1938   hc     1   5r1     H 1938     0.083281      1.00800 ; qtot 24.617
  1939   os     1   5r1     O 1939    -0.515719     16.00000 ; qtot 24.101
  1940   ca     1   5r1     C 1940     0.006281     12.01000 ; qtot 24.107
  1941   ha     1   5r1     H 1941     0.139281      1.00800 ; qtot 24.246
  1942   ca     1   5r1     C 1942    -0.030719     12.01000 ; qtot 24.216
  1943   ha     1   5r1     H 1943     0.089281      1.00800 ; qtot 24.305
  1944   ca     1   5r1     C 1944     0.012281     12.01000 ; qtot 24.317
  1945    c     1   5r1     C 1945     0.368281     12.01000 ; qtot 24.686
  1946    o     1   5r1     O 1946    -0.499719     16.00000 ; qtot 24.186
  1947   ca     1   5r1     C 1947    -0.028719     12.01000 ; qtot 24.157
  1948   ha     1   5r1     H 1948     0.106281      1.00800 ; qtot 24.263
  1949   ca     1   5r1     C 1949     0.018281     12.01000 ; qtot 24.282
  1950   ha     1   5r1     H 1950     0.159281      1.00800 ; qtot 24.441
  1951   ca     1   5r1     C 1951     0.099281     12.01000 ; qtot 24.540
  1952   ca     1   5r1     C 1952     0.459281     12.01000 ; qtot 25.000
  1953   os     1   5r1     O 1953    -0.460719     16.00000 ; qtot 24.539
  1954   os     1   5r1     O 1954    -0.486719     16.00000 ; qtot 24.052
  1955   c3     1   5r1     C 1955     0.129281     12.01000 ; qtot 24.181
  1956   hc     1   5r1     H 1956     0.074281      1.00800 ; qtot 24.256
  1957   hc     1   5r1     H 1957     0.120281      1.00800 ; qtot 24.376
  1958   c3     1   5r1     C 1958     0.138281     12.01000 ; qtot 24.514
  1959   hc     1   5r1     H 1959     0.090281      1.00800 ; qtot 24.604
  1960   hc     1   5r1     H 1960     0.110281      1.00800 ; qtot 24.715
  1961   ca     1   5r1     C 1961    -0.047719     12.01000 ; qtot 24.667
  1962   ha     1   5r1     H 1962     0.077281      1.00800 ; qtot 24.744
  1963   ca     1   5r1     C 1963    -0.019719     12.01000 ; qtot 24.725
  1964   ha     1   5r1     H 1964     0.125281      1.00800 ; qtot 24.850
  1965   ca     1   5r1     C 1965     0.073281     12.01000 ; qtot 24.923
  1966   c3     1   5r1     C 1966     0.481281     12.01000 ; qtot 25.404
  1967   os     1   5r1     O 1967    -0.446719     16.00000 ; qtot 24.958
  1968   ca     1   5r1     C 1968    -0.015719     12.01000 ; qtot 24.942
  1969   ha     1   5r1     H 1969     0.127281      1.00800 ; qtot 25.069
  1970   ca     1   5r1     C 1970    -0.019719     12.01000 ; qtot 25.050
  1971   ha     1   5r1     H 1971     0.123281      1.00800 ; qtot 25.173
  1972   ca     1   5r1     C 1972     0.026281     12.01000 ; qtot 25.199
  1973    c     1   5r1     C 1973     0.364281     12.01000 ; qtot 25.563
  1974   os     1   5r1     O 1974    -0.511719     16.00000 ; qtot 25.052
  1975   c3     1   5r1     C 1975     0.165281     12.01000 ; qtot 25.217
  1976   hc     1   5r1     H 1976     0.140281      1.00800 ; qtot 25.357
  1977   hc     1   5r1     H 1977     0.142281      1.00800 ; qtot 25.500
  1978   c3     1   5r1     C 1978     0.146281     12.01000 ; qtot 25.646
  1979   hc     1   5r1     H 1979     0.122281      1.00800 ; qtot 25.768
  1980   hc     1   5r1     H 1980     0.085281      1.00800 ; qtot 25.853
  1981   os     1   5r1     O 1981    -0.488719     16.00000 ; qtot 25.365
  1982   c3     1   5r1     C 1982     0.139281     12.01000 ; qtot 25.504
  1983   hc     1   5r1     H 1983     0.137281      1.00800 ; qtot 25.641
  1984   c3     1   5r1     C 1984     0.173281     12.01000 ; qtot 25.815
  1985   hc     1   5r1     H 1985     0.155281      1.00800 ; qtot 25.970
  1986   c3     1   5r1     C 1986     0.130281     12.01000 ; qtot 26.100
  1987    c     1   5r1     C 1987     0.377281     12.01000 ; qtot 26.477
  1988   oh     1   5r1     O 1988    -0.665719     16.00000 ; qtot 25.812
  1989   ca     1   5r1     C 1989    -0.004719     12.01000 ; qtot 25.807
  1990   ha     1   5r1     H 1990     0.123281      1.00800 ; qtot 25.930
  1991   ca     1   5r1     C 1991    -0.014719     12.01000 ; qtot 25.915
  1992   ha     1   5r1     H 1992     0.129281      1.00800 ; qtot 26.045
  1993   ca     1   5r1     C 1993     0.036281     12.01000 ; qtot 26.081
  1994    c     1   5r1     C 1994     0.364281     12.01000 ; qtot 26.445
  1995   os     1   5r1     O 1995    -0.558719     16.00000 ; qtot 25.887
  1996   c3     1   5r1     C 1996     0.172281     12.01000 ; qtot 26.059
  1997   hc     1   5r1     H 1997     0.133281      1.00800 ; qtot 26.192
  1998   hc     1   5r1     H 1998     0.085281      1.00800 ; qtot 26.277
  1999    c     1   5r1     C 1999     0.423281     12.01000 ; qtot 26.701
  2000   os     1   5r1     O 2000    -0.552719     16.00000 ; qtot 26.148
  2001   ca     1   5r1     C 2001    -0.011719     12.01000 ; qtot 26.136
  2002   ha     1   5r1     H 2002     0.072281      1.00800 ; qtot 26.209
  2003   c3     1   5r1     C 2003     0.092281     12.01000 ; qtot 26.301
  2004   hc     1   5r1     H 2004     0.095281      1.00800 ; qtot 26.396
  2005   ca     1   5r1     C 2005     0.090281     12.01000 ; qtot 26.486
  2006   c3     1   5r1     C 2006     0.478281     12.01000 ; qtot 26.965
  2007   os     1   5r1     O 2007    -0.501719     16.00000 ; qtot 26.463
  2008   ca     1   5r1     C 2008    -0.020719     12.01000 ; qtot 26.442
  2009   ha     1   5r1     H 2009     0.087281      1.00800 ; qtot 26.530
  2010   ca     1   5r1     C 2010    -0.017719     12.01000 ; qtot 26.512
  2011   ha     1   5r1     H 2011     0.091281      1.00800 ; qtot 26.603
  2012   ca     1   5r1     C 2012     0.020281     12.01000 ; qtot 26.623
  2013   c3     1   5r1     C 2013     0.287281     12.01000 ; qtot 26.911
  2014   os     1   5r1     O 2014    -0.493719     16.00000 ; qtot 26.417
  2015   os     1   5r1     O 2015    -0.532719     16.00000 ; qtot 25.884
  2016   c3     1   5r1     C 2016     0.136281     12.01000 ; qtot 26.020
  2017   hc     1   5r1     H 2017     0.116281      1.00800 ; qtot 26.137
  2018   hc     1   5r1     H 2018     0.076281      1.00800 ; qtot 26.213
  2019   c3     1   5r1     C 2019     0.147281     12.01000 ; qtot 26.360
  2020   hc     1   5r1     H 2020     0.160281      1.00800 ; qtot 26.521
  2021   hc     1   5r1     H 2021     0.126281      1.00800 ; qtot 26.647
  2022   os     1   5r1     O 2022    -0.465719     16.00000 ; qtot 26.181
  2023   ca     1   5r1     C 2023    -0.018719     12.01000 ; qtot 26.162
  2024   ha     1   5r1     H 2024     0.096281      1.00800 ; qtot 26.259
  2025   ca     1   5r1     C 2025     0.004281     12.01000 ; qtot 26.263
  2026   ha     1   5r1     H 2026     0.115281      1.00800 ; qtot 26.378
  2027   ca     1   5r1     C 2027     0.094281     12.01000 ; qtot 26.473
  2028   c3     1   5r1     C 2028     0.465281     12.01000 ; qtot 26.938
  2029   oh     1   5r1     O 2029    -0.576719     16.00000 ; qtot 26.361
  2030   ca     1   5r1     C 2030     0.012281     12.01000 ; qtot 26.373
  2031   ha     1   5r1     H 2031     0.155281      1.00800 ; qtot 26.529
  2032   ca     1   5r1     C 2032    -0.024719     12.01000 ; qtot 26.504
  2033   ha     1   5r1     H 2033     0.106281      1.00800 ; qtot 26.610
  2034   ca     1   5r1     C 2034     0.028281     12.01000 ; qtot 26.639
  2035    c     1   5r1     C 2035     0.375281     12.01000 ; qtot 27.014
  2036   os     1   5r1     O 2036    -0.515719     16.00000 ; qtot 26.498
  2037    o     1   5r1     O 2037    -0.464719     16.00000 ; qtot 26.033
  2038   c3     1   5r1     C 2038     0.134281     12.01000 ; qtot 26.168
  2039   hc     1   5r1     H 2039     0.122281      1.00800 ; qtot 26.290
  2040   hc     1   5r1     H 2040     0.106281      1.00800 ; qtot 26.396
  2041   c3     1   5r1     C 2041    -0.016719     12.01000 ; qtot 26.380
  2042   hc     1   5r1     H 2042     0.093281      1.00800 ; qtot 26.473
  2043   hc     1   5r1     H 2043     0.100281      1.00800 ; qtot 26.573
  2044   c3     1   5r1     C 2044    -0.040719     12.01000 ; qtot 26.532
  2045   hc     1   5r1     H 2045     0.071281      1.00800 ; qtot 26.604
  2046   hc     1   5r1     H 2046     0.105281      1.00800 ; qtot 26.709
  2047   hc     1   5r1     H 2047     0.073281      1.00800 ; qtot 26.782
  2048   os     1   5r1     O 2048    -0.533719     16.00000 ; qtot 26.248
  2049   ca     1   5r1     C 2049    -0.000719     12.01000 ; qtot 26.248
  2050   ha     1   5r1     H 2050     0.149281      1.00800 ; qtot 26.397
  2051   ca     1   5r1     C 2051    -0.000719     12.01000 ; qtot 26.396
  2052   ha     1   5r1     H 2052     0.139281      1.00800 ; qtot 26.536
  2053   ca     1   5r1     C 2053     0.076281     12.01000 ; qtot 26.612
  2054   c3     1   5r1     C 2054     0.475281     12.01000 ; qtot 27.087
  2055   os     1   5r1     O 2055    -0.478719     16.00000 ; qtot 26.608
  2056   ca     1   5r1     C 2056    -0.012719     12.01000 ; qtot 26.596
  2057   ha     1   5r1     H 2057     0.118281      1.00800 ; qtot 26.714
  2058   ca     1   5r1     C 2058    -0.030719     12.01000 ; qtot 26.683
  2059   ha     1   5r1     H 2059     0.110281      1.00800 ; qtot 26.794
  2060   ca     1   5r1     C 2060     0.061281     12.01000 ; qtot 26.855
  2061   c3     1   5r1     C 2061     0.442281     12.01000 ; qtot 27.297
  2062   os     1   5r1     O 2062    -0.518719     16.00000 ; qtot 26.778
  2063   os     1   5r1     O 2063    -0.548719     16.00000 ; qtot 26.230
  2064   c3     1   5r1     C 2064     0.167281     12.01000 ; qtot 26.397
  2065   hc     1   5r1     H 2065     0.153281      1.00800 ; qtot 26.550
  2066   hc     1   5r1     H 2066     0.097281      1.00800 ; qtot 26.648
  2067   c3     1   5r1     C 2067     0.161281     12.01000 ; qtot 26.809
  2068   hc     1   5r1     H 2068     0.161281      1.00800 ; qtot 26.970
  2069   hc     1   5r1     H 2069     0.130281      1.00800 ; qtot 27.100
  2070   os     1   5r1     O 2070    -0.511719     16.00000 ; qtot 26.589
  2071   c3     1   5r1     C 2071     0.136281     12.01000 ; qtot 26.725
  2072   hc     1   5r1     H 2072     0.105281      1.00800 ; qtot 26.830
  2073   hc     1   5r1     H 2073     0.137281      1.00800 ; qtot 26.968
  2074   hc     1   5r1     H 2074     0.147281      1.00800 ; qtot 27.115
  2075   ca     1   5r1     C 2075    -0.048719     12.01000 ; qtot 27.066
  2076   ha     1   5r1     H 2076     0.063281      1.00800 ; qtot 27.129
  2077   ca     1   5r1     C 2077    -0.046719     12.01000 ; qtot 27.083
  2078   ha     1   5r1     H 2078     0.056281      1.00800 ; qtot 27.139
  2079   ca     1   5r1     C 2079     0.065281     12.01000 ; qtot 27.204
  2080   c3     1   5r1     C 2080     0.469281     12.01000 ; qtot 27.673
  2081   os     1   5r1     O 2081    -0.483719     16.00000 ; qtot 27.190
  2082   ca     1   5r1     C 2082    -0.028719     12.01000 ; qtot 27.161
  2083   ha     1   5r1     H 2083     0.096281      1.00800 ; qtot 27.257
  2084   ca     1   5r1     C 2084    -0.025719     12.01000 ; qtot 27.232
  2085   ha     1   5r1     H 2085     0.129281      1.00800 ; qtot 27.361
  2086   ca     1   5r1     C 2086     0.065281     12.01000 ; qtot 27.426
  2087   c3     1   5r1     C 2087     0.465281     12.01000 ; qtot 27.891
  2088   os     1   5r1     O 2088    -0.481719     16.00000 ; qtot 27.410
  2089   os     1   5r1     O 2089    -0.532719     16.00000 ; qtot 26.877
  2090   c3     1   5r1     C 2090     0.176281     12.01000 ; qtot 27.053
  2091   hc     1   5r1     H 2091     0.164281      1.00800 ; qtot 27.218
  2092   hc     1   5r1     H 2092     0.092281      1.00800 ; qtot 27.310
  2093   c3     1   5r1     C 2093     0.168281     12.01000 ; qtot 27.478
  2094   hc     1   5r1     H 2094     0.133281      1.00800 ; qtot 27.611
  2095   hc     1   5r1     H 2095     0.163281      1.00800 ; qtot 27.775
  2096   os     1   5r1     O 2096    -0.511719     16.00000 ; qtot 27.263
  2097   ca     1   5r1     C 2097    -0.029719     12.01000 ; qtot 27.233
  2098   ha     1   5r1     H 2098     0.079281      1.00800 ; qtot 27.313
  2099   ca     1   5r1     C 2099    -0.014719     12.01000 ; qtot 27.298
  2100   ha     1   5r1     H 2100     0.102281      1.00800 ; qtot 27.400
  2101   ca     1   5r1     C 2101     0.085281     12.01000 ; qtot 27.485
  2102   c3     1   5r1     C 2102     0.485281     12.01000 ; qtot 27.971
  2103   os     1   5r1     O 2103    -0.464719     16.00000 ; qtot 27.506
  2104   ca     1   5r1     C 2104    -0.016719     12.01000 ; qtot 27.489
  2105   ha     1   5r1     H 2105     0.104281      1.00800 ; qtot 27.594
  2106   ca     1   5r1     C 2106    -0.020719     12.01000 ; qtot 27.573
  2107   ha     1   5r1     H 2107     0.091281      1.00800 ; qtot 27.664
  2108   ca     1   5r1     C 2108     0.057281     12.01000 ; qtot 27.721
  2109   c3     1   5r1     C 2109     0.454281     12.01000 ; qtot 28.176
  2110   os     1   5r1     O 2110    -0.481719     16.00000 ; qtot 27.694
  2111   os     1   5r1     O 2111    -0.482719     16.00000 ; qtot 27.211
  2112   c3     1   5r1     C 2112     0.155281     12.01000 ; qtot 27.366
  2113   hc     1   5r1     H 2113     0.104281      1.00800 ; qtot 27.471
  2114   hc     1   5r1     H 2114     0.110281      1.00800 ; qtot 27.581
  2115   c3     1   5r1     C 2115     0.142281     12.01000 ; qtot 27.723
  2116   hc     1   5r1     H 2116     0.143281      1.00800 ; qtot 27.867
  2117   hc     1   5r1     H 2117     0.073281      1.00800 ; qtot 27.940
  2118   os     1   5r1     O 2118    -0.503719     16.00000 ; qtot 27.436
  2119   ca     1   5r1     C 2119    -0.030719     12.01000 ; qtot 27.405
  2120   ha     1   5r1     H 2120     0.117281      1.00800 ; qtot 27.523
  2121   ca     1   5r1     C 2121    -0.022719     12.01000 ; qtot 27.500
  2122   ha     1   5r1     H 2122     0.153281      1.00800 ; qtot 27.653
  2123   ca     1   5r1     C 2123     0.014281     12.01000 ; qtot 27.668
  2124    c     1   5r1     C 2124     0.350281     12.01000 ; qtot 28.018
  2125   os     1   5r1     O 2125    -0.479719     16.00000 ; qtot 27.538
  2126   ca     1   5r1     C 2126    -0.036719     12.01000 ; qtot 27.501
  2127   ha     1   5r1     H 2127     0.114281      1.00800 ; qtot 27.616
  2128   ca     1   5r1     C 2128    -0.038719     12.01000 ; qtot 27.577
  2129   ha     1   5r1     H 2129     0.083281      1.00800 ; qtot 27.660
  2130   ca     1   5r1     C 2130     0.034281     12.01000 ; qtot 27.695
  2131   c3     1   5r1     C 2131     0.430281     12.01000 ; qtot 28.125
  2132   os     1   5r1     O 2132    -0.499719     16.00000 ; qtot 27.625
  2133   os     1   5r1     O 2133    -0.500719     16.00000 ; qtot 27.124
  2134   c3     1   5r1     C 2134     0.158281     12.01000 ; qtot 27.283
  2135   hc     1   5r1     H 2135     0.090281      1.00800 ; qtot 27.373
  2136   hc     1   5r1     H 2136     0.143281      1.00800 ; qtot 27.516
  2137    c     1   5r1     C 2137     0.228281     12.01000 ; qtot 27.744
  2138   hc     1   5r1     H 2138     0.109281      1.00800 ; qtot 27.854
  2139    o     1   5r1     O 2139    -0.503719     16.00000 ; qtot 27.350
  2140   ca     1   5r1     C 2140     0.178281     12.01000 ; qtot 27.528
  2141   ca     1   5r1     C 2141     0.194281     12.01000 ; qtot 27.723
  2142   ca     1   5r1     C 2142     0.072281     12.01000 ; qtot 27.795
  2143    c     1   5r1     C 2143     0.406281     12.01000 ; qtot 28.201
  2144    o     1   5r1     O 2144    -0.529719     16.00000 ; qtot 27.671
  2145   ca     1   5r1     C 2145    -0.000719     12.01000 ; qtot 27.671
  2146   ha     1   5r1     H 2146     0.108281      1.00800 ; qtot 27.779
  2147   ca     1   5r1     C 2147     0.151281     12.01000 ; qtot 27.930
  2148   ca     1   5r1     C 2148     0.122281     12.01000 ; qtot 28.053
  2149   ca     1   5r1     C 2149     0.443281     12.01000 ; qtot 28.496
  2150   os     1   5r1     O 2150    -0.514719     16.00000 ; qtot 27.981
  2151   os     1   5r1     O 2151    -0.556719     16.00000 ; qtot 27.424
  2152   c3     1   5r1     C 2152     0.127281     12.01000 ; qtot 27.552
  2153   hc     1   5r1     H 2153     0.158281      1.00800 ; qtot 27.710
  2154   hc     1   5r1     H 2154     0.107281      1.00800 ; qtot 27.817
  2155   c3     1   5r1     C 2155     0.138281     12.01000 ; qtot 27.956
  2156   hc     1   5r1     H 2156     0.156281      1.00800 ; qtot 28.112
  2157   hc     1   5r1     H 2157     0.161281      1.00800 ; qtot 28.273
  2158    o     1   5r1     O 2158    -0.468719     16.00000 ; qtot 27.804
  2159   ca     1   5r1     C 2159    -0.021719     12.01000 ; qtot 27.783
  2160   ha     1   5r1     H 2160     0.137281      1.00800 ; qtot 27.920
  2161   ca     1   5r1     C 2161    -0.018719     12.01000 ; qtot 27.901
  2162   ha     1   5r1     H 2162     0.100281      1.00800 ; qtot 28.002
  2163   ca     1   5r1     C 2163     0.054281     12.01000 ; qtot 28.056
  2164    c     1   5r1     C 2164     0.399281     12.01000 ; qtot 28.455
  2165    o     1   5r1     O 2165    -0.473719     16.00000 ; qtot 27.981
  2166   ca     1   5r1     C 2166    -0.004719     12.01000 ; qtot 27.977
  2167   ha     1   5r1     H 2167     0.140281      1.00800 ; qtot 28.117
  2168   ca     1   5r1     C 2168    -0.037719     12.01000 ; qtot 28.079
  2169   ha     1   5r1     H 2169     0.115281      1.00800 ; qtot 28.194
  2170   ca     1   5r1     C 2170     0.011281     12.01000 ; qtot 28.206
  2171   ca     1   5r1     C 2171     0.343281     12.01000 ; qtot 28.549
  2172   os     1   5r1     O 2172    -0.503719     16.00000 ; qtot 28.045
  2173   os     1   5r1     O 2173    -0.498719     16.00000 ; qtot 27.547
  2174   c3     1   5r1     C 2174     0.130281     12.01000 ; qtot 27.677
  2175   hc     1   5r1     H 2175     0.146281      1.00800 ; qtot 27.823
  2176   hc     1   5r1     H 2176     0.141281      1.00800 ; qtot 27.964
  2177   c3     1   5r1     C 2177     0.115281     12.01000 ; qtot 28.080
  2178   hc     1   5r1     H 2178     0.101281      1.00800 ; qtot 28.181
  2179   hc     1   5r1     H 2179     0.128281      1.00800 ; qtot 28.309
  2180   os     1   5r1     O 2180    -0.568719     16.00000 ; qtot 27.741
  2181   ca     1   5r1     C 2181    -0.026719     12.01000 ; qtot 27.714
  2182   ha     1   5r1     H 2182     0.082281      1.00800 ; qtot 27.796
  2183   ca     1   5r1     C 2183    -0.029719     12.01000 ; qtot 27.766
  2184   ha     1   5r1     H 2184     0.095281      1.00800 ; qtot 27.862
  2185   ca     1   5r1     C 2185     0.031281     12.01000 ; qtot 27.893
  2186    c     1   5r1     C 2186     0.396281     12.01000 ; qtot 28.289
  2187    o     1   5r1     O 2187    -0.475719     16.00000 ; qtot 27.814
  2188   ca     1   5r1     C 2188    -0.027719     12.01000 ; qtot 27.786
  2189   ha     1   5r1     H 2189     0.088281      1.00800 ; qtot 27.874
  2190   ca     1   5r1     C 2190    -0.004719     12.01000 ; qtot 27.869
  2191   ha     1   5r1     H 2191     0.131281      1.00800 ; qtot 28.001
  2192   ca     1   5r1     C 2192     0.074281     12.01000 ; qtot 28.075
  2193   c3     1   5r1     C 2193     0.460281     12.01000 ; qtot 28.535
  2194   os     1   5r1     O 2194    -0.467719     16.00000 ; qtot 28.068
  2195   os     1   5r1     O 2195    -0.510719     16.00000 ; qtot 27.557
  2196   c3     1   5r1     C 2196     0.145281     12.01000 ; qtot 27.702
  2197   hc     1   5r1     H 2197     0.130281      1.00800 ; qtot 27.832
  2198   hc     1   5r1     H 2198     0.130281      1.00800 ; qtot 27.963
  2199   c3     1   5r1     C 2199     0.125281     12.01000 ; qtot 28.088
  2200   hc     1   5r1     H 2200     0.053281      1.00800 ; qtot 28.141
  2201   hc     1   5r1     H 2201     0.104281      1.00800 ; qtot 28.245
  2202   os     1   5r1     O 2202    -0.468719     16.00000 ; qtot 27.777
  2203   ca     1   5r1     C 2203    -0.035719     12.01000 ; qtot 27.741
  2204   ha     1   5r1     H 2204     0.076281      1.00800 ; qtot 27.817
  2205   ca     1   5r1     C 2205    -0.042719     12.01000 ; qtot 27.775
  2206   ha     1   5r1     H 2206     0.071281      1.00800 ; qtot 27.846
  2207   ca     1   5r1     C 2207     0.037281     12.01000 ; qtot 27.883
  2208    c     1   5r1     C 2208     0.375281     12.01000 ; qtot 28.258
  2209    o     1   5r1     O 2209    -0.485719     16.00000 ; qtot 27.773
  2210   ca     1   5r1     C 2210     0.004281     12.01000 ; qtot 27.777
  2211   ha     1   5r1     H 2211     0.148281      1.00800 ; qtot 27.925
  2212   ca     1   5r1     C 2212     0.005281     12.01000 ; qtot 27.931
  2213   ha     1   5r1     H 2213     0.118281      1.00800 ; qtot 28.049
  2214   ca     1   5r1     C 2214     0.041281     12.01000 ; qtot 28.090
  2215    c     1   5r1     C 2215     0.377281     12.01000 ; qtot 28.467
  2216   os     1   5r1     O 2216    -0.456719     16.00000 ; qtot 28.011
  2217    o     1   5r1     O 2217    -0.478719     16.00000 ; qtot 27.532
  2218   c3     1   5r1     C 2218     0.126281     12.01000 ; qtot 27.658
  2219   hc     1   5r1     H 2219     0.092281      1.00800 ; qtot 27.751
  2220   hc     1   5r1     H 2220     0.130281      1.00800 ; qtot 27.881
  2221   c3     1   5r1     C 2221     0.129281     12.01000 ; qtot 28.010
  2222   hc     1   5r1     H 2222     0.134281      1.00800 ; qtot 28.144
  2223   hc     1   5r1     H 2223     0.095281      1.00800 ; qtot 28.240
  2224   os     1   5r1     O 2224    -0.501719     16.00000 ; qtot 27.738
  2225   ca     1   5r1     C 2225     0.157281     12.01000 ; qtot 27.895
  2226   ho     1   5r1     H 2226     0.359281      1.00800 ; qtot 28.255
  2227   ca     1   5r1     C 2227     0.009281     12.01000 ; qtot 28.264
  2228   ha     1   5r1     H 2228     0.090281      1.00800 ; qtot 28.354
  2229   ca     1   5r1     C 2229     0.044281     12.01000 ; qtot 28.398
  2230    c     1   5r1     C 2230     0.402281     12.01000 ; qtot 28.801
  2231    o     1   5r1     O 2231    -0.462719     16.00000 ; qtot 28.338
  2232   ca     1   5r1     C 2232    -0.004719     12.01000 ; qtot 28.333
  2233   ha     1   5r1     H 2233     0.120281      1.00800 ; qtot 28.453
  2234   ca     1   5r1     C 2234    -0.004719     12.01000 ; qtot 28.449
  2235   ha     1   5r1     H 2235     0.137281      1.00800 ; qtot 28.586
  2236   ca     1   5r1     C 2236     0.064281     12.01000 ; qtot 28.650
  2237    c     1   5r1     C 2237     0.400281     12.01000 ; qtot 29.051
  2238    o     1   5r1     O 2238    -0.476719     16.00000 ; qtot 28.574
  2239   oh     1   5r1     O 2239    -0.631719     16.00000 ; qtot 27.942
  2240   c3     1   5r1     C 2240     0.139281     12.01000 ; qtot 28.081
  2241   hc     1   5r1     H 2241     0.108281      1.00800 ; qtot 28.190
  2242   hc     1   5r1     H 2242     0.115281      1.00800 ; qtot 28.305
  2243   c3     1   5r1     C 2243     0.152281     12.01000 ; qtot 28.457
  2244   hc     1   5r1     H 2244     0.129281      1.00800 ; qtot 28.587
  2245   hc     1   5r1     H 2245     0.133281      1.00800 ; qtot 28.720
  2246   os     1   5r1     O 2246    -0.498719     16.00000 ; qtot 28.221
  2247   ca     1   5r1     C 2247     0.155281     12.01000 ; qtot 28.376
  2248   ca     1   5r1     C 2248     0.019281     12.01000 ; qtot 28.396
  2249   ha     1   5r1     H 2249     0.128281      1.00800 ; qtot 28.524
  2250   ca     1   5r1     C 2250     0.028281     12.01000 ; qtot 28.552
  2251    c     1   5r1     C 2251     0.365281     12.01000 ; qtot 28.918
  2252   ca     1   5r1     C 2252    -0.023719     12.01000 ; qtot 28.894
  2253   ha     1   5r1     H 2253     0.120281      1.00800 ; qtot 29.014
  2254   ca     1   5r1     C 2254    -0.011719     12.01000 ; qtot 29.002
  2255   ha     1   5r1     H 2255     0.132281      1.00800 ; qtot 29.135
  2256   ca     1   5r1     C 2256     0.054281     12.01000 ; qtot 29.189
  2257    c     1   5r1     C 2257     0.380281     12.01000 ; qtot 29.569
  2258    o     1   5r1     O 2258    -0.534719     16.00000 ; qtot 29.034
  2259   os     1   5r1     O 2259    -0.529719     16.00000 ; qtot 28.505
  2260   c3     1   5r1     C 2260     0.134281     12.01000 ; qtot 28.639
  2261   hc     1   5r1     H 2261     0.113281      1.00800 ; qtot 28.752
  2262   hc     1   5r1     H 2262     0.075281      1.00800 ; qtot 28.828
  2263   c3     1   5r1     C 2263     0.156281     12.01000 ; qtot 28.984
  2264   hc     1   5r1     H 2264     0.118281      1.00800 ; qtot 29.102
  2265   hc     1   5r1     H 2265     0.144281      1.00800 ; qtot 29.246
  2266   os     1   5r1     O 2266    -0.496719     16.00000 ; qtot 28.750
  2267   ca     1   5r1     C 2267    -0.015719     12.01000 ; qtot 28.734
  2268   ha     1   5r1     H 2268     0.126281      1.00800 ; qtot 28.860
  2269   ca     1   5r1     C 2269    -0.003719     12.01000 ; qtot 28.857
  2270   ha     1   5r1     H 2270     0.122281      1.00800 ; qtot 28.979
  2271   ca     1   5r1     C 2271     0.061281     12.01000 ; qtot 29.040
  2272    c     1   5r1     C 2272     0.391281     12.01000 ; qtot 29.431
  2273    o     1   5r1     O 2273    -0.467719     16.00000 ; qtot 28.964
  2274   ca     1   5r1     C 2274     0.010281     12.01000 ; qtot 28.974
  2275   ha     1   5r1     H 2275     0.143281      1.00800 ; qtot 29.117
  2276   ca     1   5r1     C 2276    -0.013719     12.01000 ; qtot 29.104
  2277   ha     1   5r1     H 2277     0.088281      1.00800 ; qtot 29.192
  2278   ca     1   5r1     C 2278     0.038281     12.01000 ; qtot 29.230
  2279    c     1   5r1     C 2279     0.366281     12.01000 ; qtot 29.596
  2280    o     1   5r1     O 2280    -0.465719     16.00000 ; qtot 29.131
  2281   os     1   5r1     O 2281    -0.552719     16.00000 ; qtot 28.578
  2282   c3     1   5r1     C 2282     0.117281     12.01000 ; qtot 28.695
  2283   hc     1   5r1     H 2283     0.136281      1.00800 ; qtot 28.832
  2284   hc     1   5r1     H 2284     0.111281      1.00800 ; qtot 28.943
  2285   c3     1   5r1     C 2285     0.131281     12.01000 ; qtot 29.074
  2286   hc     1   5r1     H 2286     0.129281      1.00800 ; qtot 29.203
  2287   hc     1   5r1     H 2287     0.111281      1.00800 ; qtot 29.315
  2288   os     1   5r1     O 2288    -0.484719     16.00000 ; qtot 28.830
  2289   ca     1   5r1     C 2289     0.218281     12.01000 ; qtot 29.048
  2290   ca     1   5r1     C 2290     0.027281     12.01000 ; qtot 29.075
  2291   ha     1   5r1     H 2291     0.089281      1.00800 ; qtot 29.165
  2292   c3     1   5r1     C 2292     0.184281     12.01000 ; qtot 29.349
  2293    c     1   5r1     C 2293     0.427281     12.01000 ; qtot 29.776
  2294    o     1   5r1     O 2294    -0.482719     16.00000 ; qtot 29.294
  2295    c     1   5r1     C 2295     0.242281     12.01000 ; qtot 29.536
  2296   c3     1   5r1     C 2296     0.154281     12.01000 ; qtot 29.690
  2297   hc     1   5r1     H 2297     0.143281      1.00800 ; qtot 29.833
  2298   c3     1   5r1     C 2298     0.244281     12.01000 ; qtot 30.078
  2299   c3     1   5r1     C 2299     0.502281     12.01000 ; qtot 30.580
  2300   oh     1   5r1     O 2300    -0.647719     16.00000 ; qtot 29.932
  2301   os     1   5r1     O 2301    -0.497719     16.00000 ; qtot 29.435
  2302   c3     1   5r1     C 2302     0.345281     12.01000 ; qtot 29.780
  2303   hc     1   5r1     H 2303     0.181281      1.00800 ; qtot 29.961
  2304   c3     1   5r1     C 2304     0.158281     12.01000 ; qtot 30.119
  2305   hc     1   5r1     H 2305     0.117281      1.00800 ; qtot 30.237
  2306   hc     1   5r1     H 2306     0.111281      1.00800 ; qtot 30.348
  2307   os     1   5r1     O 2307    -0.527719     16.00000 ; qtot 29.820
  2308   ca     1   5r1     C 2308    -0.026719     12.01000 ; qtot 29.794
  2309   ha     1   5r1     H 2309     0.109281      1.00800 ; qtot 29.903
  2310   ca     1   5r1     C 2310    -0.010719     12.01000 ; qtot 29.892
  2311   ha     1   5r1     H 2311     0.121281      1.00800 ; qtot 30.013
  2312   ca     1   5r1     C 2312     0.078281     12.01000 ; qtot 30.092
  2313   c3     1   5r1     C 2313     0.474281     12.01000 ; qtot 30.566
  2314   oh     1   5r1     O 2314    -0.595719     16.00000 ; qtot 29.970
  2315   ca     1   5r1     C 2315    -0.023719     12.01000 ; qtot 29.947
  2316   ha     1   5r1     H 2316     0.089281      1.00800 ; qtot 30.036
  2317   ca     1   5r1     C 2317    -0.016719     12.01000 ; qtot 30.019
  2318   ha     1   5r1     H 2318     0.098281      1.00800 ; qtot 30.117
  2319   ca     1   5r1     C 2319     0.052281     12.01000 ; qtot 30.170
  2320   c3     1   5r1     C 2320     0.458281     12.01000 ; qtot 30.628
  2321   os     1   5r1     O 2321    -0.492719     16.00000 ; qtot 30.135
  2322   os     1   5r1     O 2322    -0.521719     16.00000 ; qtot 29.613
  2323   c3     1   5r1     C 2323     0.151281     12.01000 ; qtot 29.765
  2324   hc     1   5r1     H 2324     0.128281      1.00800 ; qtot 29.893
  2325   hc     1   5r1     H 2325     0.162281      1.00800 ; qtot 30.055
  2326   c3     1   5r1     C 2326     0.152281     12.01000 ; qtot 30.208
  2327   hc     1   5r1     H 2327     0.160281      1.00800 ; qtot 30.368
  2328   hc     1   5r1     H 2328     0.129281      1.00800 ; qtot 30.497
  2329   os     1   5r1     O 2329    -0.525719     16.00000 ; qtot 29.971
  2330   ca     1   5r1     C 2330    -0.015719     12.01000 ; qtot 29.956
  2331   ha     1   5r1     H 2331     0.126281      1.00800 ; qtot 30.082
  2332   ca     1   5r1     C 2332    -0.013719     12.01000 ; qtot 30.068
  2333   ha     1   5r1     H 2333     0.091281      1.00800 ; qtot 30.160
  2334   ca     1   5r1     C 2334     0.052281     12.01000 ; qtot 30.212
  2335    c     1   5r1     C 2335     0.388281     12.01000 ; qtot 30.600
  2336   oh     1   5r1     O 2336    -0.572719     16.00000 ; qtot 30.027
  2337   ca     1   5r1     C 2337     0.011281     12.01000 ; qtot 30.039
  2338   ha     1   5r1     H 2338     0.118281      1.00800 ; qtot 30.157
  2339   ca     1   5r1     C 2339    -0.005719     12.01000 ; qtot 30.151
  2340   ha     1   5r1     H 2340     0.094281      1.00800 ; qtot 30.246
  2341   ca     1   5r1     C 2341     0.032281     12.01000 ; qtot 30.278
  2342    c     1   5r1     C 2342     0.367281     12.01000 ; qtot 30.645
  2343   oh     1   5r1     O 2343    -0.617719     16.00000 ; qtot 30.027
  2344   os     1   5r1     O 2344    -0.529719     16.00000 ; qtot 29.498
  2345   c3     1   5r1     C 2345     0.115281     12.01000 ; qtot 29.613
  2346   hc     1   5r1     H 2346     0.155281      1.00800 ; qtot 29.768
  2347   hc     1   5r1     H 2347     0.128281      1.00800 ; qtot 29.897
  2348   c3     1   5r1     C 2348     0.103281     12.01000 ; qtot 30.000
  2349   hc     1   5r1     H 2349     0.112281      1.00800 ; qtot 30.112
  2350   hc     1   5r1     H 2350     0.064281      1.00800 ; qtot 30.176
  2351   os     1   5r1     O 2351    -0.518719     16.00000 ; qtot 29.658
  2352   ca     1   5r1     C 2352     0.008281     12.01000 ; qtot 29.666
  2353   ha     1   5r1     H 2353     0.134281      1.00800 ; qtot 29.800
  2354   ca     1   5r1     C 2354     0.014281     12.01000 ; qtot 29.814
  2355   ha     1   5r1     H 2355     0.117281      1.00800 ; qtot 29.932
  2356   ca     1   5r1     C 2356     0.072281     12.01000 ; qtot 30.004
  2357   c3     1   5r1     C 2357     0.341281     12.01000 ; qtot 30.345
  2358   os     1   5r1     O 2358    -0.504719     16.00000 ; qtot 29.841
  2359   ca     1   5r1     C 2359    -0.016719     12.01000 ; qtot 29.824
  2360   ha     1   5r1     H 2360     0.082281      1.00800 ; qtot 29.906
  2361   ca     1   5r1     C 2361    -0.003719     12.01000 ; qtot 29.902
  2362   ha     1   5r1     H 2362     0.161281      1.00800 ; qtot 30.064
  2363   ca     1   5r1     C 2363     0.091281     12.01000 ; qtot 30.155
  2364   c3     1   5r1     C 2364     0.465281     12.01000 ; qtot 30.620
  2365   os     1   5r1     O 2365    -0.489719     16.00000 ; qtot 30.131
  2366   os     1   5r1     O 2366    -0.476719     16.00000 ; qtot 29.654
  2367   c3     1   5r1     C 2367     0.136281     12.01000 ; qtot 29.790
  2368   hc     1   5r1     H 2368     0.089281      1.00800 ; qtot 29.879
  2369   hc     1   5r1     H 2369     0.133281      1.00800 ; qtot 30.013
  2370   c3     1   5r1     C 2370     0.137281     12.01000 ; qtot 30.150
  2371   hc     1   5r1     H 2371     0.151281      1.00800 ; qtot 30.301
  2372   hc     1   5r1     H 2372     0.147281      1.00800 ; qtot 30.449
  2373   os     1   5r1     O 2373    -0.511719     16.00000 ; qtot 29.937
  2374   ca     1   5r1     C 2374    -0.023719     12.01000 ; qtot 29.913
  2375   ha     1   5r1     H 2375     0.143281      1.00800 ; qtot 30.056
  2376   ca     1   5r1     C 2376    -0.013719     12.01000 ; qtot 30.043
  2377   ha     1   5r1     H 2377     0.125281      1.00800 ; qtot 30.168
  2378   ca     1   5r1     C 2378     0.050281     12.01000 ; qtot 30.218
  2379    c     1   5r1     C 2379     0.385281     12.01000 ; qtot 30.603
  2380    o     1   5r1     O 2380    -0.485719     16.00000 ; qtot 30.118
  2381   ca     1   5r1     C 2381    -0.004719     12.01000 ; qtot 30.113
  2382   ha     1   5r1     H 2382     0.116281      1.00800 ; qtot 30.229
  2383   ca     1   5r1     C 2383    -0.013719     12.01000 ; qtot 30.216
  2384   ha     1   5r1     H 2384     0.108281      1.00800 ; qtot 30.324
  2385   ca     1   5r1     C 2385     0.024281     12.01000 ; qtot 30.348
  2386    c     1   5r1     C 2386     0.367281     12.01000 ; qtot 30.715
  2387    o     1   5r1     O 2387    -0.503719     16.00000 ; qtot 30.212
  2388   os     1   5r1     O 2388    -0.497719     16.00000 ; qtot 29.714
  2389   c3     1   5r1     C 2389     0.150281     12.01000 ; qtot 29.864
  2390   hc     1   5r1     H 2390     0.094281      1.00800 ; qtot 29.959
  2391   hc     1   5r1     H 2391     0.113281      1.00800 ; qtot 30.072
  2392    c     1   5r1     C 2392     0.199281     12.01000 ; qtot 30.271
  2393   hc     1   5r1     H 2393     0.115281      1.00800 ; qtot 30.386
  2394   os     1   5r1     O 2394    -0.556719     16.00000 ; qtot 29.830
  2395   ca     1   5r1     C 2395    -0.036719     12.01000 ; qtot 29.793
  2396   ha     1   5r1     H 2396     0.072281      1.00800 ; qtot 29.865
  2397   ca     1   5r1     C 2397    -0.021719     12.01000 ; qtot 29.844
  2398   ha     1   5r1     H 2398     0.058281      1.00800 ; qtot 29.902
  2399   ca     1   5r1     C 2399     0.181281     12.01000 ; qtot 30.083
  2400   ca     1   5r1     C 2400     0.552281     12.01000 ; qtot 30.635
  2401    o     1   5r1     O 2401    -0.486719     16.00000 ; qtot 30.149
  2402   c3     1   5r1     C 2402     0.068281     12.01000 ; qtot 30.217
  2403   hc     1   5r1     H 2403     0.138281      1.00800 ; qtot 30.355
  2404   c3     1   5r1     C 2404     0.111281     12.01000 ; qtot 30.467
  2405   hc     1   5r1     H 2405     0.162281      1.00800 ; qtot 30.629
  2406   ca     1   5r1     C 2406     0.062281     12.01000 ; qtot 30.691
  2407    c     1   5r1     C 2407     0.380281     12.01000 ; qtot 31.071
  2408    o     1   5r1     O 2408    -0.472719     16.00000 ; qtot 30.599
  2409   os     1   5r1     O 2409    -0.508719     16.00000 ; qtot 30.090
  2410   c3     1   5r1     C 2410     0.334281     12.01000 ; qtot 30.424
  2411   hc     1   5r1     H 2411     0.164281      1.00800 ; qtot 30.588
  2412   c3     1   5r1     C 2412     0.175281     12.01000 ; qtot 30.764
  2413   hc     1   5r1     H 2413     0.110281      1.00800 ; qtot 30.874
  2414   hc     1   5r1     H 2414     0.105281      1.00800 ; qtot 30.979
  2415    o     1   5r1     O 2415    -0.494719     16.00000 ; qtot 30.485
  2416   ca     1   5r1     C 2416     0.009281     12.01000 ; qtot 30.494
  2417   ha     1   5r1     H 2417     0.150281      1.00800 ; qtot 30.644
  2418   ca     1   5r1     C 2418    -0.004719     12.01000 ; qtot 30.639
  2419   ha     1   5r1     H 2419     0.099281      1.00800 ; qtot 30.739
  2420   ca     1   5r1     C 2420     0.049281     12.01000 ; qtot 30.788
  2421    c     1   5r1     C 2421     0.355281     12.01000 ; qtot 31.143
  2422   oh     1   5r1     O 2422    -0.580719     16.00000 ; qtot 30.563
  2423   ca     1   5r1     C 2423    -0.014719     12.01000 ; qtot 30.548
  2424   ha     1   5r1     H 2424     0.090281      1.00800 ; qtot 30.638
  2425   ca     1   5r1     C 2425    -0.023719     12.01000 ; qtot 30.614
  2426   ha     1   5r1     H 2426     0.062281      1.00800 ; qtot 30.677
  2427   ca     1   5r1     C 2427     0.055281     12.01000 ; qtot 30.732
  2428    c     1   5r1     C 2428     0.364281     12.01000 ; qtot 31.096
  2429   os     1   5r1     O 2429    -0.486719     16.00000 ; qtot 30.610
  2430    o     1   5r1     O 2430    -0.488719     16.00000 ; qtot 30.121
  2431   c3     1   5r1     C 2431     0.132281     12.01000 ; qtot 30.253
  2432   hc     1   5r1     H 2432     0.137281      1.00800 ; qtot 30.390
  2433   hc     1   5r1     H 2433     0.152281      1.00800 ; qtot 30.543
  2434   c3     1   5r1     C 2434     0.121281     12.01000 ; qtot 30.664
  2435   hc     1   5r1     H 2435     0.144281      1.00800 ; qtot 30.808
  2436   hc     1   5r1     H 2436     0.086281      1.00800 ; qtot 30.895
  2437    o     1   5r1     O 2437    -0.485719     16.00000 ; qtot 30.409
  2438   ca     1   5r1     C 2438    -0.007719     12.01000 ; qtot 30.401
  2439   ha     1   5r1     H 2439     0.129281      1.00800 ; qtot 30.530
  2440   ca     1   5r1     C 2440    -0.005719     12.01000 ; qtot 30.525
  2441   ha     1   5r1     H 2441     0.127281      1.00800 ; qtot 30.652
  2442   ca     1   5r1     C 2442     0.049281     12.01000 ; qtot 30.701
  2443   c3     1   5r1     C 2443     0.444281     12.01000 ; qtot 31.145
  2444   os     1   5r1     O 2444    -0.506719     16.00000 ; qtot 30.639
  2445   ca     1   5r1     C 2445    -0.016719     12.01000 ; qtot 30.622
  2446   ha     1   5r1     H 2446     0.102281      1.00800 ; qtot 30.724
  2447   ca     1   5r1     C 2447    -0.017719     12.01000 ; qtot 30.707
  2448   ha     1   5r1     H 2448     0.126281      1.00800 ; qtot 30.833
  2449   ca     1   5r1     C 2449     0.034281     12.01000 ; qtot 30.867
  2450    c     1   5r1     C 2450     0.379281     12.01000 ; qtot 31.246
  2451   os     1   5r1     O 2451    -0.533719     16.00000 ; qtot 30.713
  2452    o     1   5r1     O 2452    -0.514719     16.00000 ; qtot 30.198
  2453   c3     1   5r1     C 2453     0.137281     12.01000 ; qtot 30.335
  2454   hc     1   5r1     H 2454     0.103281      1.00800 ; qtot 30.439
  2455   hc     1   5r1     H 2455     0.121281      1.00800 ; qtot 30.560
  2456   c3     1   5r1     C 2456     0.125281     12.01000 ; qtot 30.685
  2457   hc     1   5r1     H 2457     0.100281      1.00800 ; qtot 30.785
  2458   hc     1   5r1     H 2458     0.117281      1.00800 ; qtot 30.903
  2459   os     1   5r1     O 2459    -0.489719     16.00000 ; qtot 30.413
  2460   ca     1   5r1     C 2460     0.005281     12.01000 ; qtot 30.418
  2461   ha     1   5r1     H 2461     0.106281      1.00800 ; qtot 30.525
  2462   ca     1   5r1     C 2462    -0.001719     12.01000 ; qtot 30.523
  2463   ha     1   5r1     H 2463     0.089281      1.00800 ; qtot 30.612
  2464   ca     1   5r1     C 2464     0.057281     12.01000 ; qtot 30.669
  2465    c     1   5r1     C 2465     0.377281     12.01000 ; qtot 31.047
  2466    o     1   5r1     O 2466    -0.458719     16.00000 ; qtot 30.588
  2467   ca     1   5r1     C 2467    -0.008719     12.01000 ; qtot 30.579
  2468   ha     1   5r1     H 2468     0.080281      1.00800 ; qtot 30.660
  2469   ca     1   5r1     C 2469    -0.012719     12.01000 ; qtot 30.647
  2470   ha     1   5r1     H 2470     0.090281      1.00800 ; qtot 30.737
  2471   ca     1   5r1     C 2471     0.053281     12.01000 ; qtot 30.790
  2472    c     1   5r1     C 2472     0.383281     12.01000 ; qtot 31.174
  2473    o     1   5r1     O 2473    -0.485719     16.00000 ; qtot 30.688
  2474   os     1   5r1     O 2474    -0.525719     16.00000 ; qtot 30.162
  2475   c3     1   5r1     C 2475     0.163281     12.01000 ; qtot 30.325
  2476   hc     1   5r1     H 2476     0.162281      1.00800 ; qtot 30.488
  2477   hc     1   5r1     H 2477     0.114281      1.00800 ; qtot 30.602
  2478   c3     1   5r1     C 2478     0.293281     12.01000 ; qtot 30.895
  2479   hc     1   5r1     H 2479     0.149281      1.00800 ; qtot 31.045
  2480   os     1   5r1     O 2480    -0.506719     16.00000 ; qtot 30.538
  2481   ca     1   5r1     C 2481    -0.022719     12.01000 ; qtot 30.515
  2482   ha     1   5r1     H 2482     0.109281      1.00800 ; qtot 30.624
  2483   ca     1   5r1     C 2483    -0.030719     12.01000 ; qtot 30.594
  2484   ha     1   5r1     H 2484     0.116281      1.00800 ; qtot 30.710
  2485   ca     1   5r1     C 2485     0.036281     12.01000 ; qtot 30.746
  2486    c     1   5r1     C 2486     0.406281     12.01000 ; qtot 31.153
  2487    o     1   5r1     O 2487    -0.441719     16.00000 ; qtot 30.711
  2488   ca     1   5r1     C 2488    -0.017719     12.01000 ; qtot 30.693
  2489   ha     1   5r1     H 2489     0.100281      1.00800 ; qtot 30.793
  2490   ca     1   5r1     C 2490     0.008281     12.01000 ; qtot 30.802
  2491   ha     1   5r1     H 2491     0.117281      1.00800 ; qtot 30.919
  2492   ca     1   5r1     C 2492     0.091281     12.01000 ; qtot 31.010
  2493   c3     1   5r1     C 2493     0.473281     12.01000 ; qtot 31.484
  2494   os     1   5r1     O 2494    -0.487719     16.00000 ; qtot 30.996
  2495   os     1   5r1     O 2495    -0.507719     16.00000 ; qtot 30.488
  2496   c3     1   5r1     C 2496     0.149281     12.01000 ; qtot 30.637
  2497   hc     1   5r1     H 2497     0.123281      1.00800 ; qtot 30.761
  2498   hc     1   5r1     H 2498     0.105281      1.00800 ; qtot 30.866
  2499   c3     1   5r1     C 2499     0.140281     12.01000 ; qtot 31.006
  2500   hc     1   5r1     H 2500     0.137281      1.00800 ; qtot 31.144
  2501   hc     1   5r1     H 2501     0.108281      1.00800 ; qtot 31.252
  2502   os     1   5r1     O 2502    -0.513719     16.00000 ; qtot 30.738
  2503   ca     1   5r1     C 2503     0.005281     12.01000 ; qtot 30.743
  2504   ha     1   5r1     H 2504     0.119281      1.00800 ; qtot 30.863
  2505   c3     1   5r1     C 2505     0.128281     12.01000 ; qtot 30.991
  2506   hc     1   5r1     H 2506     0.170281      1.00800 ; qtot 31.161
  2507   c3     1   5r1     C 2507     0.131281     12.01000 ; qtot 31.292
  2508   c3     1   5r1     C 2508     0.450281     12.01000 ; qtot 31.743
  2509   os     1   5r1     O 2509    -0.495719     16.00000 ; qtot 31.247
  2510   ca     1   5r1     C 2510    -0.012719     12.01000 ; qtot 31.234
  2511   ha     1   5r1     H 2511     0.103281      1.00800 ; qtot 31.338
  2512   ca     1   5r1     C 2512     0.001281     12.01000 ; qtot 31.339
  2513   ha     1   5r1     H 2513     0.150281      1.00800 ; qtot 31.489
  2514   ca     1   5r1     C 2514     0.064281     12.01000 ; qtot 31.553
  2515   c3     1   5r1     C 2515     0.472281     12.01000 ; qtot 32.026
  2516   os     1   5r1     O 2516    -0.471719     16.00000 ; qtot 31.554
  2517   os     1   5r1     O 2517    -0.500719     16.00000 ; qtot 31.053
  2518   c3     1   5r1     C 2518     0.135281     12.01000 ; qtot 31.189
  2519   hc     1   5r1     H 2519     0.125281      1.00800 ; qtot 31.314
  2520   hc     1   5r1     H 2520     0.073281      1.00800 ; qtot 31.387
  2521   c3     1   5r1     C 2521     0.143281     12.01000 ; qtot 31.530
  2522   hc     1   5r1     H 2522     0.157281      1.00800 ; qtot 31.688
  2523   hc     1   5r1     H 2523     0.098281      1.00800 ; qtot 31.786
  2524   os     1   5r1     O 2524    -0.515719     16.00000 ; qtot 31.270
  2525   ca     1   5r1     C 2525    -0.030719     12.01000 ; qtot 31.240
  2526   ha     1   5r1     H 2526     0.109281      1.00800 ; qtot 31.349
  2527   ca     1   5r1     C 2527    -0.025719     12.01000 ; qtot 31.323
  2528   ha     1   5r1     H 2528     0.099281      1.00800 ; qtot 31.422
  2529   ca     1   5r1     C 2529     0.065281     12.01000 ; qtot 31.488
  2530   c3     1   5r1     C 2530     0.451281     12.01000 ; qtot 31.939
  2531   os     1   5r1     O 2531    -0.504719     16.00000 ; qtot 31.434
  2532   ca     1   5r1     C 2532    -0.007719     12.01000 ; qtot 31.426
  2533   ha     1   5r1     H 2533     0.095281      1.00800 ; qtot 31.522
  2534   ca     1   5r1     C 2534    -0.011719     12.01000 ; qtot 31.510
  2535   ha     1   5r1     H 2535     0.131281      1.00800 ; qtot 31.641
  2536   ca     1   5r1     C 2536     0.030281     12.01000 ; qtot 31.672
  2537    c     1   5r1     C 2537     0.382281     12.01000 ; qtot 32.054
  2538    o     1   5r1     O 2538    -0.475719     16.00000 ; qtot 31.578
  2539   os     1   5r1     O 2539    -0.509719     16.00000 ; qtot 31.068
  2540   c3     1   5r1     C 2540     0.133281     12.01000 ; qtot 31.202
  2541   hc     1   5r1     H 2541     0.137281      1.00800 ; qtot 31.339
  2542   hc     1   5r1     H 2542     0.155281      1.00800 ; qtot 31.494
  2543   c3     1   5r1     C 2543     0.130281     12.01000 ; qtot 31.625
  2544   hc     1   5r1     H 2544     0.108281      1.00800 ; qtot 31.733
  2545   hc     1   5r1     H 2545     0.128281      1.00800 ; qtot 31.861
  2546   os     1   5r1     O 2546    -0.510719     16.00000 ; qtot 31.350
  2547   c3     1   5r1     C 2547     0.127281     12.01000 ; qtot 31.478
  2548   hc     1   5r1     H 2548     0.125281      1.00800 ; qtot 31.603
  2549   ca     1   5r1     C 2549    -0.018719     12.01000 ; qtot 31.584
  2550   ha     1   5r1     H 2550     0.081281      1.00800 ; qtot 31.666
  2551   ca     1   5r1     C 2551     0.049281     12.01000 ; qtot 31.715
  2552   ca     1   5r1     C 2552     0.345281     12.01000 ; qtot 32.060
  2553    c     1   5r1     C 2553     0.231281     12.01000 ; qtot 32.291
  2554   hc     1   5r1     H 2554     0.156281      1.00800 ; qtot 32.448
  2555    c     1   5r1     C 2555     0.234281     12.01000 ; qtot 32.682
  2556   hc     1   5r1     H 2556     0.111281      1.00800 ; qtot 32.793
  2557   c3     1   5r1     C 2557     0.216281     12.01000 ; qtot 33.010
  2558    c     1   5r1     C 2558     0.411281     12.01000 ; qtot 33.421
  2559    o     1   5r1     O 2559    -0.543719     16.00000 ; qtot 32.877
  2560   oh     1   5r1     O 2560    -0.594719     16.00000 ; qtot 32.282
  2561   c3     1   5r1     C 2561     0.124281     12.01000 ; qtot 32.407
  2562   hc     1   5r1     H 2562     0.082281      1.00800 ; qtot 32.489
  2563   hc     1   5r1     H 2563     0.112281      1.00800 ; qtot 32.601
  2564   c3     1   5r1     C 2564     0.132281     12.01000 ; qtot 32.733
  2565   hc     1   5r1     H 2565     0.107281      1.00800 ; qtot 32.841
  2566   hc     1   5r1     H 2566     0.139281      1.00800 ; qtot 32.980
  2567   os     1   5r1     O 2567    -0.540719     16.00000 ; qtot 32.439
  2568   ca     1   5r1     C 2568    -0.025719     12.01000 ; qtot 32.414
  2569   ha     1   5r1     H 2569     0.096281      1.00800 ; qtot 32.510
  2570   ca     1   5r1     C 2570    -0.026719     12.01000 ; qtot 32.483
  2571   ha     1   5r1     H 2571     0.126281      1.00800 ; qtot 32.609
  2572   ca     1   5r1     C 2572     0.026281     12.01000 ; qtot 32.636
  2573    c     1   5r1     C 2573     0.377281     12.01000 ; qtot 33.013
  2574    o     1   5r1     O 2574    -0.479719     16.00000 ; qtot 32.533
  2575   ca     1   5r1     C 2575    -0.015719     12.01000 ; qtot 32.518
  2576   ha     1   5r1     H 2576     0.142281      1.00800 ; qtot 32.660
  2577   ca     1   5r1     C 2577    -0.032719     12.01000 ; qtot 32.627
  2578   ha     1   5r1     H 2578     0.109281      1.00800 ; qtot 32.736
  2579   ca     1   5r1     C 2579     0.021281     12.01000 ; qtot 32.758
  2580    c     1   5r1     C 2580     0.365281     12.01000 ; qtot 33.123
  2581    o     1   5r1     O 2581    -0.496719     16.00000 ; qtot 32.626
  2582   os     1   5r1     O 2582    -0.518719     16.00000 ; qtot 32.108
  2583   c3     1   5r1     C 2583     0.135281     12.01000 ; qtot 32.243
  2584   hc     1   5r1     H 2584     0.107281      1.00800 ; qtot 32.350
  2585   hc     1   5r1     H 2585     0.148281      1.00800 ; qtot 32.498
  2586   c3     1   5r1     C 2586     0.155281     12.01000 ; qtot 32.654
  2587   hc     1   5r1     H 2587     0.158281      1.00800 ; qtot 32.812
  2588   hc     1   5r1     H 2588     0.153281      1.00800 ; qtot 32.965
  2589   os     1   5r1     O 2589    -0.518719     16.00000 ; qtot 32.447
  2590   ca     1   5r1     C 2590    -0.001719     12.01000 ; qtot 32.445
  2591   ha     1   5r1     H 2591     0.112281      1.00800 ; qtot 32.557
  2592   ca     1   5r1     C 2592    -0.002719     12.01000 ; qtot 32.554
  2593   ha     1   5r1     H 2593     0.125281      1.00800 ; qtot 32.680
  2594   ca     1   5r1     C 2594     0.050281     12.01000 ; qtot 32.730
  2595    c     1   5r1     C 2595     0.390281     12.01000 ; qtot 33.120
  2596    o     1   5r1     O 2596    -0.485719     16.00000 ; qtot 32.634
  2597   ca     1   5r1     C 2597    -0.007719     12.01000 ; qtot 32.627
  2598   ha     1   5r1     H 2598     0.116281      1.00800 ; qtot 32.743
  2599   ca     1   5r1     C 2599    -0.011719     12.01000 ; qtot 32.731
  2600   ha     1   5r1     H 2600     0.106281      1.00800 ; qtot 32.838
  2601   ca     1   5r1     C 2601     0.049281     12.01000 ; qtot 32.887
  2602    c     1   5r1     C 2602     0.376281     12.01000 ; qtot 33.263
  2603    o     1   5r1     O 2603    -0.474719     16.00000 ; qtot 32.788
  2604   os     1   5r1     O 2604    -0.528719     16.00000 ; qtot 32.260
  2605   c3     1   5r1     C 2605     0.149281     12.01000 ; qtot 32.409
  2606   hc     1   5r1     H 2606     0.146281      1.00800 ; qtot 32.555
  2607   hc     1   5r1     H 2607     0.110281      1.00800 ; qtot 32.666
  2608   c3     1   5r1     C 2608     0.133281     12.01000 ; qtot 32.799
  2609   hc     1   5r1     H 2609     0.098281      1.00800 ; qtot 32.897
  2610   hc     1   5r1     H 2610     0.135281      1.00800 ; qtot 33.032
  2611   os     1   5r1     O 2611    -0.516719     16.00000 ; qtot 32.516
  2612   ca     1   5r1     C 2612    -0.009719     12.01000 ; qtot 32.506
  2613   ha     1   5r1     H 2613     0.112281      1.00800 ; qtot 32.618
  2614   ca     1   5r1     C 2614    -0.011719     12.01000 ; qtot 32.607
  2615   ha     1   5r1     H 2615     0.108281      1.00800 ; qtot 32.715
  2616   ca     1   5r1     C 2616     0.044281     12.01000 ; qtot 32.759
  2617    c     1   5r1     C 2617     0.378281     12.01000 ; qtot 33.137
  2618    o     1   5r1     O 2618    -0.482719     16.00000 ; qtot 32.655
  2619   ca     1   5r1     C 2619    -0.028719     12.01000 ; qtot 32.626
  2620   ha     1   5r1     H 2620     0.096281      1.00800 ; qtot 32.722
  2621   ca     1   5r1     C 2621    -0.038719     12.01000 ; qtot 32.684
  2622   ha     1   5r1     H 2622     0.071281      1.00800 ; qtot 32.755
  2623   ca     1   5r1     C 2623     0.058281     12.01000 ; qtot 32.813
  2624   ca     1   5r1     C 2624     0.434281     12.01000 ; qtot 33.247
  2625   os     1   5r1     O 2625    -0.494719     16.00000 ; qtot 32.753
  2626   os     1   5r1     O 2626    -0.480719     16.00000 ; qtot 32.272
  2627   c3     1   5r1     C 2627     0.313281     12.01000 ; qtot 32.585
  2628   ho     1   5r1     H 2628     0.335281      1.00800 ; qtot 32.920
  2629   hc     1   5r1     H 2629     0.163281      1.00800 ; qtot 33.084
  2630   c3     1   5r1     C 2630     0.155281     12.01000 ; qtot 33.239
  2631   hc     1   5r1     H 2631     0.142281      1.00800 ; qtot 33.381
  2632   hc     1   5r1     H 2632     0.106281      1.00800 ; qtot 33.488
  2633   os     1   5r1     O 2633    -0.528719     16.00000 ; qtot 32.959
  2634   ca     1   5r1     C 2634    -0.002719     12.01000 ; qtot 32.956
  2635   ha     1   5r1     H 2635     0.139281      1.00800 ; qtot 33.095
  2636   ca     1   5r1     C 2636    -0.010719     12.01000 ; qtot 33.085
  2637   ha     1   5r1     H 2637     0.121281      1.00800 ; qtot 33.206
  2638   ca     1   5r1     C 2638     0.016281     12.01000 ; qtot 33.222
  2639    c     1   5r1     C 2639     0.348281     12.01000 ; qtot 33.571
  2640    o     1   5r1     O 2640    -0.477719     16.00000 ; qtot 33.093
  2641   ca     1   5r1     C 2641     0.005281     12.01000 ; qtot 33.098
  2642   ha     1   5r1     H 2642     0.123281      1.00800 ; qtot 33.221
  2643   ca     1   5r1     C 2643     0.176281     12.01000 ; qtot 33.398
  2644   ca     1   5r1     C 2644     0.063281     12.01000 ; qtot 33.461
  2645    c     1   5r1     C 2645     0.393281     12.01000 ; qtot 33.854
  2646    o     1   5r1     O 2646    -0.461719     16.00000 ; qtot 33.393
  2647   os     1   5r1     O 2647    -0.516719     16.00000 ; qtot 32.876
  2648   c3     1   5r1     C 2648     0.157281     12.01000 ; qtot 33.033
  2649   hc     1   5r1     H 2649     0.171281      1.00800 ; qtot 33.204
  2650   hc     1   5r1     H 2650     0.168281      1.00800 ; qtot 33.373
  2651   c3     1   5r1     C 2651     0.150281     12.01000 ; qtot 33.523
  2652   hc     1   5r1     H 2652     0.107281      1.00800 ; qtot 33.630
  2653   hc     1   5r1     H 2653     0.125281      1.00800 ; qtot 33.755
  2654   os     1   5r1     O 2654    -0.472719     16.00000 ; qtot 33.283
  2655   ca     1   5r1     C 2655    -0.030719     12.01000 ; qtot 33.252
  2656   ha     1   5r1     H 2656     0.114281      1.00800 ; qtot 33.366
  2657   ca     1   5r1     C 2657    -0.016719     12.01000 ; qtot 33.350
  2658   ha     1   5r1     H 2658     0.124281      1.00800 ; qtot 33.474
  2659   ca     1   5r1     C 2659     0.080281     12.01000 ; qtot 33.554
  2660   c3     1   5r1     C 2660     0.457281     12.01000 ; qtot 34.011
  2661   oh     1   5r1     O 2661    -0.549719     16.00000 ; qtot 33.462
  2662   ca     1   5r1     C 2662     0.137281     12.01000 ; qtot 33.599
  2663   ca     1   5r1     C 2663     0.016281     12.01000 ; qtot 33.615
  2664   ha     1   5r1     H 2664     0.155281      1.00800 ; qtot 33.771
  2665   ca     1   5r1     C 2665     0.021281     12.01000 ; qtot 33.792
  2666    c     1   5r1     C 2666     0.388281     12.01000 ; qtot 34.180
  2667    o     1   5r1     O 2667    -0.536719     16.00000 ; qtot 33.643
  2668   oh     1   5r1     O 2668    -0.602719     16.00000 ; qtot 33.041
  2669    c     1   5r1     C 2669     0.429281     12.01000 ; qtot 33.470
  2670   c3     1   5r1     C 2670     0.204281     12.01000 ; qtot 33.674
  2671   hc     1   5r1     H 2671     0.149281      1.00800 ; qtot 33.824
  2672   hc     1   5r1     H 2672     0.130281      1.00800 ; qtot 33.954
  2673   os     1   5r1     O 2673    -0.524719     16.00000 ; qtot 33.429
  2674   ca     1   5r1     C 2674     0.002281     12.01000 ; qtot 33.431
  2675   ha     1   5r1     H 2675     0.139281      1.00800 ; qtot 33.571
  2676   ca     1   5r1     C 2676    -0.018719     12.01000 ; qtot 33.552
  2677   ha     1   5r1     H 2677     0.084281      1.00800 ; qtot 33.636
  2678   ca     1   5r1     C 2678     0.035281     12.01000 ; qtot 33.672
  2679    c     1   5r1     C 2679     0.376281     12.01000 ; qtot 34.048
  2680    o     1   5r1     O 2680    -0.508719     16.00000 ; qtot 33.539
  2681   ca     1   5r1     C 2681    -0.026719     12.01000 ; qtot 33.512
  2682   ha     1   5r1     H 2682     0.071281      1.00800 ; qtot 33.584
  2683   ca     1   5r1     C 2683    -0.003719     12.01000 ; qtot 33.580
  2684   ha     1   5r1     H 2684     0.116281      1.00800 ; qtot 33.696
  2685   ca     1   5r1     C 2685     0.073281     12.01000 ; qtot 33.769
  2686   c3     1   5r1     C 2686     0.354281     12.01000 ; qtot 34.124
  2687   os     1   5r1     O 2687    -0.503719     16.00000 ; qtot 33.620
  2688   os     1   5r1     O 2688    -0.529719     16.00000 ; qtot 33.090
  2689   c3     1   5r1     C 2689     0.127281     12.01000 ; qtot 33.218
  2690   hc     1   5r1     H 2690     0.131281      1.00800 ; qtot 33.349
  2691   hc     1   5r1     H 2691     0.073281      1.00800 ; qtot 33.422
  2692   c3     1   5r1     C 2692     0.108281     12.01000 ; qtot 33.530
  2693   hc     1   5r1     H 2693     0.120281      1.00800 ; qtot 33.651
  2694   hc     1   5r1     H 2694     0.081281      1.00800 ; qtot 33.732
  2695   os     1   5r1     O 2695    -0.489719     16.00000 ; qtot 33.242
  2696   ca     1   5r1     C 2696    -0.017719     12.01000 ; qtot 33.225
  2697   ha     1   5r1     H 2697     0.128281      1.00800 ; qtot 33.353
  2698   ca     1   5r1     C 2698    -0.026719     12.01000 ; qtot 33.326
  2699   ha     1   5r1     H 2699     0.093281      1.00800 ; qtot 33.419
  2700   ca     1   5r1     C 2700     0.027281     12.01000 ; qtot 33.447
  2701   ca     1   5r1     C 2701     0.368281     12.01000 ; qtot 33.815
  2702   os     1   5r1     O 2702    -0.516719     16.00000 ; qtot 33.298
  2703   ca     1   5r1     C 2703    -0.029719     12.01000 ; qtot 33.269
  2704   ha     1   5r1     H 2704     0.106281      1.00800 ; qtot 33.375
  2705   ca     1   5r1     C 2705    -0.031719     12.01000 ; qtot 33.343
  2706   ha     1   5r1     H 2706     0.109281      1.00800 ; qtot 33.452
  2707   ca     1   5r1     C 2707     0.022281     12.01000 ; qtot 33.475
  2708    c     1   5r1     C 2708     0.376281     12.01000 ; qtot 33.851
  2709    o     1   5r1     O 2709    -0.495719     16.00000 ; qtot 33.355
  2710   os     1   5r1     O 2710    -0.517719     16.00000 ; qtot 32.838
  2711   c3     1   5r1     C 2711     0.153281     12.01000 ; qtot 32.991
  2712   hc     1   5r1     H 2712     0.140281      1.00800 ; qtot 33.131
  2713   hc     1   5r1     H 2713     0.149281      1.00800 ; qtot 33.280
  2714   c3     1   5r1     C 2714     0.150281     12.01000 ; qtot 33.431
  2715   hc     1   5r1     H 2715     0.084281      1.00800 ; qtot 33.515
  2716   hc     1   5r1     H 2716     0.122281      1.00800 ; qtot 33.637
  2717   os     1   5r1     O 2717    -0.526719     16.00000 ; qtot 33.110
  2718   ca     1   5r1     C 2718    -0.030719     12.01000 ; qtot 33.080
  2719   ha     1   5r1     H 2719     0.112281      1.00800 ; qtot 33.192
  2720   ca     1   5r1     C 2720    -0.020719     12.01000 ; qtot 33.171
  2721   ha     1   5r1     H 2721     0.091281      1.00800 ; qtot 33.263
  2722   ca     1   5r1     C 2722     0.044281     12.01000 ; qtot 33.307
  2723    c     1   5r1     C 2723     0.387281     12.01000 ; qtot 33.694
  2724   os     1   5r1     O 2724    -0.525719     16.00000 ; qtot 33.168
  2725   ca     1   5r1     C 2725    -0.031719     12.01000 ; qtot 33.137
  2726   ha     1   5r1     H 2726     0.109281      1.00800 ; qtot 33.246
  2727   ca     1   5r1     C 2727    -0.056719     12.01000 ; qtot 33.189
  2728   ha     1   5r1     H 2728     0.069281      1.00800 ; qtot 33.259
  2729   ca     1   5r1     C 2729    -0.001719     12.01000 ; qtot 33.257
  2730   c3     1   5r1     C 2730     0.270281     12.01000 ; qtot 33.527
  2731   os     1   5r1     O 2731    -0.495719     16.00000 ; qtot 33.031
  2732   os     1   5r1     O 2732    -0.495719     16.00000 ; qtot 32.536
  2733   c3     1   5r1     C 2733     0.157281     12.01000 ; qtot 32.693
  2734   hc     1   5r1     H 2734     0.182281      1.00800 ; qtot 32.875
  2735   hc     1   5r1     H 2735     0.141281      1.00800 ; qtot 33.017
  2736   c3     1   5r1     C 2736     0.144281     12.01000 ; qtot 33.161
  2737   hc     1   5r1     H 2737     0.141281      1.00800 ; qtot 33.302
  2738   hc     1   5r1     H 2738     0.132281      1.00800 ; qtot 33.434
  2739    o     1   5r1     O 2739    -0.453719     16.00000 ; qtot 32.981
  2740   ca     1   5r1     C 2740    -0.046719     12.01000 ; qtot 32.934
  2741   ha     1   5r1     H 2741     0.073281      1.00800 ; qtot 33.007
  2742   ca     1   5r1     C 2742    -0.029719     12.01000 ; qtot 32.978
  2743   ha     1   5r1     H 2743     0.118281      1.00800 ; qtot 33.096
  2744   ca     1   5r1     C 2744     0.043281     12.01000 ; qtot 33.139
  2745    c     1   5r1     C 2745     0.391281     12.01000 ; qtot 33.530
  2746    o     1   5r1     O 2746    -0.503719     16.00000 ; qtot 33.027
  2747   ca     1   5r1     C 2747     0.003281     12.01000 ; qtot 33.030
  2748   ha     1   5r1     H 2748     0.117281      1.00800 ; qtot 33.147
  2749   ca     1   5r1     C 2749     0.023281     12.01000 ; qtot 33.170
  2750   ha     1   5r1     H 2750     0.161281      1.00800 ; qtot 33.332
  2751   ca     1   5r1     C 2751     0.049281     12.01000 ; qtot 33.381
  2752    c     1   5r1     C 2752     0.409281     12.01000 ; qtot 33.790
  2753    o     1   5r1     O 2753    -0.491719     16.00000 ; qtot 33.299
  2754   os     1   5r1     O 2754    -0.456719     16.00000 ; qtot 32.842
  2755   c3     1   5r1     C 2755     0.151281     12.01000 ; qtot 32.993
  2756   hc     1   5r1     H 2756     0.089281      1.00800 ; qtot 33.082
  2757   hc     1   5r1     H 2757     0.146281      1.00800 ; qtot 33.229
  2758   c3     1   5r1     C 2758     0.158281     12.01000 ; qtot 33.387
  2759   hc     1   5r1     H 2759     0.111281      1.00800 ; qtot 33.498
  2760   hc     1   5r1     H 2760     0.177281      1.00800 ; qtot 33.676
  2761   os     1   5r1     O 2761    -0.503719     16.00000 ; qtot 33.172
  2762   ca     1   5r1     C 2762    -0.018719     12.01000 ; qtot 33.153
  2763   ha     1   5r1     H 2763     0.140281      1.00800 ; qtot 33.293
  2764   ca     1   5r1     C 2764    -0.024719     12.01000 ; qtot 33.269
  2765   ha     1   5r1     H 2765     0.142281      1.00800 ; qtot 33.411
  2766   ca     1   5r1     C 2766     0.021281     12.01000 ; qtot 33.432
  2767    c     1   5r1     C 2767     0.391281     12.01000 ; qtot 33.824
  2768    o     1   5r1     O 2768    -0.449719     16.00000 ; qtot 33.374
  2769   ca     1   5r1     C 2769    -0.028719     12.01000 ; qtot 33.345
  2770   ha     1   5r1     H 2770     0.095281      1.00800 ; qtot 33.440
  2771   ca     1   5r1     C 2771    -0.024719     12.01000 ; qtot 33.416
  2772   ha     1   5r1     H 2772     0.079281      1.00800 ; qtot 33.495
  2773   ca     1   5r1     C 2773     0.044281     12.01000 ; qtot 33.539
  2774   ca     1   5r1     C 2774     0.398281     12.01000 ; qtot 33.937
  2775   os     1   5r1     O 2775    -0.484719     16.00000 ; qtot 33.453
  2776   os     1   5r1     O 2776    -0.495719     16.00000 ; qtot 32.957
  2777   c3     1   5r1     C 2777     0.123281     12.01000 ; qtot 33.080
  2778   hc     1   5r1     H 2778     0.151281      1.00800 ; qtot 33.232
  2779   hc     1   5r1     H 2779     0.105281      1.00800 ; qtot 33.337
  2780   c3     1   5r1     C 2780     0.142281     12.01000 ; qtot 33.479
  2781   hc     1   5r1     H 2781     0.160281      1.00800 ; qtot 33.639
  2782   hc     1   5r1     H 2782     0.110281      1.00800 ; qtot 33.750
  2783   os     1   5r1     O 2783    -0.478719     16.00000 ; qtot 33.271
  2784   ca     1   5r1     C 2784    -0.009719     12.01000 ; qtot 33.261
  2785   ha     1   5r1     H 2785     0.089281      1.00800 ; qtot 33.351
  2786   ca     1   5r1     C 2786    -0.049719     12.01000 ; qtot 33.301
  2787   ha     1   5r1     H 2787     0.079281      1.00800 ; qtot 33.380
  2788   ca     1   5r1     C 2788     0.045281     12.01000 ; qtot 33.425
  2789   c3     1   5r1     C 2789     0.459281     12.01000 ; qtot 33.885
  2790   os     1   5r1     O 2790    -0.461719     16.00000 ; qtot 33.423
  2791   ca     1   5r1     C 2791    -0.047719     12.01000 ; qtot 33.375
  2792   ha     1   5r1     H 2792     0.085281      1.00800 ; qtot 33.461
  2793   ca     1   5r1     C 2793    -0.033719     12.01000 ; qtot 33.427
  2794   ha     1   5r1     H 2794     0.095281      1.00800 ; qtot 33.522
  2795   c3     1   5r1     C 2795     0.136281     12.01000 ; qtot 33.658
  2796    c     1   5r1     C 2796     0.403281     12.01000 ; qtot 34.062
  2797    o     1   5r1     O 2797    -0.507719     16.00000 ; qtot 33.554
  2798   os     1   5r1     O 2798    -0.515719     16.00000 ; qtot 33.038
  2799   c3     1   5r1     C 2799     0.104281     12.01000 ; qtot 33.143
  2800   hc     1   5r1     H 2800     0.059281      1.00800 ; qtot 33.202
  2801   hc     1   5r1     H 2801     0.108281      1.00800 ; qtot 33.310
  2802   c3     1   5r1     C 2802     0.123281     12.01000 ; qtot 33.433
  2803   hc     1   5r1     H 2803     0.132281      1.00800 ; qtot 33.566
  2804   hc     1   5r1     H 2804     0.119281      1.00800 ; qtot 33.685
  2805   os     1   5r1     O 2805    -0.479719     16.00000 ; qtot 33.205
  2806   c3     1   5r1     C 2806     0.159281     12.01000 ; qtot 33.364
  2807   hc     1   5r1     H 2807     0.113281      1.00800 ; qtot 33.478
  2808   c3     1   5r1     C 2808     0.158281     12.01000 ; qtot 33.636
  2809   hc     1   5r1     H 2809     0.137281      1.00800 ; qtot 33.773
  2810   c3     1   5r1     C 2810     0.176281     12.01000 ; qtot 33.950
  2811   ca     1   5r1     C 2811     0.396281     12.01000 ; qtot 34.346
  2812   os     1   5r1     O 2812    -0.502719     16.00000 ; qtot 33.843
  2813   ca     1   5r1     C 2813    -0.008719     12.01000 ; qtot 33.834
  2814   ha     1   5r1     H 2814     0.045281      1.00800 ; qtot 33.880
  2815   ca     1   5r1     C 2815    -0.011719     12.01000 ; qtot 33.868
  2816   ha     1   5r1     H 2816     0.126281      1.00800 ; qtot 33.994
  2817   ca     1   5r1     C 2817     0.075281     12.01000 ; qtot 34.070
  2818   ca     1   5r1     C 2818     0.411281     12.01000 ; qtot 34.481
  2819   os     1   5r1     O 2819    -0.490719     16.00000 ; qtot 33.990
  2820   os     1   5r1     O 2820    -0.520719     16.00000 ; qtot 33.469
  2821   c3     1   5r1     C 2821     0.142281     12.01000 ; qtot 33.612
  2822   hc     1   5r1     H 2822     0.145281      1.00800 ; qtot 33.757
  2823   hc     1   5r1     H 2823     0.152281      1.00800 ; qtot 33.909
  2824   c3     1   5r1     C 2824     0.139281     12.01000 ; qtot 34.049
  2825   hc     1   5r1     H 2825     0.114281      1.00800 ; qtot 34.163
  2826   hc     1   5r1     H 2826     0.129281      1.00800 ; qtot 34.292
  2827   os     1   5r1     O 2827    -0.522719     16.00000 ; qtot 33.769
  2828   ca     1   5r1     C 2828     0.004281     12.01000 ; qtot 33.774
  2829   ha     1   5r1     H 2829     0.150281      1.00800 ; qtot 33.924
  2830   ca     1   5r1     C 2830     0.006281     12.01000 ; qtot 33.930
  2831   ha     1   5r1     H 2831     0.141281      1.00800 ; qtot 34.072
  2832   ca     1   5r1     C 2832     0.055281     12.01000 ; qtot 34.127
  2833    c     1   5r1     C 2833     0.398281     12.01000 ; qtot 34.525
  2834   ca     1   5r1     C 2834    -0.016719     12.01000 ; qtot 34.508
  2835   ha     1   5r1     H 2835     0.104281      1.00800 ; qtot 34.613
  2836   ca     1   5r1     C 2836    -0.021719     12.01000 ; qtot 34.591
  2837   ha     1   5r1     H 2837     0.112281      1.00800 ; qtot 34.703
  2838   ca     1   5r1     C 2838     0.041281     12.01000 ; qtot 34.744
  2839    c     1   5r1     C 2839     0.381281     12.01000 ; qtot 35.126
  2840   os     1   5r1     O 2840    -0.544719     16.00000 ; qtot 34.581
  2841   c3     1   5r1     C 2841     0.159281     12.01000 ; qtot 34.740
  2842   hc     1   5r1     H 2842     0.116281      1.00800 ; qtot 34.857
  2843   hc     1   5r1     H 2843     0.155281      1.00800 ; qtot 35.012
  2844   c3     1   5r1     C 2844     0.154281     12.01000 ; qtot 35.166
  2845   hc     1   5r1     H 2845     0.144281      1.00800 ; qtot 35.310
  2846   hc     1   5r1     H 2846     0.151281      1.00800 ; qtot 35.462
  2847   os     1   5r1     O 2847    -0.502719     16.00000 ; qtot 34.959
  2848   ca     1   5r1     C 2848     0.003281     12.01000 ; qtot 34.962
  2849   ha     1   5r1     H 2849     0.096281      1.00800 ; qtot 35.059
  2850   ca     1   5r1     C 2850    -0.002719     12.01000 ; qtot 35.056
  2851   ha     1   5r1     H 2851     0.119281      1.00800 ; qtot 35.175
  2852   ca     1   5r1     C 2852     0.028281     12.01000 ; qtot 35.203
  2853    c     1   5r1     C 2853     0.221281     12.01000 ; qtot 35.425
  2854   ca     1   5r1     C 2854    -0.011719     12.01000 ; qtot 35.413
  2855   ha     1   5r1     H 2855     0.091281      1.00800 ; qtot 35.504
  2856   ca     1   5r1     C 2856    -0.006719     12.01000 ; qtot 35.498
  2857   ha     1   5r1     H 2857     0.103281      1.00800 ; qtot 35.601
  2858   ca     1   5r1     C 2858     0.064281     12.01000 ; qtot 35.665
  2859    c     1   5r1     C 2859     0.396281     12.01000 ; qtot 36.061
  2860   os     1   5r1     O 2860    -0.536719     16.00000 ; qtot 35.525
  2861   os     1   5r1     O 2861    -0.504719     16.00000 ; qtot 35.020
  2862   c3     1   5r1     C 2862     0.140281     12.01000 ; qtot 35.160
  2863   hc     1   5r1     H 2863     0.144281      1.00800 ; qtot 35.305
  2864   hc     1   5r1     H 2864     0.091281      1.00800 ; qtot 35.396
  2865   c3     1   5r1     C 2865     0.142281     12.01000 ; qtot 35.538
  2866   hc     1   5r1     H 2866     0.128281      1.00800 ; qtot 35.666
  2867   hc     1   5r1     H 2867     0.154281      1.00800 ; qtot 35.821
  2868    o     1   5r1     O 2868    -0.525719     16.00000 ; qtot 35.295
  2869   ca     1   5r1     C 2869    -0.020719     12.01000 ; qtot 35.274
  2870   ha     1   5r1     H 2870     0.091281      1.00800 ; qtot 35.365
  2871   ca     1   5r1     C 2871    -0.005719     12.01000 ; qtot 35.360
  2872   ha     1   5r1     H 2872     0.140281      1.00800 ; qtot 35.500
  2873   ca     1   5r1     C 2873     0.042281     12.01000 ; qtot 35.542
  2874   ca     1   5r1     C 2874     0.374281     12.01000 ; qtot 35.917
  2875   oh     1   5r1     O 2875    -0.462719     16.00000 ; qtot 35.454
  2876   ca     1   5r1     C 2876    -0.043719     12.01000 ; qtot 35.410
  2877   ha     1   5r1     H 2877     0.075281      1.00800 ; qtot 35.485
  2878   ca     1   5r1     C 2878    -0.033719     12.01000 ; qtot 35.452
  2879   ha     1   5r1     H 2879     0.111281      1.00800 ; qtot 35.563
  2880   ca     1   5r1     C 2880     0.036281     12.01000 ; qtot 35.599
  2881    c     1   5r1     C 2881     0.356281     12.01000 ; qtot 35.956
  2882    o     1   5r1     O 2882    -0.491719     16.00000 ; qtot 35.464
  2883   os     1   5r1     O 2883    -0.498719     16.00000 ; qtot 34.965
  2884   c3     1   5r1     C 2884     0.136281     12.01000 ; qtot 35.101
  2885   hc     1   5r1     H 2885     0.109281      1.00800 ; qtot 35.211
  2886   hc     1   5r1     H 2886     0.139281      1.00800 ; qtot 35.350
  2887   c3     1   5r1     C 2887     0.157281     12.01000 ; qtot 35.507
  2888   hc     1   5r1     H 2888     0.137281      1.00800 ; qtot 35.645
  2889   hc     1   5r1     H 2889     0.146281      1.00800 ; qtot 35.791
  2890   os     1   5r1     O 2890    -0.535719     16.00000 ; qtot 35.255
  2891   ca     1   5r1     C 2891    -0.005719     12.01000 ; qtot 35.249
  2892   ha     1   5r1     H 2892     0.116281      1.00800 ; qtot 35.366
  2893   ca     1   5r1     C 2893    -0.014719     12.01000 ; qtot 35.351
  2894   ha     1   5r1     H 2894     0.114281      1.00800 ; qtot 35.465
  2895   ca     1   5r1     C 2895     0.028281     12.01000 ; qtot 35.493
  2896    c     1   5r1     C 2896     0.375281     12.01000 ; qtot 35.869
  2897    o     1   5r1     O 2897    -0.463719     16.00000 ; qtot 35.405
  2898   ca     1   5r1     C 2898    -0.024719     12.01000 ; qtot 35.380
  2899   ha     1   5r1     H 2899     0.106281      1.00800 ; qtot 35.487
  2900   ca     1   5r1     C 2900    -0.027719     12.01000 ; qtot 35.459
  2901   ha     1   5r1     H 2901     0.091281      1.00800 ; qtot 35.550
  2902   ca     1   5r1     C 2902     0.068281     12.01000 ; qtot 35.618
  2903   c3     1   5r1     C 2903     0.451281     12.01000 ; qtot 36.070
  2904   os     1   5r1     O 2904    -0.542719     16.00000 ; qtot 35.527
  2905   os     1   5r1     O 2905    -0.524719     16.00000 ; qtot 35.002
  2906   c3     1   5r1     C 2906     0.149281     12.01000 ; qtot 35.152
  2907   hc     1   5r1     H 2907     0.130281      1.00800 ; qtot 35.282
  2908   hc     1   5r1     H 2908     0.114281      1.00800 ; qtot 35.396
  2909   c3     1   5r1     C 2909     0.179281     12.01000 ; qtot 35.575
  2910   hc     1   5r1     H 2910     0.191281      1.00800 ; qtot 35.767
  2911   hc     1   5r1     H 2911     0.169281      1.00800 ; qtot 35.936
  2912   os     1   5r1     O 2912    -0.495719     16.00000 ; qtot 35.440
  2913   ca     1   5r1     C 2913    -0.007719     12.01000 ; qtot 35.433
  2914   ha     1   5r1     H 2914     0.136281      1.00800 ; qtot 35.569
  2915   ca     1   5r1     C 2915    -0.025719     12.01000 ; qtot 35.543
  2916   ha     1   5r1     H 2916     0.114281      1.00800 ; qtot 35.657
  2917   ca     1   5r1     C 2917     0.025281     12.01000 ; qtot 35.683
  2918    c     1   5r1     C 2918     0.378281     12.01000 ; qtot 36.061
  2919    o     1   5r1     O 2919    -0.466719     16.00000 ; qtot 35.594
  2920   ca     1   5r1     C 2920    -0.010719     12.01000 ; qtot 35.584
  2921   ha     1   5r1     H 2921     0.156281      1.00800 ; qtot 35.740
  2922   ca     1   5r1     C 2922    -0.029719     12.01000 ; qtot 35.710
  2923   ha     1   5r1     H 2923     0.094281      1.00800 ; qtot 35.804
  2924   ca     1   5r1     C 2924     0.036281     12.01000 ; qtot 35.841
  2925    c     1   5r1     C 2925     0.377281     12.01000 ; qtot 36.218
  2926    o     1   5r1     O 2926    -0.509719     16.00000 ; qtot 35.708
  2927   oh     1   5r1     O 2927    -0.592719     16.00000 ; qtot 35.115
  2928   c3     1   5r1     C 2928     0.164281     12.01000 ; qtot 35.280
  2929   hc     1   5r1     H 2929     0.113281      1.00800 ; qtot 35.393
  2930   hc     1   5r1     H 2930     0.137281      1.00800 ; qtot 35.530
  2931   c3     1   5r1     C 2931     0.309281     12.01000 ; qtot 35.840
  2932   hc     1   5r1     H 2932     0.148281      1.00800 ; qtot 35.988
  2933    o     1   5r1     O 2933    -0.508719     16.00000 ; qtot 35.479
  2934   ca     1   5r1     C 2934    -0.008719     12.01000 ; qtot 35.470
  2935   ha     1   5r1     H 2935     0.097281      1.00800 ; qtot 35.568
  2936   ca     1   5r1     C 2936     0.191281     12.01000 ; qtot 35.759
  2937   c3     1   5r1     C 2937     0.242281     12.01000 ; qtot 36.001
  2938   c3     1   5r1     C 2938     0.493281     12.01000 ; qtot 36.495
  2939   os     1   5r1     O 2939    -0.508719     16.00000 ; qtot 35.986
  2940   ca     1   5r1     C 2940     0.196281     12.01000 ; qtot 36.182
  2941   ca     1   5r1     C 2941     0.019281     12.01000 ; qtot 36.201
  2942   ha     1   5r1     H 2942     0.103281      1.00800 ; qtot 36.305
  2943   ca     1   5r1     C 2943     0.067281     12.01000 ; qtot 36.372
  2944   ca     1   5r1     C 2944     0.439281     12.01000 ; qtot 36.811
  2945   os     1   5r1     O 2945    -0.519719     16.00000 ; qtot 36.292
  2946   os     1   5r1     O 2946    -0.533719     16.00000 ; qtot 35.758
  2947   c3     1   5r1     C 2947     0.142281     12.01000 ; qtot 35.900
  2948   hc     1   5r1     H 2948     0.128281      1.00800 ; qtot 36.028
  2949   hc     1   5r1     H 2949     0.134281      1.00800 ; qtot 36.163
  2950   c3     1   5r1     C 2950     0.116281     12.01000 ; qtot 36.279
  2951   hc     1   5r1     H 2951     0.138281      1.00800 ; qtot 36.417
  2952   hc     1   5r1     H 2952     0.105281      1.00800 ; qtot 36.523
  2953   os     1   5r1     O 2953    -0.487719     16.00000 ; qtot 36.035
  2954   ca     1   5r1     C 2954    -0.008719     12.01000 ; qtot 36.026
  2955   ha     1   5r1     H 2955     0.104281      1.00800 ; qtot 36.130
  2956   ca     1   5r1     C 2956     0.010281     12.01000 ; qtot 36.141
  2957   ha     1   5r1     H 2957     0.088281      1.00800 ; qtot 36.229
  2958   c3     1   5r1     C 2958     0.171281     12.01000 ; qtot 36.400
  2959   c3     1   5r1     C 2959     0.494281     12.01000 ; qtot 36.894
  2960   os     1   5r1     O 2960    -0.507719     16.00000 ; qtot 36.387
  2961   ca     1   5r1     C 2961     0.011281     12.01000 ; qtot 36.398
  2962   ha     1   5r1     H 2962     0.134281      1.00800 ; qtot 36.532
  2963   ca     1   5r1     C 2963     0.008281     12.01000 ; qtot 36.541
  2964   ha     1   5r1     H 2964     0.127281      1.00800 ; qtot 36.668
  2965   ca     1   5r1     C 2965     0.056281     12.01000 ; qtot 36.724
  2966    c     1   5r1     C 2966     0.412281     12.01000 ; qtot 37.136
  2967   os     1   5r1     O 2967    -0.511719     16.00000 ; qtot 36.625
  2968    o     1   5r1     O 2968    -0.480719     16.00000 ; qtot 36.144
  2969    c     1   5r1     C 2969     0.225281     12.01000 ; qtot 36.369
  2970   hc     1   5r1     H 2970     0.113281      1.00800 ; qtot 36.483
  2971   c3     1   5r1     C 2971     0.155281     12.01000 ; qtot 36.638
  2972   hc     1   5r1     H 2972     0.106281      1.00800 ; qtot 36.744
  2973   hc     1   5r1     H 2973     0.135281      1.00800 ; qtot 36.879
  2974   os     1   5r1     O 2974    -0.499719     16.00000 ; qtot 36.380
  2975   ca     1   5r1     C 2975    -0.001719     12.01000 ; qtot 36.378
  2976   ha     1   5r1     H 2976     0.112281      1.00800 ; qtot 36.490
  2977   ca     1   5r1     C 2977    -0.003719     12.01000 ; qtot 36.487
  2978   ha     1   5r1     H 2978     0.097281      1.00800 ; qtot 36.584
  2979   ca     1   5r1     C 2979     0.100281     12.01000 ; qtot 36.684
  2980   c3     1   5r1     C 2980     0.474281     12.01000 ; qtot 37.158
  2981   os     1   5r1     O 2981    -0.517719     16.00000 ; qtot 36.641
  2982   ca     1   5r1     C 2982    -0.005719     12.01000 ; qtot 36.635
  2983   ha     1   5r1     H 2983     0.123281      1.00800 ; qtot 36.758
  2984   ca     1   5r1     C 2984    -0.033719     12.01000 ; qtot 36.725
  2985   ha     1   5r1     H 2985     0.085281      1.00800 ; qtot 36.810
  2986   ca     1   5r1     C 2986     0.049281     12.01000 ; qtot 36.859
  2987   ca     1   5r1     C 2987     0.390281     12.01000 ; qtot 37.249
  2988   os     1   5r1     O 2988    -0.516719     16.00000 ; qtot 36.733
  2989    c     1   5r1     C 2989     0.384281     12.01000 ; qtot 37.117
  2990   c3     1   5r1     C 2990     0.174281     12.01000 ; qtot 37.291
  2991   hc     1   5r1     H 2991     0.123281      1.00800 ; qtot 37.414
  2992   hc     1   5r1     H 2992     0.119281      1.00800 ; qtot 37.534
  2993   os     1   5r1     O 2993    -0.497719     16.00000 ; qtot 37.036
  2994   ca     1   5r1     C 2994    -0.036719     12.01000 ; qtot 36.999
  2995   ha     1   5r1     H 2995     0.083281      1.00800 ; qtot 37.083
  2996   ca     1   5r1     C 2996    -0.027719     12.01000 ; qtot 37.055
  2997   ha     1   5r1     H 2997     0.108281      1.00800 ; qtot 37.163
  2998   ca     1   5r1     C 2998     0.076281     12.01000 ; qtot 37.239
  2999   c3     1   5r1     C 2999     0.476281     12.01000 ; qtot 37.716
  3000   os     1   5r1     O 3000    -0.489719     16.00000 ; qtot 37.226
  3001   ca     1   5r1     C 3001    -0.001719     12.01000 ; qtot 37.224
  3002   ha     1   5r1     H 3002     0.118281      1.00800 ; qtot 37.343
  3003   ca     1   5r1     C 3003    -0.006719     12.01000 ; qtot 37.336
  3004   ha     1   5r1     H 3004     0.102281      1.00800 ; qtot 37.438
  3005   ca     1   5r1     C 3005     0.073281     12.01000 ; qtot 37.511
  3006   c3     1   5r1     C 3006     0.453281     12.01000 ; qtot 37.965
  3007   os     1   5r1     O 3007    -0.522719     16.00000 ; qtot 37.442
  3008   os     1   5r1     O 3008    -0.468719     16.00000 ; qtot 36.973
  3009   ca     1   5r1     C 3009     0.322281     12.01000 ; qtot 37.296
  3010   ho     1   5r1     H 3010     0.377281      1.00800 ; qtot 37.673
  3011   ha     1   5r1     H 3011     0.165281      1.00800 ; qtot 37.838
  3012   c3     1   5r1     C 3012     0.190281     12.01000 ; qtot 38.028
  3013   hc     1   5r1     H 3013     0.087281      1.00800 ; qtot 38.116
  3014   hc     1   5r1     H 3014     0.147281      1.00800 ; qtot 38.263
  3015   oh     1   5r1     O 3015    -0.659719     16.00000 ; qtot 37.603
  3016   ca     1   5r1     C 3016    -0.010719     12.01000 ; qtot 37.592
  3017   ha     1   5r1     H 3017     0.128281      1.00800 ; qtot 37.721
  3018   ca     1   5r1     C 3018     0.006281     12.01000 ; qtot 37.727
  3019   ha     1   5r1     H 3019     0.132281      1.00800 ; qtot 37.859
  3020   ca     1   5r1     C 3020     0.060281     12.01000 ; qtot 37.920
  3021   c3     1   5r1     C 3021     0.454281     12.01000 ; qtot 38.374
  3022   os     1   5r1     O 3022    -0.498719     16.00000 ; qtot 37.875
  3023   ca     1   5r1     C 3023    -0.020719     12.01000 ; qtot 37.854
  3024   ha     1   5r1     H 3024     0.110281      1.00800 ; qtot 37.965
  3025   ca     1   5r1     C 3025    -0.030719     12.01000 ; qtot 37.934
  3026   ha     1   5r1     H 3026     0.084281      1.00800 ; qtot 38.018
  3027   ca     1   5r1     C 3027     0.042281     12.01000 ; qtot 38.061
  3028   ca     1   5r1     C 3028     0.401281     12.01000 ; qtot 38.462
  3029   os     1   5r1     O 3029    -0.460719     16.00000 ; qtot 38.001
  3030   os     1   5r1     O 3030    -0.502719     16.00000 ; qtot 37.498
  3031   c3     1   5r1     C 3031     0.138281     12.01000 ; qtot 37.637
  3032   hc     1   5r1     H 3032     0.107281      1.00800 ; qtot 37.744
  3033   hc     1   5r1     H 3033     0.171281      1.00800 ; qtot 37.915
  3034   c3     1   5r1     C 3034     0.110281     12.01000 ; qtot 38.026
  3035   hc     1   5r1     H 3035     0.132281      1.00800 ; qtot 38.158
  3036   hc     1   5r1     H 3036     0.142281      1.00800 ; qtot 38.300
  3037   os     1   5r1     O 3037    -0.507719     16.00000 ; qtot 37.792
  3038   ca     1   5r1     C 3038    -0.026719     12.01000 ; qtot 37.766
  3039   ha     1   5r1     H 3039     0.102281      1.00800 ; qtot 37.868
  3040   ca     1   5r1     C 3040    -0.037719     12.01000 ; qtot 37.830
  3041   ha     1   5r1     H 3041     0.096281      1.00800 ; qtot 37.927
  3042   ca     1   5r1     C 3042     0.018281     12.01000 ; qtot 37.945
  3043    c     1   5r1     C 3043     0.369281     12.01000 ; qtot 38.314
  3044   os     1   5r1     O 3044    -0.490719     16.00000 ; qtot 37.823
  3045   ca     1   5r1     C 3045    -0.036719     12.01000 ; qtot 37.787
  3046   ha     1   5r1     H 3046     0.084281      1.00800 ; qtot 37.871
  3047   ca     1   5r1     C 3047    -0.038719     12.01000 ; qtot 37.832
  3048   ha     1   5r1     H 3048     0.124281      1.00800 ; qtot 37.956
  3049   ca     1   5r1     C 3049     0.017281     12.01000 ; qtot 37.974
  3050    c     1   5r1     C 3050     0.361281     12.01000 ; qtot 38.335
  3051    o     1   5r1     O 3051    -0.490719     16.00000 ; qtot 37.844
  3052   os     1   5r1     O 3052    -0.520719     16.00000 ; qtot 37.324
  3053   c3     1   5r1     C 3053     0.151281     12.01000 ; qtot 37.475
  3054   hc     1   5r1     H 3054     0.090281      1.00800 ; qtot 37.565
  3055   hc     1   5r1     H 3055     0.179281      1.00800 ; qtot 37.744
  3056   c3     1   5r1     C 3056     0.153281     12.01000 ; qtot 37.898
  3057   hc     1   5r1     H 3057     0.099281      1.00800 ; qtot 37.997
  3058   hc     1   5r1     H 3058     0.115281      1.00800 ; qtot 38.112
  3059    o     1   5r1     O 3059    -0.465719     16.00000 ; qtot 37.647
  3060   ca     1   5r1     C 3060     0.197281     12.01000 ; qtot 37.844
  3061   ho     1   5r1     H 3061     0.342281      1.00800 ; qtot 38.186
  3062   ca     1   5r1     C 3062     0.004281     12.01000 ; qtot 38.190
  3063   ha     1   5r1     H 3063     0.080281      1.00800 ; qtot 38.271
  3064   c3     1   5r1     C 3064     0.139281     12.01000 ; qtot 38.410
  3065   c3     1   5r1     C 3065     0.493281     12.01000 ; qtot 38.903
  3066   os     1   5r1     O 3066    -0.522719     16.00000 ; qtot 38.381
  3067   c3     1   5r1     C 3067     0.101281     12.01000 ; qtot 38.482
  3068   hc     1   5r1     H 3068     0.119281      1.00800 ; qtot 38.601
  3069   c3     1   5r1     C 3069     0.130281     12.01000 ; qtot 38.731
  3070   hc     1   5r1     H 3070     0.112281      1.00800 ; qtot 38.844
  3071   c3     1   5r1     C 3071     0.202281     12.01000 ; qtot 39.046
  3072    c     1   5r1     C 3072     0.407281     12.01000 ; qtot 39.453
  3073    o     1   5r1     O 3073    -0.539719     16.00000 ; qtot 38.914
  3074   os     1   5r1     O 3074    -0.529719     16.00000 ; qtot 38.384
  3075   c3     1   5r1     C 3075     0.132281     12.01000 ; qtot 38.516
  3076   hc     1   5r1     H 3076     0.126281      1.00800 ; qtot 38.642
  3077   hc     1   5r1     H 3077     0.144281      1.00800 ; qtot 38.787
  3078   c3     1   5r1     C 3078     0.126281     12.01000 ; qtot 38.913
  3079   hc     1   5r1     H 3079     0.097281      1.00800 ; qtot 39.010
  3080   hc     1   5r1     H 3080     0.116281      1.00800 ; qtot 39.126
  3081   os     1   5r1     O 3081    -0.515719     16.00000 ; qtot 38.611
  3082   ca     1   5r1     C 3082     0.012281     12.01000 ; qtot 38.623
  3083   ha     1   5r1     H 3083     0.127281      1.00800 ; qtot 38.750
  3084   ca     1   5r1     C 3084    -0.001719     12.01000 ; qtot 38.749
  3085   ha     1   5r1     H 3085     0.120281      1.00800 ; qtot 38.869
  3086   ca     1   5r1     C 3086     0.062281     12.01000 ; qtot 38.931
  3087   c3     1   5r1     C 3087     0.465281     12.01000 ; qtot 39.396
  3088   oh     1   5r1     O 3088    -0.603719     16.00000 ; qtot 38.793
  3089   ca     1   5r1     C 3089    -0.031719     12.01000 ; qtot 38.761
  3090   ha     1   5r1     H 3090     0.066281      1.00800 ; qtot 38.827
  3091   ca     1   5r1     C 3091    -0.025719     12.01000 ; qtot 38.802
  3092   ha     1   5r1     H 3092     0.088281      1.00800 ; qtot 38.890
  3093   ca     1   5r1     C 3093     0.062281     12.01000 ; qtot 38.952
  3094    c     1   5r1     C 3094     0.421281     12.01000 ; qtot 39.373
  3095    o     1   5r1     O 3095    -0.490719     16.00000 ; qtot 38.883
  3096   os     1   5r1     O 3096    -0.512719     16.00000 ; qtot 38.370
  3097   c3     1   5r1     C 3097     0.147281     12.01000 ; qtot 38.517
  3098   hc     1   5r1     H 3098     0.125281      1.00800 ; qtot 38.643
  3099   hc     1   5r1     H 3099     0.150281      1.00800 ; qtot 38.793
  3100   c3     1   5r1     C 3100     0.121281     12.01000 ; qtot 38.914
  3101   hc     1   5r1     H 3101     0.065281      1.00800 ; qtot 38.979
  3102   hc     1   5r1     H 3102     0.161281      1.00800 ; qtot 39.141
  3103   os     1   5r1     O 3103    -0.509719     16.00000 ; qtot 38.631
  3104   ca     1   5r1     C 3104    -0.043719     12.01000 ; qtot 38.587
  3105   ha     1   5r1     H 3105     0.061281      1.00800 ; qtot 38.649
  3106   ca     1   5r1     C 3106    -0.036719     12.01000 ; qtot 38.612
  3107   ha     1   5r1     H 3107     0.094281      1.00800 ; qtot 38.706
  3108   ca     1   5r1     C 3108     0.054281     12.01000 ; qtot 38.760
  3109    c     1   5r1     C 3109     0.419281     12.01000 ; qtot 39.180
  3110    o     1   5r1     O 3110    -0.465719     16.00000 ; qtot 38.714
  3111   ca     1   5r1     C 3111    -0.019719     12.01000 ; qtot 38.694
  3112   ha     1   5r1     H 3112     0.116281      1.00800 ; qtot 38.810
  3113   ca     1   5r1     C 3113    -0.024719     12.01000 ; qtot 38.786
  3114   ha     1   5r1     H 3114     0.106281      1.00800 ; qtot 38.892
  3115   ca     1   5r1     C 3115     0.059281     12.01000 ; qtot 38.951
  3116   c3     1   5r1     C 3116     0.465281     12.01000 ; qtot 39.417
  3117   os     1   5r1     O 3117    -0.477719     16.00000 ; qtot 38.939
  3118   os     1   5r1     O 3118    -0.522719     16.00000 ; qtot 38.416
  3119   c3     1   5r1     C 3119     0.144281     12.01000 ; qtot 38.560
  3120   hc     1   5r1     H 3120     0.126281      1.00800 ; qtot 38.687
  3121   hc     1   5r1     H 3121     0.098281      1.00800 ; qtot 38.785
  3122   c3     1   5r1     C 3122     0.143281     12.01000 ; qtot 38.928
  3123   hc     1   5r1     H 3123     0.109281      1.00800 ; qtot 39.038
  3124   hc     1   5r1     H 3124     0.117281      1.00800 ; qtot 39.155
  3125   os     1   5r1     O 3125    -0.523719     16.00000 ; qtot 38.631
  3126   ca     1   5r1     C 3126    -0.022719     12.01000 ; qtot 38.608
  3127   ha     1   5r1     H 3127     0.123281      1.00800 ; qtot 38.732
  3128   ca     1   5r1     C 3128    -0.042719     12.01000 ; qtot 38.689
  3129   ha     1   5r1     H 3129     0.086281      1.00800 ; qtot 38.775
  3130   ca     1   5r1     C 3130     0.026281     12.01000 ; qtot 38.802
  3131    c     1   5r1     C 3131     0.368281     12.01000 ; qtot 39.170
  3132    o     1   5r1     O 3132    -0.460719     16.00000 ; qtot 38.709
  3133   ca     1   5r1     C 3133    -0.017719     12.01000 ; qtot 38.691
  3134   ha     1   5r1     H 3134     0.092281      1.00800 ; qtot 38.784
  3135   ca     1   5r1     C 3135     0.011281     12.01000 ; qtot 38.795
  3136   ha     1   5r1     H 3136     0.126281      1.00800 ; qtot 38.921
  3137   ca     1   5r1     C 3137     0.083281     12.01000 ; qtot 39.004
  3138   c3     1   5r1     C 3138     0.474281     12.01000 ; qtot 39.479
  3139   os     1   5r1     O 3139    -0.527719     16.00000 ; qtot 38.951
  3140   os     1   5r1     O 3140    -0.511719     16.00000 ; qtot 38.439
  3141   c3     1   5r1     C 3141     0.165281     12.01000 ; qtot 38.605
  3142   hc     1   5r1     H 3142     0.097281      1.00800 ; qtot 38.702
  3143   hc     1   5r1     H 3143     0.162281      1.00800 ; qtot 38.864
  3144   c3     1   5r1     C 3144     0.146281     12.01000 ; qtot 39.010
  3145   hc     1   5r1     H 3145     0.147281      1.00800 ; qtot 39.158
  3146   hc     1   5r1     H 3146     0.100281      1.00800 ; qtot 39.258
  3147   os     1   5r1     O 3147    -0.515719     16.00000 ; qtot 38.742
  3148   ca     1   5r1     C 3148    -0.002719     12.01000 ; qtot 38.740
  3149   ha     1   5r1     H 3149     0.128281      1.00800 ; qtot 38.868
  3150   ca     1   5r1     C 3150     0.012281     12.01000 ; qtot 38.880
  3151   ha     1   5r1     H 3151     0.121281      1.00800 ; qtot 39.001
  3152   c3     1   5r1     C 3152     0.186281     12.01000 ; qtot 39.188
  3153    c     1   5r1     C 3153     0.441281     12.01000 ; qtot 39.629
  3154   c3     1   5r1     C 3154     0.196281     12.01000 ; qtot 39.825
  3155   hc     1   5r1     H 3155     0.132281      1.00800 ; qtot 39.958
  3156    c     1   5r1     C 3156     0.211281     12.01000 ; qtot 40.169
  3157   ca     1   5r1     C 3157     0.060281     12.01000 ; qtot 40.229
  3158    c     1   5r1     C 3158     0.386281     12.01000 ; qtot 40.615
  3159   oh     1   5r1     O 3159    -0.612719     16.00000 ; qtot 40.003
  3160   oh     1   5r1     O 3160    -0.577719     16.00000 ; qtot 39.425
  3161   c3     1   5r1     C 3161     0.143281     12.01000 ; qtot 39.568
  3162   hc     1   5r1     H 3162     0.151281      1.00800 ; qtot 39.720
  3163   hc     1   5r1     H 3163     0.112281      1.00800 ; qtot 39.832
  3164   c3     1   5r1     C 3164     0.132281     12.01000 ; qtot 39.964
  3165   hc     1   5r1     H 3165     0.124281      1.00800 ; qtot 40.088
  3166   hc     1   5r1     H 3166     0.153281      1.00800 ; qtot 40.242
  3167   os     1   5r1     O 3167    -0.508719     16.00000 ; qtot 39.733
  3168   ca     1   5r1     C 3168    -0.010719     12.01000 ; qtot 39.722
  3169   ha     1   5r1     H 3169     0.113281      1.00800 ; qtot 39.835
  3170   ca     1   5r1     C 3170    -0.006719     12.01000 ; qtot 39.829
  3171   ha     1   5r1     H 3171     0.114281      1.00800 ; qtot 39.943
  3172   ca     1   5r1     C 3172     0.033281     12.01000 ; qtot 39.976
  3173    c     1   5r1     C 3173     0.377281     12.01000 ; qtot 40.354
  3174    o     1   5r1     O 3174    -0.487719     16.00000 ; qtot 39.866
  3175   ca     1   5r1     C 3175    -0.015719     12.01000 ; qtot 39.850
  3176   ha     1   5r1     H 3176     0.109281      1.00800 ; qtot 39.959
  3177   ca     1   5r1     C 3177    -0.014719     12.01000 ; qtot 39.945
  3178   ha     1   5r1     H 3178     0.126281      1.00800 ; qtot 40.071
  3179   ca     1   5r1     C 3179     0.027281     12.01000 ; qtot 40.098
  3180    c     1   5r1     C 3180     0.372281     12.01000 ; qtot 40.471
  3181    o     1   5r1     O 3181    -0.473719     16.00000 ; qtot 39.997
  3182   os     1   5r1     O 3182    -0.492719     16.00000 ; qtot 39.504
  3183   c3     1   5r1     C 3183     0.107281     12.01000 ; qtot 39.611
  3184   hc     1   5r1     H 3184     0.101281      1.00800 ; qtot 39.713
  3185   hc     1   5r1     H 3185     0.085281      1.00800 ; qtot 39.798
  3186   c3     1   5r1     C 3186     0.114281     12.01000 ; qtot 39.912
  3187   hc     1   5r1     H 3187     0.086281      1.00800 ; qtot 39.999
  3188   hc     1   5r1     H 3188     0.109281      1.00800 ; qtot 40.108
  3189   os     1   5r1     O 3189    -0.512719     16.00000 ; qtot 39.595
  3190   ca     1   5r1     C 3190     0.009281     12.01000 ; qtot 39.604
  3191   ha     1   5r1     H 3191     0.172281      1.00800 ; qtot 39.777
  3192   ca     1   5r1     C 3192    -0.005719     12.01000 ; qtot 39.771
  3193   ha     1   5r1     H 3193     0.142281      1.00800 ; qtot 39.913
  3194   ca     1   5r1     C 3194     0.006281     12.01000 ; qtot 39.920
  3195   c3     1   5r1     C 3195     0.282281     12.01000 ; qtot 40.202
  3196   os     1   5r1     O 3196    -0.523719     16.00000 ; qtot 39.678
  3197   ca     1   5r1     C 3197    -0.053719     12.01000 ; qtot 39.624
  3198   ha     1   5r1     H 3198     0.076281      1.00800 ; qtot 39.701
  3199   ca     1   5r1     C 3199    -0.044719     12.01000 ; qtot 39.656
  3200   ha     1   5r1     H 3200     0.096281      1.00800 ; qtot 39.752
  3201   ca     1   5r1     C 3201     0.026281     12.01000 ; qtot 39.778
  3202    c     1   5r1     C 3202     0.372281     12.01000 ; qtot 40.151
  3203   os     1   5r1     O 3203    -0.534719     16.00000 ; qtot 39.616
  3204   c3     1   5r1     C 3204     0.156281     12.01000 ; qtot 39.772
  3205   hc     1   5r1     H 3205     0.137281      1.00800 ; qtot 39.910
  3206   hc     1   5r1     H 3206     0.160281      1.00800 ; qtot 40.070
  3207   c3     1   5r1     C 3207     0.147281     12.01000 ; qtot 40.217
  3208   hc     1   5r1     H 3208     0.141281      1.00800 ; qtot 40.358
  3209   hc     1   5r1     H 3209     0.163281      1.00800 ; qtot 40.522
  3210   os     1   5r1     O 3210    -0.530719     16.00000 ; qtot 39.991
  3211   ca     1   5r1     C 3211    -0.007719     12.01000 ; qtot 39.983
  3212   ha     1   5r1     H 3212     0.121281      1.00800 ; qtot 40.105
  3213   ca     1   5r1     C 3213    -0.029719     12.01000 ; qtot 40.075
  3214   ha     1   5r1     H 3214     0.100281      1.00800 ; qtot 40.175
  3215   ca     1   5r1     C 3215     0.024281     12.01000 ; qtot 40.199
  3216    c     1   5r1     C 3216     0.376281     12.01000 ; qtot 40.576
  3217   ca     1   5r1     C 3217    -0.044719     12.01000 ; qtot 40.531
  3218   ha     1   5r1     H 3218     0.056281      1.00800 ; qtot 40.587
  3219   ca     1   5r1     C 3219    -0.017719     12.01000 ; qtot 40.570
  3220   ha     1   5r1     H 3220     0.140281      1.00800 ; qtot 40.710
  3221   ca     1   5r1     C 3221     0.068281     12.01000 ; qtot 40.778
  3222   c3     1   5r1     C 3222     0.463281     12.01000 ; qtot 41.241
  3223   oh     1   5r1     O 3223    -0.540719     16.00000 ; qtot 40.701
  3224   os     1   5r1     O 3224    -0.484719     16.00000 ; qtot 40.216
  3225   c3     1   5r1     C 3225     0.119281     12.01000 ; qtot 40.335
  3226   hc     1   5r1     H 3226     0.148281      1.00800 ; qtot 40.484
  3227   hc     1   5r1     H 3227     0.081281      1.00800 ; qtot 40.565
  3228   c3     1   5r1     C 3228     0.117281     12.01000 ; qtot 40.682
  3229   hc     1   5r1     H 3229     0.110281      1.00800 ; qtot 40.792
  3230   hc     1   5r1     H 3230     0.133281      1.00800 ; qtot 40.926
  3231   os     1   5r1     O 3231    -0.517719     16.00000 ; qtot 40.408
  3232   ca     1   5r1     C 3232    -0.005719     12.01000 ; qtot 40.402
  3233   ha     1   5r1     H 3233     0.116281      1.00800 ; qtot 40.518
  3234   ca     1   5r1     C 3234    -0.023719     12.01000 ; qtot 40.495
  3235   ha     1   5r1     H 3235     0.119281      1.00800 ; qtot 40.614
  3236   ca     1   5r1     C 3236     0.029281     12.01000 ; qtot 40.643
  3237    c     1   5r1     C 3237     0.372281     12.01000 ; qtot 41.016
  3238   os     1   5r1     O 3238    -0.491719     16.00000 ; qtot 40.524
  3239   ca     1   5r1     C 3239    -0.027719     12.01000 ; qtot 40.496
  3240   ha     1   5r1     H 3240     0.107281      1.00800 ; qtot 40.603
  3241   ca     1   5r1     C 3241    -0.014719     12.01000 ; qtot 40.589
  3242   ha     1   5r1     H 3242     0.116281      1.00800 ; qtot 40.705
  3243   ca     1   5r1     C 3243     0.080281     12.01000 ; qtot 40.785
  3244   c3     1   5r1     C 3244     0.472281     12.01000 ; qtot 41.258
  3245   os     1   5r1     O 3245    -0.486719     16.00000 ; qtot 40.771
  3246   os     1   5r1     O 3246    -0.500719     16.00000 ; qtot 40.270
  3247   c3     1   5r1     C 3247     0.138281     12.01000 ; qtot 40.408
  3248   hc     1   5r1     H 3248     0.173281      1.00800 ; qtot 40.582
  3249   hc     1   5r1     H 3249     0.127281      1.00800 ; qtot 40.709
  3250   c3     1   5r1     C 3250     0.126281     12.01000 ; qtot 40.835
  3251   hc     1   5r1     H 3251     0.116281      1.00800 ; qtot 40.952
  3252   hc     1   5r1     H 3252     0.118281      1.00800 ; qtot 41.070
  3253    o     1   5r1     O 3253    -0.471719     16.00000 ; qtot 40.598
  3254   ca     1   5r1     C 3254    -0.015719     12.01000 ; qtot 40.582
  3255   ha     1   5r1     H 3255     0.105281      1.00800 ; qtot 40.688
  3256   ca     1   5r1     C 3256    -0.029719     12.01000 ; qtot 40.658
  3257   ha     1   5r1     H 3257     0.089281      1.00800 ; qtot 40.747
  3258   ca     1   5r1     C 3258     0.041281     12.01000 ; qtot 40.788
  3259    c     1   5r1     C 3259     0.388281     12.01000 ; qtot 41.177
  3260    o     1   5r1     O 3260    -0.486719     16.00000 ; qtot 40.690
  3261   ca     1   5r1     C 3261    -0.013719     12.01000 ; qtot 40.676
  3262   ha     1   5r1     H 3262     0.126281      1.00800 ; qtot 40.803
  3263   ca     1   5r1     C 3263     0.010281     12.01000 ; qtot 40.813
  3264   ha     1   5r1     H 3264     0.132281      1.00800 ; qtot 40.945
  3265   ca     1   5r1     C 3265     0.091281     12.01000 ; qtot 41.036
  3266   c3     1   5r1     C 3266     0.497281     12.01000 ; qtot 41.534
  3267   os     1   5r1     O 3267    -0.479719     16.00000 ; qtot 41.054
  3268   os     1   5r1     O 3268    -0.505719     16.00000 ; qtot 40.548
  3269   c3     1   5r1     C 3269     0.138281     12.01000 ; qtot 40.687
  3270   hc     1   5r1     H 3270     0.117281      1.00800 ; qtot 40.804
  3271   hc     1   5r1     H 3271     0.093281      1.00800 ; qtot 40.897
  3272   c3     1   5r1     C 3272     0.139281     12.01000 ; qtot 41.036
  3273   hc     1   5r1     H 3273     0.097281      1.00800 ; qtot 41.134
  3274   hc     1   5r1     H 3274     0.126281      1.00800 ; qtot 41.260
  3275   os     1   5r1     O 3275    -0.524719     16.00000 ; qtot 40.735
  3276   ca     1   5r1     C 3276     0.181281     12.01000 ; qtot 40.917
  3277   ca     1   5r1     C 3277     0.197281     12.01000 ; qtot 41.114
  3278   ca     1   5r1     C 3278     0.060281     12.01000 ; qtot 41.174
  3279    c     1   5r1     C 3279     0.381281     12.01000 ; qtot 41.555
  3280   ca     1   5r1     C 3280    -0.034719     12.01000 ; qtot 41.521
  3281   ha     1   5r1     H 3281     0.082281      1.00800 ; qtot 41.603
  3282   ca     1   5r1     C 3282    -0.038719     12.01000 ; qtot 41.564
  3283   ha     1   5r1     H 3283     0.084281      1.00800 ; qtot 41.649
  3284   ca     1   5r1     C 3284     0.057281     12.01000 ; qtot 41.706
  3285    c     1   5r1     C 3285     0.398281     12.01000 ; qtot 42.104
  3286    o     1   5r1     O 3286    -0.476719     16.00000 ; qtot 41.627
  3287   os     1   5r1     O 3287    -0.489719     16.00000 ; qtot 41.138
  3288   c3     1   5r1     C 3288     0.107281     12.01000 ; qtot 41.245
  3289   hc     1   5r1     H 3289     0.103281      1.00800 ; qtot 41.348
  3290   hc     1   5r1     H 3290     0.128281      1.00800 ; qtot 41.476
  3291   c3     1   5r1     C 3291     0.104281     12.01000 ; qtot 41.581
  3292   hc     1   5r1     H 3292     0.111281      1.00800 ; qtot 41.692
  3293   hc     1   5r1     H 3293     0.104281      1.00800 ; qtot 41.796
  3294    o     1   5r1     O 3294    -0.514719     16.00000 ; qtot 41.282
  3295   ca     1   5r1     C 3295    -0.040719     12.01000 ; qtot 41.241
  3296   ha     1   5r1     H 3296     0.096281      1.00800 ; qtot 41.337
  3297   ca     1   5r1     C 3297    -0.034719     12.01000 ; qtot 41.302
  3298   ha     1   5r1     H 3298     0.101281      1.00800 ; qtot 41.404
  3299   ca     1   5r1     C 3299     0.033281     12.01000 ; qtot 41.437
  3300    c     1   5r1     C 3300     0.391281     12.01000 ; qtot 41.828
  3301    o     1   5r1     O 3301    -0.460719     16.00000 ; qtot 41.368
  3302   ca     1   5r1     C 3302    -0.035719     12.01000 ; qtot 41.332
  3303   ha     1   5r1     H 3303     0.090281      1.00800 ; qtot 41.422
  3304   ca     1   5r1     C 3304    -0.022719     12.01000 ; qtot 41.399
  3305   ha     1   5r1     H 3305     0.104281      1.00800 ; qtot 41.504
  3306   ca     1   5r1     C 3306     0.035281     12.01000 ; qtot 41.539
  3307   ca     1   5r1     C 3307     0.388281     12.01000 ; qtot 41.927
  3308   os     1   5r1     O 3308    -0.512719     16.00000 ; qtot 41.415
  3309   os     1   5r1     O 3309    -0.479719     16.00000 ; qtot 40.935
  3310   c3     1   5r1     C 3310     0.111281     12.01000 ; qtot 41.046
  3311   hc     1   5r1     H 3311     0.095281      1.00800 ; qtot 41.141
  3312   hc     1   5r1     H 3312     0.162281      1.00800 ; qtot 41.304
  3313   c3     1   5r1     C 3313     0.108281     12.01000 ; qtot 41.412
  3314   hc     1   5r1     H 3314     0.073281      1.00800 ; qtot 41.485
  3315   hc     1   5r1     H 3315     0.145281      1.00800 ; qtot 41.631
  3316   os     1   5r1     O 3316    -0.516719     16.00000 ; qtot 41.114
  3317   ca     1   5r1     C 3317     0.019281     12.01000 ; qtot 41.133
  3318   ha     1   5r1     H 3318     0.146281      1.00800 ; qtot 41.279
  3319   ca     1   5r1     C 3319     0.007281     12.01000 ; qtot 41.287
  3320   ha     1   5r1     H 3320     0.096281      1.00800 ; qtot 41.383
  3321   ca     1   5r1     C 3321     0.088281     12.01000 ; qtot 41.471
  3322   c3     1   5r1     C 3322     0.457281     12.01000 ; qtot 41.928
  3323   os     1   5r1     O 3323    -0.496719     16.00000 ; qtot 41.432
  3324   ca     1   5r1     C 3324    -0.026719     12.01000 ; qtot 41.405
  3325   ha     1   5r1     H 3325     0.046281      1.00800 ; qtot 41.451
  3326   ca     1   5r1     C 3326    -0.025719     12.01000 ; qtot 41.426
  3327   ha     1   5r1     H 3327     0.052281      1.00800 ; qtot 41.478
  3328   ca     1   5r1     C 3328     0.087281     12.01000 ; qtot 41.565
  3329   c3     1   5r1     C 3329     0.446281     12.01000 ; qtot 42.011
  3330   os     1   5r1     O 3330    -0.457719     16.00000 ; qtot 41.554
  3331   os     1   5r1     O 3331    -0.487719     16.00000 ; qtot 41.066
  3332   c3     1   5r1     C 3332     0.085281     12.01000 ; qtot 41.151
  3333   hc     1   5r1     H 3333     0.071281      1.00800 ; qtot 41.223
  3334   hc     1   5r1     H 3334     0.097281      1.00800 ; qtot 41.320
  3335   c3     1   5r1     C 3335     0.115281     12.01000 ; qtot 41.435
  3336   hc     1   5r1     H 3336     0.146281      1.00800 ; qtot 41.581
  3337   hc     1   5r1     H 3337     0.134281      1.00800 ; qtot 41.716
  3338   os     1   5r1     O 3338    -0.495719     16.00000 ; qtot 41.220
  3339   ca     1   5r1     C 3339    -0.037719     12.01000 ; qtot 41.182
  3340   ha     1   5r1     H 3340     0.081281      1.00800 ; qtot 41.264
  3341   ca     1   5r1     C 3341    -0.044719     12.01000 ; qtot 41.219
  3342   ha     1   5r1     H 3342     0.081281      1.00800 ; qtot 41.300
  3343   ca     1   5r1     C 3343     0.016281     12.01000 ; qtot 41.316
  3344   ca     1   5r1     C 3344     0.341281     12.01000 ; qtot 41.658
  3345   oh     1   5r1     O 3345    -0.585719     16.00000 ; qtot 41.072
  3346   ca     1   5r1     C 3346    -0.022719     12.01000 ; qtot 41.049
  3347   ha     1   5r1     H 3347     0.131281      1.00800 ; qtot 41.181
  3348   ca     1   5r1     C 3348     0.004281     12.01000 ; qtot 41.185
  3349   ha     1   5r1     H 3349     0.125281      1.00800 ; qtot 41.310
  3350   ca     1   5r1     C 3350     0.075281     12.01000 ; qtot 41.385
  3351   c3     1   5r1     C 3351     0.464281     12.01000 ; qtot 41.850
  3352   os     1   5r1     O 3352    -0.496719     16.00000 ; qtot 41.353
  3353   os     1   5r1     O 3353    -0.516719     16.00000 ; qtot 40.836
  3354   c3     1   5r1     C 3354     0.149281     12.01000 ; qtot 40.985
  3355   hc     1   5r1     H 3355     0.113281      1.00800 ; qtot 41.099
  3356   hc     1   5r1     H 3356     0.119281      1.00800 ; qtot 41.218
  3357   c3     1   5r1     C 3357     0.142281     12.01000 ; qtot 41.360
  3358   hc     1   5r1     H 3358     0.104281      1.00800 ; qtot 41.465
  3359   hc     1   5r1     H 3359     0.125281      1.00800 ; qtot 41.590
  3360   os     1   5r1     O 3360    -0.509719     16.00000 ; qtot 41.080
  3361   ca     1   5r1     C 3361    -0.022719     12.01000 ; qtot 41.057
  3362   ha     1   5r1     H 3362     0.084281      1.00800 ; qtot 41.142
  3363   ca     1   5r1     C 3363    -0.017719     12.01000 ; qtot 41.124
  3364   ha     1   5r1     H 3364     0.117281      1.00800 ; qtot 41.241
  3365   ca     1   5r1     C 3365     0.027281     12.01000 ; qtot 41.269
  3366    c     1   5r1     C 3366     0.363281     12.01000 ; qtot 41.632
  3367    o     1   5r1     O 3367    -0.467719     16.00000 ; qtot 41.164
  3368   ca     1   5r1     C 3368    -0.020719     12.01000 ; qtot 41.143
  3369   ha     1   5r1     H 3369     0.108281      1.00800 ; qtot 41.252
  3370   ca     1   5r1     C 3370    -0.009719     12.01000 ; qtot 41.242
  3371   ha     1   5r1     H 3371     0.098281      1.00800 ; qtot 41.340
  3372   ca     1   5r1     C 3372     0.042281     12.01000 ; qtot 41.383
  3373    c     1   5r1     C 3373     0.379281     12.01000 ; qtot 41.762
  3374    o     1   5r1     O 3374    -0.489719     16.00000 ; qtot 41.272
  3375   os     1   5r1     O 3375    -0.511719     16.00000 ; qtot 40.760
  3376   c3     1   5r1     C 3376     0.119281     12.01000 ; qtot 40.880
  3377   hc     1   5r1     H 3377     0.093281      1.00800 ; qtot 40.973
  3378   hc     1   5r1     H 3378     0.117281      1.00800 ; qtot 41.090
  3379   c3     1   5r1     C 3379     0.130281     12.01000 ; qtot 41.220
  3380   hc     1   5r1     H 3380     0.098281      1.00800 ; qtot 41.319
  3381   hc     1   5r1     H 3381     0.123281      1.00800 ; qtot 41.442
  3382   os     1   5r1     O 3382    -0.545719     16.00000 ; qtot 40.896
  3383   ca     1   5r1     C 3383    -0.011719     12.01000 ; qtot 40.885
  3384   ha     1   5r1     H 3384     0.127281      1.00800 ; qtot 41.012
  3385   ca     1   5r1     C 3385    -0.017719     12.01000 ; qtot 40.994
  3386   ha     1   5r1     H 3386     0.114281      1.00800 ; qtot 41.108
  3387   ca     1   5r1     C 3387     0.045281     12.01000 ; qtot 41.154
  3388    c     1   5r1     C 3388     0.392281     12.01000 ; qtot 41.546
  3389    o     1   5r1     O 3389    -0.489719     16.00000 ; qtot 41.056
  3390   ca     1   5r1     C 3390     0.009281     12.01000 ; qtot 41.066
  3391   ha     1   5r1     H 3391     0.142281      1.00800 ; qtot 41.208
  3392   ca     1   5r1     C 3392    -0.013719     12.01000 ; qtot 41.194
  3393   ha     1   5r1     H 3393     0.118281      1.00800 ; qtot 41.312
  3394   ca     1   5r1     C 3394     0.033281     12.01000 ; qtot 41.346
  3395    c     1   5r1     C 3395     0.383281     12.01000 ; qtot 41.729
  3396    o     1   5r1     O 3396    -0.517719     16.00000 ; qtot 41.211
  3397   os     1   5r1     O 3397    -0.516719     16.00000 ; qtot 40.695
  3398   c3     1   5r1     C 3398     0.140281     12.01000 ; qtot 40.835
  3399   hc     1   5r1     H 3399     0.131281      1.00800 ; qtot 40.966
  3400   hc     1   5r1     H 3400     0.109281      1.00800 ; qtot 41.075
  3401   c3     1   5r1     C 3401     0.150281     12.01000 ; qtot 41.226
  3402   hc     1   5r1     H 3402     0.148281      1.00800 ; qtot 41.374
  3403   hc     1   5r1     H 3403     0.123281      1.00800 ; qtot 41.497
  3404   os     1   5r1     O 3404    -0.494719     16.00000 ; qtot 41.003
  3405    c     1   5r1     C 3405     0.255281     12.01000 ; qtot 41.258
  3406   ca     1   5r1     C 3406     0.213281     12.01000 ; qtot 41.471
  3407   ca     1   5r1     C 3407     0.050281     12.01000 ; qtot 41.521
  3408    c     1   5r1     C 3408     0.394281     12.01000 ; qtot 41.916
  3409    o     1   5r1     O 3409    -0.522719     16.00000 ; qtot 41.393
  3410   ca     1   5r1     C 3410    -0.010719     12.01000 ; qtot 41.382
  3411   ha     1   5r1     H 3411     0.122281      1.00800 ; qtot 41.504
  3412   c3     1   5r1     C 3412     0.108281     12.01000 ; qtot 41.613
  3413   hc     1   5r1     H 3413     0.126281      1.00800 ; qtot 41.739
  3414   c3     1   5r1     C 3414     0.227281     12.01000 ; qtot 41.966
  3415    c     1   5r1     C 3415     0.407281     12.01000 ; qtot 42.374
  3416   os     1   5r1     O 3416    -0.540719     16.00000 ; qtot 41.833
  3417   c3     1   5r1     C 3417     0.171281     12.01000 ; qtot 42.004
  3418   hc     1   5r1     H 3418     0.160281      1.00800 ; qtot 42.164
  3419   hc     1   5r1     H 3419     0.127281      1.00800 ; qtot 42.292
  3420   c3     1   5r1     C 3420     0.168281     12.01000 ; qtot 42.460
  3421   hc     1   5r1     H 3421     0.147281      1.00800 ; qtot 42.607
  3422   hc     1   5r1     H 3422     0.138281      1.00800 ; qtot 42.746
  3423   os     1   5r1     O 3423    -0.536719     16.00000 ; qtot 42.209
  3424   ca     1   5r1     C 3424    -0.016719     12.01000 ; qtot 42.192
  3425   ha     1   5r1     H 3425     0.094281      1.00800 ; qtot 42.286
  3426   ca     1   5r1     C 3426    -0.005719     12.01000 ; qtot 42.281
  3427   ha     1   5r1     H 3427     0.155281      1.00800 ; qtot 42.436
  3428   ca     1   5r1     C 3428     0.045281     12.01000 ; qtot 42.481
  3429    c     1   5r1     C 3429     0.403281     12.01000 ; qtot 42.885
  3430   os     1   5r1     O 3430    -0.502719     16.00000 ; qtot 42.382
  3431   ca     1   5r1     C 3431     0.005281     12.01000 ; qtot 42.387
  3432   ha     1   5r1     H 3432     0.130281      1.00800 ; qtot 42.517
  3433   ca     1   5r1     C 3433    -0.000719     12.01000 ; qtot 42.517
  3434   ha     1   5r1     H 3434     0.112281      1.00800 ; qtot 42.629
  3435   ca     1   5r1     C 3435     0.045281     12.01000 ; qtot 42.674
  3436    c     1   5r1     C 3436     0.377281     12.01000 ; qtot 43.052
  3437    o     1   5r1     O 3437    -0.509719     16.00000 ; qtot 42.542
  3438   os     1   5r1     O 3438    -0.513719     16.00000 ; qtot 42.028
  3439   c3     1   5r1     C 3439     0.123281     12.01000 ; qtot 42.151
  3440   hc     1   5r1     H 3440     0.086281      1.00800 ; qtot 42.238
  3441   hc     1   5r1     H 3441     0.110281      1.00800 ; qtot 42.348
  3442   c3     1   5r1     C 3442     0.150281     12.01000 ; qtot 42.498
  3443   hc     1   5r1     H 3443     0.137281      1.00800 ; qtot 42.635
  3444   hc     1   5r1     H 3444     0.153281      1.00800 ; qtot 42.789
  3445   os     1   5r1     O 3445    -0.500719     16.00000 ; qtot 42.288
  3446   ca     1   5r1     C 3446    -0.027719     12.01000 ; qtot 42.260
  3447   ha     1   5r1     H 3447     0.088281      1.00800 ; qtot 42.349
  3448   ca     1   5r1     C 3448     0.008281     12.01000 ; qtot 42.357
  3449   ha     1   5r1     H 3449     0.131281      1.00800 ; qtot 42.488
  3450   ca     1   5r1     C 3450     0.047281     12.01000 ; qtot 42.535
  3451    c     1   5r1     C 3451     0.385281     12.01000 ; qtot 42.921
  3452    o     1   5r1     O 3452    -0.460719     16.00000 ; qtot 42.460
  3453   ca     1   5r1     C 3453    -0.031719     12.01000 ; qtot 42.428
  3454   ha     1   5r1     H 3454     0.102281      1.00800 ; qtot 42.531
  3455   ca     1   5r1     C 3455    -0.039719     12.01000 ; qtot 42.491
  3456   ha     1   5r1     H 3456     0.094281      1.00800 ; qtot 42.585
  3457   ca     1   5r1     C 3457     0.020281     12.01000 ; qtot 42.605
  3458    c     1   5r1     C 3458     0.369281     12.01000 ; qtot 42.975
  3459    o     1   5r1     O 3459    -0.520719     16.00000 ; qtot 42.454
  3460   os     1   5r1     O 3460    -0.507719     16.00000 ; qtot 41.946
  3461   c3     1   5r1     C 3461     0.135281     12.01000 ; qtot 42.082
  3462   hc     1   5r1     H 3462     0.121281      1.00800 ; qtot 42.203
  3463   hc     1   5r1     H 3463     0.099281      1.00800 ; qtot 42.302
  3464   c3     1   5r1     C 3464     0.163281     12.01000 ; qtot 42.465
  3465   hc     1   5r1     H 3465     0.141281      1.00800 ; qtot 42.607
  3466   hc     1   5r1     H 3466     0.125281      1.00800 ; qtot 42.732
  3467   os     1   5r1     O 3467    -0.520719     16.00000 ; qtot 42.211
  3468   ca     1   5r1     C 3468    -0.040719     12.01000 ; qtot 42.171
  3469   ha     1   5r1     H 3469     0.065281      1.00800 ; qtot 42.236
  3470   ca     1   5r1     C 3470    -0.030719     12.01000 ; qtot 42.205
  3471   ha     1   5r1     H 3471     0.070281      1.00800 ; qtot 42.275
  3472   ca     1   5r1     C 3472     0.057281     12.01000 ; qtot 42.333
  3473    c     1   5r1     C 3473     0.394281     12.01000 ; qtot 42.727
  3474    o     1   5r1     O 3474    -0.487719     16.00000 ; qtot 42.239
  3475   ca     1   5r1     C 3475    -0.023719     12.01000 ; qtot 42.215
  3476   ha     1   5r1     H 3476     0.087281      1.00800 ; qtot 42.303
  3477   ca     1   5r1     C 3477    -0.028719     12.01000 ; qtot 42.274
  3478   ha     1   5r1     H 3478     0.145281      1.00800 ; qtot 42.419
  3479   ca     1   5r1     C 3479     0.030281     12.01000 ; qtot 42.450
  3480    c     1   5r1     C 3480     0.386281     12.01000 ; qtot 42.836
  3481    o     1   5r1     O 3481    -0.492719     16.00000 ; qtot 42.343
  3482   os     1   5r1     O 3482    -0.486719     16.00000 ; qtot 41.856
  3483   c3     1   5r1     C 3483     0.124281     12.01000 ; qtot 41.981
  3484   hc     1   5r1     H 3484     0.111281      1.00800 ; qtot 42.092
  3485   hc     1   5r1     H 3485     0.116281      1.00800 ; qtot 42.208
  3486   c3     1   5r1     C 3486     0.124281     12.01000 ; qtot 42.333
  3487   hc     1   5r1     H 3487     0.110281      1.00800 ; qtot 42.443
  3488   hc     1   5r1     H 3488     0.097281      1.00800 ; qtot 42.540
  3489   os     1   5r1     O 3489    -0.526719     16.00000 ; qtot 42.013
  3490   ca     1   5r1     C 3490    -0.012719     12.01000 ; qtot 42.001
  3491   ha     1   5r1     H 3491     0.116281      1.00800 ; qtot 42.117
  3492   ca     1   5r1     C 3492    -0.007719     12.01000 ; qtot 42.109
  3493   ha     1   5r1     H 3493     0.094281      1.00800 ; qtot 42.204
  3494   ca     1   5r1     C 3494     0.043281     12.01000 ; qtot 42.247
  3495    c     1   5r1     C 3495     0.380281     12.01000 ; qtot 42.627
  3496    o     1   5r1     O 3496    -0.479719     16.00000 ; qtot 42.147
  3497   ca     1   5r1     C 3497    -0.008719     12.01000 ; qtot 42.139
  3498   ha     1   5r1     H 3498     0.100281      1.00800 ; qtot 42.239
  3499   ca     1   5r1     C 3499    -0.003719     12.01000 ; qtot 42.235
  3500   ha     1   5r1     H 3500     0.112281      1.00800 ; qtot 42.348
  3501   ca     1   5r1     C 3501     0.037281     12.01000 ; qtot 42.385
  3502    c     1   5r1     C 3502     0.369281     12.01000 ; qtot 42.754
  3503    o     1   5r1     O 3503    -0.446719     16.00000 ; qtot 42.307
  3504   os     1   5r1     O 3504    -0.488719     16.00000 ; qtot 41.819
  3505   c3     1   5r1     C 3505     0.122281     12.01000 ; qtot 41.941
  3506   hc     1   5r1     H 3506     0.093281      1.00800 ; qtot 42.034
  3507   hc     1   5r1     H 3507     0.109281      1.00800 ; qtot 42.143
  3508   c3     1   5r1     C 3508     0.127281     12.01000 ; qtot 42.271
  3509   hc     1   5r1     H 3509     0.061281      1.00800 ; qtot 42.332
  3510   hc     1   5r1     H 3510     0.139281      1.00800 ; qtot 42.471
  3511   os     1   5r1     O 3511    -0.504719     16.00000 ; qtot 41.967
  3512   ca     1   5r1     C 3512    -0.027719     12.01000 ; qtot 41.939
  3513   ha     1   5r1     H 3513     0.105281      1.00800 ; qtot 42.044
  3514   ca     1   5r1     C 3514    -0.023719     12.01000 ; qtot 42.020
  3515   ha     1   5r1     H 3515     0.085281      1.00800 ; qtot 42.106
  3516   ca     1   5r1     C 3516     0.081281     12.01000 ; qtot 42.187
  3517   c3     1   5r1     C 3517     0.458281     12.01000 ; qtot 42.645
  3518   os     1   5r1     O 3518    -0.491719     16.00000 ; qtot 42.154
  3519   ca     1   5r1     C 3519    -0.027719     12.01000 ; qtot 42.126
  3520   ha     1   5r1     H 3520     0.096281      1.00800 ; qtot 42.222
  3521   ca     1   5r1     C 3521    -0.040719     12.01000 ; qtot 42.181
  3522   ha     1   5r1     H 3522     0.067281      1.00800 ; qtot 42.249
  3523   ca     1   5r1     C 3523     0.056281     12.01000 ; qtot 42.305
  3524   c3     1   5r1     C 3524     0.441281     12.01000 ; qtot 42.746
  3525   os     1   5r1     O 3525    -0.480719     16.00000 ; qtot 42.266
  3526   os     1   5r1     O 3526    -0.486719     16.00000 ; qtot 41.779
  3527   c3     1   5r1     C 3527     0.136281     12.01000 ; qtot 41.915
  3528   hc     1   5r1     H 3528     0.110281      1.00800 ; qtot 42.025
  3529   hc     1   5r1     H 3529     0.106281      1.00800 ; qtot 42.132
  3530   c3     1   5r1     C 3530     0.158281     12.01000 ; qtot 42.290
  3531   hc     1   5r1     H 3531     0.161281      1.00800 ; qtot 42.451
  3532   hc     1   5r1     H 3532     0.118281      1.00800 ; qtot 42.569
  3533   os     1   5r1     O 3533    -0.488719     16.00000 ; qtot 42.081
  3534   ca     1   5r1     C 3534    -0.028719     12.01000 ; qtot 42.052
  3535   ha     1   5r1     H 3535     0.119281      1.00800 ; qtot 42.171
  3536   ca     1   5r1     C 3536    -0.033719     12.01000 ; qtot 42.138
  3537   ha     1   5r1     H 3537     0.065281      1.00800 ; qtot 42.203
  3538   ca     1   5r1     C 3538     0.038281     12.01000 ; qtot 42.241
  3539    c     1   5r1     C 3539     0.373281     12.01000 ; qtot 42.614
  3540   oh     1   5r1     O 3540    -0.590719     16.00000 ; qtot 42.024
  3541   ca     1   5r1     C 3541     0.004281     12.01000 ; qtot 42.028
  3542   ha     1   5r1     H 3542     0.124281      1.00800 ; qtot 42.152
  3543   ca     1   5r1     C 3543    -0.003719     12.01000 ; qtot 42.149
  3544   ha     1   5r1     H 3544     0.141281      1.00800 ; qtot 42.290
  3545   ca     1   5r1     C 3545     0.029281     12.01000 ; qtot 42.319
  3546    c     1   5r1     C 3546     0.361281     12.01000 ; qtot 42.680
  3547   os     1   5r1     O 3547    -0.500719     16.00000 ; qtot 42.180
  3548    o     1   5r1     O 3548    -0.506719     16.00000 ; qtot 41.673
  3549   c3     1   5r1     C 3549     0.118281     12.01000 ; qtot 41.791
  3550   hc     1   5r1     H 3550     0.162281      1.00800 ; qtot 41.954
  3551   hc     1   5r1     H 3551     0.079281      1.00800 ; qtot 42.033
  3552   c3     1   5r1     C 3552     0.125281     12.01000 ; qtot 42.158
  3553   hc     1   5r1     H 3553     0.121281      1.00800 ; qtot 42.279
  3554   hc     1   5r1     H 3554     0.105281      1.00800 ; qtot 42.385
  3555    o     1   5r1     O 3555    -0.488719     16.00000 ; qtot 41.896
  3556   ca     1   5r1     C 3556    -0.020719     12.01000 ; qtot 41.875
  3557   ha     1   5r1     H 3557     0.105281      1.00800 ; qtot 41.981
  3558   ca     1   5r1     C 3558    -0.016719     12.01000 ; qtot 41.964
  3559   ha     1   5r1     H 3559     0.095281      1.00800 ; qtot 42.059
  3560   ca     1   5r1     C 3560     0.049281     12.01000 ; qtot 42.108
  3561    c     1   5r1     C 3561     0.400281     12.01000 ; qtot 42.509
  3562    o     1   5r1     O 3562    -0.502719     16.00000 ; qtot 42.006
  3563   ca     1   5r1     C 3563    -0.009719     12.01000 ; qtot 41.996
  3564   ha     1   5r1     H 3564     0.099281      1.00800 ; qtot 42.095
  3565   ca     1   5r1     C 3565    -0.014719     12.01000 ; qtot 42.081
  3566   ha     1   5r1     H 3566     0.094281      1.00800 ; qtot 42.175
  3567   ca     1   5r1     C 3567     0.037281     12.01000 ; qtot 42.212
  3568    c     1   5r1     C 3568     0.374281     12.01000 ; qtot 42.587
  3569    o     1   5r1     O 3569    -0.496719     16.00000 ; qtot 42.090
  3570   os     1   5r1     O 3570    -0.531719     16.00000 ; qtot 41.558
  3571   c3     1   5r1     C 3571     0.133281     12.01000 ; qtot 41.691
  3572   hc     1   5r1     H 3572     0.111281      1.00800 ; qtot 41.803
  3573   hc     1   5r1     H 3573     0.127281      1.00800 ; qtot 41.930
  3574   c3     1   5r1     C 3574     0.151281     12.01000 ; qtot 42.081
  3575   hc     1   5r1     H 3575     0.168281      1.00800 ; qtot 42.250
  3576   hc     1   5r1     H 3576     0.136281      1.00800 ; qtot 42.386
  3577   oh     1   5r1     O 3577    -0.574719     16.00000 ; qtot 41.811
  3578   ca     1   5r1     C 3578    -0.014719     12.01000 ; qtot 41.796
  3579   ha     1   5r1     H 3579     0.110281      1.00800 ; qtot 41.907
  3580   ca     1   5r1     C 3580    -0.000719     12.01000 ; qtot 41.906
  3581   ha     1   5r1     H 3581     0.138281      1.00800 ; qtot 42.044
  3582   ca     1   5r1     C 3582     0.068281     12.01000 ; qtot 42.113
  3583   c3     1   5r1     C 3583     0.462281     12.01000 ; qtot 42.575
  3584   os     1   5r1     O 3584    -0.476719     16.00000 ; qtot 42.098
  3585   ca     1   5r1     C 3585    -0.043719     12.01000 ; qtot 42.054
  3586   ha     1   5r1     H 3586     0.071281      1.00800 ; qtot 42.126
  3587   ca     1   5r1     C 3587    -0.031719     12.01000 ; qtot 42.094
  3588   ha     1   5r1     H 3588     0.124281      1.00800 ; qtot 42.218
  3589   ca     1   5r1     C 3589     0.069281     12.01000 ; qtot 42.288
  3590   c3     1   5r1     C 3590     0.493281     12.01000 ; qtot 42.781
  3591   oh     1   5r1     O 3591    -0.605719     16.00000 ; qtot 42.175
  3592   os     1   5r1     O 3592    -0.488719     16.00000 ; qtot 41.686
  3593   c3     1   5r1     C 3593     0.358281     12.01000 ; qtot 42.045
  3594   hc     1   5r1     H 3594     0.200281      1.00800 ; qtot 42.245
  3595   c3     1   5r1     C 3595     0.364281     12.01000 ; qtot 42.609
  3596   hc     1   5r1     H 3596     0.196281      1.00800 ; qtot 42.805
  3597   os     1   5r1     O 3597    -0.514719     16.00000 ; qtot 42.291
  3598   ca     1   5r1     C 3598    -0.018719     12.01000 ; qtot 42.272
  3599   ha     1   5r1     H 3599     0.101281      1.00800 ; qtot 42.373
  3600   ca     1   5r1     C 3600    -0.035719     12.01000 ; qtot 42.338
  3601   ha     1   5r1     H 3601     0.073281      1.00800 ; qtot 42.411
  3602   ca     1   5r1     C 3602     0.033281     12.01000 ; qtot 42.444
  3603    c     1   5r1     C 3603     0.383281     12.01000 ; qtot 42.827
  3604   os     1   5r1     O 3604    -0.472719     16.00000 ; qtot 42.355
  3605   ca     1   5r1     C 3605    -0.023719     12.01000 ; qtot 42.331
  3606   ha     1   5r1     H 3606     0.086281      1.00800 ; qtot 42.417
  3607   ca     1   5r1     C 3607    -0.018719     12.01000 ; qtot 42.399
  3608   ha     1   5r1     H 3608     0.100281      1.00800 ; qtot 42.499
  3609   ca     1   5r1     C 3609     0.068281     12.01000 ; qtot 42.567
  3610   c3     1   5r1     C 3610     0.458281     12.01000 ; qtot 43.025
  3611   os     1   5r1     O 3611    -0.454719     16.00000 ; qtot 42.571
  3612   os     1   5r1     O 3612    -0.509719     16.00000 ; qtot 42.061
  3613   c3     1   5r1     C 3613     0.150281     12.01000 ; qtot 42.211
  3614   hc     1   5r1     H 3614     0.089281      1.00800 ; qtot 42.301
  3615   hc     1   5r1     H 3615     0.150281      1.00800 ; qtot 42.451
  3616   c3     1   5r1     C 3616     0.144281     12.01000 ; qtot 42.595
  3617   hc     1   5r1     H 3617     0.114281      1.00800 ; qtot 42.709
  3618   hc     1   5r1     H 3618     0.097281      1.00800 ; qtot 42.807
  3619   os     1   5r1     O 3619    -0.502719     16.00000 ; qtot 42.304
  3620   ca     1   5r1     C 3620    -0.004719     12.01000 ; qtot 42.299
  3621   ha     1   5r1     H 3621     0.094281      1.00800 ; qtot 42.394
  3622   ca     1   5r1     C 3622     0.002281     12.01000 ; qtot 42.396
  3623   ha     1   5r1     H 3623     0.121281      1.00800 ; qtot 42.517
  3624   ca     1   5r1     C 3624     0.060281     12.01000 ; qtot 42.577
  3625   ca     1   5r1     C 3625     0.418281     12.01000 ; qtot 42.996
  3626   os     1   5r1     O 3626    -0.490719     16.00000 ; qtot 42.505
  3627   ca     1   5r1     C 3627    -0.018719     12.01000 ; qtot 42.486
  3628   ha     1   5r1     H 3628     0.087281      1.00800 ; qtot 42.573
  3629   ca     1   5r1     C 3629    -0.020719     12.01000 ; qtot 42.553
  3630   ha     1   5r1     H 3630     0.104281      1.00800 ; qtot 42.657
  3631   ca     1   5r1     C 3631     0.037281     12.01000 ; qtot 42.694
  3632    c     1   5r1     C 3632     0.377281     12.01000 ; qtot 43.072
  3633   os     1   5r1     O 3633    -0.494719     16.00000 ; qtot 42.577
  3634    o     1   5r1     O 3634    -0.456719     16.00000 ; qtot 42.120
  3635   ca     1   5r1     C 3635    -0.025719     12.01000 ; qtot 42.094
  3636   ha     1   5r1     H 3636     0.086281      1.00800 ; qtot 42.181
  3637   ha     1   5r1     H 3637     0.040281      1.00800 ; qtot 42.221
  3638   ca     1   5r1     C 3638     0.162281     12.01000 ; qtot 42.383
  3639   ho     1   5r1     H 3639     0.314281      1.00800 ; qtot 42.698
  3640   ha     1   5r1     H 3640     0.116281      1.00800 ; qtot 42.814
  3641   os     1   5r1     O 3641    -0.482719     16.00000 ; qtot 42.331
  3642   ca     1   5r1     C 3642    -0.035719     12.01000 ; qtot 42.295
  3643   ha     1   5r1     H 3643     0.081281      1.00800 ; qtot 42.377
  3644   ca     1   5r1     C 3644    -0.038719     12.01000 ; qtot 42.338
  3645   ha     1   5r1     H 3645     0.075281      1.00800 ; qtot 42.413
  3646   ca     1   5r1     C 3646     0.046281     12.01000 ; qtot 42.460
  3647    c     1   5r1     C 3647     0.395281     12.01000 ; qtot 42.855
  3648    o     1   5r1     O 3648    -0.487719     16.00000 ; qtot 42.367
  3649   ca     1   5r1     C 3649     0.007281     12.01000 ; qtot 42.374
  3650   ha     1   5r1     H 3650     0.132281      1.00800 ; qtot 42.507
  3651   ca     1   5r1     C 3651    -0.004719     12.01000 ; qtot 42.502
  3652   ha     1   5r1     H 3652     0.129281      1.00800 ; qtot 42.631
  3653   ca     1   5r1     C 3653     0.050281     12.01000 ; qtot 42.681
  3654   c3     1   5r1     C 3654     0.450281     12.01000 ; qtot 43.132
  3655   os     1   5r1     O 3655    -0.522719     16.00000 ; qtot 42.609
  3656   os     1   5r1     O 3656    -0.496719     16.00000 ; qtot 42.112
  3657   c3     1   5r1     C 3657     0.119281     12.01000 ; qtot 42.232
  3658   hc     1   5r1     H 3658     0.128281      1.00800 ; qtot 42.360
  3659   hc     1   5r1     H 3659     0.106281      1.00800 ; qtot 42.466
  3660   c3     1   5r1     C 3660     0.152281     12.01000 ; qtot 42.618
  3661   hc     1   5r1     H 3661     0.103281      1.00800 ; qtot 42.722
  3662   hc     1   5r1     H 3662     0.135281      1.00800 ; qtot 42.857
  3663   os     1   5r1     O 3663    -0.501719     16.00000 ; qtot 42.355
  3664   ca     1   5r1     C 3664    -0.005719     12.01000 ; qtot 42.350
  3665   ha     1   5r1     H 3665     0.109281      1.00800 ; qtot 42.459
  3666   ca     1   5r1     C 3666    -0.002719     12.01000 ; qtot 42.456
  3667   ha     1   5r1     H 3667     0.161281      1.00800 ; qtot 42.617
  3668   ca     1   5r1     C 3668     0.043281     12.01000 ; qtot 42.661
  3669    c     1   5r1     C 3669     0.396281     12.01000 ; qtot 43.057
  3670    o     1   5r1     O 3670    -0.454719     16.00000 ; qtot 42.602
  3671   ca     1   5r1     C 3671    -0.036719     12.01000 ; qtot 42.566
  3672   ha     1   5r1     H 3672     0.084281      1.00800 ; qtot 42.650
  3673   ca     1   5r1     C 3673    -0.040719     12.01000 ; qtot 42.609
  3674   ha     1   5r1     H 3674     0.062281      1.00800 ; qtot 42.671
  3675   ca     1   5r1     C 3675     0.077281     12.01000 ; qtot 42.749
  3676   c3     1   5r1     C 3676     0.485281     12.01000 ; qtot 43.234
  3677   os     1   5r1     O 3677    -0.517719     16.00000 ; qtot 42.716
  3678   os     1   5r1     O 3678    -0.487719     16.00000 ; qtot 42.229
  3679   c3     1   5r1     C 3679     0.147281     12.01000 ; qtot 42.376
  3680   hc     1   5r1     H 3680     0.126281      1.00800 ; qtot 42.502
  3681   hc     1   5r1     H 3681     0.120281      1.00800 ; qtot 42.622
  3682   c3     1   5r1     C 3682     0.147281     12.01000 ; qtot 42.770
  3683   hc     1   5r1     H 3683     0.115281      1.00800 ; qtot 42.885
  3684   hc     1   5r1     H 3684     0.132281      1.00800 ; qtot 43.017
  3685   os     1   5r1     O 3685    -0.495719     16.00000 ; qtot 42.521
  3686   ca     1   5r1     C 3686     0.005281     12.01000 ; qtot 42.527
  3687   ha     1   5r1     H 3687     0.142281      1.00800 ; qtot 42.669
  3688   ca     1   5r1     C 3688    -0.021719     12.01000 ; qtot 42.647
  3689   ha     1   5r1     H 3689     0.084281      1.00800 ; qtot 42.732
  3690   ca     1   5r1     C 3690     0.047281     12.01000 ; qtot 42.779
  3691    c     1   5r1     C 3691     0.375281     12.01000 ; qtot 43.154
  3692    o     1   5r1     O 3692    -0.469719     16.00000 ; qtot 42.684
  3693   ca     1   5r1     C 3693    -0.011719     12.01000 ; qtot 42.673
  3694   ha     1   5r1     H 3694     0.124281      1.00800 ; qtot 42.797
  3695   ca     1   5r1     C 3695    -0.014719     12.01000 ; qtot 42.782
  3696   ha     1   5r1     H 3696     0.105281      1.00800 ; qtot 42.888
  3697   ca     1   5r1     C 3697     0.075281     12.01000 ; qtot 42.963
  3698   ca     1   5r1     C 3698     0.410281     12.01000 ; qtot 43.373
  3699   os     1   5r1     O 3699    -0.475719     16.00000 ; qtot 42.897
  3700   os     1   5r1     O 3700    -0.499719     16.00000 ; qtot 42.398
  3701   c3     1   5r1     C 3701     0.085281     12.01000 ; qtot 42.483
  3702   hc     1   5r1     H 3702     0.107281      1.00800 ; qtot 42.590
  3703   hc     1   5r1     H 3703     0.074281      1.00800 ; qtot 42.665
  3704   c3     1   5r1     C 3704     0.096281     12.01000 ; qtot 42.761
  3705   hc     1   5r1     H 3705     0.102281      1.00800 ; qtot 42.863
  3706   hc     1   5r1     H 3706     0.146281      1.00800 ; qtot 43.009
  3707   os     1   5r1     O 3707    -0.526719     16.00000 ; qtot 42.483
  3708   ca     1   5r1     C 3708    -0.023719     12.01000 ; qtot 42.459
  3709   ha     1   5r1     H 3709     0.076281      1.00800 ; qtot 42.535
  3710   ca     1   5r1     C 3710    -0.030719     12.01000 ; qtot 42.505
  3711   ha     1   5r1     H 3711     0.067281      1.00800 ; qtot 42.572
  3712   ca     1   5r1     C 3712     0.036281     12.01000 ; qtot 42.608
  3713   ca     1   5r1     C 3713     0.349281     12.01000 ; qtot 42.957
  3714   oh     1   5r1     O 3714    -0.588719     16.00000 ; qtot 42.369
  3715   ca     1   5r1     C 3715    -0.029719     12.01000 ; qtot 42.339
  3716   ha     1   5r1     H 3716     0.094281      1.00800 ; qtot 42.433
  3717   ca     1   5r1     C 3717    -0.029719     12.01000 ; qtot 42.403
  3718   ha     1   5r1     H 3718     0.103281      1.00800 ; qtot 42.507
  3719   ca     1   5r1     C 3719     0.047281     12.01000 ; qtot 42.554
  3720   ca     1   5r1     C 3720     0.373281     12.01000 ; qtot 42.927
  3721   os     1   5r1     O 3721    -0.482719     16.00000 ; qtot 42.445
  3722   os     1   5r1     O 3722    -0.496719     16.00000 ; qtot 41.948
  3723   c3     1   5r1     C 3723     0.105281     12.01000 ; qtot 42.053
  3724   hc     1   5r1     H 3724     0.129281      1.00800 ; qtot 42.182
  3725   hc     1   5r1     H 3725     0.094281      1.00800 ; qtot 42.277
  3726   c3     1   5r1     C 3726     0.122281     12.01000 ; qtot 42.399
  3727   hc     1   5r1     H 3727     0.128281      1.00800 ; qtot 42.527
  3728   hc     1   5r1     H 3728     0.132281      1.00800 ; qtot 42.660
  3729   os     1   5r1     O 3729    -0.504719     16.00000 ; qtot 42.155
  3730   ca     1   5r1     C 3730    -0.030719     12.01000 ; qtot 42.124
  3731   ha     1   5r1     H 3731     0.078281      1.00800 ; qtot 42.202
  3732   ca     1   5r1     C 3732    -0.039719     12.01000 ; qtot 42.163
  3733   ha     1   5r1     H 3733     0.110281      1.00800 ; qtot 42.273
  3734   ca     1   5r1     C 3734     0.018281     12.01000 ; qtot 42.291
  3735   ca     1   5r1     C 3735     0.369281     12.01000 ; qtot 42.661
  3736   os     1   5r1     O 3736    -0.435719     16.00000 ; qtot 42.225
  3737   ca     1   5r1     C 3737    -0.045719     12.01000 ; qtot 42.179
  3738   ha     1   5r1     H 3738     0.079281      1.00800 ; qtot 42.258
  3739   ca     1   5r1     C 3739    -0.029719     12.01000 ; qtot 42.229
  3740   ha     1   5r1     H 3740     0.094281      1.00800 ; qtot 42.323
  3741   ca     1   5r1     C 3741     0.049281     12.01000 ; qtot 42.372
  3742   c3     1   5r1     C 3742     0.423281     12.01000 ; qtot 42.796
  3743    o     1   5r1     O 3743    -0.478719     16.00000 ; qtot 42.317
  3744   os     1   5r1     O 3744    -0.456719     16.00000 ; qtot 41.860
  3745   ca     1   5r1     C 3745     0.309281     12.01000 ; qtot 42.169
  3746   ha     1   5r1     H 3746     0.125281      1.00800 ; qtot 42.295
  3747   c3     1   5r1     C 3747     0.141281     12.01000 ; qtot 42.436
  3748   hc     1   5r1     H 3748     0.098281      1.00800 ; qtot 42.534
  3749   hc     1   5r1     H 3749     0.047281      1.00800 ; qtot 42.581
  3750   os     1   5r1     O 3750    -0.485719     16.00000 ; qtot 42.096
  3751   ca     1   5r1     C 3751    -0.054719     12.01000 ; qtot 42.041
  3752   ha     1   5r1     H 3752     0.071281      1.00800 ; qtot 42.112
  3753   ca     1   5r1     C 3753    -0.040719     12.01000 ; qtot 42.072
  3754   ha     1   5r1     H 3754     0.081281      1.00800 ; qtot 42.153
  3755   ca     1   5r1     C 3755     0.058281     12.01000 ; qtot 42.211
  3756   c3     1   5r1     C 3756     0.445281     12.01000 ; qtot 42.656
  3757   os     1   5r1     O 3757    -0.460719     16.00000 ; qtot 42.196
  3758   ca     1   5r1     C 3758    -0.023719     12.01000 ; qtot 42.172
  3759   ha     1   5r1     H 3759     0.097281      1.00800 ; qtot 42.269
  3760   ca     1   5r1     C 3760    -0.040719     12.01000 ; qtot 42.229
  3761   ha     1   5r1     H 3761     0.068281      1.00800 ; qtot 42.297
  3762   ca     1   5r1     C 3762     0.015281     12.01000 ; qtot 42.312
  3763    c     1   5r1     C 3763     0.389281     12.01000 ; qtot 42.701
  3764    o     1   5r1     O 3764    -0.501719     16.00000 ; qtot 42.200
  3765   os     1   5r1     O 3765    -0.487719     16.00000 ; qtot 41.712
  3766   c3     1   5r1     C 3766     0.132281     12.01000 ; qtot 41.844
  3767   hc     1   5r1     H 3767     0.142281      1.00800 ; qtot 41.987
  3768   hc     1   5r1     H 3768     0.098281      1.00800 ; qtot 42.085
  3769   c3     1   5r1     C 3769     0.133281     12.01000 ; qtot 42.218
  3770   hc     1   5r1     H 3770     0.105281      1.00800 ; qtot 42.323
  3771   hc     1   5r1     H 3771     0.111281      1.00800 ; qtot 42.435
  3772   os     1   5r1     O 3772    -0.479719     16.00000 ; qtot 41.955
  3773   ca     1   5r1     C 3773    -0.004719     12.01000 ; qtot 41.950
  3774   ha     1   5r1     H 3774     0.118281      1.00800 ; qtot 42.068
  3775   ca     1   5r1     C 3775    -0.004719     12.01000 ; qtot 42.064
  3776   ha     1   5r1     H 3776     0.125281      1.00800 ; qtot 42.189
  3777   ca     1   5r1     C 3777     0.045281     12.01000 ; qtot 42.234
  3778    c     1   5r1     C 3778     0.386281     12.01000 ; qtot 42.621
  3779    o     1   5r1     O 3779    -0.492719     16.00000 ; qtot 42.128
  3780   ca     1   5r1     C 3780    -0.031719     12.01000 ; qtot 42.096
  3781   ha     1   5r1     H 3781     0.081281      1.00800 ; qtot 42.177
  3782   ca     1   5r1     C 3782     0.000281     12.01000 ; qtot 42.178
  3783   ha     1   5r1     H 3783     0.129281      1.00800 ; qtot 42.307
  3784   ca     1   5r1     C 3784     0.062281     12.01000 ; qtot 42.369
  3785    c     1   5r1     C 3785     0.402281     12.01000 ; qtot 42.772
  3786    o     1   5r1     O 3786    -0.530719     16.00000 ; qtot 42.241
  3787   os     1   5r1     O 3787    -0.490719     16.00000 ; qtot 41.750
  3788   c3     1   5r1     C 3788     0.134281     12.01000 ; qtot 41.884
  3789   hc     1   5r1     H 3789     0.142281      1.00800 ; qtot 42.027
  3790   hc     1   5r1     H 3790     0.108281      1.00800 ; qtot 42.135
  3791   c3     1   5r1     C 3791     0.109281     12.01000 ; qtot 42.244
  3792   hc     1   5r1     H 3792     0.097281      1.00800 ; qtot 42.342
  3793   hc     1   5r1     H 3793     0.125281      1.00800 ; qtot 42.467
  3794   os     1   5r1     O 3794    -0.506719     16.00000 ; qtot 41.960
  3795   ca     1   5r1     C 3795     0.210281     12.01000 ; qtot 42.170
  3796   ca     1   5r1     C 3796     0.218281     12.01000 ; qtot 42.389
  3797   ca     1   5r1     C 3797     0.071281     12.01000 ; qtot 42.460
  3798    c     1   5r1     C 3798     0.396281     12.01000 ; qtot 42.856
  3799    o     1   5r1     O 3799    -0.427719     16.00000 ; qtot 42.429
  3800   ca     1   5r1     C 3800    -0.006719     12.01000 ; qtot 42.422
  3801   ha     1   5r1     H 3801     0.146281      1.00800 ; qtot 42.568
  3802   ca     1   5r1     C 3802    -0.012719     12.01000 ; qtot 42.555
  3803   ha     1   5r1     H 3803     0.122281      1.00800 ; qtot 42.678
  3804   ca     1   5r1     C 3804     0.065281     12.01000 ; qtot 42.743
  3805    c     1   5r1     C 3805     0.413281     12.01000 ; qtot 43.156
  3806    o     1   5r1     O 3806    -0.500719     16.00000 ; qtot 42.655
  3807   os     1   5r1     O 3807    -0.507719     16.00000 ; qtot 42.148
  3808   c3     1   5r1     C 3808     0.191281     12.01000 ; qtot 42.339
  3809   hc     1   5r1     H 3809     0.133281      1.00800 ; qtot 42.472
  3810   hc     1   5r1     H 3810     0.145281      1.00800 ; qtot 42.618
  3811   c3     1   5r1     C 3811     0.319281     12.01000 ; qtot 42.937
  3812   hc     1   5r1     H 3812     0.135281      1.00800 ; qtot 43.072
  3813   os     1   5r1     O 3813    -0.540719     16.00000 ; qtot 42.531
  3814   ca     1   5r1     C 3814     0.195281     12.01000 ; qtot 42.727
  3815   ca     1   5r1     C 3815     0.016281     12.01000 ; qtot 42.743
  3816   ha     1   5r1     H 3816     0.123281      1.00800 ; qtot 42.866
  3817   ca     1   5r1     C 3817     0.071281     12.01000 ; qtot 42.938
  3818   c3     1   5r1     C 3818     0.452281     12.01000 ; qtot 43.390
  3819   ca     1   5r1     C 3819    -0.000719     12.01000 ; qtot 43.389
  3820   ha     1   5r1     H 3820     0.145281      1.00800 ; qtot 43.534
  3821   ca     1   5r1     C 3821     0.010281     12.01000 ; qtot 43.545
  3822   ha     1   5r1     H 3822     0.123281      1.00800 ; qtot 43.668
  3823   c3     1   5r1     C 3823     0.181281     12.01000 ; qtot 43.849
  3824    c     1   5r1     C 3824     0.412281     12.01000 ; qtot 44.262
  3825    o     1   5r1     O 3825    -0.516719     16.00000 ; qtot 43.745
  3826   os     1   5r1     O 3826    -0.520719     16.00000 ; qtot 43.224
  3827   c3     1   5r1     C 3827     0.138281     12.01000 ; qtot 43.362
  3828   hc     1   5r1     H 3828     0.085281      1.00800 ; qtot 43.448
  3829   ho     1   5r1     H 3829     0.349281      1.00800 ; qtot 43.797
  3830   c3     1   5r1     C 3830     0.158281     12.01000 ; qtot 43.955
  3831   hc     1   5r1     H 3831     0.103281      1.00800 ; qtot 44.059
  3832   hc     1   5r1     H 3832     0.098281      1.00800 ; qtot 44.157
  3833   os     1   5r1     O 3833    -0.504719     16.00000 ; qtot 43.652
  3834   c3     1   5r1     C 3834     0.105281     12.01000 ; qtot 43.757
  3835   hc     1   5r1     H 3835     0.122281      1.00800 ; qtot 43.880
  3836   c3     1   5r1     C 3836     0.148281     12.01000 ; qtot 44.028
  3837   hc     1   5r1     H 3837     0.117281      1.00800 ; qtot 44.145
  3838   c3     1   5r1     C 3838     0.168281     12.01000 ; qtot 44.313
  3839    c     1   5r1     C 3839     0.394281     12.01000 ; qtot 44.708
  3840    o     1   5r1     O 3840    -0.491719     16.00000 ; qtot 44.216
  3841   ca     1   5r1     C 3841     0.001281     12.01000 ; qtot 44.217
  3842   ha     1   5r1     H 3842     0.112281      1.00800 ; qtot 44.330
  3843   ca     1   5r1     C 3843    -0.019719     12.01000 ; qtot 44.310
  3844   ha     1   5r1     H 3844     0.134281      1.00800 ; qtot 44.444
  3845   ca     1   5r1     C 3845     0.032281     12.01000 ; qtot 44.476
  3846    c     1   5r1     C 3846     0.388281     12.01000 ; qtot 44.865
  3847    o     1   5r1     O 3847    -0.499719     16.00000 ; qtot 44.365
  3848   os     1   5r1     O 3848    -0.527719     16.00000 ; qtot 43.837
  3849   c3     1   5r1     C 3849     0.182281     12.01000 ; qtot 44.020
  3850   hc     1   5r1     H 3850     0.182281      1.00800 ; qtot 44.202
  3851   hc     1   5r1     H 3851     0.144281      1.00800 ; qtot 44.346
  3852   c3     1   5r1     C 3852     0.304281     12.01000 ; qtot 44.650
  3853   hc     1   5r1     H 3853     0.145281      1.00800 ; qtot 44.796
  3854   os     1   5r1     O 3854    -0.479719     16.00000 ; qtot 44.316
  3855   ca     1   5r1     C 3855     0.200281     12.01000 ; qtot 44.516
  3856   ho     1   5r1     H 3856     0.347281      1.00800 ; qtot 44.864
  3857   ca     1   5r1     C 3857     0.038281     12.01000 ; qtot 44.902
  3858   ha     1   5r1     H 3858     0.116281      1.00800 ; qtot 45.018
  3859   ca     1   5r1     C 3859     0.053281     12.01000 ; qtot 45.071
  3860    c     1   5r1     C 3860     0.404281     12.01000 ; qtot 45.476
  3861   ca     1   5r1     C 3861    -0.009719     12.01000 ; qtot 45.466
  3862   ha     1   5r1     H 3862     0.119281      1.00800 ; qtot 45.585
  3863   ca     1   5r1     C 3863    -0.014719     12.01000 ; qtot 45.571
  3864   ha     1   5r1     H 3864     0.088281      1.00800 ; qtot 45.659
  3865   ca     1   5r1     C 3865     0.086281     12.01000 ; qtot 45.745
  3866    c     1   5r1     C 3866     0.388281     12.01000 ; qtot 46.133
  3867    o     1   5r1     O 3867    -0.514719     16.00000 ; qtot 45.619
  3868   os     1   5r1     O 3868    -0.534719     16.00000 ; qtot 45.084
  3869   c3     1   5r1     C 3869     0.120281     12.01000 ; qtot 45.204
  3870   hc     1   5r1     H 3870     0.087281      1.00800 ; qtot 45.291
  3871   hc     1   5r1     H 3871     0.134281      1.00800 ; qtot 45.426
  3872   c3     1   5r1     C 3872     0.124281     12.01000 ; qtot 45.550
  3873   hc     1   5r1     H 3873     0.105281      1.00800 ; qtot 45.655
  3874   hc     1   5r1     H 3874     0.135281      1.00800 ; qtot 45.791
  3875   os     1   5r1     O 3875    -0.479719     16.00000 ; qtot 45.311
  3876   ca     1   5r1     C 3876    -0.014719     12.01000 ; qtot 45.296
  3877   ha     1   5r1     H 3877     0.123281      1.00800 ; qtot 45.419
  3878   ca     1   5r1     C 3878    -0.019719     12.01000 ; qtot 45.400
  3879   ha     1   5r1     H 3879     0.111281      1.00800 ; qtot 45.511
  3880   ca     1   5r1     C 3880     0.020281     12.01000 ; qtot 45.531
  3881    c     1   5r1     C 3881     0.369281     12.01000 ; qtot 45.901
  3882   os     1   5r1     O 3882    -0.513719     16.00000 ; qtot 45.387
  3883   ca     1   5r1     C 3883    -0.042719     12.01000 ; qtot 45.344
  3884   ha     1   5r1     H 3884     0.080281      1.00800 ; qtot 45.424
  3885   ca     1   5r1     C 3885    -0.019719     12.01000 ; qtot 45.405
  3886   ha     1   5r1     H 3886     0.129281      1.00800 ; qtot 45.534
  3887   ca     1   5r1     C 3887     0.039281     12.01000 ; qtot 45.573
  3888    c     1   5r1     C 3888     0.381281     12.01000 ; qtot 45.955
  3889    o     1   5r1     O 3889    -0.463719     16.00000 ; qtot 45.491
  3890   os     1   5r1     O 3890    -0.504719     16.00000 ; qtot 44.986
  3891   c3     1   5r1     C 3891     0.293281     12.01000 ; qtot 45.279
  3892   hc     1   5r1     H 3892     0.141281      1.00800 ; qtot 45.421
  3893   c3     1   5r1     C 3893     0.141281     12.01000 ; qtot 45.562
  3894   hc     1   5r1     H 3894     0.093281      1.00800 ; qtot 45.655
  3895   hc     1   5r1     H 3895     0.081281      1.00800 ; qtot 45.736
  3896    o     1   5r1     O 3896    -0.487719     16.00000 ; qtot 45.249
  3897   ca     1   5r1     C 3897    -0.016719     12.01000 ; qtot 45.232
  3898   ha     1   5r1     H 3898     0.116281      1.00800 ; qtot 45.348
  3899   ca     1   5r1     C 3899    -0.013719     12.01000 ; qtot 45.335
  3900   ha     1   5r1     H 3900     0.101281      1.00800 ; qtot 45.436
  3901   ca     1   5r1     C 3901     0.059281     12.01000 ; qtot 45.495
  3902   c3     1   5r1     C 3902     0.465281     12.01000 ; qtot 45.960
  3903   os     1   5r1     O 3903    -0.504719     16.00000 ; qtot 45.456
  3904   ca     1   5r1     C 3904    -0.031719     12.01000 ; qtot 45.424
  3905   ha     1   5r1     H 3905     0.089281      1.00800 ; qtot 45.513
  3906   ca     1   5r1     C 3906    -0.023719     12.01000 ; qtot 45.490
  3907   ha     1   5r1     H 3907     0.131281      1.00800 ; qtot 45.621
  3908   ca     1   5r1     C 3908     0.035281     12.01000 ; qtot 45.656
  3909    c     1   5r1     C 3909     0.373281     12.01000 ; qtot 46.029
  3910    o     1   5r1     O 3910    -0.460719     16.00000 ; qtot 45.569
  3911   os     1   5r1     O 3911    -0.492719     16.00000 ; qtot 45.076
  3912   c3     1   5r1     C 3912     0.138281     12.01000 ; qtot 45.214
  3913   hc     1   5r1     H 3913     0.097281      1.00800 ; qtot 45.312
  3914   hc     1   5r1     H 3914     0.128281      1.00800 ; qtot 45.440
  3915   c3     1   5r1     C 3915     0.149281     12.01000 ; qtot 45.589
  3916   hc     1   5r1     H 3916     0.096281      1.00800 ; qtot 45.685
  3917   hc     1   5r1     H 3917     0.125281      1.00800 ; qtot 45.811
  3918   os     1   5r1     O 3918    -0.504719     16.00000 ; qtot 45.306
  3919   ca     1   5r1     C 3919     0.002281     12.01000 ; qtot 45.308
  3920   ha     1   5r1     H 3920     0.187281      1.00800 ; qtot 45.496
  3921   ca     1   5r1     C 3921    -0.028719     12.01000 ; qtot 45.467
  3922   ha     1   5r1     H 3922     0.080281      1.00800 ; qtot 45.547
  3923   ca     1   5r1     C 3923     0.076281     12.01000 ; qtot 45.623
  3924   c3     1   5r1     C 3924     0.453281     12.01000 ; qtot 46.077
  3925   os     1   5r1     O 3925    -0.489719     16.00000 ; qtot 45.587
  3926   ca     1   5r1     C 3926    -0.026719     12.01000 ; qtot 45.560
  3927   ha     1   5r1     H 3927     0.082281      1.00800 ; qtot 45.642
  3928   ca     1   5r1     C 3928    -0.028719     12.01000 ; qtot 45.614
  3929   ha     1   5r1     H 3929     0.064281      1.00800 ; qtot 45.678
  3930   ca     1   5r1     C 3930     0.082281     12.01000 ; qtot 45.760
  3931   c3     1   5r1     C 3931     0.458281     12.01000 ; qtot 46.219
  3932   os     1   5r1     O 3932    -0.448719     16.00000 ; qtot 45.770
  3933   os     1   5r1     O 3933    -0.493719     16.00000 ; qtot 45.276
  3934   c3     1   5r1     C 3934     0.156281     12.01000 ; qtot 45.432
  3935   hc     1   5r1     H 3935     0.125281      1.00800 ; qtot 45.558
  3936   hc     1   5r1     H 3936     0.145281      1.00800 ; qtot 45.703
  3937   c3     1   5r1     C 3937     0.153281     12.01000 ; qtot 45.856
  3938   hc     1   5r1     H 3938     0.101281      1.00800 ; qtot 45.958
  3939   hc     1   5r1     H 3939     0.132281      1.00800 ; qtot 46.090
  3940   os     1   5r1     O 3940    -0.507719     16.00000 ; qtot 45.582
  3941   ca     1   5r1     C 3941    -0.000719     12.01000 ; qtot 45.581
  3942   ha     1   5r1     H 3942     0.110281      1.00800 ; qtot 45.692
  3943   ca     1   5r1     C 3943     0.140281     12.01000 ; qtot 45.832
  3944   ca     1   5r1     C 3944     0.058281     12.01000 ; qtot 45.890
  3945   c3     1   5r1     C 3945     0.436281     12.01000 ; qtot 46.327
  3946   os     1   5r1     O 3946    -0.530719     16.00000 ; qtot 45.796
  3947   ca     1   5r1     C 3947    -0.058719     12.01000 ; qtot 45.737
  3948   ha     1   5r1     H 3948     0.071281      1.00800 ; qtot 45.808
  3949   ca     1   5r1     C 3949    -0.061719     12.01000 ; qtot 45.747
  3950   ha     1   5r1     H 3950     0.063281      1.00800 ; qtot 45.810
  3951   ca     1   5r1     C 3951     0.019281     12.01000 ; qtot 45.829
  3952   ca     1   5r1     C 3952     0.368281     12.01000 ; qtot 46.198
  3953   os     1   5r1     O 3953    -0.508719     16.00000 ; qtot 45.689
  3954   os     1   5r1     O 3954    -0.491719     16.00000 ; qtot 45.197
  3955   c3     1   5r1     C 3955     0.129281     12.01000 ; qtot 45.326
  3956   hc     1   5r1     H 3956     0.115281      1.00800 ; qtot 45.442
  3957   hc     1   5r1     H 3957     0.163281      1.00800 ; qtot 45.605
  3958   c3     1   5r1     C 3958     0.129281     12.01000 ; qtot 45.734
  3959   hc     1   5r1     H 3959     0.121281      1.00800 ; qtot 45.855
  3960   hc     1   5r1     H 3960     0.157281      1.00800 ; qtot 46.013
  3961   os     1   5r1     O 3961    -0.506719     16.00000 ; qtot 45.506
  3962   ca     1   5r1     C 3962    -0.026719     12.01000 ; qtot 45.479
  3963   ha     1   5r1     H 3963     0.124281      1.00800 ; qtot 45.604
  3964   ca     1   5r1     C 3964    -0.032719     12.01000 ; qtot 45.571
  3965   ha     1   5r1     H 3965     0.098281      1.00800 ; qtot 45.669
  3966   ca     1   5r1     C 3966     0.026281     12.01000 ; qtot 45.695
  3967    c     1   5r1     C 3967     0.381281     12.01000 ; qtot 46.077
  3968    o     1   5r1     O 3968    -0.476719     16.00000 ; qtot 45.600
  3969   ca     1   5r1     C 3969     0.000281     12.01000 ; qtot 45.600
  3970   ha     1   5r1     H 3970     0.130281      1.00800 ; qtot 45.731
  3971   ca     1   5r1     C 3971     0.004281     12.01000 ; qtot 45.735
  3972   ha     1   5r1     H 3972     0.129281      1.00800 ; qtot 45.864
  3973   ca     1   5r1     C 3973     0.050281     12.01000 ; qtot 45.914
  3974   c3     1   5r1     C 3974     0.455281     12.01000 ; qtot 46.370
  3975   os     1   5r1     O 3975    -0.480719     16.00000 ; qtot 45.889
  3976   os     1   5r1     O 3976    -0.511719     16.00000 ; qtot 45.377
  3977   c3     1   5r1     C 3977     0.119281     12.01000 ; qtot 45.497
  3978   hc     1   5r1     H 3978     0.087281      1.00800 ; qtot 45.584
  3979   hc     1   5r1     H 3979     0.108281      1.00800 ; qtot 45.692
  3980   c3     1   5r1     C 3980     0.137281     12.01000 ; qtot 45.829
  3981   hc     1   5r1     H 3981     0.110281      1.00800 ; qtot 45.940
  3982   hc     1   5r1     H 3982     0.159281      1.00800 ; qtot 46.099
  3983   os     1   5r1     O 3983    -0.515719     16.00000 ; qtot 45.583
  3984   ca     1   5r1     C 3984    -0.033719     12.01000 ; qtot 45.550
  3985   ha     1   5r1     H 3985     0.083281      1.00800 ; qtot 45.633
  3986   ca     1   5r1     C 3986    -0.030719     12.01000 ; qtot 45.602
  3987   ha     1   5r1     H 3987     0.143281      1.00800 ; qtot 45.745
  3988   ca     1   5r1     C 3988     0.014281     12.01000 ; qtot 45.760
  3989   c3     1   5r1     C 3989     0.291281     12.01000 ; qtot 46.051
  3990   os     1   5r1     O 3990    -0.542719     16.00000 ; qtot 45.508
  3991   ca     1   5r1     C 3991    -0.007719     12.01000 ; qtot 45.500
  3992   ha     1   5r1     H 3992     0.132281      1.00800 ; qtot 45.633
  3993   ca     1   5r1     C 3993    -0.010719     12.01000 ; qtot 45.622
  3994   ha     1   5r1     H 3994     0.124281      1.00800 ; qtot 45.746
  3995   ca     1   5r1     C 3995     0.026281     12.01000 ; qtot 45.773
  3996    c     1   5r1     C 3996     0.375281     12.01000 ; qtot 46.148
  3997    o     1   5r1     O 3997    -0.501719     16.00000 ; qtot 45.646
  3998   os     1   5r1     O 3998    -0.521719     16.00000 ; qtot 45.124
  3999   c3     1   5r1     C 3999     0.162281     12.01000 ; qtot 45.287
  4000   hc     1   5r1     H 4000     0.138281      1.00800 ; qtot 45.425
  4001   hc     1   5r1     H 4001     0.125281      1.00800 ; qtot 45.550
  4002   c3     1   5r1     C 4002     0.151281     12.01000 ; qtot 45.702
  4003   hc     1   5r1     H 4003     0.161281      1.00800 ; qtot 45.863
  4004   hc     1   5r1     H 4004     0.125281      1.00800 ; qtot 45.988
  4005   os     1   5r1     O 4005    -0.523719     16.00000 ; qtot 45.464
  4006   ca     1   5r1     C 4006     0.152281     12.01000 ; qtot 45.617
  4007   ho     1   5r1     H 4007     0.295281      1.00800 ; qtot 45.912
  4008   ca     1   5r1     C 4008    -0.013719     12.01000 ; qtot 45.898
  4009   ha     1   5r1     H 4009     0.072281      1.00800 ; qtot 45.971
  4010   ca     1   5r1     C 4010     0.022281     12.01000 ; qtot 45.993
  4011    c     1   5r1     C 4011     0.366281     12.01000 ; qtot 46.359
  4012    o     1   5r1     O 4012    -0.510719     16.00000 ; qtot 45.848
  4013   ca     1   5r1     C 4013    -0.024719     12.01000 ; qtot 45.824
  4014   ha     1   5r1     H 4014     0.108281      1.00800 ; qtot 45.932
  4015   ca     1   5r1     C 4015    -0.021719     12.01000 ; qtot 45.910
  4016   ha     1   5r1     H 4016     0.123281      1.00800 ; qtot 46.033
  4017   ca     1   5r1     C 4017     0.057281     12.01000 ; qtot 46.091
  4018    c     1   5r1     C 4018     0.367281     12.01000 ; qtot 46.458
  4019    o     1   5r1     O 4019    -0.477719     16.00000 ; qtot 45.980
  4020   os     1   5r1     O 4020    -0.535719     16.00000 ; qtot 45.445
  4021   c3     1   5r1     C 4021     0.118281     12.01000 ; qtot 45.563
  4022   hc     1   5r1     H 4022     0.116281      1.00800 ; qtot 45.679
  4023   hc     1   5r1     H 4023     0.100281      1.00800 ; qtot 45.779
  4024   c3     1   5r1     C 4024     0.136281     12.01000 ; qtot 45.916
  4025   hc     1   5r1     H 4025     0.117281      1.00800 ; qtot 46.033
  4026   hc     1   5r1     H 4026     0.165281      1.00800 ; qtot 46.198
  4027   os     1   5r1     O 4027    -0.504719     16.00000 ; qtot 45.694
  4028   ca     1   5r1     C 4028    -0.040719     12.01000 ; qtot 45.653
  4029   ha     1   5r1     H 4029     0.089281      1.00800 ; qtot 45.742
  4030   ca     1   5r1     C 4030    -0.036719     12.01000 ; qtot 45.705
  4031   ha     1   5r1     H 4031     0.080281      1.00800 ; qtot 45.786
  4032   ca     1   5r1     C 4032     0.033281     12.01000 ; qtot 45.819
  4033    c     1   5r1     C 4033     0.364281     12.01000 ; qtot 46.183
  4034    o     1   5r1     O 4034    -0.474719     16.00000 ; qtot 45.709
  4035   ca     1   5r1     C 4035     0.003281     12.01000 ; qtot 45.712
  4036   ha     1   5r1     H 4036     0.121281      1.00800 ; qtot 45.833
  4037   ca     1   5r1     C 4037     0.035281     12.01000 ; qtot 45.868
  4038   ha     1   5r1     H 4038     0.189281      1.00800 ; qtot 46.058
  4039   ca     1   5r1     C 4039     0.050281     12.01000 ; qtot 46.108
  4040    c     1   5r1     C 4040     0.404281     12.01000 ; qtot 46.512
  4041   os     1   5r1     O 4041    -0.489719     16.00000 ; qtot 46.023
  4042   c3     1   5r1     C 4042     0.187281     12.01000 ; qtot 46.210
  4043   hc     1   5r1     H 4043     0.148281      1.00800 ; qtot 46.358
  4044   hc     1   5r1     H 4044     0.136281      1.00800 ; qtot 46.494
  4045   c3     1   5r1     C 4045     0.330281     12.01000 ; qtot 46.825
  4046   hc     1   5r1     H 4046     0.176281      1.00800 ; qtot 47.001
  4047   os     1   5r1     O 4047    -0.506719     16.00000 ; qtot 46.494
  4048   ca     1   5r1     C 4048    -0.013719     12.01000 ; qtot 46.480
  4049   ha     1   5r1     H 4049     0.099281      1.00800 ; qtot 46.580
  4050   ca     1   5r1     C 4050    -0.019719     12.01000 ; qtot 46.560
  4051   ha     1   5r1     H 4051     0.147281      1.00800 ; qtot 46.707
  4052   ca     1   5r1     C 4052     0.067281     12.01000 ; qtot 46.775
  4053   c3     1   5r1     C 4053     0.446281     12.01000 ; qtot 47.221
  4054   os     1   5r1     O 4054    -0.477719     16.00000 ; qtot 46.743
  4055   ca     1   5r1     C 4055    -0.034719     12.01000 ; qtot 46.708
  4056   ha     1   5r1     H 4056     0.104281      1.00800 ; qtot 46.813
  4057   ca     1   5r1     C 4057    -0.020719     12.01000 ; qtot 46.792
  4058   ha     1   5r1     H 4058     0.114281      1.00800 ; qtot 46.906
  4059   ca     1   5r1     C 4059     0.073281     12.01000 ; qtot 46.980
  4060   c3     1   5r1     C 4060     0.464281     12.01000 ; qtot 47.444
  4061   os     1   5r1     O 4061    -0.505719     16.00000 ; qtot 46.938
  4062   os     1   5r1     O 4062    -0.518719     16.00000 ; qtot 46.419
  4063   c3     1   5r1     C 4063     0.171281     12.01000 ; qtot 46.591
  4064   hc     1   5r1     H 4064     0.146281      1.00800 ; qtot 46.737
  4065   hc     1   5r1     H 4065     0.119281      1.00800 ; qtot 46.856
  4066   c3     1   5r1     C 4066     0.316281     12.01000 ; qtot 47.173
  4067   hc     1   5r1     H 4067     0.180281      1.00800 ; qtot 47.353
  4068   os     1   5r1     O 4068    -0.494719     16.00000 ; qtot 46.858
  4069   ca     1   5r1     C 4069    -0.011719     12.01000 ; qtot 46.846
  4070   ha     1   5r1     H 4070     0.124281      1.00800 ; qtot 46.971
  4071   ca     1   5r1     C 4071    -0.015719     12.01000 ; qtot 46.955
  4072   ha     1   5r1     H 4072     0.080281      1.00800 ; qtot 47.035
  4073   c3     1   5r1     C 4073     0.189281     12.01000 ; qtot 47.225
  4074   c3     1   5r1     C 4074     0.486281     12.01000 ; qtot 47.711
  4075   os     1   5r1     O 4075    -0.484719     16.00000 ; qtot 47.226
  4076   c3     1   5r1     C 4076     0.205281     12.01000 ; qtot 47.431
  4077   hc     1   5r1     H 4077     0.151281      1.00800 ; qtot 47.583
  4078    c     1   5r1     C 4078     0.244281     12.01000 ; qtot 47.827
  4079   hc     1   5r1     H 4079     0.151281      1.00800 ; qtot 47.978
  4080   ca     1   5r1     C 4080     0.223281     12.01000 ; qtot 48.201
  4081    c     1   5r1     C 4081     0.389281     12.01000 ; qtot 48.591
  4082   os     1   5r1     O 4082    -0.550719     16.00000 ; qtot 48.040
  4083    o     1   5r1     O 4083    -0.505719     16.00000 ; qtot 47.534
  4084   c3     1   5r1     C 4084     0.139281     12.01000 ; qtot 47.674
  4085   hc     1   5r1     H 4085     0.150281      1.00800 ; qtot 47.824
  4086   hc     1   5r1     H 4086     0.090281      1.00800 ; qtot 47.914
  4087   c3     1   5r1     C 4087     0.151281     12.01000 ; qtot 48.065
  4088   hc     1   5r1     H 4088     0.137281      1.00800 ; qtot 48.203
  4089   hc     1   5r1     H 4089     0.162281      1.00800 ; qtot 48.365
  4090   os     1   5r1     O 4090    -0.486719     16.00000 ; qtot 47.878
  4091   ca     1   5r1     C 4091    -0.033719     12.01000 ; qtot 47.845
  4092   ha     1   5r1     H 4092     0.122281      1.00800 ; qtot 47.967
  4093   ca     1   5r1     C 4093    -0.036719     12.01000 ; qtot 47.930
  4094   ha     1   5r1     H 4094     0.095281      1.00800 ; qtot 48.025
  4095   ca     1   5r1     C 4095     0.041281     12.01000 ; qtot 48.067
  4096   ca     1   5r1     C 4096     0.380281     12.01000 ; qtot 48.447
  4097   os     1   5r1     O 4097    -0.467719     16.00000 ; qtot 47.979
  4098   ca     1   5r1     C 4098    -0.030719     12.01000 ; qtot 47.949
  4099   ha     1   5r1     H 4099     0.118281      1.00800 ; qtot 48.067
  4100   ca     1   5r1     C 4100    -0.032719     12.01000 ; qtot 48.034
  4101   ha     1   5r1     H 4101     0.125281      1.00800 ; qtot 48.159
  4102   ca     1   5r1     C 4102     0.037281     12.01000 ; qtot 48.197
  4103   ca     1   5r1     C 4103     0.402281     12.01000 ; qtot 48.599
  4104   os     1   5r1     O 4104    -0.453719     16.00000 ; qtot 48.145
  4105   os     1   5r1     O 4105    -0.502719     16.00000 ; qtot 47.643
  4106   c3     1   5r1     C 4106     0.100281     12.01000 ; qtot 47.743
  4107   hc     1   5r1     H 4107     0.132281      1.00800 ; qtot 47.875
  4108   hc     1   5r1     H 4108     0.108281      1.00800 ; qtot 47.983
  4109   c3     1   5r1     C 4109     0.093281     12.01000 ; qtot 48.077
  4110   hc     1   5r1     H 4110     0.135281      1.00800 ; qtot 48.212
  4111   hc     1   5r1     H 4111     0.056281      1.00800 ; qtot 48.268
  4112   os     1   5r1     O 4112    -0.491719     16.00000 ; qtot 47.776
  4113   ca     1   5r1     C 4113    -0.039719     12.01000 ; qtot 47.737
  4114   ha     1   5r1     H 4114     0.097281      1.00800 ; qtot 47.834
  4115   ca     1   5r1     C 4115    -0.025719     12.01000 ; qtot 47.808
  4116   ha     1   5r1     H 4116     0.103281      1.00800 ; qtot 47.912
  4117   ca     1   5r1     C 4117     0.048281     12.01000 ; qtot 47.960
  4118   c3     1   5r1     C 4118     0.436281     12.01000 ; qtot 48.396
  4119   os     1   5r1     O 4119    -0.496719     16.00000 ; qtot 47.899
  4120   ca     1   5r1     C 4120    -0.022719     12.01000 ; qtot 47.877
  4121   ha     1   5r1     H 4121     0.108281      1.00800 ; qtot 47.985
  4122   ca     1   5r1     C 4122    -0.019719     12.01000 ; qtot 47.965
  4123   ha     1   5r1     H 4123     0.122281      1.00800 ; qtot 48.088
  4124   ca     1   5r1     C 4124     0.009281     12.01000 ; qtot 48.097
  4125    c     1   5r1     C 4125     0.379281     12.01000 ; qtot 48.476
  4126    o     1   5r1     O 4126    -0.506719     16.00000 ; qtot 47.969
  4127   os     1   5r1     O 4127    -0.509719     16.00000 ; qtot 47.460
  4128   c3     1   5r1     C 4128     0.174281     12.01000 ; qtot 47.634
  4129   hc     1   5r1     H 4129     0.164281      1.00800 ; qtot 47.798
  4130   hc     1   5r1     H 4130     0.127281      1.00800 ; qtot 47.926
  4131   c3     1   5r1     C 4131     0.142281     12.01000 ; qtot 48.068
  4132   hc     1   5r1     H 4132     0.102281      1.00800 ; qtot 48.170
  4133   hc     1   5r1     H 4133     0.159281      1.00800 ; qtot 48.329
  4134   os     1   5r1     O 4134    -0.523719     16.00000 ; qtot 47.806
  4135   ca     1   5r1     C 4135     0.000281     12.01000 ; qtot 47.806
  4136   ha     1   5r1     H 4136     0.112281      1.00800 ; qtot 47.918
  4137   ca     1   5r1     C 4137    -0.005719     12.01000 ; qtot 47.912
  4138   ha     1   5r1     H 4138     0.106281      1.00800 ; qtot 48.019
  4139   ca     1   5r1     C 4139     0.051281     12.01000 ; qtot 48.070
  4140    c     1   5r1     C 4140     0.397281     12.01000 ; qtot 48.467
  4141    o     1   5r1     O 4141    -0.444719     16.00000 ; qtot 48.023
  4142   ca     1   5r1     C 4142    -0.014719     12.01000 ; qtot 48.008
  4143   ha     1   5r1     H 4143     0.102281      1.00800 ; qtot 48.110
  4144   ca     1   5r1     C 4144    -0.012719     12.01000 ; qtot 48.097
  4145   ha     1   5r1     H 4145     0.088281      1.00800 ; qtot 48.186
  4146   ca     1   5r1     C 4146     0.063281     12.01000 ; qtot 48.249
  4147    c     1   5r1     C 4147     0.422281     12.01000 ; qtot 48.671
  4148    o     1   5r1     O 4148    -0.476719     16.00000 ; qtot 48.195
  4149   os     1   5r1     O 4149    -0.510719     16.00000 ; qtot 47.684
  4150   c3     1   5r1     C 4150     0.163281     12.01000 ; qtot 47.847
  4151   hc     1   5r1     H 4151     0.142281      1.00800 ; qtot 47.989
  4152   hc     1   5r1     H 4152     0.119281      1.00800 ; qtot 48.109
  4153   c3     1   5r1     C 4153     0.151281     12.01000 ; qtot 48.260
  4154   hc     1   5r1     H 4154     0.131281      1.00800 ; qtot 48.391
  4155   hc     1   5r1     H 4155     0.148281      1.00800 ; qtot 48.540
  4156   os     1   5r1     O 4156    -0.514719     16.00000 ; qtot 48.025
  4157   ca     1   5r1     C 4157     0.036281     12.01000 ; qtot 48.061
  4158   ha     1   5r1     H 4158     0.145281      1.00800 ; qtot 48.206
  4159   ca     1   5r1     C 4159    -0.016719     12.01000 ; qtot 48.190
  4160   ha     1   5r1     H 4160     0.117281      1.00800 ; qtot 48.307
  4161   ca     1   5r1     C 4161     0.065281     12.01000 ; qtot 48.372
  4162   c3     1   5r1     C 4162     0.478281     12.01000 ; qtot 48.851
  4163   os     1   5r1     O 4163    -0.472719     16.00000 ; qtot 48.378
  4164   ca     1   5r1     C 4164    -0.033719     12.01000 ; qtot 48.344
  4165   ha     1   5r1     H 4165     0.089281      1.00800 ; qtot 48.433
  4166   ca     1   5r1     C 4166    -0.009719     12.01000 ; qtot 48.424
  4167   ha     1   5r1     H 4167     0.068281      1.00800 ; qtot 48.492
  4168   c3     1   5r1     C 4168     0.179281     12.01000 ; qtot 48.671
  4169   c3     1   5r1     C 4169     0.513281     12.01000 ; qtot 49.184
  4170   oh     1   5r1     O 4170    -0.603719     16.00000 ; qtot 48.581
  4171   os     1   5r1     O 4171    -0.467719     16.00000 ; qtot 48.113
  4172   c3     1   5r1     C 4172     0.155281     12.01000 ; qtot 48.268
  4173   hc     1   5r1     H 4173     0.112281      1.00800 ; qtot 48.381
  4174   hc     1   5r1     H 4174     0.097281      1.00800 ; qtot 48.478
  4175   c3     1   5r1     C 4175     0.160281     12.01000 ; qtot 48.638
  4176   hc     1   5r1     H 4176     0.110281      1.00800 ; qtot 48.748
  4177   hc     1   5r1     H 4177     0.090281      1.00800 ; qtot 48.839
  4178   os     1   5r1     O 4178    -0.482719     16.00000 ; qtot 48.356
  4179   ca     1   5r1     C 4179    -0.025719     12.01000 ; qtot 48.330
  4180   ha     1   5r1     H 4180     0.106281      1.00800 ; qtot 48.437
  4181   ca     1   5r1     C 4181    -0.012719     12.01000 ; qtot 48.424
  4182   ha     1   5r1     H 4182     0.145281      1.00800 ; qtot 48.569
  4183   ca     1   5r1     C 4183     0.054281     12.01000 ; qtot 48.623
  4184   c3     1   5r1     C 4184     0.455281     12.01000 ; qtot 49.079
  4185   os     1   5r1     O 4185    -0.511719     16.00000 ; qtot 48.567
  4186   ca     1   5r1     C 4186    -0.050719     12.01000 ; qtot 48.516
  4187   ha     1   5r1     H 4187     0.068281      1.00800 ; qtot 48.585
  4188   ca     1   5r1     C 4188    -0.026719     12.01000 ; qtot 48.558
  4189   ha     1   5r1     H 4189     0.130281      1.00800 ; qtot 48.688
  4190   ca     1   5r1     C 4190     0.061281     12.01000 ; qtot 48.749
  4191   c3     1   5r1     C 4191     0.472281     12.01000 ; qtot 49.222
  4192   os     1   5r1     O 4192    -0.473719     16.00000 ; qtot 48.748
  4193   os     1   5r1     O 4193    -0.494719     16.00000 ; qtot 48.253
  4194   c3     1   5r1     C 4194     0.150281     12.01000 ; qtot 48.404
  4195   hc     1   5r1     H 4195     0.113281      1.00800 ; qtot 48.517
  4196   hc     1   5r1     H 4196     0.142281      1.00800 ; qtot 48.659
  4197   c3     1   5r1     C 4197     0.003281     12.01000 ; qtot 48.662
  4198   hc     1   5r1     H 4198     0.127281      1.00800 ; qtot 48.790
  4199   hc     1   5r1     H 4199     0.103281      1.00800 ; qtot 48.893
  4200   c3     1   5r1     C 4200    -0.040719     12.01000 ; qtot 48.852
  4201   hc     1   5r1     H 4201     0.098281      1.00800 ; qtot 48.950
  4202   hc     1   5r1     H 4202     0.125281      1.00800 ; qtot 49.076
  4203   hc     1   5r1     H 4203     0.075281      1.00800 ; qtot 49.151
  4204   os     1   5r1     O 4204    -0.504719     16.00000 ; qtot 48.646
  4205   ho     1   5r1     H 4205     0.360281      1.00800 ; qtot 49.007
  4206   ho     1   5r1     H 4206     0.353281      1.00800 ; qtot 49.360
  4207    o     1   5r1     O 4207    -0.506719     16.00000 ; qtot 48.853
  4208   hc     1   5r1     H 4208     0.166281      1.00800 ; qtot 49.019
  4209   ho     1   5r1     H 4209     0.356281      1.00800 ; qtot 49.376
  4210   oh     1   5r1     O 4210    -0.577719     16.00000 ; qtot 48.798
  4211   ho     1   5r1     H 4211     0.371281      1.00800 ; qtot 49.169
  4212   hc     1   5r1     H 4212     0.152281      1.00800 ; qtot 49.322
  4213   oh     1   5r1     O 4213    -0.621719     16.00000 ; qtot 48.700
  4214   ho     1   5r1     H 4214     0.360281      1.00800 ; qtot 49.060
  4215   oh     1   5r1     O 4215    -0.583719     16.00000 ; qtot 48.476
  4216    o     1   5r1     O 4216    -0.483719     16.00000 ; qtot 47.993
  4217   oh     1   5r1     O 4217    -0.653719     16.00000 ; qtot 47.339
  4218   oh     1   5r1     O 4218    -0.659719     16.00000 ; qtot 46.679
  4219    o     1   5r1     O 4219    -0.551719     16.00000 ; qtot 46.128
  4220   ho     1   5r1     H 4220     0.338281      1.00800 ; qtot 46.466
  4221   oh     1   5r1     O 4221    -0.642719     16.00000 ; qtot 45.823
  4222    o     1   5r1     O 4222    -0.507719     16.00000 ; qtot 45.315
  4223   os     1   5r1     O 4223    -0.503719     16.00000 ; qtot 44.812
  4224   oh     1   5r1     O 4224    -0.586719     16.00000 ; qtot 44.225
  4225   oh     1   5r1     O 4225    -0.645719     16.00000 ; qtot 43.579
  4226   oh     1   5r1     O 4226    -0.589719     16.00000 ; qtot 42.990
  4227   oh     1   5r1     O 4227    -0.625719     16.00000 ; qtot 42.364
  4228   os     1   5r1     O 4228    -0.462719     16.00000 ; qtot 41.901
  4229   os     1   5r1     O 4229    -0.521719     16.00000 ; qtot 41.379
  4230   oh     1   5r1     O 4230    -0.580719     16.00000 ; qtot 40.799
  4231   ho     1   5r1     H 4231     0.367281      1.00800 ; qtot 41.166
  4232   oh     1   5r1     O 4232    -0.665719     16.00000 ; qtot 40.500
  4233   ho     1   5r1     H 4233     0.355281      1.00800 ; qtot 40.855
  4234   ho     1   5r1     H 4234     0.327281      1.00800 ; qtot 41.183
  4235   os     1   5r1     O 4235    -0.507719     16.00000 ; qtot 40.675
  4236    o     1   5r1     O 4236    -0.472719     16.00000 ; qtot 40.202
  4237   ho     1   5r1     H 4237     0.354281      1.00800 ; qtot 40.557
  4238   oh     1   5r1     O 4238    -0.565719     16.00000 ; qtot 39.991
  4239   ho     1   5r1     H 4239     0.368281      1.00800 ; qtot 40.359
  4240   ho     1   5r1     H 4240     0.354281      1.00800 ; qtot 40.713
  4241    o     1   5r1     O 4241    -0.480719     16.00000 ; qtot 40.233
  4242   oh     1   5r1     O 4242    -0.637719     16.00000 ; qtot 39.595
  4243   ho     1   5r1     H 4243     0.357281      1.00800 ; qtot 39.952
  4244   ho     1   5r1     H 4244     0.370281      1.00800 ; qtot 40.323
  4245   ho     1   5r1     H 4245     0.340281      1.00800 ; qtot 40.663
  4246   oh     1   5r1     O 4246    -0.613719     16.00000 ; qtot 40.049
  4247   ho     1   5r1     H 4247     0.359281      1.00800 ; qtot 40.408
  4248   ho     1   5r1     H 4248     0.400281      1.00800 ; qtot 40.809
  4249   oh     1   5r1     O 4249    -0.679719     16.00000 ; qtot 40.129
  4250   ho     1   5r1     H 4250     0.370281      1.00800 ; qtot 40.499
  4251   hc     1   5r1     H 4251     0.169281      1.00800 ; qtot 40.669
  4252   oh     1   5r1     O 4252    -0.603719     16.00000 ; qtot 40.065
  4253   oh     1   5r1     O 4253    -0.574719     16.00000 ; qtot 39.490
  4254    o     1   5r1     O 4254    -0.527719     16.00000 ; qtot 38.962
  4255   oh     1   5r1     O 4255    -0.566719     16.00000 ; qtot 38.396
  4256   ho     1   5r1     H 4256     0.335281      1.00800 ; qtot 38.731
  4257   ho     1   5r1     H 4257     0.353281      1.00800 ; qtot 39.084
  4258   oh     1   5r1     O 4258    -0.612719     16.00000 ; qtot 38.471
  4259   hc     1   5r1     H 4259     0.116281      1.00800 ; qtot 38.588
  4260   os     1   5r1     O 4260    -0.478719     16.00000 ; qtot 38.109
  4261   os     1   5r1     O 4261    -0.487719     16.00000 ; qtot 37.621
  4262   ho     1   5r1     H 4262     0.383281      1.00800 ; qtot 38.005
  4263    o     1   5r1     O 4263    -0.508719     16.00000 ; qtot 37.496
  4264   os     1   5r1     O 4264    -0.577719     16.00000 ; qtot 36.918
  4265   ho     1   5r1     H 4265     0.332281      1.00800 ; qtot 37.250
  4266   oh     1   5r1     O 4266    -0.632719     16.00000 ; qtot 36.618
  4267   os     1   5r1     O 4267    -0.512719     16.00000 ; qtot 36.105
  4268   ho     1   5r1     H 4268     0.375281      1.00800 ; qtot 36.480
  4269   oh     1   5r1     O 4269    -0.581719     16.00000 ; qtot 35.899
  4270   ho     1   5r1     H 4270     0.345281      1.00800 ; qtot 36.244
  4271    o     1   5r1     O 4271    -0.473719     16.00000 ; qtot 35.770
  4272   ho     1   5r1     H 4272     0.343281      1.00800 ; qtot 36.113
  4273   ho     1   5r1     H 4273     0.350281      1.00800 ; qtot 36.464
  4274   ho     1   5r1     H 4274     0.359281      1.00800 ; qtot 36.823
  4275    o     1   5r1     O 4275    -0.477719     16.00000 ; qtot 36.345
  4276   ho     1   5r1     H 4276     0.357281      1.00800 ; qtot 36.703
  4277   oh     1   5r1     O 4277    -0.577719     16.00000 ; qtot 36.125
  4278    o     1   5r1     O 4278    -0.522719     16.00000 ; qtot 35.602
  4279   os     1   5r1     O 4279    -0.482719     16.00000 ; qtot 35.119
  4280   oh     1   5r1     O 4280    -0.641719     16.00000 ; qtot 34.478
  4281   oh     1   5r1     O 4281    -0.633719     16.00000 ; qtot 33.844
  4282   ho     1   5r1     H 4282     0.407281      1.00800 ; qtot 34.251
  4283   oh     1   5r1     O 4283    -0.599719     16.00000 ; qtot 33.652
  4284   oh     1   5r1     O 4284    -0.609719     16.00000 ; qtot 33.042
  4285   ho     1   5r1     H 4285     0.329281      1.00800 ; qtot 33.371
  4286   hc     1   5r1     H 4286     0.145281      1.00800 ; qtot 33.516
  4287   oh     1   5r1     O 4287    -0.624719     16.00000 ; qtot 32.892
  4288   oh     1   5r1     O 4288    -0.606719     16.00000 ; qtot 32.285
  4289   ho     1   5r1     H 4289     0.334281      1.00800 ; qtot 32.619
  4290   ho     1   5r1     H 4290     0.369281      1.00800 ; qtot 32.988
  4291   ho     1   5r1     H 4291     0.345281      1.00800 ; qtot 33.334
  4292   oh     1   5r1     O 4292    -0.650719     16.00000 ; qtot 32.683
  4293   ho     1   5r1     H 4293     0.372281      1.00800 ; qtot 33.055
  4294   ho     1   5r1     H 4294     0.382281      1.00800 ; qtot 33.438
  4295   ho     1   5r1     H 4295     0.349281      1.00800 ; qtot 33.787
  4296   oh     1   5r1     O 4296    -0.651719     16.00000 ; qtot 33.135
  4297   ho     1   5r1     H 4297     0.327281      1.00800 ; qtot 33.462
  4298   ho     1   5r1     H 4298     0.374281      1.00800 ; qtot 33.837
  4299   oh     1   5r1     O 4299    -0.650719     16.00000 ; qtot 33.186
  4300   oh     1   5r1     O 4300    -0.594719     16.00000 ; qtot 32.591
  4301   oh     1   5r1     O 4301    -0.607719     16.00000 ; qtot 31.984
  4302   oh     1   5r1     O 4302    -0.579719     16.00000 ; qtot 31.404
  4303    o     1   5r1     O 4303    -0.507719     16.00000 ; qtot 30.896
  4304   oh     1   5r1     O 4304    -0.619719     16.00000 ; qtot 30.276
  4305   os     1   5r1     O 4305    -0.541719     16.00000 ; qtot 29.735
  4306   ho     1   5r1     H 4306     0.291281      1.00800 ; qtot 30.026
  4307   oh     1   5r1     O 4307    -0.598719     16.00000 ; qtot 29.427
  4308   os     1   5r1     O 4308    -0.480719     16.00000 ; qtot 28.947
  4309   ho     1   5r1     H 4309     0.370281      1.00800 ; qtot 29.317
  4310   oh     1   5r1     O 4310    -0.609719     16.00000 ; qtot 28.707
  4311   oh     1   5r1     O 4311    -0.570719     16.00000 ; qtot 28.136
  4312   ho     1   5r1     H 4312     0.390281      1.00800 ; qtot 28.527
  4313   os     1   5r1     O 4313    -0.523719     16.00000 ; qtot 28.003
  4314    o     1   5r1     O 4314    -0.581719     16.00000 ; qtot 27.421
  4315   ho     1   5r1     H 4315     0.361281      1.00800 ; qtot 27.783
  4316   ho     1   5r1     H 4316     0.357281      1.00800 ; qtot 28.140
  4317   oh     1   5r1     O 4317    -0.660719     16.00000 ; qtot 27.479
  4318   ho     1   5r1     H 4318     0.348281      1.00800 ; qtot 27.827
  4319   ho     1   5r1     H 4319     0.365281      1.00800 ; qtot 28.193
  4320   ho     1   5r1     H 4320     0.401281      1.00800 ; qtot 28.594
  4321    o     1   5r1     O 4321    -0.550719     16.00000 ; qtot 28.043
  4322   oh     1   5r1     O 4322    -0.640719     16.00000 ; qtot 27.402
  4323   oh     1   5r1     O 4323    -0.639719     16.00000 ; qtot 26.763
  4324   oh     1   5r1     O 4324    -0.599719     16.00000 ; qtot 26.163
  4325   hc     1   5r1     H 4325     0.202281      1.00800 ; qtot 26.365
  4326   os     1   5r1     O 4326    -0.548719     16.00000 ; qtot 25.817
  4327   oh     1   5r1     O 4327    -0.619719     16.00000 ; qtot 25.197
  4328    o     1   5r1     O 4328    -0.521719     16.00000 ; qtot 24.675
  4329   oh     1   5r1     O 4329    -0.578719     16.00000 ; qtot 24.096
  4330   os     1   5r1     O 4330    -0.553719     16.00000 ; qtot 23.543
  4331    o     1   5r1     O 4331    -0.465719     16.00000 ; qtot 23.077
  4332   ho     1   5r1     H 4332     0.360281      1.00800 ; qtot 23.437
  4333   oh     1   5r1     O 4333    -0.589719     16.00000 ; qtot 22.848
  4334   oh     1   5r1     O 4334    -0.610719     16.00000 ; qtot 22.237
  4335   oh     1   5r1     O 4335    -0.630719     16.00000 ; qtot 21.606
  4336    o     1   5r1     O 4336    -0.467719     16.00000 ; qtot 21.138
  4337   oh     1   5r1     O 4337    -0.633719     16.00000 ; qtot 20.505
  4338   os     1   5r1     O 4338    -0.570719     16.00000 ; qtot 19.934
  4339   oh     1   5r1     O 4339    -0.594719     16.00000 ; qtot 19.339
  4340    o     1   5r1     O 4340    -0.533719     16.00000 ; qtot 18.806
  4341   oh     1   5r1     O 4341    -0.590719     16.00000 ; qtot 18.215
  4342   oh     1   5r1     O 4342    -0.618719     16.00000 ; qtot 17.596
  4343   ho     1   5r1     H 4343     0.343281      1.00800 ; qtot 17.939
  4344   ho     1   5r1     H 4344     0.368281      1.00800 ; qtot 18.308
  4345   oh     1   5r1     O 4345    -0.574719     16.00000 ; qtot 17.733
  4346   hc     1   5r1     H 4346     0.155281      1.00800 ; qtot 17.888
  4347   ho     1   5r1     H 4347     0.352281      1.00800 ; qtot 18.241
  4348   ho     1   5r1     H 4348     0.363281      1.00800 ; qtot 18.604
  4349   oh     1   5r1     O 4349    -0.614719     16.00000 ; qtot 17.989
  4350   oh     1   5r1     O 4350    -0.598719     16.00000 ; qtot 17.390
  4351   ho     1   5r1     H 4351     0.309281      1.00800 ; qtot 17.700
  4352   oh     1   5r1     O 4352    -0.589719     16.00000 ; qtot 17.110
  4353   oh     1   5r1     O 4353    -0.593719     16.00000 ; qtot 16.516
  4354   ho     1   5r1     H 4354     0.335281      1.00800 ; qtot 16.851
  4355   oh     1   5r1     O 4355    -0.588719     16.00000 ; qtot 16.263
  4356   oh     1   5r1     O 4356    -0.623719     16.00000 ; qtot 15.639
  4357   oh     1   5r1     O 4357    -0.634719     16.00000 ; qtot 15.004
  4358   ho     1   5r1     H 4358     0.343281      1.00800 ; qtot 15.348
  4359   ho     1   5r1     H 4359     0.370281      1.00800 ; qtot 15.718
  4360   oh     1   5r1     O 4360    -0.630719     16.00000 ; qtot 15.087
  4361   ho     1   5r1     H 4361     0.323281      1.00800 ; qtot 15.410
  4362   oh     1   5r1     O 4362    -0.606719     16.00000 ; qtot 14.804
  4363    o     1   5r1     O 4363    -0.441719     16.00000 ; qtot 14.362
  4364   oh     1   5r1     O 4364    -0.600719     16.00000 ; qtot 13.761
  4365   oh     1   5r1     O 4365    -0.667719     16.00000 ; qtot 13.094
  4366   oh     1   5r1     O 4366    -0.655719     16.00000 ; qtot 12.438
  4367    o     1   5r1     O 4367    -0.480719     16.00000 ; qtot 11.957
  4368   oh     1   5r1     O 4368    -0.571719     16.00000 ; qtot 11.385
  4369   ho     1   5r1     H 4369     0.361281      1.00800 ; qtot 11.747
  4370   oh     1   5r1     O 4370    -0.597719     16.00000 ; qtot 11.149
  4371   ho     1   5r1     H 4371     0.354281      1.00800 ; qtot 11.503
  4372   oh     1   5r1     O 4372    -0.637719     16.00000 ; qtot 10.866
  4373   ho     1   5r1     H 4373     0.324281      1.00800 ; qtot 11.190
  4374   ho     1   5r1     H 4374     0.358281      1.00800 ; qtot 11.548
  4375   ho     1   5r1     H 4375     0.357281      1.00800 ; qtot 11.905
  4376   ho     1   5r1     H 4376     0.362281      1.00800 ; qtot 12.268
  4377   oh     1   5r1     O 4377    -0.605719     16.00000 ; qtot 11.662
  4378    o     1   5r1     O 4378    -0.506719     16.00000 ; qtot 11.155
  4379    o     1   5r1     O 4379    -0.499719     16.00000 ; qtot 10.655
  4380   oh     1   5r1     O 4380    -0.588719     16.00000 ; qtot 10.067
  4381   ho     1   5r1     H 4381     0.337281      1.00800 ; qtot 10.404
  4382   ho     1   5r1     H 4382     0.341281      1.00800 ; qtot 10.745
  4383   ho     1   5r1     H 4383     0.331281      1.00800 ; qtot 11.077
  4384   ho     1   5r1     H 4384     0.349281      1.00800 ; qtot 11.426
  4385    o     1   5r1     O 4385    -0.536719     16.00000 ; qtot 10.889
  4386   ho     1   5r1     H 4386     0.327281      1.00800 ; qtot 11.216
  4387   ho     1   5r1     H 4387     0.403281      1.00800 ; qtot 11.620
  4388   oh     1   5r1     O 4388    -0.622719     16.00000 ; qtot 10.997
  4389   ho     1   5r1     H 4389     0.389281      1.00800 ; qtot 11.386
  4390   ho     1   5r1     H 4390     0.269281      1.00800 ; qtot 11.656
  4391   os     1   5r1     O 4391    -0.542719     16.00000 ; qtot 11.113
  4392    o     1   5r1     O 4392    -0.504719     16.00000 ; qtot 10.608
  4393   ho     1   5r1     H 4393     0.373281      1.00800 ; qtot 10.981
  4394   hc     1   5r1     H 4394     0.148281      1.00800 ; qtot 11.130
  4395   ho     1   5r1     H 4395     0.321281      1.00800 ; qtot 11.451
  4396   oh     1   5r1     O 4396    -0.668719     16.00000 ; qtot 10.782
  4397   ho     1   5r1     H 4397     0.381281      1.00800 ; qtot 11.164
  4398   oh     1   5r1     O 4398    -0.438719     16.00000 ; qtot 10.725
  4399   oh     1   5r1     O 4399    -0.591719     16.00000 ; qtot 10.133
  4400   oh     1   5r1     O 4400    -0.605719     16.00000 ; qtot 9.527
  4401   ho     1   5r1     H 4401     0.323281      1.00800 ; qtot 9.851
  4402    o     1   5r1     O 4402    -0.505719     16.00000 ; qtot 9.345
  4403   ho     1   5r1     H 4403     0.372281      1.00800 ; qtot 9.717
  4404   ho     1   5r1     H 4404     0.350281      1.00800 ; qtot 10.068
  4405    o     1   5r1     O 4405    -0.526719     16.00000 ; qtot 9.541
  4406   ho     1   5r1     H 4406     0.362281      1.00800 ; qtot 9.903
  4407   oh     1   5r1     O 4407    -0.611719     16.00000 ; qtot 9.291
  4408   ho     1   5r1     H 4408     0.371281      1.00800 ; qtot 9.663
  4409   oh     1   5r1     O 4409    -0.600719     16.00000 ; qtot 9.062
  4410   os     1   5r1     O 4410    -0.541719     16.00000 ; qtot 8.520
  4411    o     1   5r1     O 4411    -0.430719     16.00000 ; qtot 8.089
  4412   ho     1   5r1     H 4412     0.350281      1.00800 ; qtot 8.440
  4413   ho     1   5r1     H 4413     0.388281      1.00800 ; qtot 8.828
  4414   ho     1   5r1     H 4414     0.331281      1.00800 ; qtot 9.159
  4415   oh     1   5r1     O 4415    -0.663719     16.00000 ; qtot 8.496
  4416   ho     1   5r1     H 4416     0.362281      1.00800 ; qtot 8.858
  4417   ho     1   5r1     H 4417     0.327281      1.00800 ; qtot 9.185
  4418   ho     1   5r1     H 4418     0.383281      1.00800 ; qtot 9.568
  4419   ho     1   5r1     H 4419     0.377281      1.00800 ; qtot 9.946
  4420   ho     1   5r1     H 4420     0.360281      1.00800 ; qtot 10.306
  4421   ho     1   5r1     H 4421     0.347281      1.00800 ; qtot 10.653
  4422   ho     1   5r1     H 4422     0.381281      1.00800 ; qtot 11.035
  4423   oh     1   5r1     O 4423    -0.712683     16.00000 ; qtot 10.322
  4424   os     1   5r1     O 4424    -0.544719     16.00000 ; qtot 9.777
  4425   oh     1   5r1     O 4425    -0.596719     16.00000 ; qtot 9.180
  4426   ho     1   5r1     H 4426     0.376281      1.00800 ; qtot 9.557
  4427   oh     1   5r1     O 4427    -0.616719     16.00000 ; qtot 8.940
  4428   oh     1   5r1     O 4428    -0.640719     16.00000 ; qtot 8.299
  4429   os     1   5r1     O 4429    -0.495719     16.00000 ; qtot 7.804
  4430   ho     1   5r1     H 4430     0.362281      1.00800 ; qtot 8.166
  4431   oh     1   5r1     O 4431    -0.591719     16.00000 ; qtot 7.574
  4432   ho     1   5r1     H 4432     0.379281      1.00800 ; qtot 7.953
  4433   oh     1   5r1     O 4433    -0.603719     16.00000 ; qtot 7.350
  4434   os     1   5r1     O 4434    -0.512719     16.00000 ; qtot 6.837
  4435   ho     1   5r1     H 4435     0.400281      1.00800 ; qtot 7.237
  4436    o     1   5r1     O 4436    -0.486719     16.00000 ; qtot 6.751
  4437   ho     1   5r1     H 4437     0.383281      1.00800 ; qtot 7.134
  4438    o     1   5r1     O 4438    -0.485719     16.00000 ; qtot 6.648
  4439   oh     1   5r1     O 4439    -0.648719     16.00000 ; qtot 5.999
  4440   oh     1   5r1     O 4440    -0.611719     16.00000 ; qtot 5.388
  4441   oh     1   5r1     O 4441    -0.599719     16.00000 ; qtot 4.788
  4442    o     1   5r1     O 4442    -0.529719     16.00000 ; qtot 4.258
  4443   oh     1   5r1     O 4443    -0.583719     16.00000 ; qtot 3.675
  4444   ho     1   5r1     H 4444     0.406281      1.00800 ; qtot 4.081
  4445   oh     1   5r1     O 4445    -0.570719     16.00000 ; qtot 3.510
  4446   os     1   5r1     O 4446    -0.517719     16.00000 ; qtot 2.992
  4447   ho     1   5r1     H 4447     0.378281      1.00800 ; qtot 3.371
  4448   oh     1   5r1     O 4448    -0.584719     16.00000 ; qtot 2.786
  4449    o     1   5r1     O 4449    -0.527719     16.00000 ; qtot 2.258
  4450   ho     1   5r1     H 4450     0.355281      1.00800 ; qtot 2.613
  4451   ho     1   5r1     H 4451     0.387281      1.00800 ; qtot 3.001
  4452   ho     1   5r1     H 4452     0.373281      1.00800 ; qtot 3.374
  4453   ho     1   5r1     H 4453     0.401281      1.00800 ; qtot 3.775
  4454   ho     1   5r1     H 4454     0.313281      1.00800 ; qtot 4.089
  4455   os     1   5r1     O 4455    -0.560719     16.00000 ; qtot 3.528
  4456   ho     1   5r1     H 4456     0.366281      1.00800 ; qtot 3.894
  4457   oh     1   5r1     O 4457    -0.566719     16.00000 ; qtot 3.327
  4458   ho     1   5r1     H 4458     0.338281      1.00800 ; qtot 3.666
  4459   oh     1   5r1     O 4459    -0.604719     16.00000 ; qtot 3.061
  4460   ho     1   5r1     H 4460     0.352281      1.00800 ; qtot 3.413
  4461   ho     1   5r1     H 4461     0.363281      1.00800 ; qtot 3.777
  4462   ho     1   5r1     H 4462     0.367281      1.00800 ; qtot 4.144
  4463   ho     1   5r1     H 4463     0.336281      1.00800 ; qtot 4.480
  4464    o     1   5r1     O 4464    -0.516719     16.00000 ; qtot 3.963
  4465   ho     1   5r1     H 4465     0.354281      1.00800 ; qtot 4.318
  4466   oh     1   5r1     O 4466    -0.584719     16.00000 ; qtot 3.733
  4467   ho     1   5r1     H 4467     0.340281      1.00800 ; qtot 4.073
  4468   ho     1   5r1     H 4468     0.356281      1.00800 ; qtot 4.430
  4469   oh     1   5r1     O 4469    -0.682719     16.00000 ; qtot 3.747
  4470   ho     1   5r1     H 4470     0.350281      1.00800 ; qtot 4.097
  4471   ho     1   5r1     H 4471     0.349281      1.00800 ; qtot 4.446
  4472   ho     1   5r1     H 4472     0.340281      1.00800 ; qtot 4.787
  4473   ho     1   5r1     H 4473     0.369281      1.00800 ; qtot 5.156
  4474   os     1   5r1     O 4474    -0.503719     16.00000 ; qtot 4.652
  4475   ho     1   5r1     H 4475     0.328281      1.00800 ; qtot 4.981
  4476    o     1   5r1     O 4476    -0.491719     16.00000 ; qtot 4.489
  4477   ho     1   5r1     H 4477     0.366281      1.00800 ; qtot 4.855
  4478   oh     1   5r1     O 4478    -0.599719     16.00000 ; qtot 4.255
  4479   os     1   5r1     O 4479    -0.467719     16.00000 ; qtot 3.788
  4480   oh     1   5r1     O 4480    -0.604719     16.00000 ; qtot 3.183
  4481   hc     1   5r1     H 4481     0.129281      1.00800 ; qtot 3.312
  4482   oh     1   5r1     O 4482    -0.659719     16.00000 ; qtot 2.652
  4483   ho     1   5r1     H 4483     0.371281      1.00800 ; qtot 3.024
  4484   ho     1   5r1     H 4484     0.382281      1.00800 ; qtot 3.406
  4485   ho     1   5r1     H 4485     0.354281      1.00800 ; qtot 3.760
  4486   ho     1   5r1     H 4486     0.366281      1.00800 ; qtot 4.127
  4487   ho     1   5r1     H 4487     0.335281      1.00800 ; qtot 4.462
  4488   ho     1   5r1     H 4488     0.400281      1.00800 ; qtot 4.862
  4489   oh     1   5r1     O 4489    -0.608719     16.00000 ; qtot 4.253
  4490    o     1   5r1     O 4490    -0.507719     16.00000 ; qtot 3.746
  4491   ho     1   5r1     H 4491     0.346281      1.00800 ; qtot 4.092
  4492    o     1   5r1     O 4492    -0.498719     16.00000 ; qtot 3.593
  4493   oh     1   5r1     O 4493    -0.631719     16.00000 ; qtot 2.962
  4494    o     1   5r1     O 4494    -0.516719     16.00000 ; qtot 2.445
  4495   ho     1   5r1     H 4495     0.362281      1.00800 ; qtot 2.807
  4496    o     1   5r1     O 4496    -0.504719     16.00000 ; qtot 2.302
  4497    o     1   5r1     O 4497    -0.485719     16.00000 ; qtot 1.817
  4498   oh     1   5r1     O 4498    -0.618719     16.00000 ; qtot 1.198
  4499   os     1   5r1     O 4499    -0.537719     16.00000 ; qtot 0.660
  4500   ho     1   5r1     H 4500     0.368281      1.00800 ; qtot 1.029
  4501   ho     1   5r1     H 4501     0.347281      1.00800 ; qtot 1.376
  4502   oh     1   5r1     O 4502    -0.595719     16.00000 ; qtot 0.780
  4503   ho     1   5r1     H 4503     0.366281      1.00800 ; qtot 1.146
  4504   ho     1   5r1     H 4504     0.354281      1.00800 ; qtot 1.501
  4505   ho     1   5r1     H 4505     0.380281      1.00800 ; qtot 1.881
  4506   oh     1   5r1     O 4506    -0.620719     16.00000 ; qtot 1.260
  4507   ho     1   5r1     H 4507     0.367281      1.00800 ; qtot 1.628
  4508   ho     1   5r1     H 4508     0.366281      1.00800 ; qtot 1.994
  4509    o     1   5r1     O 4509    -0.500719     16.00000 ; qtot 1.493
  4510   os     1   5r1     O 4510    -0.506719     16.00000 ; qtot 0.986
  4511   oh     1   5r1     O 4511    -0.598719     16.00000 ; qtot 0.388
  4512    o     1   5r1     O 4512    -0.525719     16.00000 ; qtot -0.138
  4513   ho     1   5r1     H 4513     0.373281      1.00800 ; qtot 0.235
  4514   oh     1   5r1     O 4514    -0.670719     16.00000 ; qtot -0.436
  4515   ho     1   5r1     H 4515     0.388281      1.00800 ; qtot -0.047
  4516   ho     1   5r1     H 4516     0.375281      1.00800 ; qtot 0.328
  4517   oh     1   5r1     O 4517    -0.628719     16.00000 ; qtot -0.301
  4518   ho     1   5r1     H 4518     0.336281      1.00800 ; qtot 0.036
  4519   os     1   5r1     O 4519    -0.510719     16.00000 ; qtot -0.475
  4520   oh     1   5r1     O 4520    -0.639719     16.00000 ; qtot -1.115
  4521   ho     1   5r1     H 4521     0.362281      1.00800 ; qtot -0.753
  4522   ho     1   5r1     H 4522     0.367281      1.00800 ; qtot -0.385
  4523   ho     1   5r1     H 4523     0.385281      1.00800 ; qtot -0.000

[ bonds ]
;   ai     aj funct   r             k
     1      2   1    1.0860e-01    2.8937e+05 ;      C - H     
     1      3   1    1.3984e-01    3.8585e+05 ;      C - C     
     1     12   1    1.3984e-01    3.8585e+05 ;      C - C     
     3      4   1    1.0860e-01    2.8937e+05 ;      C - H     
     3      5   1    1.3984e-01    3.8585e+05 ;      C - C     
     5      6   1    1.5156e-01    2.6861e+05 ;      C - C     
     5      8   1    1.3984e-01    3.8585e+05 ;      C - C     
     6      7   1    1.4316e-01    2.5824e+05 ;      C - O     
     6     22   1    1.4316e-01    2.5824e+05 ;      C - O     
     6   4104   1    1.4316e-01    2.5824e+05 ;      C - O     
     7     23   1    1.4316e-01    2.5824e+05 ;      O - C     
     8      9   1    1.0860e-01    2.8937e+05 ;      C - H     
     8     10   1    1.3984e-01    3.8585e+05 ;      C - C     
    10     11   1    1.0860e-01    2.8937e+05 ;      C - H     
    10     12   1    1.3984e-01    3.8585e+05 ;      C - C     
    12     13   1    1.4906e-01    2.8945e+05 ;      C - C     
    13     14   1    1.2183e-01    5.3363e+05 ;      C - O     
    13    163   1    1.3584e-01    3.2702e+05 ;      C - O     
    15     16   1    1.4316e-01    2.5824e+05 ;      O - C     
    15    162   1    1.4316e-01    2.5824e+05 ;      O - C     
    16     17   1    1.0969e-01    2.7665e+05 ;      C - H     
    16     18   1    1.0969e-01    2.7665e+05 ;      C - H     
    16     19   1    1.5375e-01    2.5179e+05 ;      C - C     
    19     20   1    1.0969e-01    2.7665e+05 ;      C - H     
    19     21   1    1.0969e-01    2.7665e+05 ;      C - H     
    19     46   1    1.4316e-01    2.5824e+05 ;      C - O     
    22   3881   1    1.3584e-01    3.2702e+05 ;      O - C     
    23     24   1    1.0969e-01    2.7665e+05 ;      C - H     
    23     25   1    1.0969e-01    2.7665e+05 ;      C - H     
    23     26   1    1.0969e-01    2.7665e+05 ;      C - H     
    27     28   1    1.0860e-01    2.8937e+05 ;      C - H     
    27     29   1    1.3984e-01    3.8585e+05 ;      C - C     
    27     38   1    1.3984e-01    3.8585e+05 ;      C - C     
    29     30   1    1.0860e-01    2.8937e+05 ;      C - H     
    29     31   1    1.3984e-01    3.8585e+05 ;      C - C     
    31     32   1    1.3984e-01    3.8585e+05 ;      C - C     
    31     34   1    1.3984e-01    3.8585e+05 ;      C - C     
    32     33   1    1.3696e-01    3.1514e+05 ;      C - O     
    32     46   1    1.3696e-01    3.1514e+05 ;      C - O     
    33    153   1    1.4316e-01    2.5824e+05 ;      O - C     
    34     35   1    1.0860e-01    2.8937e+05 ;      C - H     
    34     36   1    1.3984e-01    3.8585e+05 ;      C - C     
    36     37   1    1.0860e-01    2.8937e+05 ;      C - H     
    36     38   1    1.3984e-01    3.8585e+05 ;      C - C     
    38     39   1    1.4906e-01    2.8945e+05 ;      C - C     
    39     40   1    1.2183e-01    5.3363e+05 ;      C - O     
    39     41   1    1.3584e-01    3.2702e+05 ;      C - O     
    41     45   1    1.4316e-01    2.5824e+05 ;      O - C     
    42     43   1    1.0969e-01    2.7665e+05 ;      C - H     
    42     44   1    1.0969e-01    2.7665e+05 ;      C - H     
    42     45   1    1.5375e-01    2.5179e+05 ;      C - C     
    42   4334   1    1.4233e-01    2.6501e+05 ;      C - O     
    45     68   1    1.4316e-01    2.5824e+05 ;      C - O     
    45   4251   1    1.0969e-01    2.7665e+05 ;      C - H     
    47     48   1    1.0860e-01    2.8937e+05 ;      C - H     
    47     49   1    1.3984e-01    3.8585e+05 ;      C - C     
    47     58   1    1.3984e-01    3.8585e+05 ;      C - C     
    49     50   1    1.0860e-01    2.8937e+05 ;      C - H     
    49     51   1    1.3984e-01    3.8585e+05 ;      C - C     
    51     52   1    1.4906e-01    2.8945e+05 ;      C - C     
    51     54   1    1.3984e-01    3.8585e+05 ;      C - C     
    52     53   1    1.2183e-01    5.3363e+05 ;      C - O     
    52     68   1    1.3584e-01    3.2702e+05 ;      C - O     
    54     55   1    1.0860e-01    2.8937e+05 ;      C - H     
    54     56   1    1.3984e-01    3.8585e+05 ;      C - C     
    56     57   1    1.0860e-01    2.8937e+05 ;      C - H     
    56     58   1    1.3984e-01    3.8585e+05 ;      C - C     
    58     59   1    1.4906e-01    2.8945e+05 ;      C - C     
    59     60   1    1.2183e-01    5.3363e+05 ;      C - O     
    59     61   1    1.3584e-01    3.2702e+05 ;      C - O     
    61     62   1    1.4316e-01    2.5824e+05 ;      O - C     
    62     63   1    1.0969e-01    2.7665e+05 ;      C - H     
    62     64   1    1.0969e-01    2.7665e+05 ;      C - H     
    62     65   1    1.5375e-01    2.5179e+05 ;      C - C     
    65     66   1    1.0969e-01    2.7665e+05 ;      C - H     
    65     67   1    1.0969e-01    2.7665e+05 ;      C - H     
    65     90   1    1.4316e-01    2.5824e+05 ;      C - O     
    69     70   1    1.0969e-01    2.7665e+05 ;      C - H     
    69     71   1    1.5375e-01    2.5179e+05 ;      C - C     
    69     80   1    1.5375e-01    2.5179e+05 ;      C - C     
    69   4280   1    1.4233e-01    2.6501e+05 ;      C - O     
    71     72   1    1.0969e-01    2.7665e+05 ;      C - H     
    71     73   1    1.5156e-01    2.6861e+05 ;      C - C     
    71   4313   1    1.4316e-01    2.5824e+05 ;      C - O     
    73     74   1    1.4906e-01    2.8945e+05 ;      C - C     
    73     76   1    1.3984e-01    3.8585e+05 ;      C - C     
    74     75   1    1.2183e-01    5.3363e+05 ;      C - O     
    74     90   1    1.3584e-01    3.2702e+05 ;      C - O     
    76     77   1    1.0860e-01    2.8937e+05 ;      C - H     
    76     78   1    1.3984e-01    3.8585e+05 ;      C - C     
    78     79   1    1.0860e-01    2.8937e+05 ;      C - H     
    78     80   1    1.5156e-01    2.6861e+05 ;      C - C     
    80     81   1    1.5241e-01    2.6192e+05 ;      C - C     
    80     82   1    1.4233e-01    2.6501e+05 ;      C - O     
    81   4219   1    1.2183e-01    5.3363e+05 ;      C - O     
    81   4299   1    1.3513e-01    3.3480e+05 ;      C - O     
    82   4483   1    9.7300e-02    3.1079e+05 ;      O - H     
    83     84   1    1.4233e-01    2.6501e+05 ;      O - C     
    83   4247   1    9.7300e-02    3.1079e+05 ;      O - H     
    84     85   1    1.0969e-01    2.7665e+05 ;      C - H     
    84     86   1    1.0969e-01    2.7665e+05 ;      C - H     
    84     87   1    1.5375e-01    2.5179e+05 ;      C - C     
    87     88   1    1.0969e-01    2.7665e+05 ;      C - H     
    87     89   1    1.0969e-01    2.7665e+05 ;      C - H     
    87    112   1    1.4316e-01    2.5824e+05 ;      C - O     
    91     92   1    1.0860e-01    2.8937e+05 ;      C - H     
    91     93   1    1.3984e-01    3.8585e+05 ;      C - C     
    91    102   1    1.3984e-01    3.8585e+05 ;      C - C     
    93     94   1    1.0860e-01    2.8937e+05 ;      C - H     
    93     95   1    1.3984e-01    3.8585e+05 ;      C - C     
    95     96   1    1.5156e-01    2.6861e+05 ;      C - C     
    95     98   1    1.3984e-01    3.8585e+05 ;      C - C     
    96     97   1    1.4316e-01    2.5824e+05 ;      C - O     
    96    112   1    1.4316e-01    2.5824e+05 ;      C - O     
    96   1718   1    1.4316e-01    2.5824e+05 ;      C - O     
    97   1702   1    1.4316e-01    2.5824e+05 ;      O - C     
    98     99   1    1.0860e-01    2.8937e+05 ;      C - H     
    98    100   1    1.3984e-01    3.8585e+05 ;      C - C     
   100    101   1    1.0860e-01    2.8937e+05 ;      C - H     
   100    102   1    1.3984e-01    3.8585e+05 ;      C - C     
   102    103   1    1.5156e-01    2.6861e+05 ;      C - C     
   103    104   1    1.4316e-01    2.5824e+05 ;      C - O     
   103    105   1    1.4316e-01    2.5824e+05 ;      C - O     
   103    134   1    1.4316e-01    2.5824e+05 ;      C - O     
   104   3676   1    1.4316e-01    2.5824e+05 ;      O - C     
   105    106   1    1.4316e-01    2.5824e+05 ;      O - C     
   106    107   1    1.0969e-01    2.7665e+05 ;      C - H     
   106    108   1    1.0969e-01    2.7665e+05 ;      C - H     
   106    109   1    1.5375e-01    2.5179e+05 ;      C - C     
   109    110   1    1.0969e-01    2.7665e+05 ;      C - H     
   109    111   1    1.0969e-01    2.7665e+05 ;      C - H     
   109   3677   1    1.4316e-01    2.5824e+05 ;      C - O     
   113    114   1    1.0860e-01    2.8937e+05 ;      C - H     
   113    115   1    1.5156e-01    2.6861e+05 ;      C - C     
   113    124   1    1.3984e-01    3.8585e+05 ;      C - C     
   115    116   1    1.0969e-01    2.7665e+05 ;      C - H     
   115    117   1    1.5156e-01    2.6861e+05 ;      C - C     
   115   3882   1    1.4316e-01    2.5824e+05 ;      C - O     
   117    118   1    1.4906e-01    2.8945e+05 ;      C - C     
   117    120   1    1.3984e-01    3.8585e+05 ;      C - C     
   118    119   1    1.2183e-01    5.3363e+05 ;      C - O     
   118    134   1    1.3584e-01    3.2702e+05 ;      C - O     
   120    121   1    1.0860e-01    2.8937e+05 ;      C - H     
   120    122   1    1.5156e-01    2.6861e+05 ;      C - C     
   122    123   1    1.0969e-01    2.7665e+05 ;      C - H     
   122    124   1    1.5156e-01    2.6861e+05 ;      C - C     
   122   4230   1    1.4233e-01    2.6501e+05 ;      C - O     
   124    125   1    1.4906e-01    2.8945e+05 ;      C - C     
   125    126   1    1.2183e-01    5.3363e+05 ;      C - O     
   125    127   1    1.3584e-01    3.2702e+05 ;      C - O     
   127    128   1    1.4316e-01    2.5824e+05 ;      O - C     
   128    129   1    1.0969e-01    2.7665e+05 ;      C - H     
   128    130   1    1.0969e-01    2.7665e+05 ;      C - H     
   128    131   1    1.5375e-01    2.5179e+05 ;      C - C     
   131    132   1    1.0969e-01    2.7665e+05 ;      C - H     
   131    133   1    1.0969e-01    2.7665e+05 ;      C - H     
   131    156   1    1.4316e-01    2.5824e+05 ;      C - O     
   135    136   1    1.0860e-01    2.8937e+05 ;      C - H     
   135    137   1    1.3984e-01    3.8585e+05 ;      C - C     
   135    146   1    1.3984e-01    3.8585e+05 ;      C - C     
   137    138   1    1.0860e-01    2.8937e+05 ;      C - H     
   137    139   1    1.3984e-01    3.8585e+05 ;      C - C     
   139    140   1    1.4906e-01    2.8945e+05 ;      C - C     
   139    142   1    1.3984e-01    3.8585e+05 ;      C - C     
   140    141   1    1.2183e-01    5.3363e+05 ;      C - O     
   140    156   1    1.3584e-01    3.2702e+05 ;      C - O     
   142    143   1    1.0860e-01    2.8937e+05 ;      C - H     
   142    144   1    1.3984e-01    3.8585e+05 ;      C - C     
   144    145   1    1.0860e-01    2.8937e+05 ;      C - H     
   144    146   1    1.3984e-01    3.8585e+05 ;      C - C     
   146    147   1    1.4906e-01    2.8945e+05 ;      C - C     
   147    148   1    1.2183e-01    5.3363e+05 ;      C - O     
   147    149   1    1.3584e-01    3.2702e+05 ;      C - O     
   149    150   1    1.4316e-01    2.5824e+05 ;      O - C     
   150    151   1    1.0969e-01    2.7665e+05 ;      C - H     
   150    152   1    1.0969e-01    2.7665e+05 ;      C - H     
   150    153   1    1.5375e-01    2.5179e+05 ;      C - C     
   153    154   1    1.0969e-01    2.7665e+05 ;      C - H     
   153    155   1    1.0969e-01    2.7665e+05 ;      C - H     
   157    158   1    1.0860e-01    2.8937e+05 ;      C - H     
   157    159   1    1.3984e-01    3.8585e+05 ;      C - C     
   157    168   1    1.3984e-01    3.8585e+05 ;      C - C     
   159    160   1    1.0860e-01    2.8937e+05 ;      C - H     
   159    161   1    1.3984e-01    3.8585e+05 ;      C - C     
   161    162   1    1.5156e-01    2.6861e+05 ;      C - C     
   161    164   1    1.3984e-01    3.8585e+05 ;      C - C     
   162    163   1    1.4316e-01    2.5824e+05 ;      C - O     
   162    176   1    1.4316e-01    2.5824e+05 ;      C - O     
   164    165   1    1.0860e-01    2.8937e+05 ;      C - H     
   164    166   1    1.3984e-01    3.8585e+05 ;      C - C     
   166    167   1    1.0860e-01    2.8937e+05 ;      C - H     
   166    168   1    1.3984e-01    3.8585e+05 ;      C - C     
   168    169   1    1.4906e-01    2.8945e+05 ;      C - C     
   169    171   1    1.2183e-01    5.3363e+05 ;      C - O     
   169   1859   1    1.3584e-01    3.2702e+05 ;      C - O     
   170    172   1    1.3584e-01    3.2702e+05 ;      O - C     
   170   3669   1    1.3584e-01    3.2702e+05 ;      O - C     
   172    173   1    1.5241e-01    2.6192e+05 ;      C - C     
   172   4254   1    1.2183e-01    5.3363e+05 ;      C - O     
   173    174   1    1.0969e-01    2.7665e+05 ;      C - H     
   173    175   1    1.0969e-01    2.7665e+05 ;      C - H     
   173    182   1    1.4316e-01    2.5824e+05 ;      C - O     
   176   3745   1    1.3696e-01    3.1514e+05 ;      O - C     
   177    178   1    1.5375e-01    2.5179e+05 ;      C - C     
   177    187   1    1.5375e-01    2.5179e+05 ;      C - C     
   177   4229   1    1.4316e-01    2.5824e+05 ;      C - O     
   177   4261   1    1.4316e-01    2.5824e+05 ;      C - O     
   178    179   1    1.0969e-01    2.7665e+05 ;      C - H     
   178    180   1    1.5375e-01    2.5179e+05 ;      C - C     
   178   4296   1    1.4233e-01    2.6501e+05 ;      C - O     
   180    181   1    1.5156e-01    2.6861e+05 ;      C - C     
   180    183   1    1.5375e-01    2.5179e+05 ;      C - C     
   180   4514   1    1.4233e-01    2.6501e+05 ;      C - O     
   181    182   1    1.3696e-01    3.1514e+05 ;      C - O     
   181    196   1    1.3696e-01    3.1514e+05 ;      C - O     
   183    184   1    1.0969e-01    2.7665e+05 ;      C - H     
   183    185   1    1.5375e-01    2.5179e+05 ;      C - C     
   183   4218   1    1.4233e-01    2.6501e+05 ;      C - O     
   185    186   1    1.0969e-01    2.7665e+05 ;      C - H     
   185    187   1    1.5375e-01    2.5179e+05 ;      C - C     
   185   4225   1    1.4233e-01    2.6501e+05 ;      C - O     
   187    188   1    1.5156e-01    2.6861e+05 ;      C - C     
   187   4229   1    1.4316e-01    2.5824e+05 ;      C - O     
   188    189   1    1.3696e-01    3.1514e+05 ;      C - O     
   188   1688   1    1.3696e-01    3.1514e+05 ;      C - O     
   189    190   1    1.4316e-01    2.5824e+05 ;      O - C     
   190    191   1    1.0969e-01    2.7665e+05 ;      C - H     
   190    192   1    1.0969e-01    2.7665e+05 ;      C - H     
   190    193   1    1.5375e-01    2.5179e+05 ;      C - C     
   193    194   1    1.0969e-01    2.7665e+05 ;      C - H     
   193    195   1    1.0969e-01    2.7665e+05 ;      C - H     
   193    217   1    1.4316e-01    2.5824e+05 ;      C - O     
   196   1812   1    1.4316e-01    2.5824e+05 ;      O - C     
   197    198   1    1.0860e-01    2.8937e+05 ;      C - H     
   197    199   1    1.3984e-01    3.8585e+05 ;      C - C     
   197    208   1    1.3984e-01    3.8585e+05 ;      C - C     
   199    200   1    1.0860e-01    2.8937e+05 ;      C - H     
   199    201   1    1.3984e-01    3.8585e+05 ;      C - C     
   201    202   1    1.4906e-01    2.8945e+05 ;      C - C     
   201    204   1    1.3984e-01    3.8585e+05 ;      C - C     
   202    203   1    1.2183e-01    5.3363e+05 ;      C - O     
   202    217   1    1.3584e-01    3.2702e+05 ;      C - O     
   204    205   1    1.0860e-01    2.8937e+05 ;      C - H     
   204    206   1    1.3984e-01    3.8585e+05 ;      C - C     
   206    207   1    1.0860e-01    2.8937e+05 ;      C - H     
   206    208   1    1.3984e-01    3.8585e+05 ;      C - C     
   208    209   1    1.5156e-01    2.6861e+05 ;      C - C     
   209    210   1    1.4316e-01    2.5824e+05 ;      C - O     
   209    211   1    1.4316e-01    2.5824e+05 ;      C - O     
   209    218   1    1.4316e-01    2.5824e+05 ;      C - O     
   210    309   1    1.3696e-01    3.1514e+05 ;      O - C     
   211    212   1    1.4316e-01    2.5824e+05 ;      O - C     
   212    213   1    1.0969e-01    2.7665e+05 ;      C - H     
   212    214   1    1.0969e-01    2.7665e+05 ;      C - H     
   212    215   1    1.5375e-01    2.5179e+05 ;      C - C     
   215    216   1    1.0969e-01    2.7665e+05 ;      C - H     
   215    218   1    1.4316e-01    2.5824e+05 ;      C - O     
   215    340   1    1.4233e-01    2.6501e+05 ;      C - O     
   219    220   1    1.0860e-01    2.8937e+05 ;      C - H     
   219    221   1    1.3984e-01    3.8585e+05 ;      C - C     
   219    230   1    1.3984e-01    3.8585e+05 ;      C - C     
   221    222   1    1.0860e-01    2.8937e+05 ;      C - H     
   221    223   1    1.3984e-01    3.8585e+05 ;      C - C     
   223    224   1    1.4906e-01    2.8945e+05 ;      C - C     
   223    226   1    1.3984e-01    3.8585e+05 ;      C - C     
   224    225   1    1.2183e-01    5.3363e+05 ;      C - O     
   224    240   1    1.3513e-01    3.3480e+05 ;      C - O     
   226    227   1    1.0860e-01    2.8937e+05 ;      C - H     
   226    228   1    1.3984e-01    3.8585e+05 ;      C - C     
   228    229   1    1.0860e-01    2.8937e+05 ;      C - H     
   228    230   1    1.3984e-01    3.8585e+05 ;      C - C     
   230    231   1    1.4906e-01    2.8945e+05 ;      C - C     
   231    232   1    1.2183e-01    5.3363e+05 ;      C - O     
   231    233   1    1.3584e-01    3.2702e+05 ;      C - O     
   233    234   1    1.4316e-01    2.5824e+05 ;      O - C     
   234    235   1    1.0969e-01    2.7665e+05 ;      C - H     
   234    236   1    1.0969e-01    2.7665e+05 ;      C - H     
   234    237   1    1.5375e-01    2.5179e+05 ;      C - C     
   237    238   1    1.0969e-01    2.7665e+05 ;      C - H     
   237    239   1    1.0969e-01    2.7665e+05 ;      C - H     
   237   3953   1    1.4316e-01    2.5824e+05 ;      C - O     
   240    335   1    9.7300e-02    3.1079e+05 ;      O - H     
   241    242   1    1.0860e-01    2.8937e+05 ;      C - H     
   241    243   1    1.3984e-01    3.8585e+05 ;      C - C     
   241    252   1    1.3984e-01    3.8585e+05 ;      C - C     
   243    244   1    1.0860e-01    2.8937e+05 ;      C - H     
   243    245   1    1.3984e-01    3.8585e+05 ;      C - C     
   245    246   1    1.4906e-01    2.8945e+05 ;      C - C     
   245    248   1    1.3984e-01    3.8585e+05 ;      C - C     
   246    247   1    1.2183e-01    5.3363e+05 ;      C - O     
   246    262   1    1.3513e-01    3.3480e+05 ;      C - O     
   248    249   1    1.0860e-01    2.8937e+05 ;      C - H     
   248    250   1    1.3984e-01    3.8585e+05 ;      C - C     
   250    251   1    1.0860e-01    2.8937e+05 ;      C - H     
   250    252   1    1.3984e-01    3.8585e+05 ;      C - C     
   252    253   1    1.4906e-01    2.8945e+05 ;      C - C     
   253    254   1    1.3584e-01    3.2702e+05 ;      C - O     
   253    255   1    1.2183e-01    5.3363e+05 ;      C - O     
   254    256   1    1.4316e-01    2.5824e+05 ;      O - C     
   256    257   1    1.0969e-01    2.7665e+05 ;      C - H     
   256    258   1    1.0969e-01    2.7665e+05 ;      C - H     
   256    259   1    1.5375e-01    2.5179e+05 ;      C - C     
   259    260   1    1.0969e-01    2.7665e+05 ;      C - H     
   259    261   1    1.0969e-01    2.7665e+05 ;      C - H     
   259    284   1    1.4316e-01    2.5824e+05 ;      C - O     
   262    304   1    9.7300e-02    3.1079e+05 ;      O - H     
   263    264   1    1.0860e-01    2.8937e+05 ;      C - H     
   263    265   1    1.3984e-01    3.8585e+05 ;      C - C     
   263    274   1    1.3984e-01    3.8585e+05 ;      C - C     
   265    266   1    1.0860e-01    2.8937e+05 ;      C - H     
   265    267   1    1.3984e-01    3.8585e+05 ;      C - C     
   267    268   1    1.5156e-01    2.6861e+05 ;      C - C     
   267    270   1    1.3984e-01    3.8585e+05 ;      C - C     
   268    269   1    1.4233e-01    2.6501e+05 ;      C - O     
   268    284   1    1.4316e-01    2.5824e+05 ;      C - O     
   268   3685   1    1.4316e-01    2.5824e+05 ;      C - O     
   269   4233   1    9.7300e-02    3.1079e+05 ;      O - H     
   270    271   1    1.0860e-01    2.8937e+05 ;      C - H     
   270    272   1    1.3984e-01    3.8585e+05 ;      C - C     
   272    273   1    1.0860e-01    2.8937e+05 ;      C - H     
   272    274   1    1.3984e-01    3.8585e+05 ;      C - C     
   274    275   1    1.4906e-01    2.8945e+05 ;      C - C     
   275    276   1    1.2183e-01    5.3363e+05 ;      C - O     
   275    277   1    1.3584e-01    3.2702e+05 ;      C - O     
   277    278   1    1.4316e-01    2.5824e+05 ;      O - C     
   278    279   1    1.0969e-01    2.7665e+05 ;      C - H     
   278    280   1    1.0969e-01    2.7665e+05 ;      C - H     
   278    281   1    1.5375e-01    2.5179e+05 ;      C - C     
   281    282   1    1.0969e-01    2.7665e+05 ;      C - H     
   281    283   1    1.0969e-01    2.7665e+05 ;      C - H     
   281    306   1    1.4316e-01    2.5824e+05 ;      C - O     
   285    286   1    1.0860e-01    2.8937e+05 ;      C - H     
   285    287   1    1.3984e-01    3.8585e+05 ;      C - C     
   285    296   1    1.3984e-01    3.8585e+05 ;      C - C     
   287    288   1    1.0860e-01    2.8937e+05 ;      C - H     
   287    289   1    1.3984e-01    3.8585e+05 ;      C - C     
   289    290   1    1.4906e-01    2.8945e+05 ;      C - C     
   289    292   1    1.3984e-01    3.8585e+05 ;      C - C     
   290    291   1    1.2183e-01    5.3363e+05 ;      C - O     
   290    306   1    1.3584e-01    3.2702e+05 ;      C - O     
   292    293   1    1.0860e-01    2.8937e+05 ;      C - H     
   292    294   1    1.3984e-01    3.8585e+05 ;      C - C     
   294    295   1    1.0860e-01    2.8937e+05 ;      C - H     
   294    296   1    1.3984e-01    3.8585e+05 ;      C - C     
   296    297   1    1.4906e-01    2.8945e+05 ;      C - C     
   297    298   1    1.2183e-01    5.3363e+05 ;      C - O     
   297    299   1    1.3584e-01    3.2702e+05 ;      C - O     
   299    300   1    1.4316e-01    2.5824e+05 ;      O - C     
   300    301   1    1.0969e-01    2.7665e+05 ;      C - H     
   300    302   1    1.0969e-01    2.7665e+05 ;      C - H     
   300    303   1    1.5375e-01    2.5179e+05 ;      C - C     
   303    305   1    1.0969e-01    2.7665e+05 ;      C - H     
   303    326   1    1.4316e-01    2.5824e+05 ;      C - O     
   303   2172   1    1.4316e-01    2.5824e+05 ;      C - O     
   307    308   1    1.0860e-01    2.8937e+05 ;      C - H     
   307    309   1    1.3984e-01    3.8585e+05 ;      C - C     
   307    317   1    1.3984e-01    3.8585e+05 ;      C - C     
   309    310   1    1.3984e-01    3.8585e+05 ;      C - C     
   310    311   1    1.4906e-01    2.8945e+05 ;      C - C     
   310    313   1    1.3984e-01    3.8585e+05 ;      C - C     
   311    312   1    1.2183e-01    5.3363e+05 ;      C - O     
   311    326   1    1.3584e-01    3.2702e+05 ;      C - O     
   313    314   1    1.0860e-01    2.8937e+05 ;      C - H     
   313    315   1    1.3984e-01    3.8585e+05 ;      C - C     
   315    316   1    1.0860e-01    2.8937e+05 ;      C - H     
   315    317   1    1.3984e-01    3.8585e+05 ;      C - C     
   317    318   1    1.5156e-01    2.6861e+05 ;      C - C     
   318    319   1    1.4316e-01    2.5824e+05 ;      C - O     
   318    320   1    1.4316e-01    2.5824e+05 ;      C - O     
   318    358   1    1.4316e-01    2.5824e+05 ;      C - O     
   319    334   1    1.3696e-01    3.1514e+05 ;      O - C     
   320    321   1    1.4316e-01    2.5824e+05 ;      O - C     
   321    322   1    1.0969e-01    2.7665e+05 ;      C - H     
   321    323   1    1.0969e-01    2.7665e+05 ;      C - H     
   321    324   1    1.5375e-01    2.5179e+05 ;      C - C     
   324    325   1    1.0969e-01    2.7665e+05 ;      C - H     
   324    339   1    1.4316e-01    2.5824e+05 ;      C - O     
   324   2904   1    1.4316e-01    2.5824e+05 ;      C - O     
   327    328   1    1.0860e-01    2.8937e+05 ;      C - H     
   327    329   1    1.3984e-01    3.8585e+05 ;      C - C     
   327    337   1    1.3984e-01    3.8585e+05 ;      C - C     
   329    330   1    1.0860e-01    2.8937e+05 ;      C - H     
   329    331   1    1.3984e-01    3.8585e+05 ;      C - C     
   331    332   1    1.5156e-01    2.6861e+05 ;      C - C     
   331    334   1    1.3984e-01    3.8585e+05 ;      C - C     
   332    333   1    1.4316e-01    2.5824e+05 ;      C - O     
   332    339   1    1.4316e-01    2.5824e+05 ;      C - O     
   332    416   1    1.4316e-01    2.5824e+05 ;      C - O     
   333    444   1    1.4316e-01    2.5824e+05 ;      O - C     
   334    336   1    1.3984e-01    3.8585e+05 ;      C - C     
   336    337   1    1.3984e-01    3.8585e+05 ;      C - C     
   336   4345   1    1.3637e-01    3.2133e+05 ;      C - O     
   337    338   1    1.5156e-01    2.6861e+05 ;      C - C     
   338   4325   1    1.0969e-01    2.7665e+05 ;      C - H     
   338   4356   1    1.4233e-01    2.6501e+05 ;      C - O     
   338   4377   1    1.4233e-01    2.6501e+05 ;      C - O     
   340   4262   1    9.7300e-02    3.1079e+05 ;      O - H     
   341    342   1    1.0969e-01    2.7665e+05 ;      C - H     
   341    343   1    1.0969e-01    2.7665e+05 ;      C - H     
   341    344   1    1.5375e-01    2.5179e+05 ;      C - C     
   341   4258   1    1.4233e-01    2.6501e+05 ;      C - O     
   344    345   1    1.0969e-01    2.7665e+05 ;      C - H     
   344    346   1    1.0969e-01    2.7665e+05 ;      C - H     
   344    366   1    1.4316e-01    2.5824e+05 ;      C - O     
   347    348   1    1.3984e-01    3.8585e+05 ;      C - C     
   347    356   1    1.3984e-01    3.8585e+05 ;      C - C     
   347   4277   1    1.3637e-01    3.2133e+05 ;      C - O     
   348    349   1    1.3984e-01    3.8585e+05 ;      C - C     
   348   4324   1    1.3637e-01    3.2133e+05 ;      C - O     
   349    350   1    1.4906e-01    2.8945e+05 ;      C - C     
   349    352   1    1.3984e-01    3.8585e+05 ;      C - C     
   350    351   1    1.2183e-01    5.3363e+05 ;      C - O     
   350    366   1    1.3584e-01    3.2702e+05 ;      C - O     
   352    353   1    1.0860e-01    2.8937e+05 ;      C - H     
   352    354   1    1.3984e-01    3.8585e+05 ;      C - C     
   354    355   1    1.0860e-01    2.8937e+05 ;      C - H     
   354    356   1    1.3984e-01    3.8585e+05 ;      C - C     
   356    357   1    1.5156e-01    2.6861e+05 ;      C - C     
   357    358   1    1.4316e-01    2.5824e+05 ;      C - O     
   357    359   1    1.4316e-01    2.5824e+05 ;      C - O     
   357   4208   1    1.0969e-01    2.7665e+05 ;      C - H     
   359    360   1    1.4316e-01    2.5824e+05 ;      O - C     
   360    361   1    1.0969e-01    2.7665e+05 ;      C - H     
   360    362   1    1.0969e-01    2.7665e+05 ;      C - H     
   360    363   1    1.5375e-01    2.5179e+05 ;      C - C     
   363    364   1    1.0969e-01    2.7665e+05 ;      C - H     
   363    365   1    1.0969e-01    2.7665e+05 ;      C - H     
   363    388   1    1.4316e-01    2.5824e+05 ;      C - O     
   367    368   1    1.0860e-01    2.8937e+05 ;      C - H     
   367    369   1    1.3984e-01    3.8585e+05 ;      C - C     
   367    378   1    1.3984e-01    3.8585e+05 ;      C - C     
   369    370   1    1.0860e-01    2.8937e+05 ;      C - H     
   369    371   1    1.3984e-01    3.8585e+05 ;      C - C     
   371    372   1    1.4906e-01    2.8945e+05 ;      C - C     
   371    374   1    1.3984e-01    3.8585e+05 ;      C - C     
   372    373   1    1.2183e-01    5.3363e+05 ;      C - O     
   372    388   1    1.3584e-01    3.2702e+05 ;      C - O     
   374    375   1    1.0860e-01    2.8937e+05 ;      C - H     
   374    376   1    1.3984e-01    3.8585e+05 ;      C - C     
   376    377   1    1.0860e-01    2.8937e+05 ;      C - H     
   376    378   1    1.3984e-01    3.8585e+05 ;      C - C     
   378    379   1    1.3984e-01    3.8585e+05 ;      C - C     
   379    381   1    1.3696e-01    3.1514e+05 ;      C - O     
   379   1417   1    1.3984e-01    3.8585e+05 ;      C - C     
   380   3603   1    1.2183e-01    5.3363e+05 ;      O - C     
   381    382   1    1.4316e-01    2.5824e+05 ;      O - C     
   382    383   1    1.0969e-01    2.7665e+05 ;      C - H     
   382    384   1    1.0969e-01    2.7665e+05 ;      C - H     
   382    385   1    1.5375e-01    2.5179e+05 ;      C - C     
   385    386   1    1.0969e-01    2.7665e+05 ;      C - H     
   385    387   1    1.0969e-01    2.7665e+05 ;      C - H     
   385    409   1    1.4316e-01    2.5824e+05 ;      C - O     
   389    390   1    1.0860e-01    2.8937e+05 ;      C - H     
   389    391   1    1.3984e-01    3.8585e+05 ;      C - C     
   389    399   1    1.5156e-01    2.6861e+05 ;      C - C     
   391    392   1    1.0860e-01    2.8937e+05 ;      C - H     
   391    393   1    1.5156e-01    2.6861e+05 ;      C - C     
   393    394   1    1.5241e-01    2.6192e+05 ;      C - C     
   393    396   1    1.5156e-01    2.6861e+05 ;      C - C     
   393   4249   1    1.4233e-01    2.6501e+05 ;      C - O     
   394    395   1    1.2183e-01    5.3363e+05 ;      C - O     
   394   4226   1    1.3513e-01    3.3480e+05 ;      C - O     
   396    397   1    1.0860e-01    2.8937e+05 ;      C - H     
   396    398   1    1.3984e-01    3.8585e+05 ;      C - C     
   398    399   1    1.5156e-01    2.6861e+05 ;      C - C     
   398   4260   1    1.3696e-01    3.1514e+05 ;      C - O     
   399    400   1    1.5375e-01    2.5179e+05 ;      C - C     
   399   3015   1    1.4233e-01    2.6501e+05 ;      C - O     
   400    401   1    1.4316e-01    2.5824e+05 ;      C - O     
   400    402   1    1.4316e-01    2.5824e+05 ;      C - O     
   400    431   1    1.4316e-01    2.5824e+05 ;      C - O     
   401    415   1    1.3696e-01    3.1514e+05 ;      O - C     
   402    403   1    1.4316e-01    2.5824e+05 ;      O - C     
   403    404   1    1.0969e-01    2.7665e+05 ;      C - H     
   403    405   1    1.0969e-01    2.7665e+05 ;      C - H     
   403    406   1    1.5375e-01    2.5179e+05 ;      C - C     
   406    407   1    1.0969e-01    2.7665e+05 ;      C - H     
   406    408   1    1.0969e-01    2.7665e+05 ;      C - H     
   406    431   1    1.4316e-01    2.5824e+05 ;      C - O     
   409   3590   1    1.4316e-01    2.5824e+05 ;      O - C     
   410    411   1    1.0860e-01    2.8937e+05 ;      C - H     
   410    412   1    1.3984e-01    3.8585e+05 ;      C - C     
   410    421   1    1.3984e-01    3.8585e+05 ;      C - C     
   412    413   1    1.0860e-01    2.8937e+05 ;      C - H     
   412    414   1    1.3984e-01    3.8585e+05 ;      C - C     
   414    415   1    1.3984e-01    3.8585e+05 ;      C - C     
   414    417   1    1.3984e-01    3.8585e+05 ;      C - C     
   415    416   1    1.3696e-01    3.1514e+05 ;      C - O     
   417    418   1    1.0860e-01    2.8937e+05 ;      C - H     
   417    419   1    1.3984e-01    3.8585e+05 ;      C - C     
   419    420   1    1.0860e-01    2.8937e+05 ;      C - H     
   419    421   1    1.3984e-01    3.8585e+05 ;      C - C     
   421    422   1    1.4906e-01    2.8945e+05 ;      C - C     
   422    423   1    1.2183e-01    5.3363e+05 ;      C - O     
   422    424   1    1.3513e-01    3.3480e+05 ;      C - O     
   424   4245   1    9.7300e-02    3.1079e+05 ;      O - H     
   425    426   1    1.0969e-01    2.7665e+05 ;      C - H     
   425    427   1    1.0969e-01    2.7665e+05 ;      C - H     
   425    428   1    1.5375e-01    2.5179e+05 ;      C - C     
   425    438   1    1.4316e-01    2.5824e+05 ;      C - O     
   428    429   1    1.0969e-01    2.7665e+05 ;      C - H     
   428    430   1    1.0969e-01    2.7665e+05 ;      C - H     
   428    450   1    1.4316e-01    2.5824e+05 ;      C - O     
   432    433   1    1.0860e-01    2.8937e+05 ;      C - H     
   432    434   1    1.3984e-01    3.8585e+05 ;      C - C     
   432    443   1    1.3984e-01    3.8585e+05 ;      C - C     
   434    435   1    1.0860e-01    2.8937e+05 ;      C - H     
   434    436   1    1.3984e-01    3.8585e+05 ;      C - C     
   436    437   1    1.5156e-01    2.6861e+05 ;      C - C     
   436    439   1    1.3984e-01    3.8585e+05 ;      C - C     
   437    438   1    1.4316e-01    2.5824e+05 ;      C - O     
   437    450   1    1.4316e-01    2.5824e+05 ;      C - O     
   437   4269   1    1.4233e-01    2.6501e+05 ;      C - O     
   439    440   1    1.0860e-01    2.8937e+05 ;      C - H     
   439    441   1    1.3984e-01    3.8585e+05 ;      C - C     
   441    442   1    1.0860e-01    2.8937e+05 ;      C - H     
   441    443   1    1.3984e-01    3.8585e+05 ;      C - C     
   443    444   1    1.5156e-01    2.6861e+05 ;      C - C     
   444    445   1    1.4316e-01    2.5824e+05 ;      C - O     
   444    446   1    1.4316e-01    2.5824e+05 ;      C - O     
   445    447   1    1.4316e-01    2.5824e+05 ;      O - C     
   446    447   1    1.4316e-01    2.5824e+05 ;      O - C     
   447    448   1    1.5241e-01    2.6192e+05 ;      C - C     
   447   2875   1    1.4233e-01    2.6501e+05 ;      C - O     
   448    449   1    1.0800e-01    3.0543e+05 ;      C - H     
   448    470   1    1.2183e-01    5.3363e+05 ;      C - O     
   451    452   1    1.3984e-01    3.8585e+05 ;      C - C     
   451    461   1    1.3984e-01    3.8585e+05 ;      C - C     
   451   4333   1    1.3637e-01    3.2133e+05 ;      C - O     
   452    453   1    1.0860e-01    2.8937e+05 ;      C - H     
   452    454   1    1.3984e-01    3.8585e+05 ;      C - C     
   454    455   1    1.4906e-01    2.8945e+05 ;      C - C     
   454    457   1    1.3984e-01    3.8585e+05 ;      C - C     
   455    456   1    1.2183e-01    5.3363e+05 ;      C - O     
   455   2150   1    1.3584e-01    3.2702e+05 ;      C - O     
   457    458   1    1.0860e-01    2.8937e+05 ;      C - H     
   457    459   1    1.3984e-01    3.8585e+05 ;      C - C     
   459    460   1    1.0860e-01    2.8937e+05 ;      C - H     
   459    461   1    1.3984e-01    3.8585e+05 ;      C - C     
   461    462   1    1.4906e-01    2.8945e+05 ;      C - C     
   462    477   1    1.3584e-01    3.2702e+05 ;      C - O     
   462   4321   1    1.2183e-01    5.3363e+05 ;      C - O     
   463    464   1    1.4233e-01    2.6501e+05 ;      O - C     
   463   4389   1    9.7300e-02    3.1079e+05 ;      O - H     
   464    465   1    1.0969e-01    2.7665e+05 ;      C - H     
   464    466   1    1.0969e-01    2.7665e+05 ;      C - H     
   464    467   1    1.5375e-01    2.5179e+05 ;      C - C     
   467    468   1    1.0969e-01    2.7665e+05 ;      C - H     
   467    469   1    1.0969e-01    2.7665e+05 ;      C - H     
   467    491   1    1.4316e-01    2.5824e+05 ;      C - O     
   471    472   1    1.0860e-01    2.8937e+05 ;      C - H     
   471    473   1    1.3984e-01    3.8585e+05 ;      C - C     
   471    482   1    1.3984e-01    3.8585e+05 ;      C - C     
   473    474   1    1.0860e-01    2.8937e+05 ;      C - H     
   473    475   1    1.3984e-01    3.8585e+05 ;      C - C     
   475    476   1    1.5156e-01    2.6861e+05 ;      C - C     
   475    478   1    1.3984e-01    3.8585e+05 ;      C - C     
   476    477   1    1.4316e-01    2.5824e+05 ;      C - O     
   476    491   1    1.4316e-01    2.5824e+05 ;      C - O     
   476   4346   1    1.0969e-01    2.7665e+05 ;      C - H     
   478    479   1    1.0860e-01    2.8937e+05 ;      C - H     
   478    480   1    1.3984e-01    3.8585e+05 ;      C - C     
   480    481   1    1.0860e-01    2.8937e+05 ;      C - H     
   480    482   1    1.3984e-01    3.8585e+05 ;      C - C     
   482    483   1    1.4906e-01    2.8945e+05 ;      C - C     
   483    484   1    1.2183e-01    5.3363e+05 ;      C - O     
   483    557   1    1.3584e-01    3.2702e+05 ;      C - O     
   485    486   1    1.4316e-01    2.5824e+05 ;      O - C     
   485    497   1    1.4316e-01    2.5824e+05 ;      O - C     
   486    487   1    1.0969e-01    2.7665e+05 ;      C - H     
   486    488   1    1.5375e-01    2.5179e+05 ;      C - C     
   486    545   1    1.4316e-01    2.5824e+05 ;      C - O     
   488    489   1    1.0969e-01    2.7665e+05 ;      C - H     
   488    490   1    1.0969e-01    2.7665e+05 ;      C - H     
   488   2055   1    1.4316e-01    2.5824e+05 ;      C - O     
   492    493   1    1.0860e-01    2.8937e+05 ;      C - H     
   492    494   1    1.3984e-01    3.8585e+05 ;      C - C     
   492    503   1    1.3984e-01    3.8585e+05 ;      C - C     
   494    495   1    1.0860e-01    2.8937e+05 ;      C - H     
   494    496   1    1.3984e-01    3.8585e+05 ;      C - C     
   496    497   1    1.5156e-01    2.6861e+05 ;      C - C     
   496    499   1    1.3984e-01    3.8585e+05 ;      C - C     
   497    498   1    1.4316e-01    2.5824e+05 ;      C - O     
   497    513   1    1.4316e-01    2.5824e+05 ;      C - O     
   498    556   1    1.4316e-01    2.5824e+05 ;      O - C     
   499    500   1    1.0860e-01    2.8937e+05 ;      C - H     
   499    501   1    1.3984e-01    3.8585e+05 ;      C - C     
   501    502   1    1.0860e-01    2.8937e+05 ;      C - H     
   501    503   1    1.3984e-01    3.8585e+05 ;      C - C     
   503    504   1    1.4906e-01    2.8945e+05 ;      C - C     
   504    505   1    1.2183e-01    5.3363e+05 ;      C - O     
   504    506   1    1.3584e-01    3.2702e+05 ;      C - O     
   506    507   1    1.4316e-01    2.5824e+05 ;      O - C     
   507    508   1    1.0969e-01    2.7665e+05 ;      C - H     
   507    509   1    1.0969e-01    2.7665e+05 ;      C - H     
   507    510   1    1.5375e-01    2.5179e+05 ;      C - C     
   510    511   1    1.0969e-01    2.7665e+05 ;      C - H     
   510    512   1    1.0969e-01    2.7665e+05 ;      C - H     
   510    533   1    1.4316e-01    2.5824e+05 ;      C - O     
   513   2054   1    1.4316e-01    2.5824e+05 ;      O - C     
   514    515   1    1.0860e-01    2.8937e+05 ;      C - H     
   514    523   1    1.5156e-01    2.6861e+05 ;      C - C     
   514   4242   1    1.3637e-01    3.2133e+05 ;      C - O     
   516    517   1    1.5156e-01    2.6861e+05 ;      C - C     
   516   2132   1    1.3696e-01    3.1514e+05 ;      C - O     
   516   4410   1    1.3696e-01    3.1514e+05 ;      C - O     
   517    518   1    1.5375e-01    2.5179e+05 ;      C - C     
   517    520   1    1.5241e-01    2.6192e+05 ;      C - C     
   517   2062   1    1.4316e-01    2.5824e+05 ;      C - O     
   518    519   1    1.4316e-01    2.5824e+05 ;      C - O     
   518    533   1    1.4316e-01    2.5824e+05 ;      C - O     
   518   4410   1    1.4316e-01    2.5824e+05 ;      C - O     
   519    521   1    1.4316e-01    2.5824e+05 ;      O - C     
   520   4455   1    1.3584e-01    3.2702e+05 ;      C - O     
   520   4492   1    1.2183e-01    5.3363e+05 ;      C - O     
   521    522   1    1.0969e-01    2.7665e+05 ;      C - H     
   521    523   1    1.5375e-01    2.5179e+05 ;      C - C     
   521   4455   1    1.4316e-01    2.5824e+05 ;      C - O     
   523    524   1    1.5241e-01    2.6192e+05 ;      C - C     
   523   4469   1    1.4233e-01    2.6501e+05 ;      C - O     
   524    526   1    1.3584e-01    3.2702e+05 ;      C - O     
   524   4442   1    1.2183e-01    5.3363e+05 ;      C - O     
   525   2131   1    1.4316e-01    2.5824e+05 ;      O - C     
   525   2320   1    1.4316e-01    2.5824e+05 ;      O - C     
   526    527   1    1.4316e-01    2.5824e+05 ;      O - C     
   527    528   1    1.0969e-01    2.7665e+05 ;      C - H     
   527    529   1    1.0969e-01    2.7665e+05 ;      C - H     
   527    530   1    1.5375e-01    2.5179e+05 ;      C - C     
   530    531   1    1.0969e-01    2.7665e+05 ;      C - H     
   530    532   1    1.0969e-01    2.7665e+05 ;      C - H     
   530    550   1    1.4316e-01    2.5824e+05 ;      C - O     
   534    535   1    1.0860e-01    2.8937e+05 ;      C - H     
   534    536   1    1.3984e-01    3.8585e+05 ;      C - C     
   534    543   1    1.3984e-01    3.8585e+05 ;      C - C     
   536    537   1    1.5156e-01    2.6861e+05 ;      C - C     
   536   4439   1    1.3637e-01    3.2133e+05 ;      C - O     
   537    538   1    1.5241e-01    2.6192e+05 ;      C - C     
   537    540   1    1.5156e-01    2.6861e+05 ;      C - C     
   537   4423   1    1.4233e-01    2.6501e+05 ;      C - O     
   538    539   1    1.2183e-01    5.3363e+05 ;      C - O     
   538    550   1    1.3584e-01    3.2702e+05 ;      C - O     
   540    541   1    1.3984e-01    3.8585e+05 ;      C - C     
   540   4441   1    1.3637e-01    3.2133e+05 ;      C - O     
   541    542   1    1.0860e-01    2.8937e+05 ;      C - H     
   541    543   1    1.3984e-01    3.8585e+05 ;      C - C     
   543    544   1    1.3984e-01    3.8585e+05 ;      C - C     
   544    545   1    1.3696e-01    3.1514e+05 ;      C - O     
   544    607   1    1.3696e-01    3.1514e+05 ;      C - O     
   546    547   1    1.5241e-01    2.6192e+05 ;      C - C     
   546   3903   1    1.3584e-01    3.2702e+05 ;      C - O     
   546   4271   1    1.2183e-01    5.3363e+05 ;      C - O     
   547    548   1    1.0969e-01    2.7665e+05 ;      C - H     
   547    549   1    1.0969e-01    2.7665e+05 ;      C - H     
   547    571   1    1.4316e-01    2.5824e+05 ;      C - O     
   551    552   1    1.0860e-01    2.8937e+05 ;      C - H     
   551    553   1    1.3984e-01    3.8585e+05 ;      C - C     
   551    562   1    1.3984e-01    3.8585e+05 ;      C - C     
   553    554   1    1.0860e-01    2.8937e+05 ;      C - H     
   553    555   1    1.3984e-01    3.8585e+05 ;      C - C     
   555    556   1    1.5156e-01    2.6861e+05 ;      C - C     
   555    558   1    1.3984e-01    3.8585e+05 ;      C - C     
   556    557   1    1.4316e-01    2.5824e+05 ;      C - O     
   556    571   1    1.4316e-01    2.5824e+05 ;      C - O     
   558    559   1    1.0860e-01    2.8937e+05 ;      C - H     
   558    560   1    1.3984e-01    3.8585e+05 ;      C - C     
   560    561   1    1.0860e-01    2.8937e+05 ;      C - H     
   560    562   1    1.3984e-01    3.8585e+05 ;      C - C     
   562    563   1    1.4906e-01    2.8945e+05 ;      C - C     
   563    564   1    1.3584e-01    3.2702e+05 ;      C - O     
   563   4494   1    1.2183e-01    5.3363e+05 ;      C - O     
   564    565   1    1.4316e-01    2.5824e+05 ;      O - C     
   565    566   1    1.0969e-01    2.7665e+05 ;      C - H     
   565    567   1    1.0969e-01    2.7665e+05 ;      C - H     
   565    568   1    1.5375e-01    2.5179e+05 ;      C - C     
   568    569   1    1.0969e-01    2.7665e+05 ;      C - H     
   568    570   1    1.0969e-01    2.7665e+05 ;      C - H     
   568    593   1    1.4316e-01    2.5824e+05 ;      C - O     
   572    573   1    1.0860e-01    2.8937e+05 ;      C - H     
   572    574   1    1.3984e-01    3.8585e+05 ;      C - C     
   572    583   1    1.3984e-01    3.8585e+05 ;      C - C     
   574    575   1    1.0860e-01    2.8937e+05 ;      C - H     
   574    576   1    1.3984e-01    3.8585e+05 ;      C - C     
   576    577   1    1.5156e-01    2.6861e+05 ;      C - C     
   576    579   1    1.3984e-01    3.8585e+05 ;      C - C     
   577    578   1    1.4233e-01    2.6501e+05 ;      C - O     
   577    593   1    1.4316e-01    2.5824e+05 ;      C - O     
   577   4215   1    1.4233e-01    2.6501e+05 ;      C - O     
   578   4320   1    9.7300e-02    3.1079e+05 ;      O - H     
   579    580   1    1.0860e-01    2.8937e+05 ;      C - H     
   579    581   1    1.3984e-01    3.8585e+05 ;      C - C     
   581    582   1    1.0860e-01    2.8937e+05 ;      C - H     
   581    583   1    1.3984e-01    3.8585e+05 ;      C - C     
   583    584   1    1.4906e-01    2.8945e+05 ;      C - C     
   584    585   1    1.2183e-01    5.3363e+05 ;      C - O     
   584   4307   1    1.3513e-01    3.3480e+05 ;      C - O     
   586    587   1    1.4233e-01    2.6501e+05 ;      O - C     
   586   4358   1    9.7300e-02    3.1079e+05 ;      O - H     
   587    588   1    1.0969e-01    2.7665e+05 ;      C - H     
   587    589   1    1.0969e-01    2.7665e+05 ;      C - H     
   587    590   1    1.5375e-01    2.5179e+05 ;      C - C     
   590    591   1    1.0969e-01    2.7665e+05 ;      C - H     
   590    592   1    1.0969e-01    2.7665e+05 ;      C - H     
   590    600   1    1.4316e-01    2.5824e+05 ;      C - O     
   594    595   1    1.0860e-01    2.8937e+05 ;      C - H     
   594    596   1    1.3984e-01    3.8585e+05 ;      C - C     
   594    605   1    1.3984e-01    3.8585e+05 ;      C - C     
   596    597   1    1.0860e-01    2.8937e+05 ;      C - H     
   596    598   1    1.3984e-01    3.8585e+05 ;      C - C     
   598    599   1    1.4906e-01    2.8945e+05 ;      C - C     
   598    601   1    1.3984e-01    3.8585e+05 ;      C - C     
   599    600   1    1.3584e-01    3.2702e+05 ;      C - O     
   599    615   1    1.2183e-01    5.3363e+05 ;      C - O     
   601    602   1    1.0860e-01    2.8937e+05 ;      C - H     
   601    603   1    1.3984e-01    3.8585e+05 ;      C - C     
   603    604   1    1.0860e-01    2.8937e+05 ;      C - H     
   603    605   1    1.3984e-01    3.8585e+05 ;      C - C     
   605    606   1    1.5156e-01    2.6861e+05 ;      C - C     
   606    607   1    1.4316e-01    2.5824e+05 ;      C - O     
   606    608   1    1.4316e-01    2.5824e+05 ;      C - O     
   606   4409   1    1.4233e-01    2.6501e+05 ;      C - O     
   608    609   1    1.4316e-01    2.5824e+05 ;      O - C     
   609    610   1    1.0969e-01    2.7665e+05 ;      C - H     
   609    611   1    1.0969e-01    2.7665e+05 ;      C - H     
   609    612   1    1.5375e-01    2.5179e+05 ;      C - C     
   612    613   1    1.0969e-01    2.7665e+05 ;      C - H     
   612    614   1    1.0969e-01    2.7665e+05 ;      C - H     
   612   4246   1    1.4233e-01    2.6501e+05 ;      C - O     
   616    617   1    1.0860e-01    2.8937e+05 ;      C - H     
   616    618   1    1.3984e-01    3.8585e+05 ;      C - C     
   616    627   1    1.3984e-01    3.8585e+05 ;      C - C     
   618    619   1    1.0860e-01    2.8937e+05 ;      C - H     
   618    620   1    1.3984e-01    3.8585e+05 ;      C - C     
   620    621   1    1.4906e-01    2.8945e+05 ;      C - C     
   620    623   1    1.3984e-01    3.8585e+05 ;      C - C     
   621    622   1    1.3584e-01    3.2702e+05 ;      C - O     
   621    637   1    1.2183e-01    5.3363e+05 ;      C - O     
   622   4084   1    1.4316e-01    2.5824e+05 ;      O - C     
   623    624   1    1.0860e-01    2.8937e+05 ;      C - H     
   623    625   1    1.3984e-01    3.8585e+05 ;      C - C     
   625    626   1    1.0860e-01    2.8937e+05 ;      C - H     
   625    627   1    1.3984e-01    3.8585e+05 ;      C - C     
   627    628   1    1.3984e-01    3.8585e+05 ;      C - C     
   628    630   1    1.3696e-01    3.1514e+05 ;      C - O     
   628   4134   1    1.3696e-01    3.1514e+05 ;      C - O     
   629   3924   1    1.4233e-01    2.6501e+05 ;      O - C     
   629   4007   1    9.7300e-02    3.1079e+05 ;      O - H     
   630    631   1    1.4316e-01    2.5824e+05 ;      O - C     
   631    632   1    1.0969e-01    2.7665e+05 ;      C - H     
   631    633   1    1.0969e-01    2.7665e+05 ;      C - H     
   631    634   1    1.5375e-01    2.5179e+05 ;      C - C     
   634    635   1    1.0969e-01    2.7665e+05 ;      C - H     
   634    636   1    1.0969e-01    2.7665e+05 ;      C - H     
   634    659   1    1.4316e-01    2.5824e+05 ;      C - O     
   638    639   1    1.0860e-01    2.8937e+05 ;      C - H     
   638    640   1    1.3984e-01    3.8585e+05 ;      C - C     
   638    649   1    1.3984e-01    3.8585e+05 ;      C - C     
   640    641   1    1.0860e-01    2.8937e+05 ;      C - H     
   640    642   1    1.5156e-01    2.6861e+05 ;      C - C     
   642    643   1    1.5375e-01    2.5179e+05 ;      C - C     
   642    645   1    1.5375e-01    2.5179e+05 ;      C - C     
   642   4326   1    1.4316e-01    2.5824e+05 ;      C - O     
   643    644   1    1.4316e-01    2.5824e+05 ;      C - O     
   643    659   1    1.4316e-01    2.5824e+05 ;      C - O     
   643   4171   1    1.4316e-01    2.5824e+05 ;      C - O     
   644   4073   1    1.4316e-01    2.5824e+05 ;      O - C     
   645    646   1    1.0969e-01    2.7665e+05 ;      C - H     
   645    647   1    1.5156e-01    2.6861e+05 ;      C - C     
   645   4481   1    1.0969e-01    2.7665e+05 ;      C - H     
   647    648   1    1.0860e-01    2.8937e+05 ;      C - H     
   647    649   1    1.3984e-01    3.8585e+05 ;      C - C     
   649    650   1    1.4906e-01    2.8945e+05 ;      C - C     
   650    651   1    1.2183e-01    5.3363e+05 ;      C - O     
   650    652   1    1.3584e-01    3.2702e+05 ;      C - O     
   652    653   1    1.4316e-01    2.5824e+05 ;      O - C     
   653    654   1    1.0969e-01    2.7665e+05 ;      C - H     
   653    655   1    1.0969e-01    2.7665e+05 ;      C - H     
   653    656   1    1.5375e-01    2.5179e+05 ;      C - C     
   656    657   1    1.0969e-01    2.7665e+05 ;      C - H     
   656    658   1    1.0969e-01    2.7665e+05 ;      C - H     
   656    680   1    1.4316e-01    2.5824e+05 ;      C - O     
   660    661   1    1.0860e-01    2.8937e+05 ;      C - H     
   660    662   1    1.3984e-01    3.8585e+05 ;      C - C     
   660    671   1    1.3984e-01    3.8585e+05 ;      C - C     
   662    663   1    1.0860e-01    2.8937e+05 ;      C - H     
   662    664   1    1.3984e-01    3.8585e+05 ;      C - C     
   664    665   1    1.4906e-01    2.8945e+05 ;      C - C     
   664    667   1    1.5156e-01    2.6861e+05 ;      C - C     
   665    666   1    1.2183e-01    5.3363e+05 ;      C - O     
   665    680   1    1.3584e-01    3.2702e+05 ;      C - O     
   667    668   1    1.0969e-01    2.7665e+05 ;      C - H     
   667    669   1    1.5375e-01    2.5179e+05 ;      C - C     
   667   4482   1    1.4233e-01    2.6501e+05 ;      C - O     
   669    670   1    1.0969e-01    2.7665e+05 ;      C - H     
   669    671   1    1.5156e-01    2.6861e+05 ;      C - C     
   669   4519   1    1.4316e-01    2.5824e+05 ;      C - O     
   671    672   1    1.4906e-01    2.8945e+05 ;      C - C     
   672    673   1    1.2183e-01    5.3363e+05 ;      C - O     
   672    674   1    1.3584e-01    3.2702e+05 ;      C - O     
   674    675   1    1.4316e-01    2.5824e+05 ;      O - C     
   675    676   1    1.0969e-01    2.7665e+05 ;      C - H     
   675    677   1    1.5375e-01    2.5179e+05 ;      C - C     
   675   4163   1    1.4316e-01    2.5824e+05 ;      C - O     
   677    678   1    1.0969e-01    2.7665e+05 ;      C - H     
   677    679   1    1.0969e-01    2.7665e+05 ;      C - H     
   677    702   1    1.4316e-01    2.5824e+05 ;      C - O     
   681    682   1    1.0860e-01    2.8937e+05 ;      C - H     
   681    683   1    1.3984e-01    3.8585e+05 ;      C - C     
   681    692   1    1.3984e-01    3.8585e+05 ;      C - C     
   683    684   1    1.0860e-01    2.8937e+05 ;      C - H     
   683    685   1    1.3984e-01    3.8585e+05 ;      C - C     
   685    686   1    1.4906e-01    2.8945e+05 ;      C - C     
   685    688   1    1.3984e-01    3.8585e+05 ;      C - C     
   686    687   1    1.2183e-01    5.3363e+05 ;      C - O     
   686    702   1    1.3584e-01    3.2702e+05 ;      C - O     
   688    689   1    1.0860e-01    2.8937e+05 ;      C - H     
   688    690   1    1.3984e-01    3.8585e+05 ;      C - C     
   690    691   1    1.0860e-01    2.8937e+05 ;      C - H     
   690    692   1    1.3984e-01    3.8585e+05 ;      C - C     
   692    693   1    1.4906e-01    2.8945e+05 ;      C - C     
   693    694   1    1.2183e-01    5.3363e+05 ;      C - O     
   693    695   1    1.3584e-01    3.2702e+05 ;      C - O     
   695    696   1    1.4316e-01    2.5824e+05 ;      O - C     
   696    697   1    1.0969e-01    2.7665e+05 ;      C - H     
   696    698   1    1.0969e-01    2.7665e+05 ;      C - H     
   696    699   1    1.5375e-01    2.5179e+05 ;      C - C     
   699    700   1    1.0969e-01    2.7665e+05 ;      C - H     
   699    701   1    1.0969e-01    2.7665e+05 ;      C - H     
   699    709   1    1.4316e-01    2.5824e+05 ;      C - O     
   703    704   1    1.0860e-01    2.8937e+05 ;      C - H     
   703    705   1    1.3984e-01    3.8585e+05 ;      C - C     
   703    714   1    1.3984e-01    3.8585e+05 ;      C - C     
   705    706   1    1.0860e-01    2.8937e+05 ;      C - H     
   705    707   1    1.3984e-01    3.8585e+05 ;      C - C     
   707    708   1    1.5156e-01    2.6861e+05 ;      C - C     
   707    710   1    1.3984e-01    3.8585e+05 ;      C - C     
   708    709   1    1.4316e-01    2.5824e+05 ;      C - O     
   708   4193   1    1.4316e-01    2.5824e+05 ;      C - O     
   708   4479   1    1.4316e-01    2.5824e+05 ;      C - O     
   710    711   1    1.0860e-01    2.8937e+05 ;      C - H     
   710    712   1    1.3984e-01    3.8585e+05 ;      C - C     
   712    713   1    1.0860e-01    2.8937e+05 ;      C - H     
   712    714   1    1.3984e-01    3.8585e+05 ;      C - C     
   714    715   1    1.4906e-01    2.8945e+05 ;      C - C     
   715    716   1    1.2183e-01    5.3363e+05 ;      C - O     
   715    717   1    1.3584e-01    3.2702e+05 ;      C - O     
   717    718   1    1.4316e-01    2.5824e+05 ;      O - C     
   718    719   1    1.0969e-01    2.7665e+05 ;      C - H     
   718    720   1    1.0969e-01    2.7665e+05 ;      C - H     
   718    721   1    1.5375e-01    2.5179e+05 ;      C - C     
   721    722   1    1.0969e-01    2.7665e+05 ;      C - H     
   721    745   1    1.4316e-01    2.5824e+05 ;      C - O     
   721   3540   1    1.4233e-01    2.6501e+05 ;      C - O     
   723   3540   1    9.7300e-02    3.1079e+05 ;      H - O     
   724    725   1    1.0969e-01    2.7665e+05 ;      C - H     
   724    726   1    1.5375e-01    2.5179e+05 ;      C - C     
   724    735   1    1.5156e-01    2.6861e+05 ;      C - C     
   724   4427   1    1.4233e-01    2.6501e+05 ;      C - O     
   726    727   1    1.0969e-01    2.7665e+05 ;      C - H     
   726    728   1    1.5156e-01    2.6861e+05 ;      C - C     
   726   1183   1    1.5375e-01    2.5179e+05 ;      C - C     
   728    729   1    1.3984e-01    3.8585e+05 ;      C - C     
   728    731   1    1.3984e-01    3.8585e+05 ;      C - C     
   729    730   1    1.3696e-01    3.1514e+05 ;      C - O     
   729    745   1    1.3696e-01    3.1514e+05 ;      C - O     
   730   1185   1    1.4316e-01    2.5824e+05 ;      O - C     
   731    732   1    1.0860e-01    2.8937e+05 ;      C - H     
   731    733   1    1.3984e-01    3.8585e+05 ;      C - C     
   733    734   1    1.0860e-01    2.8937e+05 ;      C - H     
   733    735   1    1.3984e-01    3.8585e+05 ;      C - C     
   735    736   1    1.3984e-01    3.8585e+05 ;      C - C     
   736    737   1    1.3637e-01    3.2133e+05 ;      C - O     
   736   4511   1    1.3637e-01    3.2133e+05 ;      C - O     
   737   4426   1    9.7300e-02    3.1079e+05 ;      O - H     
   738    739   1    1.4233e-01    2.6501e+05 ;      O - C     
   738   4430   1    9.7300e-02    3.1079e+05 ;      O - H     
   739    740   1    1.0969e-01    2.7665e+05 ;      C - H     
   739    741   1    1.0969e-01    2.7665e+05 ;      C - H     
   739    742   1    1.5375e-01    2.5179e+05 ;      C - C     
   742    743   1    1.0969e-01    2.7665e+05 ;      C - H     
   742    744   1    1.0969e-01    2.7665e+05 ;      C - H     
   742    767   1    1.4316e-01    2.5824e+05 ;      C - O     
   746    747   1    1.0860e-01    2.8937e+05 ;      C - H     
   746    748   1    1.3984e-01    3.8585e+05 ;      C - C     
   746    757   1    1.3984e-01    3.8585e+05 ;      C - C     
   748    749   1    1.0860e-01    2.8937e+05 ;      C - H     
   748    750   1    1.3984e-01    3.8585e+05 ;      C - C     
   750    751   1    1.4906e-01    2.8945e+05 ;      C - C     
   750    753   1    1.3984e-01    3.8585e+05 ;      C - C     
   751    752   1    1.2183e-01    5.3363e+05 ;      C - O     
   751    767   1    1.3584e-01    3.2702e+05 ;      C - O     
   753    754   1    1.0860e-01    2.8937e+05 ;      C - H     
   753    755   1    1.3984e-01    3.8585e+05 ;      C - C     
   755    756   1    1.0860e-01    2.8937e+05 ;      C - H     
   755    757   1    1.3984e-01    3.8585e+05 ;      C - C     
   757    758   1    1.4906e-01    2.8945e+05 ;      C - C     
   758    759   1    1.2183e-01    5.3363e+05 ;      C - O     
   758    760   1    1.3584e-01    3.2702e+05 ;      C - O     
   760    761   1    1.4316e-01    2.5824e+05 ;      O - C     
   761    762   1    1.0969e-01    2.7665e+05 ;      C - H     
   761    763   1    1.0969e-01    2.7665e+05 ;      C - H     
   761    764   1    1.5375e-01    2.5179e+05 ;      C - C     
   764    765   1    1.0969e-01    2.7665e+05 ;      C - H     
   764    766   1    1.0969e-01    2.7665e+05 ;      C - H     
   764    789   1    1.4316e-01    2.5824e+05 ;      C - O     
   768    769   1    1.0860e-01    2.8937e+05 ;      C - H     
   768    770   1    1.3984e-01    3.8585e+05 ;      C - C     
   768    779   1    1.3984e-01    3.8585e+05 ;      C - C     
   770    771   1    1.0860e-01    2.8937e+05 ;      C - H     
   770    772   1    1.3984e-01    3.8585e+05 ;      C - C     
   772    773   1    1.4906e-01    2.8945e+05 ;      C - C     
   772    775   1    1.3984e-01    3.8585e+05 ;      C - C     
   773    774   1    1.2183e-01    5.3363e+05 ;      C - O     
   773   2110   1    1.3584e-01    3.2702e+05 ;      C - O     
   775    776   1    1.0860e-01    2.8937e+05 ;      C - H     
   775    777   1    1.3984e-01    3.8585e+05 ;      C - C     
   777    778   1    1.0860e-01    2.8937e+05 ;      C - H     
   777    779   1    1.3984e-01    3.8585e+05 ;      C - C     
   779    780   1    1.4906e-01    2.8945e+05 ;      C - C     
   780    781   1    1.2183e-01    5.3363e+05 ;      C - O     
   780    782   1    1.3584e-01    3.2702e+05 ;      C - O     
   782    783   1    1.4316e-01    2.5824e+05 ;      O - C     
   783    784   1    1.0969e-01    2.7665e+05 ;      C - H     
   783    785   1    1.0969e-01    2.7665e+05 ;      C - H     
   783    786   1    1.5375e-01    2.5179e+05 ;      C - C     
   786    787   1    1.0969e-01    2.7665e+05 ;      C - H     
   786    788   1    1.0969e-01    2.7665e+05 ;      C - H     
   786    810   1    1.4316e-01    2.5824e+05 ;      C - O     
   789   3524   1    1.4316e-01    2.5824e+05 ;      O - C     
   790    791   1    1.0860e-01    2.8937e+05 ;      C - H     
   790    792   1    1.3984e-01    3.8585e+05 ;      C - C     
   790    801   1    1.3984e-01    3.8585e+05 ;      C - C     
   792    793   1    1.0860e-01    2.8937e+05 ;      C - H     
   792    794   1    1.3984e-01    3.8585e+05 ;      C - C     
   794    795   1    1.4906e-01    2.8945e+05 ;      C - C     
   794    797   1    1.3984e-01    3.8585e+05 ;      C - C     
   795    810   1    1.3584e-01    3.2702e+05 ;      C - O     
   795   2487   1    1.2183e-01    5.3363e+05 ;      C - O     
   796   2486   1    1.2183e-01    5.3363e+05 ;      O - C     
   797    798   1    1.0860e-01    2.8937e+05 ;      C - H
[truncated: 2,778,472 more chars]
